# Supplementary material for: Integration of Ixodes ricinus genome sequencing with transcriptome and proteome annotation of the naïve midgut
Source: BMC Genomics. 2015 Oct 28;16:871. doi: 10.1186/s12864-015-1981-7 (PMC4625525; doi:10.1186/s12864-015-1981-7)
Supplement: Additional file 1: — Homology comparison to the I. scapularis genome. A description of the best match including e-value, identity, bit score and hit length are listed for each contig/scaffold. (XLSX 10588 kb) [file 12864_2015_1981_MOESM1_ESM.xlsx]

## Sheet: I. ricinus vs I. scapularis
Query	Number of hits	Lowest E-value	Accession (E-value)	Greatest identity %	Accession (identity %)	Greatest hit length	Accession (hit length)	Greatest bit score	Accession (bit score)
I ricinus contig 391	96	0	DS779254	93.4426	DS779254	812	DS629204	973.567	DS779254
I ricinus contig 187140	83	0	DS637321	98.4127	DS637321	993	DS671874	1479.23	DS637321
I ricinus contig 2736	80	0	DS957058	87.766	DS938335	2027	DS792525	1834.93	DS957058
I ricinus contig 73025	78	0	DS792525	87.1134	DS957058	1382	DS957058	1215.83	DS792525
I ricinus contig 151644	76	1.59857e-127	DS705151	100	DS705151	377	DS705151	462.132	DS705151
I ricinus contig 37502	69	0	DS741094	93.3333	DS873010	773	DS952340	1102.39	DS741094
I ricinus contig 48062	66	0	DS802404	94.8823	DS802404	1607	DS792525	1590.75	DS802404
I ricinus contig 45424	63	0	DS792525	88.9571	DS792525	1885	DS792525	1671.5	DS792525
I ricinus contig 71379	63	0	DS670678	100	DS670678	1066	DS778211	1221.59	DS670678
I ricinus contig 92856	59	0	DS907779	82.8492	DS802404	1380	DS907779	1202.37	DS907779
I ricinus contig 72103	58	0	DS741094	97.8261	DS674927	625	DS741094	794.757	DS741094
I ricinus contig 189713	56	9.59259e-137	DS930558	92.3423	DS951939	414	DS930558	492.895	DS930558
I ricinus contig 210069	55	0	DS881916	97.5806	DS731618	1504	DS792525	1356.18	DS881916
I ricinus contig 67527	55	0	DS663813	95	DS663813	922	DS723042	1027.4	DS663813
I ricinus contig 166200	54	4.3914e-157	DS751647	89.6907	DS751647	699	DS692832	560.19	DS751647
I ricinus contig 42626	54	7.31407e-56	DS895687	100	DS876205	157	DS876205	225.642	DS895687
I ricinus contig 38506	53	0	DS657007	93.4211	DS657007	1112	DS957058	1165.84	DS657007
I ricinus contig 58812	53	0	DS613815	93.4211	DS613815	1060	DS613815	1196.6	DS613815
I ricinus contig 175564	53	1.68072e-160	DS896646	100	DS905614	510	DS896646	571.726	DS896646
I ricinus contig 47374	52	0	DS854734	100	DS876205	796	DS854734	735.154	DS854734
I ricinus contig 111330	51	1.46887e-175	DS792525	86.9231	DS760922	826	DS792525	621.716	DS792525
I ricinus contig 54782	50	0	DS896468	93.6266	DS896468	1403	DS896468	1733.03	DS896468
I ricinus contig 58168	49	0	DS774528	87.8014	DS671077	1187	DS774528	933.191	DS774528
I ricinus contig 107427	49	1.85984e-69	DS967928	95.8763	DS649156	390	DS967928	269.864	DS967928
I ricinus contig 150575	48	9.55343e-86	DS671580	93.6842	DS671580	403	DS751647	323.699	DS671580
I ricinus contig 192798	47	0	DS938335	86.8613	DS938335	1050	DS792525	1213.9	DS938335
I ricinus contig 105682	47	4.14617e-133	DS619987	98.4314	DS974957	265	DS619987	481.359	DS619987
I ricinus contig 59119	46	0	DS948473	89.4174	DS948473	1095	DS792525	1094.7	DS948473
I ricinus contig 235687	45	0	DS644550	100	DS644550	7123	DS644550	13040.4	DS644550
I ricinus contig 235695	45	0	DS644550	100	DS644550	5064	DS644550	9246.89	DS644550
I ricinus contig 132575	45	0	DS707659	86.8726	DS968596	1239	DS968596	1223.52	DS707659
I ricinus contig 90814	45	0	DS915583	86.9845	DS760871	1049	DS792525	963.954	DS915583
I ricinus contig 235422	44	0	DS644550	100	DS644550	6654	DS644550	12463.6	DS644550
I ricinus contig 16837	44	0	DS929178	100	DS791271	1026	DS929178	1179.3	DS929178
I ricinus contig 152215	44	0	DS894816	91.7492	DS634663	1015	DS894816	881.278	DS894816
I ricinus contig 9784	44	0	DS807216	96.4286	DS922315	931	DS807216	1167.76	DS807216
I ricinus contig 18800	44	2.61723e-42	DS967928	100	DS905911	100	DS967928	179.497	DS967928
I ricinus contig 137213	43	0	DS779254	95.6522	DS779254	1115	DS779254	1435.01	DS779254
I ricinus contig 192870	43	2.63936e-122	DS757304	100	DS840171	709	DS840171	444.828	DS757304
I ricinus contig 316	42	0	DS792525	85.4701	DS957058	1281	DS792525	1017.79	DS792525
I ricinus contig 118679	42	0	DS961247	96.0396	DS827865	875	DS961247	954.341	DS961247
I ricinus contig 11420	42	1.07476e-100	DS876205	100	DS876205	211	DS876205	373.689	DS876205
I ricinus contig 95661	41	1.15368e-109	DS648751	97.931	DS937418	252	DS844990	402.529	DS648751
I ricinus contig 94780	40	0	DS645432	98.3607	DS637114	773	DS727131	752.458	DS645432
I ricinus contig 73014	40	4.99317e-131	DS952050	89.2019	DS649369	430	DS952050	473.669	DS952050
I ricinus contig 235316	39	0	DS644550	100	DS644550	11529	DS644550	21036.8	DS644550
I ricinus contig 133226	39	0	DS888080	100	DS922315	2850	DS888080	3007.77	DS888080
I ricinus contig 139780	39	0	DS925508	94.7674	DS925508	1313	DS779254	1448.47	DS925508
I ricinus contig 78912	39	0	DS625587	91.9142	DS619597	1133	DS613815	1308.12	DS625587
I ricinus contig 223600	39	6.94577e-119	DS751647	89.7849	DS796344	489	DS692832	433.292	DS751647
I ricinus contig 74833	38	0	DS700510	96.9231	DS942119	576	DS700510	698.623	DS700510
I ricinus contig 175938	38	4.39177e-129	DS876205	100	DS876205	333	DS700366	467.901	DS876205
I ricinus contig 218964	38	6.038e-39	DS751647	96.7033	DS671580	117	DS692832	167.961	DS751647
I ricinus contig 235668	37	0	DS644550	100	DS644550	10506	DS644550	19419.8	DS644550
I ricinus contig 155437	37	0	DS704057	100	DS704057	1559	DS704057	1877.23	DS704057
I ricinus contig 82290	37	0	DS679906	100	DS679906	1334	DS679906	1211.98	DS679906
I ricinus contig 176819	37	1.4051e-105	DS744655	95.4774	DS922315	250	DS744655	389.07	DS744655
I ricinus contig 75910	36	5.45313e-120	DS922315	93.5897	DS922315	307	DS909250	437.138	DS922315
I ricinus contig 132584	35	0	DS871824	100	DS783964	936	DS871824	1150.45	DS871824
I ricinus contig 190827	35	0	DS651434	97.0874	DS922315	769	DS651434	1081.24	DS651434
I ricinus contig 180669	35	4.80338e-164	DS694788	93.6937	DS791015	472	DS924705	583.262	DS694788
I ricinus contig 145489	35	8.30991e-141	DS909250	96.0526	DS807303	315	DS909250	506.354	DS909250
I ricinus contig 18592	34	3.12151e-153	DS679167	100	DS733267	388	DS838210	548.653	DS679167
I ricinus contig 111319	34	1.73779e-134	DS938182	96.1404	DS938182	289	DS706506	485.205	DS938182
I ricinus contig 104647	34	3.16798e-111	DS938745	97.4138	DS922315	255	DS613503	408.297	DS938745
I ricinus contig 10895	33	0	DS738671	97.0588	DS738671	807	DS819883	810.139	DS738671
I ricinus contig 42921	33	0	DS774528	95.0704	DS774528	747	DS792332	944.727	DS774528
I ricinus contig 77229	33	2.67953e-123	DS695149	96.0784	DS751301	498	DS695149	448.674	DS695149
I ricinus contig 200185	33	0	DS698823	93.8596	DS733267	497	DS966322	714.005	DS698823
I ricinus contig 133888	33	2.99432e-122	DS938182	96.0784	DS922315	317	DS894816	444.828	DS938182
I ricinus contig 192691	33	2.29375e-75	DS888291	100	DS742253	254	DS742253	289.091	DS888291
I ricinus contig 58874	33	4.45619e-113	DS970209	100	DS970209	233	DS970209	414.065	DS970209
I ricinus contig 1724	32	0	DS943583	98.0769	DS935894	1746	DS943583	1781.1	DS943583
I ricinus contig 23206	32	0	DS931435	92.1875	DS931435	1649	DS931435	2217.55	DS931435
I ricinus contig 106059	32	0	DS899572	96.0526	DS671580	1432	DS899572	2211.78	DS899572
I ricinus contig 227519	32	0	DS908416	93.578	DS783748	761	DS813518	689.01	DS908416
I ricinus contig 26452	32	9.00352e-172	DS712772	96.875	DS894816	662	DS712772	610.179	DS712772
I ricinus contig 5364	32	0	DS661143	94.5055	DS716852	544	DS661143	652.479	DS661143
I ricinus contig 136581	32	1.29431e-121	DS877522	97.8022	DS615078	331	DS615078	442.906	DS877522
I ricinus contig 235619	31	0	DS815805	100	DS656447	8754	DS815805	16318.5	DS815805
I ricinus contig 235585	31	0	DS656447	100	DS656447	7800	DS656447	14382.4	DS656447
I ricinus contig 235914	31	0	DS656447	100	DS656447	1580	DS656447	2938.55	DS656447
I ricinus contig 1607	31	0	DS960586	95.0257	DS963675	1144	DS960586	1581.14	DS960586
I ricinus contig 150763	31	0	DS899798	97.7778	DS922315	1100	DS899798	1261.97	DS899798
I ricinus contig 81340	31	0	DS835838	100	DS616747	443	DS835838	650.556	DS835838
I ricinus contig 136407	31	3.5689e-155	DS703950	93.6782	DS743799	422	DS712062	554.421	DS703950
I ricinus contig 200618	31	9.48379e-86	DS922315	96.6667	DS922315	255	DS979414	323.699	DS922315
I ricinus contig 86298	31	3.03047e-101	DS734291	96.3415	DS922315	243	DS711194	375.612	DS734291
I ricinus contig 235427	30	0	DS656447	100	DS656447	5993	DS656447	11056.1	DS656447
I ricinus contig 50094	30	0	DS976461	95.4545	DS699283	1121	DS976461	1821.47	DS976461
I ricinus contig 131639	30	0	DS722640	90.5556	DS880390	690	DS722640	689.01	DS722640
I ricinus contig 181988	30	1.80874e-139	DS650755	100	DS899426	450	DS650755	502.509	DS650755
I ricinus contig 32650	30	1.89734e-158	DS804868	95.7447	DS804868	422	DS735207	565.958	DS804868
I ricinus contig 79235	30	2.10129e-138	DS722962	95.4248	DS922315	314	DS722962	498.664	DS722962
I ricinus contig 76355	30	4.45564e-124	DS922315	96.2264	DS922315	269	DS922315	450.596	DS922315
I ricinus contig 93889	30	9.43222e-78	DS856995	100	DS856995	260	DS856995	296.781	DS856995
I ricinus contig 225864	30	3.13473e-77	DS922315	98.5915	DS922315	209	DS922315	294.859	DS922315
I ricinus contig 122706	30	1.13161e-69	DS705151	100	DS705151	193	DS705151	269.864	DS705151
I ricinus contig 179499	29	0	DS767747	94.2529	DS841763	1050	DS767747	1219.67	DS767747
I ricinus contig 82350	29	0	DS618314	96.6102	DS719768	940	DS618314	796.68	DS618314
I ricinus contig 127604	29	1.21876e-180	DS820938	100	DS745506	445	DS773759	639.02	DS820938
I ricinus contig 123084	29	4.51545e-118	DS922315	92.9648	DS922315	319	DS972266	431.369	DS922315
I ricinus contig 128980	29	1.56627e-127	DS938745	96.0894	DS922315	317	DS950566	462.132	DS938745
I ricinus contig 69439	29	1.64342e-132	DS938182	95.1807	DS922315	300	DS938182	479.437	DS938182
I ricinus contig 235653	28	0	DS815805	100	DS644550	3004	DS815805	5536.11	DS815805
I ricinus contig 139048	28	0	DS812273	95.7082	DS707992	1616	DS812273	2025.28	DS812273
I ricinus contig 150875	28	0	DS876757	100	DS894816	1424	DS876757	1642.66	DS876757
I ricinus contig 55661	28	0	DS839936	91.7476	DS839936	1007	DS839936	1371.56	DS839936
I ricinus contig 26820	28	0	DS835781	91.1972	DS674927	718	DS835781	650.556	DS835781
I ricinus contig 139186	28	1.67346e-158	DS928991	98.1132	DS705151	527	DS928991	565.958	DS928991
I ricinus contig 152008	28	1.92592e-108	DS727689	93.1034	DS734291	302	DS727689	398.684	DS727689
I ricinus contig 93717	28	1.6226e-123	DS938745	95.8647	DS938745	277	DS939604	448.674	DS938745
I ricinus contig 14553	27	0	DS670557	98.9583	DS670557	2583	DS670557	3919.13	DS670557
I ricinus contig 45179	27	0	DS714433	93.1925	DS714433	2108	DS714433	1406.17	DS714433
I ricinus contig 80719	27	0	DS848989	84.3602	DS613815	1000	DS848989	902.428	DS848989
I ricinus contig 41176	27	0	DS915406	93.5897	DS905614	768	DS915406	821.675	DS915406
I ricinus contig 96089	27	0	DS930136	91.5584	DS777014	767	DS930136	690.932	DS930136
I ricinus contig 67787	27	0	DS674591	98.0583	DS922315	766	DS674591	750.536	DS674591
I ricinus contig 57981	27	1.08651e-125	DS938182	93.75	DS922315	321	DS727689	456.364	DS938182
I ricinus contig 32663	27	1.37077e-132	DS894816	96.1538	DS922315	312	DS922315	479.437	DS894816
I ricinus contig 138031	27	1.7386e-141	DS963232	98.9796	DS821994	297	DS963232	508.277	DS963232
I ricinus contig 19020	27	3.53724e-100	DS798293	97.8261	DS922315	289	DS798293	373.689	DS798293
I ricinus contig 209493	27	1.42034e-61	DS695319	97.9592	DS844967	161	DS899798	242.946	DS695319
I ricinus contig 235344	26	0	DS815805	100	DS815805	6358	DS815805	11946.3	DS815805
I ricinus contig 64096	26	0	DS613815	90.5263	DS707659	1678	DS613815	2194.47	DS613815
I ricinus contig 171576	26	0	DS891706	92.381	DS886522	1259	DS891706	1137	DS891706
I ricinus contig 10560	26	0	DS970388	100	DS922315	1240	DS970388	1508.07	DS970388
I ricinus contig 32427	26	0	DS888554	84.7512	DS932320	1134	DS779254	775.531	DS888554
I ricinus contig 208340	26	0	DS627799	91.1271	DS627799	1082	DS627799	1488.85	DS627799
I ricinus contig 8136	26	0	DS715200	96.875	DS938745	1053	DS715200	1144.69	DS715200
I ricinus contig 122238	26	0	DS613815	100	DS707659	1037	DS613815	1104.31	DS613815
I ricinus contig 193450	26	0	DS935364	98.5294	DS935364	976	DS935364	1104.31	DS935364
I ricinus contig 23760	26	0	DS925894	98.7179	DS700366	876	DS925894	1063.93	DS925894
I ricinus contig 76094	26	0	DS769159	93.4783	DS817465	874	DS769159	1158.15	DS769159
I ricinus contig 38160	26	0	DS744113	100	DS875406	853	DS744113	1040.86	DS744113
I ricinus contig 115277	26	0	DS733267	85.5814	DS707299	745	DS872340	675.551	DS733267
I ricinus contig 10037	26	0	DS802404	86.3636	DS918160	737	DS802404	760.149	DS802404
I ricinus contig 156839	26	0	DS861984	94.4444	DS950761	631	DS861984	850.515	DS861984
I ricinus contig 197459	26	1.10141e-161	DS959424	95.5556	DS817465	551	DS714399	575.571	DS959424
I ricinus contig 111046	26	1.05727e-85	DS798293	100	DS798293	399	DS798293	323.699	DS798293
I ricinus contig 98448	26	1.35758e-124	DS841374	98	DS841374	259	DS776720	452.519	DS841374
I ricinus contig 235810	25	0	DS656447	100	DS656447	2906	DS656447	5372.68	DS656447
I ricinus contig 235426	25	0	DS815805	100	DS815805	2842	DS815805	5141.96	DS815805
I ricinus contig 158698	25	0	DS976794	93.9597	DS915642	2112	DS976794	2844.34	DS976794
I ricinus contig 843	25	0	DS752375	95.493	DS681393	1433	DS681393	1498.46	DS752375
I ricinus contig 96171	25	0	DS903494	93.0769	DS903494	1340	DS903494	1571.52	DS903494
I ricinus contig 177960	25	0	DS613815	83.2669	DS613815	1153	DS625587	904.351	DS613815
I ricinus contig 93318	25	0	DS825542	95.5307	DS922315	1031	DS825542	1256.2	DS825542
I ricinus contig 174595	25	1.66885e-167	DS888798	94.1176	DS938182	710	DS888798	594.798	DS888798
I ricinus contig 64913	25	5.95338e-139	DS723465	100	DS723465	433	DS865306	500.586	DS723465
I ricinus contig 198265	25	4.90421e-120	DS792256	100	DS740194	377	DS792256	437.138	DS792256
I ricinus contig 131434	25	1.49661e-72	DS806362	100	DS806362	328	DS682063	279.477	DS806362
I ricinus contig 174284	25	1.00074e-128	DS938182	94.0299	DS894816	318	DS616544	465.978	DS938182
I ricinus contig 103914	25	6.20564e-116	DS864561	95.7198	DS841374	271	DS864561	423.679	DS864561
I ricinus contig 71847	25	1.24515e-84	DS935543	100	DS935543	231	DS935543	319.854	DS935543
I ricinus contig 102426	25	2.84548e-103	DS922315	97.2603	DS938745	229	DS922315	381.38	DS922315
I ricinus contig 235638	24	0	DS644550	100	DS644550	8584	DS644550	15857.1	DS644550
I ricinus contig 54483	24	0	DS943972	92.8105	DS922315	3580	DS943972	4422.87	DS943972
I ricinus contig 142061	24	0	DS972334	95.0311	DS922315	1732	DS972334	2565.55	DS972334
I ricinus contig 33917	24	0	DS968596	94.543	DS968596	1390	DS968596	1294.66	DS968596
I ricinus contig 53475	24	0	DS760922	88.1356	DS907779	1368	DS760922	1219.67	DS760922
I ricinus contig 29115	24	0	DS931435	98.5507	DS931435	1154	DS931435	1148.53	DS931435
I ricinus contig 2955	24	0	DS626580	96.6667	DS837710	1072	DS626580	1156.22	DS626580
I ricinus contig 53075	24	0	DS841161	93.5484	DS926144	994	DS841161	1250.43	DS841161
I ricinus contig 122612	24	0	DS792525	84.3583	DS779254	837	DS779254	754.381	DS792525
I ricinus contig 115065	24	0	DS848245	92.9379	DS975170	771	DS848245	910.119	DS848245
I ricinus contig 114425	24	1.92562e-139	DS798293	98.4375	DS922315	646	DS798293	502.509	DS798293
I ricinus contig 164958	24	0	DS800715	98.1132	DS800715	497	DS800715	762.072	DS800715
I ricinus contig 129035	24	2.79314e-159	DS718096	97.5	DS674693	480	DS718096	567.88	DS718096
I ricinus contig 143058	24	7.25615e-113	DS722962	94.1935	DS922315	313	DS722962	414.065	DS722962
I ricinus contig 25438	24	3.9867e-100	DS938745	96.4286	DS871824	245	DS938745	371.766	DS938745
I ricinus contig 131063	24	2.40267e-94	DS838000	96.6346	DS702023	211	DS838000	352.539	DS838000
I ricinus contig 232628	24	3.25854e-70	DS894346	96.1538	DS894346	183	DS939676	271.786	DS894346
I ricinus contig 235513	23	0	DS815805	100	DS656447	2539	DS815805	4568.99	DS815805
I ricinus contig 105946	23	0	DS769273	96.3636	DS727689	2169	DS769273	2384.82	DS769273
I ricinus contig 9054	23	0	DS672128	94.6667	DS672128	2010	DS672128	2882.8	DS672128
I ricinus contig 44552	23	0	DS915052	98.0769	DS792110	1948	DS915052	1961.83	DS915052
I ricinus contig 25317	23	0	DS704057	95.6044	DS911299	1719	DS704057	1623.44	DS704057
I ricinus contig 127846	23	0	DS919729	93.0556	DS922315	1499	DS919729	1957.98	DS919729
I ricinus contig 108120	23	0	DS869266	96.4072	DS809732	1161	DS869266	1308.12	DS869266
I ricinus contig 5753	23	0	DS861090	92.766	DS979437	1156	DS979437	1254.28	DS861090
I ricinus contig 100112	23	0	DS930826	95.1327	DS976103	1089	DS929178	1300.42	DS930826
I ricinus contig 202961	23	0	DS650462	100	DS650462	1032	DS650462	1373.49	DS650462
I ricinus contig 17717	23	0	DS803087	98.3051	DS803087	774	DS803087	906.273	DS803087
I ricinus contig 206205	23	0	DS627007	90.4762	DS627007	756	DS627007	1038.94	DS627007
I ricinus contig 19141	23	0	DS841998	99.5025	DS841374	685	DS841998	748.613	DS841998
I ricinus contig 46556	23	3.37565e-174	DS783964	93.9394	DS724773	640	DS874558	617.87	DS783964
I ricinus contig 204503	23	0	DS862630	97.479	DS724801	611	DS862630	742.845	DS862630
I ricinus contig 213730	23	0	DS723480	96.4286	DS820717	592	DS723480	717.85	DS723480
I ricinus contig 178951	23	0	DS712108	94.6078	DS820456	577	DS712108	675.551	DS712108
I ricinus contig 215465	23	8.26955e-178	DS712062	96.7033	DS883383	468	DS712062	629.406	DS712062
I ricinus contig 96712	23	0	DS960142	100	DS712772	416	DS960142	719.773	DS960142
I ricinus contig 45640	23	7.10112e-112	DS811642	92.0732	DS922315	320	DS811642	410.22	DS811642
I ricinus contig 197991	23	2.6445e-129	DS938745	95.8333	DS922315	309	DS938745	467.901	DS938745
I ricinus contig 23348	23	1.224e-106	DS770464	93.0769	DS895688	304	DS770464	392.916	DS770464
I ricinus contig 190484	23	3.78713e-99	DS821397	95.8763	DS922315	234	DS921670	367.921	DS821397
I ricinus contig 63805	23	3.33882e-96	DS922315	97.4359	DS838300	219	DS922315	358.307	DS922315
I ricinus contig 107701	23	1.86087e-75	DS876757	98.8372	DS876757	182	DS876757	289.091	DS876757
I ricinus contig 235487	22	0	DS644550	100	DS644550	7871	DS644550	14755.4	DS644550
I ricinus contig 166167	22	0	DS664373	97	DS922315	1911	DS664373	2680.91	DS664373
I ricinus contig 132783	22	0	DS895688	98.5915	DS670557	1820	DS895688	2269.46	DS895688
I ricinus contig 35951	22	0	DS918990	96.6102	DS764242	1635	DS918990	1423.48	DS918990
I ricinus contig 333	22	0	DS658674	98.5714	DS658674	1609	DS658674	2238.7	DS658674
I ricinus contig 48770	22	2.02585e-178	DS927083	87.5	DS695319	1057	DS927083	631.329	DS927083
I ricinus contig 80491	22	0	DS724212	96.4286	DS802404	976	DS724212	1037.02	DS724212
I ricinus contig 138404	22	0	DS612345	95	DS922315	954	DS743073	1027.4	DS612345
I ricinus contig 53751	22	0	DS760922	89.6923	DS649120	883	DS779254	815.907	DS760922
I ricinus contig 204087	22	0	DS667052	89.6825	DS667052	880	DS667052	1133.15	DS667052
I ricinus contig 56627	22	0	DS886929	96.3636	DS649573	841	DS886929	1185.06	DS886929
I ricinus contig 142732	22	1.16787e-111	DS637321	100	DS850716	840	DS749265	410.22	DS637321
I ricinus contig 149384	22	0	DS811793	100	DS836398	835	DS811793	1006.25	DS811793
I ricinus contig 119580	22	0	DS929532	96.8553	DS841374	771	DS929532	794.757	DS929532
I ricinus contig 22022	22	0	DS712792	100	DS881337	677	DS712792	1073.55	DS712792
I ricinus contig 50577	22	0	DS896693	95.3125	DS922315	672	DS896693	967.799	DS896693
I ricinus contig 183077	22	4.97051e-131	DS648751	95.1613	DS812229	657	DS809699	473.669	DS648751
I ricinus contig 25074	22	0	DS847994	98.3871	DS853431	621	DS847994	725.541	DS847994
I ricinus contig 47054	22	0	DS645432	98.7654	DS637114	566	DS665997	808.216	DS645432
I ricinus contig 53282	22	2.14274e-78	DS751647	88.0734	DS835006	490	DS751647	298.704	DS751647
I ricinus contig 149312	22	6.56209e-178	DS784576	100	DS899072	433	DS784576	629.406	DS784576
I ricinus contig 118603	22	1.99453e-137	DS816975	92.1569	DS806362	396	DS694788	494.818	DS816975
I ricinus contig 217091	22	8.72134e-156	DS689173	94.7883	DS802849	391	DS689173	556.344	DS689173
I ricinus contig 38502	22	2.61487e-129	DS652957	95.6522	DS652957	387	DS652957	467.901	DS652957
I ricinus contig 135080	22	2.03957e-142	DS766405	93.3735	DS766405	369	DS751647	512.122	DS766405
I ricinus contig 31339	22	8.23094e-57	DS746157	92.5373	DS670557	363	DS746157	227.565	DS746157
I ricinus contig 6593	22	8.93887e-160	DS663325	95.3079	DS967150	360	DS663325	569.803	DS663325
I ricinus contig 175978	22	1.26818e-114	DS929586	95.7143	DS776720	334	DS891313	419.833	DS929586
I ricinus contig 55460	22	4.23749e-111	DS938745	97.2222	DS922315	317	DS938745	408.297	DS938745
I ricinus contig 143006	22	2.94387e-92	DS938182	92.2222	DS707992	271	DS707992	346.771	DS938182
I ricinus contig 182661	22	6.34426e-79	DS856995	96.4286	DS798150	260	DS856995	300.627	DS856995
I ricinus contig 235805	21	0	DS815805	100	DS815805	6040	DS815805	11136.9	DS815805
I ricinus contig 22640	21	0	DS707393	97.8102	DS707393	4511	DS707393	4857.4	DS707393
I ricinus contig 235635	21	0	DS644550	100	DS644550	2125	DS644550	3972.96	DS644550
I ricinus contig 235753	21	0	DS815805	100	DS644550	1832	DS815805	3446.14	DS815805
I ricinus contig 47267	21	0	DS847973	97.7273	DS705151	1774	DS847973	2586.7	DS847973
I ricinus contig 53639	21	0	DS723042	93.6615	DS723042	1476	DS723042	2290.61	DS723042
I ricinus contig 143683	21	0	DS639099	96.4912	DS922315	1391	DS639099	1485	DS639099
I ricinus contig 2565	21	0	DS642923	93.125	DS763975	1384	DS642923	1163.91	DS642923
I ricinus contig 46372	21	0	DS644028	95.7265	DS922315	1313	DS644028	1667.66	DS644028
I ricinus contig 209196	21	0	DS727820	96.1538	DS820456	1173	DS727820	1394.64	DS727820
I ricinus contig 39751	21	0	DS881961	98.4848	DS922315	1058	DS881961	988.949	DS881961
I ricinus contig 55682	21	0	DS971334	98.2143	DS928434	1039	DS971334	1313.88	DS971334
I ricinus contig 79340	21	0	DS656842	94.3089	DS627473	999	DS656842	1308.12	DS656842
I ricinus contig 200381	21	0	DS746366	96.3964	DS698715	895	DS746366	648.633	DS746366
I ricinus contig 70527	21	0	DS627690	95.5947	DS948096	861	DS627690	837.057	DS627690
I ricinus contig 58361	21	0	DS646863	91.4826	DS627939	659	DS646863	748.613	DS646863
I ricinus contig 86882	21	0	DS670557	100	DS927912	657	DS670557	721.695	DS670557
I ricinus contig 159095	21	0	DS844967	100	DS844967	606	DS844967	704.391	DS844967
I ricinus contig 52291	21	0	DS786733	94.0199	DS786733	555	DS786733	819.752	DS786733
I ricinus contig 8729	21	1.72438e-168	DS858995	90.9483	DS798293	523	DS798293	598.643	DS858995
I ricinus contig 138262	21	6.10836e-134	DS674927	93.75	DS674927	489	DS958295	483.282	DS674927
I ricinus contig 10286	21	7.86622e-170	DS959134	95.6522	DS705151	470	DS959134	602.489	DS959134
I ricinus contig 47361	21	0	DS920187	97.9167	DS664373	452	DS920187	767.84	DS920187
I ricinus contig 69604	21	3.36246e-136	DS699419	100	DS922315	408	DS922315	490.973	DS699419
I ricinus contig 66060	21	2.76126e-71	DS888704	91.0112	DS731731	405	DS731731	275.632	DS888704
I ricinus contig 29767	21	1.06341e-139	DS682322	100	DS644754	402	DS760627	502.509	DS682322
I ricinus contig 46353	21	4.80338e-164	DS733267	100	DS733267	395	DS679167	583.262	DS733267
I ricinus contig 78431	21	5.45083e-116	DS872340	100	DS698823	300	DS698823	423.679	DS872340
I ricinus contig 181747	21	1.93879e-116	DS627723	98.1481	DS820456	295	DS820456	425.601	DS627723
I ricinus contig 86835	21	2.83266e-145	DS663325	100	DS752364	286	DS698823	521.736	DS663325
I ricinus contig 152447	21	7.58773e-123	DS658292	100	DS658292	269	DS957636	446.751	DS658292
I ricinus contig 223435	21	4.03317e-73	DS720499	96.8944	DS720499	161	DS720499	281.4	DS720499
I ricinus contig 477	21	1.30955e-54	DS825389	100	DS810236	117	DS825389	219.874	DS825389
I ricinus contig 24503	21	4.19399e-21	DS978756	100	DS978756	59	DS798150	108.358	DS978756
I ricinus contig 235546	20	0	DS656447	100	DS644550	5559	DS656447	10417.8	DS656447
I ricinus contig 235506	20	0	DS644550	99.316	DS860676	4349	DS644550	8179.8	DS644550
I ricinus contig 235588	20	0	DS644550	98.7937	DS644550	3668	DS644550	5970.63	DS644550
I ricinus contig 172384	20	0	DS670707	86.5152	DS670707	2940	DS670707	3146.2	DS670707
I ricinus contig 39457	20	0	DS704057	100	DS704057	2438	DS678164	2753.98	DS704057
I ricinus contig 23644	20	0	DS763982	93.1034	DS763982	2212	DS763982	2492.49	DS763982
I ricinus contig 119218	20	0	DS911299	97.1429	DS844967	1884	DS911299	2215.62	DS911299
I ricinus contig 219875	20	0	DS806217	100	DS776720	1821	DS806217	2217.55	DS806217
I ricinus contig 109022	20	0	DS922315	97.2603	DS838210	1581	DS922315	1788.79	DS922315
I ricinus contig 151468	20	0	DS775711	96.4706	DS843075	1535	DS775711	1952.22	DS775711
I ricinus contig 125497	20	0	DS861789	98.2759	DS618883	1389	DS861789	1633.05	DS861789
I ricinus contig 42554	20	0	DS614477	100	DS617506	1281	DS614477	1448.47	DS614477
I ricinus contig 104653	20	0	DS756785	98.2143	DS938745	1128	DS756785	1113.92	DS756785
I ricinus contig 105784	20	0	DS681393	95.3608	DS653074	1060	DS694076	1286.97	DS681393
I ricinus contig 204765	20	0	DS780663	100	DS875808	983	DS780663	1263.89	DS780663
I ricinus contig 35876	20	0	DS727689	96.4497	DS727689	980	DS727689	898.583	DS727689
I ricinus contig 133074	20	0	DS656978	92.9273	DS684369	974	DS656978	1302.35	DS656978
I ricinus contig 28949	20	0	DS724710	94.2857	DS618314	937	DS724710	831.289	DS724710
I ricinus contig 85238	20	0	DS704151	92.8571	DS704151	891	DS704151	873.588	DS704151
I ricinus contig 93341	20	0	DS809549	97.6744	DS809549	847	DS809549	1360.03	DS809549
I ricinus contig 38913	20	6.45976e-172	DS788915	92.6752	DS897396	832	DS788915	610.179	DS788915
I ricinus contig 158789	20	0	DS710828	96.5909	DS705151	754	DS710828	1019.71	DS710828
I ricinus contig 70797	20	0	DS838861	93.9759	DS635313	727	DS950968	1008.18	DS838861
I ricinus contig 103305	20	0	DS876757	96.9388	DS720499	650	DS876757	1033.17	DS876757
I ricinus contig 23554	20	3.77555e-173	DS628990	92.126	DS628990	511	DS712062	614.025	DS628990
I ricinus contig 63264	20	0	DS765147	95.3488	DS688322	506	DS765147	715.927	DS765147
I ricinus contig 42894	20	3.95535e-140	DS877057	100	DS670678	455	DS673993	504.432	DS877057
I ricinus contig 111448	20	0	DS672421	96.9194	DS672421	446	DS821397	737.077	DS672421
I ricinus contig 99980	20	7.64928e-153	DS850944	98.1132	DS948908	445	DS704221	546.731	DS850944
I ricinus contig 34681	20	6.83297e-120	DS831778	96.2264	DS835162	434	DS831778	437.138	DS831778
I ricinus contig 214052	20	3.17747e-132	DS826964	91.2921	DS826964	414	DS826964	477.514	DS826964
I ricinus contig 28950	20	2.56075e-130	DS835670	90.7407	DS835670	404	DS719768	471.746	DS835670
I ricinus contig 16725	20	3.16515e-107	DS705927	95.098	DS909250	391	DS705927	394.838	DS705927
I ricinus contig 38030	20	2.60753e-133	DS720687	97.1014	DS922942	377	DS837710	481.359	DS720687
I ricinus contig 103571	20	2.10257e-105	DS958838	97.9592	DS832371	354	DS958838	389.07	DS958838
I ricinus contig 106330	20	2.57168e-115	DS688218	98.4127	DS688218	342	DS936373	421.756	DS688218
I ricinus contig 177093	20	7.47445e-90	DS980190	93.4211	DS622181	335	DS891184	337.158	DS980190
I ricinus contig 89458	20	1.09374e-113	DS875616	91.0448	DS846614	322	DS727820	415.988	DS875616
I ricinus contig 111385	20	4.99542e-157	DS811132	100	DS876558	319	DS876558	560.19	DS811132
I ricinus contig 205576	20	6.15584e-135	DS841374	95.3333	DS841374	316	DS776720	487.127	DS841374
I ricinus contig 48675	20	2.0734e-126	DS702709	100	DS910841	308	DS702709	458.287	DS702709
I ricinus contig 163274	20	2.29612e-133	DS689119	100	DS689119	286	DS689419	481.359	DS689119
I ricinus contig 203844	20	2.55056e-115	DS706607	100	DS922315	277	DS786072	421.756	DS706607
I ricinus contig 111587	20	1.0095e-92	DS705151	97.7273	DS705151	272	DS974822	346.771	DS705151
I ricinus contig 31071	20	2.68121e-96	DS889418	98.1132	DS889418	256	DS889418	358.307	DS889418
I ricinus contig 94366	20	5.02764e-80	DS758678	100	DS670678	186	DS758678	306.395	DS758678
I ricinus contig 235416	19	0	DS644550	100	DS644550	6195	DS644550	11227.3	DS644550
I ricinus contig 235683	19	0	DS815805	100	DS815805	3835	DS815805	7206.92	DS815805
I ricinus contig 107783	19	0	DS699372	98.2143	DS760728	1659	DS699372	1494.62	DS699372
I ricinus contig 53471	19	0	DS924414	100	DS649539	1623	DS924414	2148.33	DS924414
I ricinus contig 144355	19	0	DS672165	93.5185	DS798623	1470	DS672165	1613.82	DS672165
I ricinus contig 33824	19	0	DS636221	91.9643	DS715441	1439	DS636221	1494.62	DS636221
I ricinus contig 32095	19	0	DS967902	94.9772	DS820456	1373	DS967902	1890.69	DS967902
I ricinus contig 116271	19	0	DS624538	97.931	DS843075	1311	DS624538	1719.57	DS624538
I ricinus contig 84578	19	0	DS922069	93.0514	DS628877	1154	DS667052	1050.48	DS922069
I ricinus contig 223462	19	0	DS758491	90.5488	DS722962	1137	DS758491	1200.44	DS758491
I ricinus contig 104018	19	0	DS909431	94.6372	DS841374	1120	DS909431	1327.34	DS909431
I ricinus contig 11479	19	0	DS668046	100	DS668046	1059	DS668046	1046.63	DS668046
I ricinus contig 209817	19	0	DS635313	93.9227	DS922315	1026	DS635313	1062.01	DS635313
I ricinus contig 135858	19	0	DS731834	93.6975	DS842837	1025	DS731834	1073.55	DS731834
I ricinus contig 53087	19	0	DS850973	100	DS751647	1014	DS850973	888.969	DS850973
I ricinus contig 170876	19	0	DS876526	91	DS754878	1002	DS876526	919.732	DS876526
I ricinus contig 4892	19	0	DS962164	98.0392	DS962164	929	DS962164	985.104	DS962164
I ricinus contig 104498	19	0	DS834001	95.6731	DS695319	860	DS834001	837.057	DS834001
I ricinus contig 150550	19	0	DS874766	98.2906	DS704057	825	DS874766	1219.67	DS874766
I ricinus contig 151049	19	0	DS749127	97.5904	DS847958	732	DS749127	808.216	DS749127
I ricinus contig 80342	19	9.13475e-165	DS669474	96.3636	DS838761	588	DS669474	587.107	DS669474
I ricinus contig 147330	19	0	DS694788	90.566	DS694788	557	DS746762	683.242	DS694788
I ricinus contig 179236	19	0	DS890809	97.2414	DS874999	553	DS890809	750.536	DS890809
I ricinus contig 55163	19	1.4128e-161	DS766409	95	DS882656	550	DS976103	575.571	DS766409
I ricinus contig 168108	19	0	DS654963	94.7917	DS635313	479	DS654963	692.855	DS654963
I ricinus contig 12015	19	8.0994e-167	DS831454	94.6939	DS811111	476	DS831454	592.875	DS831454
I ricinus contig 96392	19	8.47122e-164	DS933132	90.0844	DS933132	465	DS933132	583.262	DS933132
I ricinus contig 123711	19	3.36495e-143	DS975913	96.4029	DS975913	465	DS975913	514.045	DS975913
I ricinus contig 159587	19	3.96492e-143	DS774071	98	DS641526	464	DS774071	514.045	DS774071
I ricinus contig 107428	19	1.86213e-130	DS732780	95.9459	DS817465	373	DS732780	471.746	DS732780
I ricinus contig 106961	19	5.5881e-120	DS777311	97.7273	DS899359	354	DS914679	437.138	DS777311
I ricinus contig 157979	19	1.08258e-136	DS875311	100	DS875311	328	DS875311	492.895	DS875311
I ricinus contig 906	19	8.60437e-104	DS707992	88.1188	DS707992	324	DS894816	383.302	DS707992
I ricinus contig 16153	19	3.28015e-92	DS676769	100	DS826879	322	DS676769	344.849	DS676769
I ricinus contig 130853	19	5.29515e-121	DS766261	91.8919	DS807303	320	DS702496	440.983	DS766261
I ricinus contig 40184	19	2.6422e-127	DS839936	98.6842	DS839936	295	DS839936	462.132	DS839936
I ricinus contig 219208	19	1.26145e-98	DS938745	92.0863	DS922315	272	DS894816	365.998	DS938745
I ricinus contig 97269	19	5.38981e-61	DS809956	98.7342	DS851749	194	DS809956	241.023	DS809956
I ricinus contig 228011	19	2.79844e-67	DS714433	96.7391	DS714433	177	DS844967	262.173	DS714433
I ricinus contig 38148	19	1.81609e-75	DS750831	99.3464	DS750831	159	DS776720	289.091	DS750831
I ricinus contig 95356	19	5.43867e-66	DS613126	97.2603	DS613126	146	DS613126	258.328	DS613126
I ricinus contig 10711	18	0	DS801393	97.2603	DS886827	3392	DS801393	3132.75	DS801393
I ricinus contig 235649	18	0	DS656447	100	DS656447	3208	DS656447	5859.12	DS656447
I ricinus contig 127301	18	0	DS867245	96.9072	DS634150	3098	DS867245	3780.69	DS867245
I ricinus contig 1829	18	0	DS661100	98.2143	DS782887	2964	DS661100	4288.28	DS661100
I ricinus contig 27129	18	0	DS851759	100	DS951229	2190	DS851759	3744.16	DS851759
I ricinus contig 74671	18	0	DS727689	93.8462	DS727689	2037	DS727689	2938.55	DS727689
I ricinus contig 21818	18	0	DS814789	95.7055	DS882788	1834	DS741945	2261.77	DS814789
I ricinus contig 82441	18	0	DS892726	91.4918	DS892726	1723	DS892726	2438.66	DS892726
I ricinus contig 45089	18	0	DS857819	95.4955	DS857819	1555	DS857819	2392.51	DS857819
I ricinus contig 121366	18	0	DS886901	100	DS762644	1529	DS886901	1625.36	DS886901
I ricinus contig 25066	18	0	DS922315	91.6667	DS791007	1409	DS922315	1438.86	DS922315
I ricinus contig 82784	18	0	DS620030	100	DS620030	1340	DS620030	1279.27	DS620030
I ricinus contig 98076	18	0	DS661866	100	DS940377	1282	DS661866	1644.59	DS661866
I ricinus contig 224780	18	0	DS840466	92.9204	DS840466	1272	DS840466	1315.81	DS840466
I ricinus contig 172465	18	0	DS743093	93.7838	DS941143	1226	DS743093	1133.15	DS743093
I ricinus contig 76067	18	0	DS630482	95.2055	DS614359	1224	DS630482	1298.5	DS630482
I ricinus contig 10169	18	0	DS666312	98.3871	DS656137	1213	DS666312	1238.9	DS666312
I ricinus contig 84240	18	0	DS868232	93.2907	DS976568	1202	DS868232	1071.62	DS868232
I ricinus contig 97656	18	0	DS907234	85.3219	DS907234	1163	DS907234	1204.29	DS907234
I ricinus contig 37683	18	0	DS878544	95	DS822941	1120	DS878544	1294.66	DS878544
I ricinus contig 76145	18	0	DS873228	98.3333	DS957495	1099	DS873228	1200.44	DS873228
I ricinus contig 25932	18	0	DS694076	96.9925	DS783973	1092	DS967419	1194.68	DS694076
I ricinus contig 66484	18	0	DS869266	97.8261	DS809732	1071	DS869266	1333.11	DS869266
I ricinus contig 196339	18	0	DS844967	98.7179	DS841374	994	DS844967	1275.43	DS844967
I ricinus contig 27068	18	0	DS784930	91.9192	DS791007	917	DS784930	1083.16	DS784930
I ricinus contig 81996	18	0	DS671077	89.5022	DS671077	913	DS671077	1121.61	DS671077
I ricinus contig 75483	18	0	DS962164	97.7778	DS771975	872	DS962164	1042.78	DS962164
I ricinus contig 47820	18	0	DS782889	97.8261	DS833812	821	DS833812	1296.58	DS782889
I ricinus contig 129555	18	0	DS746509	100	DS709230	809	DS746509	1202.37	DS746509
I ricinus contig 114858	18	0	DS954809	100	DS954809	788	DS754816	1096.62	DS954809
I ricinus contig 121886	18	0	DS934672	91.3043	DS934672	780	DS934672	917.81	DS934672
I ricinus contig 167242	18	0	DS859512	97.9866	DS922315	775	DS859512	965.877	DS859512
I ricinus contig 47522	18	0	DS922315	100	DS922315	769	DS922315	813.984	DS922315
I ricinus contig 169941	18	0	DS922315	97.6744	DS922315	763	DS922315	694.778	DS922315
I ricinus contig 123977	18	0	DS641572	94.3089	DS733267	748	DS641572	815.907	DS641572
I ricinus contig 2732	18	0	DS682091	95.2229	DS883878	717	DS682091	715.927	DS682091
I ricinus contig 25324	18	0	DS764617	90.1173	DS764617	715	DS900841	788.989	DS764617
I ricinus contig 199634	18	0	DS672165	95.4545	DS922315	691	DS672165	883.201	DS672165
I ricinus contig 31791	18	0	DS627799	100	DS885997	635	DS627799	877.433	DS627799
I ricinus contig 180821	18	0	DS980186	100	DS612897	625	DS980186	744.768	DS980186
I ricinus contig 99774	18	1.74262e-110	DS682443	95.3125	DS712062	618	DS682443	406.375	DS682443
I ricinus contig 63055	18	1.1124e-165	DS872340	92	DS798293	603	DS872340	589.03	DS872340
I ricinus contig 67170	18	0	DS855287	93.7086	DS905477	601	DS855287	806.294	DS855287
I ricinus contig 144183	18	1.1787e-84	DS817465	85.124	DS712045	577	DS817465	319.854	DS817465
I ricinus contig 169285	18	0	DS734125	98.4848	DS746614	564	DS734125	715.927	DS734125
I ricinus contig 35421	18	0	DS920187	94.4656	DS920187	524	DS920187	840.902	DS920187
I ricinus contig 192707	18	8.25215e-119	DS705151	100	DS705151	515	DS899426	433.292	DS705151
I ricinus contig 225698	18	0	DS828062	97.8723	DS781412	475	DS828062	744.768	DS828062
I ricinus contig 86891	18	1.10051e-172	DS844074	91.5966	DS774975	469	DS844074	612.102	DS844074
I ricinus contig 120765	18	2.80515e-178	DS869842	97.9167	DS869842	389	DS869842	631.329	DS869842
I ricinus contig 9138	18	2.33452e-107	DS743868	95	DS847958	337	DS743868	396.761	DS743868
I ricinus contig 61050	18	8.26456e-115	DS614359	98.0392	DS614359	320	DS614359	419.833	DS614359
I ricinus contig 56418	18	5.9628e-131	DS802395	97.037	DS802395	271	DS626943	473.669	DS802395
I ricinus contig 100859	18	8.27785e-108	DS648879	97.8261	DS802849	260	DS648879	396.761	DS648879
I ricinus contig 177148	18	2.22307e-86	DS889261	96.3636	DS774844	244	DS885222	325.622	DS889261
I ricinus contig 33560	18	7.34547e-86	DS835514	100	DS820456	215	DS835514	323.699	DS835514
I ricinus contig 179645	18	2.49735e-82	DS809537	95.6989	DS809537	188	DS621211	312.163	DS809537
I ricinus contig 87131	18	6.71022e-68	DS804868	98.2456	DS700280	184	DS804868	264.096	DS804868
I ricinus contig 92131	18	3.30212e-77	DS972266	100	DS727689	177	DS972266	294.859	DS972266
I ricinus contig 225679	18	7.23924e-49	DS955087	93.2584	DS888704	163	DS955087	200.647	DS955087
I ricinus contig 63949	18	4.28237e-55	DS720231	100	DS927596	151	DS720231	221.796	DS720231
I ricinus contig 185200	18	2.50196e-42	DS968596	100	DS852126	102	DS968596	179.497	DS968596
I ricinus contig 219145	18	1.47197e-24	DS708782	98.4375	DS754918	76	DS906067	119.894	DS708782
I ricinus contig 127588	17	0	DS857608	98.2759	DS857608	5927	DS857608	7997.15	DS857608
I ricinus contig 235456	17	0	DS815805	100	DS815805	5478	DS815805	9939.06	DS815805
I ricinus contig 235857	17	0	DS644550	100	DS644550	4117	DS644550	7666.44	DS644550
I ricinus contig 125455	17	0	DS913072	96.6942	DS976103	3435	DS913072	4478.63	DS913072
I ricinus contig 235612	17	0	DS815805	100	DS656447	2516	DS815805	4607.45	DS815805
I ricinus contig 131231	17	0	DS833940	96.8085	DS726993	1876	DS833940	2056.04	DS833940
I ricinus contig 73737	17	0	DS928434	95.2756	DS928434	1548	DS928434	1431.17	DS928434
I ricinus contig 1196	17	0	DS826257	94.9807	DS896634	1498	DS826257	1167.76	DS826257
I ricinus contig 35506	17	0	DS758678	96.5894	DS706899	1497	DS758678	2129.1	DS758678
I ricinus contig 235265	17	0	DS815805	100	DS644550	1487	DS815805	2775.13	DS815805
I ricinus contig 13344	17	0	DS683624	93.3993	DS786805	1438	DS683624	1609.98	DS683624
I ricinus contig 147836	17	0	DS963675	88.7755	DS975357	1431	DS963675	1671.5	DS963675
I ricinus contig 80718	17	0	DS668081	91.4667	DS668081	1393	DS627109	1561.91	DS668081
I ricinus contig 34581	17	0	DS887167	92.5743	DS711194	1374	DS887167	1771.48	DS887167
I ricinus contig 31318	17	0	DS694076	87.9605	DS694076	1242	DS884591	1242.74	DS694076
I ricinus contig 45515	17	0	DS676064	92.3077	DS733267	1208	DS676064	1479.23	DS676064
I ricinus contig 105691	17	0	DS626493	97.1591	DS712375	1191	DS626493	1298.5	DS626493
I ricinus contig 137680	17	0	DS613074	100	DS613074	1140	DS613074	1661.89	DS613074
I ricinus contig 97233	17	0	DS654710	94.1176	DS906109	1139	DS654710	960.109	DS654710
I ricinus contig 51871	17	0	DS882508	86.1111	DS896722	1095	DS882508	900.505	DS882508
I ricinus contig 12111	17	0	DS940271	95.8333	DS940271	1092	DS940271	1175.45	DS940271
I ricinus contig 93240	17	0	DS641118	96	DS776390	1074	DS641118	1402.33	DS641118
I ricinus contig 145966	17	0	DS889157	91.9436	DS958838	1070	DS663304	1429.24	DS889157
I ricinus contig 65172	17	0	DS763481	96.7742	DS922315	1054	DS763481	1556.14	DS763481
I ricinus contig 126673	17	0	DS736072	96.7442	DS789593	1018	DS736072	1027.4	DS736072
I ricinus contig 5728	17	0	DS930280	93.75	DS843060	974	DS744820	1338.88	DS930280
I ricinus contig 222191	17	0	DS857119	100	DS857119	972	DS857119	1263.89	DS857119
I ricinus contig 201138	17	0	DS636921	92.8571	DS636921	933	DS615387	1165.84	DS636921
I ricinus contig 88239	17	0	DS856995	95.082	DS618811	932	DS967419	856.284	DS856995
I ricinus contig 182456	17	0	DS863334	100	DS964264	916	DS863334	1110.08	DS863334
I ricinus contig 97716	17	0	DS913072	96.2617	DS719348	848	DS913072	1148.53	DS913072
I ricinus contig 13285	17	0	DS813669	98.5915	DS813669	843	DS973132	1292.73	DS813669
I ricinus contig 62514	17	0	DS718108	95.614	DS857340	828	DS718108	1042.78	DS718108
I ricinus contig 155042	17	0	DS968865	100	DS968865	824	DS968865	756.304	DS968865
I ricinus contig 172507	17	0	DS769547	97.7011	DS704057	784	DS769547	1150.45	DS769547
I ricinus contig 160579	17	0	DS669396	98.3871	DS820456	778	DS669396	1090.85	DS669396
I ricinus contig 24014	17	0	DS929178	97.9798	DS934767	766	DS929178	992.794	DS929178
I ricinus contig 161570	17	0	DS929893	100	DS826879	739	DS929893	1079.32	DS929893
I ricinus contig 19702	17	0	DS800533	100	DS909590	730	DS800533	1375.41	DS800533
I ricinus contig 56827	17	0	DS938182	94.2029	DS892574	728	DS616883	775.531	DS938182
I ricinus contig 100219	17	0	DS864312	96.875	DS720750	710	DS829347	704.391	DS864312
I ricinus contig 52725	17	0	DS738015	98.0198	DS686034	704	DS738015	796.68	DS738015
I ricinus contig 164923	17	0	DS728967	100	DS728967	695	DS875328	673.628	DS728967
I ricinus contig 24582	17	0	DS810267	95.4545	DS964680	690	DS642996	1000.49	DS810267
I ricinus contig 172459	17	2.21947e-177	DS726885	95.2681	DS841374	689	DS726885	627.484	DS726885
I ricinus contig 435	17	0	DS879839	93.0041	DS958260	688	DS879839	654.401	DS879839
I ricinus contig 56718	17	4.15594e-124	DS943628	94.012	DS921204	671	DS977713	450.596	DS943628
I ricinus contig 9195	17	2.19482e-166	DS948155	87.3874	DS924705	658	DS838226	592.875	DS948155
I ricinus contig 193262	17	0	DS789461	96.9231	DS852659	626	DS789461	1004.33	DS789461
I ricinus contig 108861	17	0	DS677123	97.6048	DS822941	616	DS677123	656.324	DS677123
I ricinus contig 56296	17	0	DS821180	90.8475	DS967150	576	DS707299	740.922	DS821180
I ricinus contig 21294	17	0	DS796218	98.1651	DS848034	574	DS796218	665.937	DS796218
I ricinus contig 100113	17	0	DS643841	100	DS922315	564	DS796011	646.711	DS643841
I ricinus contig 168480	17	0	DS730074	95.6989	DS730074	558	DS730074	925.5	DS730074
I ricinus contig 94099	17	0	DS731457	96.7742	DS731457	537	DS731457	794.757	DS731457
I ricinus contig 230421	17	0	DS815164	94.8718	DS959978	532	DS815164	658.247	DS815164
I ricinus contig 229323	17	1.24172e-131	DS733267	91.5888	DS733267	518	DS838210	475.591	DS733267
I ricinus contig 90150	17	4.25382e-113	DS924705	98.2456	DS612847	501	DS708232	414.065	DS924705
I ricinus contig 157972	17	4.49601e-107	DS928133	93.9394	DS980667	495	DS869336	394.838	DS928133
I ricinus contig 203054	17	3.94877e-169	DS756340	96	DS704057	484	DS705151	600.566	DS756340
I ricinus contig 77598	17	5.06073e-127	DS695141	89.6429	DS909250	483	DS695141	460.21	DS695141
I ricinus contig 212190	17	3.19686e-154	DS832330	97.2727	DS856995	472	DS832330	550.576	DS832330
I ricinus contig 66901	17	4.65269e-158	DS646230	95.7447	DS646230	453	DS854649	564.035	DS646230
I ricinus contig 16547	17	1.6586e-172	DS644908	98.1818	DS644908	396	DS878406	612.102	DS644908
I ricinus contig 158862	17	1.52724e-134	DS733267	94.0594	DS967150	392	DS967150	485.205	DS733267
I ricinus contig 177048	17	2.15885e-112	DS764465	94.5946	DS647795	359	DS764465	412.143	DS764465
I ricinus contig 124829	17	8.89312e-163	DS619908	96.8254	DS655863	350	DS727689	579.416	DS619908
I ricinus contig 30467	17	2.55102e-155	DS704057	95.7576	DS892537	344	DS704057	554.421	DS704057
I ricinus contig 119582	17	1.44613e-147	DS820456	96.2025	DS820456	328	DS725178	529.427	DS820456
I ricinus contig 56872	17	2.43355e-143	DS820456	95.302	DS725178	327	DS725178	515.968	DS820456
I ricinus contig 17317	17	2.0788e-104	DS721695	95.302	DS871103	310	DS721695	385.225	DS721695
I ricinus contig 114671	17	1.27528e-119	DS768650	93.4959	DS896920	308	DS768650	437.138	DS768650
I ricinus contig 173184	17	2.11746e-141	DS954315	96	DS954315	307	DS891538	508.277	DS954315
I ricinus contig 124778	17	4.8844e-88	DS702709	98.5075	DS910841	304	DS702709	331.39	DS702709
I ricinus contig 46436	17	4.22926e-95	DS763086	90.5109	DS922315	303	DS763086	354.462	DS763086
I ricinus contig 14976	17	5.73541e-136	DS811132	97.7273	DS811132	301	DS921995	490.973	DS811132
I ricinus contig 33151	17	4.85599e-86	DS944522	89.7436	DS896920	285	DS944522	325.622	DS944522
I ricinus contig 20450	17	1.94736e-122	DS961804	95.9259	DS961804	272	DS968008	446.751	DS961804
I ricinus contig 34083	17	1.24456e-73	DS919075	92.5532	DS751647	254	DS639274	283.322	DS919075
I ricinus contig 32096	17	1.08646e-106	DS820456	94.4444	DS820456	252	DS641456	392.916	DS820456
I ricinus contig 225106	17	4.48892e-73	DS960635	99.0566	DS822510	252	DS728967	281.4	DS960635
I ricinus contig 9554	17	8.26313e-105	DS926118	97.9798	DS857337	235	DS857337	387.148	DS926118
I ricinus contig 217423	17	2.20153e-101	DS975357	96.347	DS975357	233	DS776720	375.612	DS975357
I ricinus contig 30306	17	1.19613e-91	DS907805	100	DS952614	231	DS613889	342.926	DS907805
I ricinus contig 23357	17	4.92451e-98	DS844967	96.6346	DS841374	219	DS844967	364.075	DS844967
I ricinus contig 122668	17	2.21647e-101	DS947863	100	DS947863	214	DS857337	375.612	DS947863
I ricinus contig 109295	17	1.95936e-51	DS705151	96.1039	DS705151	170	DS675359	210.26	DS705151
I ricinus contig 49815	17	4.92322e-71	DS865928	100	DS899359	162	DS795963	275.632	DS865928
I ricinus contig 101647	17	3.24313e-37	DS884652	100	DS632403	87	DS884652	162.193	DS884652
I ricinus contig 122018	16	0	DS753070	97.5207	DS887916	6076	DS753070	7424.19	DS753070
I ricinus contig 235587	16	0	DS644550	100	DS656447	5754	DS644550	10456.3	DS644550
I ricinus contig 71918	16	0	DS636221	98.4733	DS636221	4239	DS636221	6384.01	DS636221
I ricinus contig 235564	16	0	DS815805	99.5676	DS815805	4009	DS815805	6762.78	DS815805
I ricinus contig 27104	16	0	DS903494	95.279	DS911446	3753	DS903494	5145.8	DS903494
I ricinus contig 235790	16	0	DS815805	100	DS644550	3467	DS815805	6368.63	DS815805
I ricinus contig 16172	16	0	DS778961	100	DS778961	3144	DS778961	3803.76	DS778961
I ricinus contig 235482	16	0	DS645161	99.1906	DS710092	2850	DS645161	3548.05	DS645161
I ricinus contig 235566	16	0	DS815805	99.4849	DS815805	2818	DS815805	5136.19	DS815805
I ricinus contig 24251	16	0	DS652592	99.0291	DS660407	2658	DS652592	3557.66	DS652592
I ricinus contig 235732	16	0	DS644550	100	DS656447	2623	DS644550	4861.24	DS644550
I ricinus contig 136550	16	0	DS675471	93.4307	DS787683	2248	DS675471	2552.09	DS675471
I ricinus contig 27321	16	0	DS886522	100	DS886522	2246	DS886522	2967.39	DS886522
I ricinus contig 28573	16	0	DS693582	89.5028	DS693582	2145	DS693582	2678.99	DS693582
I ricinus contig 48855	16	0	DS730897	95.4373	DS730897	2104	DS730897	3492.29	DS730897
I ricinus contig 154115	16	0	DS771632	95.8904	DS771632	2075	DS771632	1965.67	DS771632
I ricinus contig 194801	16	0	DS826936	95.6522	DS826936	2072	DS826936	3163.51	DS826936
I ricinus contig 165470	16	0	DS898406	92.3256	DS898406	1851	DS898406	2525.18	DS898406
I ricinus contig 5143	16	0	DS922069	87.0504	DS645036	1774	DS803854	1746.49	DS922069
I ricinus contig 99925	16	0	DS905179	96.8254	DS916524	1726	DS905179	1273.51	DS905179
I ricinus contig 30116	16	0	DS811420	93.994	DS811420	1687	DS811420	1815.7	DS811420
I ricinus contig 235908	16	0	DS792002	100	DS815805	1660	DS792002	3109.67	DS792002
I ricinus contig 32463	16	0	DS709132	97.4359	DS722875	1631	DS709132	1846.47	DS709132
I ricinus contig 168947	16	0	DS740966	92.0213	DS740966	1564	DS740966	1711.88	DS740966
I ricinus contig 113823	16	0	DS707393	94.9302	DS707393	1357	DS707393	2181.02	DS707393
I ricinus contig 42545	16	0	DS953510	97.1014	DS759061	1315	DS953510	973.567	DS953510
I ricinus contig 92939	16	0	DS930337	93.4426	DS613858	1296	DS930337	1213.9	DS930337
I ricinus contig 23816	16	0	DS821550	96.5517	DS821550	1286	DS821550	1236.98	DS821550
I ricinus contig 19584	16	0	DS878544	100	DS745894	1271	DS878544	1775.33	DS878544
I ricinus contig 213874	16	0	DS686299	93.75	DS887916	1247	DS686299	1727.26	DS686299
I ricinus contig 58294	16	0	DS892014	98.5294	DS705151	1160	DS892014	1388.87	DS892014
I ricinus contig 114780	16	0	DS722568	89.5385	DS722568	1153	DS722568	1288.89	DS722568
I ricinus contig 192484	16	0	DS711613	96.8085	DS942388	1151	DS711613	1721.49	DS711613
I ricinus contig 217295	16	0	DS620030	93.9914	DS938182	1150	DS620030	1367.72	DS620030
I ricinus contig 37569	16	0	DS612847	97.7444	DS764242	1120	DS612847	1538.84	DS612847
I ricinus contig 178216	16	0	DS930277	100	DS930277	1107	DS930277	1385.02	DS930277
I ricinus contig 64267	16	0	DS749327	94.4882	DS891538	1088	DS749327	1496.54	DS749327
I ricinus contig 16238	16	0	DS927303	91.9753	DS618519	1085	DS927303	1087.01	DS927303
I ricinus contig 59569	16	0	DS911299	96.1783	DS889343	1078	DS911299	1479.23	DS911299
I ricinus contig 69860	16	0	DS863829	100	DS863829	1063	DS863829	1677.27	DS863829
I ricinus contig 202029	16	0	DS682300	100	DS885927	1061	DS682300	1381.18	DS682300
I ricinus contig 65795	16	0	DS907465	98.4848	DS979495	974	DS907465	1300.42	DS907465
I ricinus contig 45348	16	0	DS895205	95.5056	DS849401	941	DS895205	942.804	DS895205
I ricinus contig 30940	16	0	DS766789	95.2381	DS776720	936	DS766789	1058.17	DS766789
I ricinus contig 113909	16	0	DS636135	93.1034	DS956654	920	DS956654	1258.13	DS636135
I ricinus contig 24543	16	0	DS662048	93.4509	DS806217	887	DS662048	925.5	DS662048
I ricinus contig 166238	16	0	DS976794	98.6111	DS727689	847	DS976794	1142.76	DS976794
I ricinus contig 17322	16	0	DS730074	96.3415	DS689419	843	DS730074	908.196	DS730074
I ricinus contig 3429	16	0	DS922069	92.5926	DS851720	826	DS851720	908.196	DS922069
I ricinus contig 133067	16	0	DS902966	91.1263	DS902966	822	DS902966	937.036	DS902966
I ricinus contig 46468	16	0	DS844967	92.6471	DS844967	815	DS878920	860.129	DS844967
I ricinus contig 15138	16	0	DS930280	100	DS909250	796	DS930280	1038.94	DS930280
I ricinus contig 78164	16	0	DS814574	96.6443	DS814574	757	DS794257	877.433	DS814574
I ricinus contig 126758	16	0	DS912556	97.1831	DS839936	752	DS912556	767.84	DS912556
I ricinus contig 33037	16	4.93639e-176	DS705151	84.0376	DS733267	731	DS752364	625.561	DS705151
I ricinus contig 47986	16	0	DS612836	95.6522	DS928161	731	DS612836	773.608	DS612836
I ricinus contig 225600	16	0	DS755719	99.0826	DS764242	706	DS755719	917.81	DS755719
I ricinus contig 13551	16	0	DS692958	92.0213	DS833669	697	DS839143	850.515	DS692958
I ricinus contig 78120	16	0	DS951045	100	DS903676	655	DS951045	785.144	DS951045
I ricinus contig 215063	16	0	DS687677	99.2424	DS704057	642	DS687677	685.164	DS687677
I ricinus contig 117706	16	0	DS763238	100	DS763238	635	DS850161	808.216	DS763238
I ricinus contig 11330	16	0	DS624571	100	DS624571	631	DS624571	740.922	DS624571
I ricinus contig 18817	16	0	DS640379	94.7826	DS790160	607	DS640379	840.902	DS640379
I ricinus contig 54469	16	0	DS964264	96.0396	DS655775	603	DS921870	867.82	DS964264
I ricinus contig 211422	16	0	DS616267	95.0549	DS616267	601	DS631302	648.633	DS616267
I ricinus contig 182841	16	0	DS817459	96.9231	DS705151	596	DS817459	937.036	DS817459
I ricinus contig 128598	16	0	DS851842	96.4286	DS728967	556	DS621023	746.69	DS851842
I ricinus contig 35731	16	3.35224e-173	DS885551	98	DS885551	549	DS885551	614.025	DS885551
I ricinus contig 70853	16	0	DS922315	96.3303	DS922315	540	DS922315	640.942	DS922315
I ricinus contig 50896	16	0	DS967430	96.7105	DS922315	494	DS700794	683.242	DS967430
I ricinus contig 105289	16	7.38426e-159	DS850108	94.1176	DS760728	487	DS850108	565.958	DS850108
I ricinus contig 183434	16	7.78521e-141	DS968865	99.0099	DS633544	482	DS940076	506.354	DS968865
I ricinus contig 116971	16	1.12618e-128	DS836444	94.0476	DS679990	478	DS964561	465.978	DS836444
I ricinus contig 122963	16	0	DS732846	96.4286	DS899664	476	DS967133	752.458	DS732846
I ricinus contig 46166	16	1.8261e-172	DS843744	100	DS843744	465	DS843744	612.102	DS843744
I ricinus contig 81108	16	1.26074e-165	DS765426	94.7368	DS969537	454	DS765426	589.03	DS765426
I ricinus contig 63419	16	0	DS916524	98.4127	DS695529	452	DS916524	758.226	DS916524
I ricinus contig 11572	16	3.14042e-104	DS836444	98.4848	DS805792	444	DS836444	385.225	DS836444
I ricinus contig 59053	16	1.08314e-130	DS688408	92.7835	DS688408	438	DS688408	473.669	DS688408
I ricinus contig 215667	16	1.0953e-125	DS871403	100	DS627501	438	DS923677	456.364	DS871403
I ricinus contig 96726	16	6.23019e-143	DS866317	93.7269	DS923918	437	DS866317	514.045	DS866317
I ricinus contig 120860	16	2.57926e-151	DS967150	95.7983	DS901136	437	DS967150	540.963	DS967150
I ricinus contig 93486	16	0	DS663325	99.1304	DS663325	433	DS752364	714.005	DS663325
I ricinus contig 76238	16	2.14457e-156	DS916524	98.3333	DS842011	405	DS916524	558.267	DS916524
I ricinus contig 39531	16	9.4539e-118	DS818268	88.5714	DS734036	396	DS825232	429.447	DS818268
I ricinus contig 71318	16	1.6199e-120	DS924856	94.4444	DS730419	396	DS924856	439.06	DS924856
I ricinus contig 212257	16	1.02812e-117	DS765370	95.7219	DS618482	365	DS831649	429.447	DS765370
I ricinus contig 216041	16	9.21059e-140	DS868627	95.3947	DS704057	349	DS707861	502.509	DS868627
I ricinus contig 75458	16	2.40031e-111	DS956473	98.4375	DS690697	338	DS956473	408.297	DS956473
I ricinus contig 66419	16	3.10112e-115	DS821180	98.1481	DS821180	325	DS821180	421.756	DS821180
I ricinus contig 183936	16	9.56572e-105	DS727689	92.0398	DS972266	318	DS972266	387.148	DS727689
I ricinus contig 74790	16	6.4772e-99	DS908539	94	DS811111	312	DS895688	367.921	DS908539
I ricinus contig 158087	16	1.44134e-125	DS754115	96.1538	DS754115	312	DS754115	456.364	DS754115
I ricinus contig 68111	16	1.88081e-101	DS825389	94.6154	DS632566	300	DS632566	375.612	DS825389
I ricinus contig 7796	16	1.22956e-134	DS938317	95.5479	DS938317	299	DS704057	487.127	DS938317
I ricinus contig 227709	16	2.98569e-126	DS917313	95.6835	DS809963	299	DS917313	458.287	DS917313
I ricinus contig 765	16	4.70475e-102	DS974293	90	DS974293	293	DS967902	377.534	DS974293
I ricinus contig 105630	16	1.94749e-115	DS672493	98.3051	DS810466	271	DS615078	421.756	DS672493
I ricinus contig 85296	16	7.82839e-130	DS679167	100	DS733267	268	DS679167	469.823	DS679167
I ricinus contig 227982	16	3.89157e-111	DS628492	96.2264	DS839936	263	DS628492	408.297	DS628492
I ricinus contig 34336	16	1.40552e-88	DS767393	93.6937	DS762454	255	DS767393	333.312	DS767393
I ricinus contig 35946	16	6.71682e-88	DS775804	90.8108	DS820456	255	DS820456	331.39	DS775804
I ricinus contig 158726	16	5.94076e-102	DS838761	95.0276	DS838761	254	DS705151	377.534	DS838761
I ricinus contig 157539	16	6.39307e-116	DS811132	100	DS811132	248	DS759507	423.679	DS811132
I ricinus contig 188169	16	8.96358e-115	DS896920	96.6942	DS896920	242	DS896920	419.833	DS896920
I ricinus contig 139316	16	4.75953e-106	DS711613	96.1702	DS711613	239	DS711613	390.993	DS711613
I ricinus contig 106024	16	4.17131e-88	DS891538	93.6364	DS616883	238	DS752131	331.39	DS891538
I ricinus contig 122614	16	2.15756e-78	DS922315	93.7063	DS922315	216	DS938745	298.704	DS922315
I ricinus contig 98644	16	1.02397e-84	DS846350	100	DS974944	202	DS708137	319.854	DS846350
I ricinus contig 146077	16	3.2246e-66	DS924461	92.9412	DS924461	187	DS924461	258.328	DS924461
I ricinus contig 190513	16	1.68484e-69	DS633099	98.1132	DS612847	170	DS633099	269.864	DS633099
I ricinus contig 65282	16	2.31876e-46	DS904186	94.3089	DS904186	165	DS904186	192.956	DS904186
I ricinus contig 86862	16	3.12789e-66	DS928434	97.9592	DS695319	155	DS952536	258.328	DS928434
I ricinus contig 8231	16	6.81308e-61	DS666905	100	DS723370	144	DS666905	241.023	DS666905
I ricinus contig 185165	16	2.07044e-25	DS729569	100	DS729569	64	DS729569	123.739	DS729569
I ricinus contig 3203	15	0	DS630914	100	DS630914	15810	DS630914	24518.8	DS630914
I ricinus contig 235466	15	0	DS656447	99.3819	DS656447	5015	DS656447	9464.16	DS656447
I ricinus contig 235527	15	0	DS644550	98.9837	DS644550	4513	DS644550	8379.76	DS644550
I ricinus contig 92002	15	0	DS661811	89.5028	DS616267	3810	DS661811	4105.63	DS661811
I ricinus contig 32481	15	0	DS642248	95.082	DS642248	3677	DS642248	4868.93	DS642248
I ricinus contig 235571	15	0	DS815805	100	DS656447	3325	DS815805	6135.98	DS815805
I ricinus contig 60278	15	0	DS698911	96.5517	DS698911	3273	DS698911	3815.3	DS698911
I ricinus contig 235534	15	0	DS644550	100	DS644550	3221	DS644550	5961.02	DS644550
I ricinus contig 114903	15	0	DS840160	98.9362	DS776720	2421	DS840160	2580.93	DS840160
I ricinus contig 137147	15	0	DS896699	100	DS896699	2262	DS896699	2471.34	DS896699
I ricinus contig 42050	15	0	DS793296	93.0323	DS678602	2103	DS793296	1654.2	DS793296
I ricinus contig 103966	15	0	DS675261	97.4359	DS704057	2091	DS675261	1992.59	DS675261
I ricinus contig 42839	15	0	DS919850	100	DS919850	2074	DS919850	2742.44	DS919850
I ricinus contig 18028	15	0	DS956103	89.9038	DS685749	2030	DS956103	2177.17	DS956103
I ricinus contig 116495	15	0	DS756029	100	DS727689	1915	DS756029	2834.73	DS756029
I ricinus contig 139162	15	0	DS727689	95.2055	DS927912	1863	DS727689	2257.92	DS727689
I ricinus contig 73530	15	0	DS658674	96.1538	DS728659	1808	DS658674	2605.93	DS658674
I ricinus contig 19608	15	0	DS883358	92.2819	DS891538	1706	DS883358	1817.63	DS883358
I ricinus contig 196350	15	0	DS797739	93.2735	DS740939	1705	DS797739	1436.94	DS797739
I ricinus contig 49244	15	0	DS642248	100	DS642248	1704	DS642248	1888.77	DS642248
I ricinus contig 129760	15	0	DS883282	98.7179	DS837050	1622	DS883282	2411.74	DS883282
I ricinus contig 116356	15	0	DS818910	93.1818	DS667052	1525	DS818910	1829.16	DS818910
I ricinus contig 36210	15	0	DS799611	98.6486	DS781798	1497	DS799611	1809.94	DS799611
I ricinus contig 12070	15	0	DS782609	97.5309	DS964583	1481	DS782609	1758.02	DS782609
I ricinus contig 63338	15	0	DS884933	96.9697	DS884933	1438	DS884933	1967.6	DS884933
I ricinus contig 68164	15	0	DS910679	83.3333	DS642965	1427	DS910679	769.763	DS910679
I ricinus contig 99947	15	0	DS622267	100	DS727689	1417	DS622267	1510	DS622267
I ricinus contig 214478	15	0	DS854657	98.2143	DS619556	1414	DS854657	2300.22	DS854657
I ricinus contig 181842	15	0	DS746403	92.4731	DS686249	1409	DS746403	1867.62	DS746403
I ricinus contig 10580	15	0	DS891538	90.7407	DS891538	1406	DS891538	1579.21	DS891538
I ricinus contig 39937	15	0	DS674345	96.0526	DS759829	1369	DS674345	1854.16	DS674345
I ricinus contig 85321	15	0	DS899359	93.1537	DS899359	1357	DS899359	2011.82	DS899359
I ricinus contig 75526	15	0	DS672165	100	DS630446	1297	DS672165	1356.18	DS672165
I ricinus contig 86738	15	0	DS809877	95.5801	DS874147	1294	DS809877	990.872	DS809877
I ricinus contig 97862	15	0	DS918849	87.0394	DS912483	1272	DS918849	1329.26	DS918849
I ricinus contig 125456	15	0	DS698470	91.9558	DS698470	1267	DS698470	1802.25	DS698470
I ricinus contig 90567	15	0	DS639900	97.7612	DS708259	1263	DS639900	1510	DS639900
I ricinus contig 24362	15	0	DS661451	100	DS903395	1249	DS661451	1658.04	DS661451
I ricinus contig 85493	15	0	DS952339	94.697	DS785766	1248	DS952339	1656.12	DS952339
I ricinus contig 339	15	0	DS844506	88.8	DS844506	1245	DS844506	1229.28	DS844506
I ricinus contig 22111	15	0	DS703671	91.8269	DS703671	1243	DS667052	1188.91	DS703671
I ricinus contig 26623	15	0	DS731578	92.3077	DS903006	1221	DS731578	1694.58	DS731578
I ricinus contig 133210	15	0	DS842011	100	DS842011	1190	DS825389	1758.02	DS842011
I ricinus contig 86075	15	0	DS862522	96.3542	DS644343	1187	DS862522	1275.43	DS862522
I ricinus contig 19251	15	0	DS734291	96.2687	DS838000	1180	DS734291	1315.81	DS734291
I ricinus contig 198446	15	0	DS864853	94.604	DS864853	1146	DS864853	1746.49	DS864853
I ricinus contig 180401	15	0	DS715201	96.3415	DS968450	1134	DS715201	1304.27	DS715201
I ricinus contig 118328	15	0	DS707393	94.2908	DS707393	1118	DS707393	1729.18	DS707393
I ricinus contig 127562	15	0	DS844361	94.7761	DS616267	1101	DS844361	1402.33	DS844361
I ricinus contig 156696	15	0	DS734036	95.3416	DS841374	1080	DS734036	1308.12	DS734036
I ricinus contig 61263	15	0	DS962636	94.4954	DS962636	1064	DS962636	1217.75	DS962636
I ricinus contig 93618	15	0	DS971334	91.5398	DS725278	1061	DS971334	1058.17	DS971334
I ricinus contig 175834	15	0	DS968865	97.2973	DS671091	1059	DS968865	969.722	DS968865
I ricinus contig 205019	15	0	DS627537	96.7213	DS732103	1057	DS627537	1483.08	DS627537
I ricinus contig 175671	15	0	DS716852	95.2381	DS844967	1045	DS716852	1040.86	DS716852
I ricinus contig 131386	15	0	DS934384	94.3324	DS934384	1044	DS844967	1661.89	DS934384
I ricinus contig 8746	15	0	DS799453	96.6068	DS727301	1018	DS972817	1048.55	DS799453
I ricinus contig 70984	15	0	DS975797	99.5025	DS671188	1016	DS975797	1002.41	DS975797
I ricinus contig 15618	15	0	DS615902	97.2222	DS663325	1010	DS615902	1186.99	DS615902
I ricinus contig 124341	15	0	DS920102	100	DS839936	1001	DS920102	1438.86	DS920102
I ricinus contig 33828	15	0	DS649088	96.9072	DS841374	999	DS649088	948.573	DS649088
I ricinus contig 129368	15	0	DS728967	98.7179	DS839936	995	DS728967	1148.53	DS728967
I ricinus contig 5479	15	0	DS870753	98.7805	DS833812	988	DS870753	1206.21	DS870753
I ricinus contig 172349	15	0	DS758004	94.7917	DS817465	979	DS758004	1154.3	DS758004
I ricinus contig 69248	15	0	DS691982	88.1701	DS664019	951	DS758255	767.84	DS691982
I ricinus contig 31981	15	0	DS970712	95.3488	DS970712	940	DS970712	1083.16	DS970712
I ricinus contig 62787	15	0	DS750326	93.0108	DS750326	935	DS750326	1204.29	DS750326
I ricinus contig 6729	15	0	DS930337	100	DS873468	931	DS873468	1250.43	DS930337
I ricinus contig 32364	15	0	DS921183	97.8873	DS871226	925	DS921183	1406.17	DS921183
I ricinus contig 66012	15	0	DS835908	93.6842	DS641526	923	DS835908	1260.05	DS835908
I ricinus contig 36591	15	0	DS854287	95.2941	DS958779	899	DS854287	981.258	DS854287
I ricinus contig 191477	15	0	DS689853	95.6731	DS783964	885	DS689853	1027.4	DS689853
I ricinus contig 41722	15	0	DS802122	100	DS802122	831	DS802122	987.026	DS802122
I ricinus contig 40857	15	0	DS892726	99.0826	DS892726	814	DS892726	904.351	DS892726
I ricinus contig 101170	15	1.41664e-157	DS728967	100	DS728967	812	DS728967	562.112	DS728967
I ricinus contig 70658	15	0	DS897385	94.1799	DS830635	807	DS897385	923.578	DS897385
I ricinus contig 64704	15	0	DS868232	96.4706	DS928434	803	DS868232	1181.22	DS868232
I ricinus contig 146105	15	0	DS827023	100	DS887784	771	DS887784	935.114	DS827023
I ricinus contig 54802	15	0	DS707992	92.6988	DS707992	761	DS707992	1123.54	DS707992
I ricinus contig 3400	15	0	DS751976	97.9452	DS803118	758	DS962636	1042.78	DS751976
I ricinus contig 77482	15	0	DS868627	96.4072	DS868627	757	DS868627	740.922	DS868627
I ricinus contig 191104	15	0	DS728659	97.2678	DS970244	754	DS728659	798.603	DS728659
I ricinus contig 135209	15	0	DS979115	100	DS668046	737	DS979115	760.149	DS979115
I ricinus contig 156063	15	0	DS867138	94.6903	DS921995	728	DS867138	750.536	DS867138
I ricinus contig 157686	15	0	DS664340	97.4684	DS968865	725	DS664340	683.242	DS664340
I ricinus contig 122150	15	0	DS712383	96.5174	DS839936	714	DS712383	885.124	DS712383
I ricinus contig 123517	15	0	DS719765	97.619	DS967150	693	DS719765	846.67	DS719765
I ricinus contig 134293	15	0	DS641554	97.1831	DS857340	693	DS641554	862.052	DS641554
I ricinus contig 30736	15	0	DS872787	88.0435	DS612977	691	DS872787	677.474	DS872787
I ricinus contig 55906	15	1.03434e-175	DS877786	97.561	DS716644	681	DS877786	623.638	DS877786
I ricinus contig 79824	15	5.40578e-175	DS817465	88.2353	DS817465	673	DS817465	619.793	DS817465
I ricinus contig 30638	15	0	DS702709	94.7368	DS702709	668	DS702709	950.495	DS702709
I ricinus contig 158725	15	0	DS686433	100	DS905515	648	DS686433	763.994	DS686433
I ricinus contig 184394	15	0	DS734036	98.6014	DS928434	647	DS734036	640.942	DS734036
I ricinus contig 141928	15	0	DS614717	91.2568	DS703243	636	DS614717	737.077	DS614717
I ricinus contig 197633	15	0	DS672165	96.5368	DS647308	627	DS672165	727.463	DS672165
I ricinus contig 163508	15	0	DS962113	97.4684	DS962113	616	DS962113	842.825	DS962113
I ricinus contig 169513	15	0	DS834899	94.9541	DS820456	616	DS834899	667.86	DS834899
I ricinus contig 20270	15	0	DS797847	95.6522	DS887346	602	DS797847	765.917	DS797847
I ricinus contig 78898	15	4.02026e-169	DS896920	98.7179	DS839936	559	DS896920	600.566	DS896920
I ricinus contig 43316	15	1.24354e-153	DS685790	89.7222	DS948473	551	DS779254	548.653	DS685790
I ricinus contig 38147	15	0	DS808801	100	DS808801	537	DS808801	787.067	DS808801
I ricinus contig 200807	15	0	DS709440	97.1963	DS841374	535	DS709440	767.84	DS709440
I ricinus contig 195620	15	0	DS894816	90.9259	DS894816	533	DS894816	717.85	DS894816
I ricinus contig 124499	15	4.50735e-179	DS777384	100	DS676064	532	DS777384	633.252	DS777384
I ricinus contig 165373	15	0	DS841188	96.1111	DS938469	532	DS841188	673.628	DS841188
I ricinus contig 32037	15	3.4181e-111	DS639500	93.8462	DS639500	522	DS639500	408.297	DS639500
I ricinus contig 19165	15	0	DS799755	93.2563	DS799755	520	DS901406	787.067	DS799755
I ricinus contig 139591	15	0	DS634315	97.5	DS922315	513	DS634315	721.695	DS634315
I ricinus contig 163769	15	4.16207e-146	DS825389	98.4375	DS734699	501	DS825389	523.658	DS825389
I ricinus contig 60450	15	0	DS736059	100	DS872340	498	DS736059	669.783	DS736059
I ricinus contig 202488	15	1.29432e-175	DS672165	97.2125	DS841374	498	DS672165	621.716	DS672165
I ricinus contig 159300	15	3.64651e-162	DS926591	90.8714	DS926591	497	DS971128	577.494	DS926591
I ricinus contig 126053	15	6.04023e-112	DS909250	97.7444	DS612847	492	DS909250	410.22	DS909250
I ricinus contig 120352	15	5.29779e-168	DS639900	96.7949	DS639900	471	DS639900	596.721	DS639900
I ricinus contig 135266	15	0	DS835715	100	DS835715	466	DS936973	708.237	DS835715
I ricinus contig 149231	15	4.1783e-154	DS882580	100	DS613126	462	DS882580	550.576	DS882580
I ricinus contig 232162	15	3.21339e-114	DS910009	95.3125	DS910009	456	DS910009	417.911	DS910009
I ricinus contig 120858	15	0	DS801538	91.6115	DS801538	455	DS807789	642.865	DS801538
I ricinus contig 146756	15	8.40344e-148	DS881717	95.2381	DS724054	455	DS724439	529.427	DS881717
I ricinus contig 208256	15	0	DS862522	94.5175	DS862522	454	DS862522	714.005	DS862522
I ricinus contig 169936	15	1.79993e-161	DS869336	93.3775	DS892983	446	DS869336	575.571	DS869336
I ricinus contig 27075	15	3.71953e-158	DS661052	94.6524	DS823764	431	DS661052	564.035	DS661052
I ricinus contig 104554	15	1.119e-179	DS932819	96.2025	DS907338	414	DS800423	635.174	DS932819
I ricinus contig 151762	15	0	DS644343	97.4684	DS751647	411	DS765619	665.937	DS644343
I ricinus contig 38175	15	1.07741e-136	DS782331	97.8022	DS841374	409	DS776720	492.895	DS782331
I ricinus contig 135196	15	7.19341e-105	DS719768	90.2439	DS719768	401	DS618314	387.148	DS719768
I ricinus contig 104216	15	1.58716e-137	DS948226	98.7342	DS794279	397	DS948226	496.741	DS948226
I ricinus contig 80155	15	3.57063e-139	DS971671	100	DS867159	393	DS971671	500.586	DS971671
I ricinus contig 119446	15	1.22793e-109	DS974896	98.8636	DS938929	367	DS779168	402.529	DS974896
I ricinus contig 58622	15	1.01418e-117	DS866312	96.4706	DS851638	366	DS857834	429.447	DS866312
I ricinus contig 160916	15	1.72635e-99	DS695319	97.2826	DS822941	361	DS695319	369.843	DS695319
I ricinus contig 2326	15	2.17376e-146	DS684069	95.082	DS630248	357	DS954823	525.581	DS684069
I ricinus contig 117201	15	2.06563e-113	DS679716	92.5	DS832330	357	DS832330	415.988	DS679716
I ricinus contig 102049	15	7.7582e-126	DS756299	98.8827	DS816241	347	DS949088	456.364	DS756299
I ricinus contig 42494	15	5.96019e-146	DS682300	100	DS682300	341	DS682300	523.658	DS682300
I ricinus contig 116769	15	3.98916e-155	DS841374	97.1875	DS841374	336	DS776720	554.421	DS841374
I ricinus contig 5800	15	3.16049e-156	DS750831	97.8495	DS776720	334	DS776720	558.267	DS750831
I ricinus contig 77304	15	2.58883e-155	DS750831	96.6258	DS750831	330	DS735489	554.421	DS750831
I ricinus contig 121398	15	2.76196e-126	DS744655	95.302	DS764242	329	DS744655	458.287	DS744655
I ricinus contig 121213	15	2.72005e-155	DS841374	97.1429	DS841374	324	DS776720	554.421	DS841374
I ricinus contig 189063	15	1.88019e-108	DS668046	98.9362	DS841374	323	DS668046	398.684	DS668046
I ricinus contig 62370	15	6.79882e-112	DS938182	91.1864	DS727689	319	DS727689	410.22	DS938182
I ricinus contig 5199	15	7.92798e-138	DS686357	96.0656	DS686357	304	DS686357	498.664	DS686357
I ricinus contig 52089	15	2.22786e-60	DS820493	100	DS706557	292	DS974478	241.023	DS820493
I ricinus contig 141736	15	5.00013e-94	DS698532	93.0693	DS930826	278	DS698532	350.617	DS698532
I ricinus contig 212606	15	8.45903e-123	DS858616	97.8723	DS858616	273	DS737671	446.751	DS858616
I ricinus contig 96586	15	3.84021e-128	DS866312	96.9811	DS866312	265	DS866312	464.055	DS866312
I ricinus contig 103370	15	1.5398e-90	DS935543	89.7638	DS935543	257	DS668046	339.08	DS935543
I ricinus contig 122739	15	2.75259e-119	DS911299	98.7234	DS911299	240	DS940907	435.215	DS911299
I ricinus contig 63562	15	1.08467e-91	DS979495	97.9487	DS979495	227	DS664689	342.926	DS979495
I ricinus contig 12725	15	5.56526e-77	DS868942	98.1132	DS926264	215	DS926264	294.859	DS868942
I ricinus contig 70513	15	1.40438e-90	DS927912	100	DS783964	213	DS783964	341.003	DS927912
I ricinus contig 150117	15	4.48791e-91	DS820456	100	DS972266	205	DS972266	341.003	DS820456
I ricinus contig 112916	15	5.80215e-72	DS635313	94.7368	DS635313	198	DS826642	277.554	DS635313
I ricinus contig 52178	15	2.48173e-68	DS825389	96.5517	DS908885	191	DS825389	266.018	DS825389
I ricinus contig 182956	15	8.66967e-82	DS889343	97.6608	DS841374	184	DS882656	310.24	DS889343
I ricinus contig 52463	15	1.18029e-66	DS896699	93.6416	DS896699	183	DS707992	260.25	DS896699
I ricinus contig 165793	15	1.44329e-63	DS641926	96.6102	DS628492	179	DS820456	250.637	DS641926
I ricinus contig 116840	15	8.5855e-76	DS787683	100	DS787683	169	DS787683	291.013	DS787683
I ricinus contig 132106	15	1.63525e-47	DS785583	98.5075	DS922315	168	DS785583	196.802	DS785583
I ricinus contig 74003	15	3.05841e-80	DS960142	100	DS712772	165	DS960142	306.395	DS960142
I ricinus contig 12005	15	2.54948e-46	DS887725	94.3396	DS656540	159	DS887725	192.956	DS887725
I ricinus contig 89895	15	3.91361e-48	DS843075	94.2857	DS670557	144	DS843075	198.724	DS843075
I ricinus contig 210564	15	9.43379e-41	DS705151	100	DS705151	129	DS956654	173.729	DS705151
I ricinus contig 177319	15	5.81248e-43	DS877040	98.3051	DS878102	120	DS964364	181.42	DS877040
I ricinus contig 127418	15	5.38065e-44	DS770694	100	DS770694	108	DS750359	185.265	DS770694
I ricinus contig 131975	15	5.014e-28	DS690697	97.9167	DS822096	101	DS692396	131.43	DS690697
I ricinus contig 235435	14	0	DS644550	100	DS638343	7679	DS644550	14174.7	DS644550
I ricinus contig 235366	14	0	DS815805	99.1713	DS815805	7119	DS815805	13330.7	DS815805
I ricinus contig 235402	14	0	DS656447	99.3979	DS656447	5658	DS656447	10513.9	DS656447
I ricinus contig 6621	14	0	DS800338	87.2671	DS620879	4743	DS800338	5280.39	DS800338
I ricinus contig 15118	14	0	DS959765	97.1831	DS730419	3322	DS959765	5282.31	DS959765
I ricinus contig 112309	14	0	DS831558	99.0741	DS703668	3135	DS831558	5022.75	DS831558
I ricinus contig 53979	14	0	DS810236	100	DS927897	2990	DS810236	3711.48	DS810236
I ricinus contig 60670	14	0	DS630914	100	DS695319	2820	DS630914	3736.47	DS630914
I ricinus contig 100901	14	0	DS923672	97.4576	DS769550	2616	DS923672	3573.04	DS923672
I ricinus contig 21883	14	0	DS954305	94.0299	DS930924	2573	DS954305	3511.52	DS954305
I ricinus contig 235767	14	0	DS815805	99.0548	DS815805	2521	DS815805	4638.21	DS815805
I ricinus contig 26420	14	0	DS627544	100	DS872340	2320	DS627544	2621.31	DS627544
I ricinus contig 47952	14	0	DS728967	93.4932	DS691029	2292	DS728967	3090.45	DS728967
I ricinus contig 55286	14	0	DS772249	88.5593	DS772249	2236	DS772249	2455.96	DS772249
I ricinus contig 3216	14	0	DS911299	96.2382	DS811064	2138	DS911299	2450.19	DS911299
I ricinus contig 41915	14	0	DS817992	97.0588	DS953309	2121	DS817992	1865.69	DS817992
I ricinus contig 7362	14	0	DS921204	88.0282	DS921204	2051	DS921204	1310.04	DS921204
I ricinus contig 112783	14	0	DS764962	95.9538	DS705151	1934	DS764962	1938.76	DS764962
I ricinus contig 97499	14	0	DS626813	93.0851	DS709658	1905	DS626813	2798.2	DS626813
I ricinus contig 95054	14	0	DS787683	95.4751	DS750831	1860	DS787683	2367.52	DS787683
I ricinus contig 13397	14	0	DS676028	89.3224	DS663813	1837	DS676028	1254.28	DS676028
I ricinus contig 235897	14	0	DS644550	98.8275	DS644550	1786	DS644550	3313.48	DS644550
I ricinus contig 55662	14	0	DS958219	98.4127	DS641526	1741	DS958219	1829.16	DS958219
I ricinus contig 66148	14	0	DS806217	92.3977	DS806217	1721	DS806217	1636.89	DS806217
I ricinus contig 23411	14	0	DS833940	94.8387	DS833940	1718	DS833940	1640.74	DS833940
I ricinus contig 62301	14	0	DS958838	96.4286	DS971334	1676	DS958838	2098.34	DS958838
I ricinus contig 24483	14	0	DS683706	97.9592	DS957126	1651	DS683706	1540.76	DS683706
I ricinus contig 3040	14	0	DS773822	90.0998	DS701340	1607	DS773822	1892.61	DS773822
I ricinus contig 33778	14	0	DS862630	100	DS862630	1565	DS862630	1973.37	DS862630
I ricinus contig 15755	14	0	DS746366	95.1456	DS872807	1554	DS746366	2107.95	DS746366
I ricinus contig 96493	14	0	DS734291	98.8095	DS730419	1525	DS734291	1946.45	DS734291
I ricinus contig 142607	14	0	DS887726	97.7778	DS964264	1516	DS735963	1190.83	DS887726
I ricinus contig 14087	14	0	DS777490	95.0276	DS850475	1505	DS777490	1867.62	DS777490
I ricinus contig 190309	14	0	DS831627	91.369	DS892282	1483	DS831627	1852.24	DS831627
I ricinus contig 141338	14	0	DS615864	89.9701	DS707118	1460	DS615864	1863.77	DS615864
I ricinus contig 131507	14	0	DS971485	100	DS971485	1443	DS922315	1321.57	DS971485
I ricinus contig 179929	14	0	DS632478	92	DS961919	1410	DS632478	1261.97	DS632478
I ricinus contig 32151	14	0	DS667956	92.3475	DS660249	1379	DS667956	1621.51	DS667956
I ricinus contig 78001	14	0	DS972334	95.1049	DS972334	1370	DS972334	1627.28	DS972334
I ricinus contig 11315	14	0	DS661587	95.1872	DS891538	1364	DS661587	1429.24	DS661587
I ricinus contig 9217	14	0	DS781510	90.9263	DS766341	1363	DS781510	1796.48	DS781510
I ricinus contig 108756	14	0	DS760342	93.2432	DS910653	1362	DS760342	1696.5	DS760342
I ricinus contig 88089	14	0	DS720105	94.2446	DS954809	1336	DS954809	1661.89	DS720105
I ricinus contig 75539	14	0	DS779097	96	DS779097	1330	DS779097	1834.93	DS779097
I ricinus contig 14580	14	0	DS711545	97.7941	DS702709	1277	DS711545	1369.64	DS711545
I ricinus contig 67657	14	0	DS620923	97.8723	DS924150	1275	DS620923	1640.74	DS620923
I ricinus contig 18915	14	0	DS711778	91.0112	DS901144	1274	DS711778	1504.23	DS711778
I ricinus contig 3588	14	0	DS908232	94.958	DS809963	1268	DS908232	1633.05	DS908232
I ricinus contig 3440	14	0	DS759142	92.6667	DS759142	1256	DS759142	1588.83	DS759142
I ricinus contig 29040	14	0	DS620030	96.5517	DS620030	1247	DS620030	1450.39	DS620030
I ricinus contig 18425	14	0	DS681979	93.578	DS844967	1225	DS681979	1204.29	DS681979
I ricinus contig 6562	14	0	DS694265	91.3924	DS715200	1224	DS694265	1400.4	DS694265
I ricinus contig 63839	14	0	DS876757	98.8506	DS876757	1203	DS876757	1696.5	DS876757
I ricinus contig 30053	14	0	DS807600	93.3333	DS923250	1201	DS807600	1619.59	DS807600
I ricinus contig 83329	14	0	DS749722	98.5915	DS670557	1198	DS914110	887.047	DS749722
I ricinus contig 2534	14	0	DS798293	100	DS771975	1194	DS798293	1335.03	DS798293
I ricinus contig 49867	14	0	DS938953	91.875	DS841374	1187	DS938953	1208.14	DS938953
I ricinus contig 81327	14	0	DS922315	94.8454	DS976103	1184	DS922315	1579.21	DS922315
I ricinus contig 90007	14	0	DS769099	96.6102	DS776720	1178	DS769099	1533.07	DS769099
I ricinus contig 84037	14	0	DS949736	90.66	DS949736	1176	DS949736	1092.77	DS949736
I ricinus contig 89671	14	0	DS895688	97.0588	DS938929	1174	DS895688	1623.44	DS895688
I ricinus contig 146465	14	0	DS845774	92.7835	DS948778	1163	DS845774	1542.68	DS845774
I ricinus contig 129266	14	0	DS704057	100	DS704057	1159	DS704057	1192.75	DS704057
I ricinus contig 122910	14	0	DS652957	95.6781	DS652957	1157	DS652957	1600.36	DS652957
I ricinus contig 9829	14	0	DS731201	93.4483	DS841374	1144	DS731201	1271.58	DS731201
I ricinus contig 63329	14	0	DS947568	100	DS947568	1143	DS947568	1275.43	DS947568
I ricinus contig 21514	14	0	DS639501	96.0784	DS639501	1133	DS639501	1421.55	DS639501
I ricinus contig 131641	14	0	DS660249	100	DS667956	1127	DS660249	1469.62	DS660249
I ricinus contig 223924	14	0	DS811642	93.9759	DS797284	1123	DS811642	767.84	DS811642
I ricinus contig 70416	14	0	DS693739	92.228	DS911188	1105	DS693739	1546.53	DS693739
I ricinus contig 34667	14	0	DS861025	90.2965	DS830657	1097	DS861025	887.047	DS861025
I ricinus contig 110976	14	0	DS823929	100	DS823929	1097	DS823929	1121.61	DS823929
I ricinus contig 164392	14	0	DS758004	94.7368	DS891538	1096	DS907165	856.284	DS758004
I ricinus contig 50245	14	0	DS779397	90.8333	DS647752	1094	DS779397	1236.98	DS779397
I ricinus contig 53414	14	0	DS692128	94.7935	DS822941	1067	DS692128	1265.82	DS692128
I ricinus contig 27119	14	0	DS703671	93.0754	DS851720	1064	DS657066	1483.08	DS703671
I ricinus contig 22076	14	0	DS825389	95.7143	DS830289	1061	DS825389	987.026	DS825389
I ricinus contig 83856	14	0	DS788226	96.8504	DS850156	1059	DS788226	1296.58	DS788226
I ricinus contig 23201	14	0	DS661587	98.0769	DS927912	1047	DS661587	1215.83	DS661587
I ricinus contig 108388	14	0	DS846555	92.6606	DS695149	1043	DS846555	902.428	DS846555
I ricinus contig 74715	14	0	DS895205	89.0339	DS970712	1032	DS798912	1179.3	DS895205
I ricinus contig 43153	14	0	DS616898	98.2143	DS630446	1007	DS616898	1348.49	DS616898
I ricinus contig 14926	14	0	DS788896	95.3488	DS782430	1005	DS788896	1244.67	DS788896
I ricinus contig 98034	14	0	DS790164	97.6096	DS624596	1000	DS790164	1383.1	DS790164
I ricinus contig 89134	14	0	DS863598	98.3871	DS733997	998	DS863598	1327.34	DS863598
I ricinus contig 12206	14	0	DS696151	100	DS737890	985	DS696151	1288.89	DS696151
I ricinus contig 45600	14	0	DS780529	97.7273	DS946344	984	DS780529	1281.2	DS780529
I ricinus contig 25274	14	0	DS751301	93.1694	DS935364	982	DS814846	1231.21	DS751301
I ricinus contig 169965	14	0	DS870541	99.2857	DS970156	966	DS870541	1279.27	DS870541
I ricinus contig 28041	14	0	DS823433	95.4887	DS915729	945	DS823433	1254.28	DS823433
I ricinus contig 27381	14	0	DS660824	96.4179	DS647807	944	DS660824	929.346	DS660824
I ricinus contig 135933	14	0	DS737809	100	DS979414	939	DS737809	1377.33	DS737809
I ricinus contig 137123	14	0	DS680947	100	DS695529	925	DS680947	1400.4	DS680947
I ricinus contig 10532	14	0	DS768264	96.5714	DS885988	921	DS768264	1050.48	DS768264
I ricinus contig 94608	14	0	DS884933	93.6047	DS884933	908	DS744245	1010.1	DS884933
I ricinus contig 94040	14	0	DS913097	93.8356	DS843075	906	DS913097	829.366	DS913097
I ricinus contig 7685	14	0	DS681393	93.985	DS681393	903	DS746241	1219.67	DS681393
I ricinus contig 140669	14	0	DS640738	100	DS723906	897	DS640738	1167.76	DS640738
I ricinus contig 125466	14	0	DS848232	100	DS663325	889	DS848232	1146.61	DS848232
I ricinus contig 80003	14	0	DS789102	100	DS663325	885	DS789102	1062.01	DS789102
I ricinus contig 149884	14	0	DS857340	98.1061	DS841374	867	DS857340	1267.74	DS857340
I ricinus contig 52785	14	0	DS869846	94.1748	DS705151	862	DS869846	1023.56	DS869846
I ricinus contig 16256	14	0	DS684369	100	DS885437	851	DS684369	1190.83	DS684369
I ricinus contig 76536	14	4.24392e-176	DS968507	94.7826	DS947515	851	DS968507	623.638	DS968507
I ricinus contig 41411	14	0	DS925508	86.6029	DS925508	814	DS774528	867.82	DS925508
I ricinus contig 43845	14	0	DS698540	94.0476	DS727689	811	DS698540	785.144	DS698540
I ricinus contig 97671	14	0	DS656665	89.8585	DS887115	802	DS809568	894.737	DS656665
I ricinus contig 231453	14	0	DS977479	96.2264	DS747195	802	DS977479	912.041	DS977479
I ricinus contig 568	14	0	DS632159	90.7731	DS632159	801	DS632159	1087.01	DS632159
I ricinus contig 129620	14	0	DS689790	91.1271	DS936254	799	DS689790	769.763	DS689790
I ricinus contig 39605	14	0	DS966733	96.6443	DS751647	794	DS966733	829.366	DS966733
I ricinus contig 167463	14	0	DS645764	96.9072	DS669277	792	DS970712	1083.16	DS645764
I ricinus contig 72035	14	0	DS727446	100	DS788344	784	DS727446	750.536	DS727446
I ricinus contig 222799	14	0	DS635599	93.9024	DS641329	781	DS635599	985.104	DS635599
I ricinus contig 138732	14	0	DS637362	95.5224	DS744933	769	DS637362	673.628	DS637362
I ricinus contig 135914	14	0	DS704057	97.9592	DS777916	750	DS704057	737.077	DS704057
I ricinus contig 203516	14	0	DS657399	100	DS922315	746	DS657399	890.892	DS657399
I ricinus contig 134480	14	0	DS664102	96.6667	DS880310	733	DS951148	1096.62	DS664102
I ricinus contig 181145	14	3.21781e-162	DS674693	97.9592	DS910653	723	DS910653	577.494	DS674693
I ricinus contig 150084	14	0	DS891538	96.6387	DS883760	708	DS962636	992.794	DS891538
I ricinus contig 108496	14	9.31352e-151	DS698532	97.4074	DS743515	691	DS698532	539.04	DS698532
I ricinus contig 120330	14	3.0491e-156	DS911374	94.2408	DS705151	669	DS739548	558.267	DS911374
I ricinus contig 84234	14	0	DS822941	96.4476	DS822941	661	DS715201	967.799	DS822941
I ricinus contig 190472	14	1.42714e-165	DS766261	92.4051	DS766261	651	DS766261	589.03	DS766261
I ricinus contig 8394	14	0	DS674927	89.7059	DS674927	646	DS755942	642.865	DS674927
I ricinus contig 91837	14	0	DS704057	97.8261	DS704057	639	DS713190	1006.25	DS704057
I ricinus contig 163254	14	0	DS869437	95.7393	DS669266	619	DS869437	912.041	DS869437
I ricinus contig 60674	14	0	DS924150	93.8776	DS874047	597	DS683624	875.51	DS924150
I ricinus contig 75870	14	0	DS742778	100	DS630832	585	DS742778	714.005	DS742778
I ricinus contig 117329	14	4.04093e-152	DS750728	90.5473	DS880390	559	DS750728	544.808	DS750728
I ricinus contig 109763	14	0	DS850108	92.7778	DS850108	546	DS979830	715.927	DS850108
I ricinus contig 39572	14	0	DS904186	97.8947	DS714095	542	DS779950	702.468	DS904186
I ricinus contig 209255	14	0	DS721301	100	DS970712	531	DS721301	714.005	DS721301
I ricinus contig 112750	14	1.88907e-75	DS893877	94.4	DS918735	520	DS669264	289.091	DS893877
I ricinus contig 105422	14	2.95607e-173	DS971899	100	DS767959	517	DS971899	614.025	DS971899
I ricinus contig 35030	14	1.97054e-115	DS848815	98.0769	DS942119	516	DS848815	421.756	DS848815
I ricinus contig 85530	14	1.9852e-156	DS789461	100	DS749069	513	DS789461	558.267	DS789461
I ricinus contig 27712	14	0	DS622547	100	DS826879	509	DS622547	692.855	DS622547
I ricinus contig 155553	14	6.43716e-178	DS905614	94.6667	DS857337	507	DS749127	629.406	DS905614
I ricinus contig 181376	14	1.01057e-129	DS849779	100	DS661547	496	DS849779	469.823	DS849779
I ricinus contig 33596	14	0	DS843506	93.9655	DS843506	488	DS918990	721.695	DS843506
I ricinus contig 88420	14	2.09791e-100	DS811880	88.9503	DS979779	485	DS811880	371.766	DS811880
I ricinus contig 139228	14	0	DS959374	95	DS641526	480	DS959374	685.164	DS959374
I ricinus contig 38444	14	0	DS911299	97.6562	DS911299	466	DS911299	692.855	DS911299
I ricinus contig 74228	14	0	DS762074	96.789	DS855954	456	DS816975	737.077	DS762074
I ricinus contig 144656	14	4.36808e-143	DS844967	98.0769	DS844967	450	DS844967	514.045	DS844967
I ricinus contig 86762	14	0	DS716023	99.2188	DS787683	433	DS716023	662.092	DS716023
I ricinus contig 9624	14	4.90024e-139	DS784114	96.4646	DS871824	431	DS784114	500.586	DS784114
I ricinus contig 35964	14	2.32677e-126	DS614796	95.7447	DS922315	421	DS614796	458.287	DS614796
I ricinus contig 196764	14	0	DS929269	100	DS899359	420	DS929269	646.711	DS929269
I ricinus contig 224981	14	7.41954e-101	DS942119	96.1905	DS795963	417	DS942119	373.689	DS942119
I ricinus contig 168779	14	5.71512e-112	DS627474	95.5224	DS894816	414	DS627474	410.22	DS627474
I ricinus contig 135052	14	1.14162e-176	DS616883	98.9691	DS792284	406	DS863938	625.561	DS616883
I ricinus contig 229159	14	4.75935e-124	DS809907	95.7895	DS689682	403	DS688611	450.596	DS809907
I ricinus contig 29783	14	1.93964e-117	DS727446	100	DS922315	402	DS727446	429.447	DS727446
I ricinus contig 66056	14	8.54055e-153	DS667610	92.4855	DS718956	402	DS667610	546.731	DS667610
I ricinus contig 72062	14	6.90165e-105	DS664398	99	DS860391	399	DS664398	387.148	DS664398
I ricinus contig 190494	14	2.3199e-89	DS828788	100	DS635313	392	DS967646	335.235	DS828788
I ricinus contig 142778	14	5.66436e-161	DS663325	96.4286	DS663325	391	DS663325	573.648	DS663325
I ricinus contig 145225	14	1.23888e-164	DS663325	98.6301	DS752364	389	DS931833	585.185	DS663325
I ricinus contig 49527	14	1.16083e-121	DS680423	100	DS891538	368	DS680423	442.906	DS680423
I ricinus contig 149527	14	6.12696e-127	DS869766	96.4286	DS928735	367	DS928735	460.21	DS869766
I ricinus contig 191268	14	8.78337e-144	DS891131	94.9833	DS889261	365	DS768396	515.968	DS891131
I ricinus contig 30862	14	4.1068e-121	DS824362	91.4286	DS824362	355	DS943256	440.983	DS824362
I ricinus contig 73755	14	4.86318e-146	DS841374	95.0769	DS841374	337	DS776720	523.658	DS841374
I ricinus contig 198569	14	2.87804e-98	DS879127	96.8254	DS811111	332	DS839936	365.998	DS879127
I ricinus contig 178237	14	1.38731e-127	DS720750	92.7869	DS720750	330	DS864312	462.132	DS720750
I ricinus contig 123367	14	9.54998e-140	DS798336	94.1176	DS972334	324	DS841711	502.509	DS798336
I ricinus contig 118424	14	3.68079e-129	DS954315	93.6667	DS954315	305	DS798336	467.901	DS954315
I ricinus contig 40165	14	7.75497e-64	DS696802	97.619	DS899359	304	DS696802	250.637	DS696802
I ricinus contig 199248	14	2.74675e-125	DS704057	94.6844	DS770287	302	DS704057	454.442	DS704057
I ricinus contig 135206	14	4.94208e-133	DS920717	97.7974	DS874468	301	DS920717	481.359	DS920717
I ricinus contig 40894	14	3.11969e-137	DS750831	96.5157	DS750831	297	DS776720	494.818	DS750831
I ricinus contig 64492	14	2.24014e-78	DS660824	94.7368	DS912556	295	DS912556	298.704	DS660824
I ricinus contig 175918	14	4.02407e-124	DS841374	94.0351	DS841374	290	DS776720	450.596	DS841374
I ricinus contig 37274	14	4.4481e-84	DS798293	97.619	DS798293	279	DS729328	317.931	DS798293
I ricinus contig 129130	14	1.8502e-97	DS711613	97.9167	DS686939	275	DS711613	362.153	DS711613
I ricinus contig 20979	14	1.99198e-108	DS890809	100	DS825458	273	DS928415	398.684	DS890809
I ricinus contig 150012	14	7.29338e-131	DS821550	100	DS810236	270	DS821550	473.669	DS821550
I ricinus contig 121860	14	5.68021e-104	DS773579	95	DS967482	263	DS773579	385.225	DS773579
I ricinus contig 120105	14	7.43658e-108	DS841374	94.6939	DS841374	259	DS776720	396.761	DS841374
I ricinus contig 218693	14	1.68811e-79	DS901716	97.7778	DS811132	259	DS642469	302.549	DS901716
I ricinus contig 90646	14	7.15747e-127	DS877358	98.4064	DS877358	251	DS877358	460.21	DS877358
I ricinus contig 137190	14	2.93117e-122	DS727208	100	DS912025	251	DS735100	444.828	DS727208
I ricinus contig 196919	14	1.7846e-97	DS701959	96.1538	DS701959	250	DS701959	362.153	DS701959
I ricinus contig 31705	14	3.37066e-85	DS762827	95.3608	DS762827	239	DS935754	321.776	DS762827
I ricinus contig 60793	14	1.02536e-107	DS674349	97.8261	DS926387	239	DS674349	396.761	DS674349
I ricinus contig 89812	14	4.31157e-106	DS838254	96.5909	DS954282	238	DS954282	390.993	DS838254
I ricinus contig 82413	14	1.90432e-95	DS720750	93.133	DS720750	233	DS720750	356.385	DS720750
I ricinus contig 212220	14	3.78194e-70	DS721597	100	DS866317	233	DS721597	271.786	DS721597
I ricinus contig 196036	14	6.82844e-57	DS636786	96.5517	DS931385	218	DS899798	227.565	DS636786
I ricinus contig 154634	14	1.46244e-103	DS972622	97.6636	DS972622	216	DS705151	383.302	DS972622
I ricinus contig 191549	14	6.30992e-91	DS615761	96.0199	DS615761	205	DS615761	341.003	DS615761
I ricinus contig 8232	14	3.66674e-71	DS841374	99.3151	DS841374	203	DS919778	275.632	DS841374
I ricinus contig 925	14	1.83836e-79	DS927912	93.3673	DS727689	201	DS727689	302.549	DS927912
I ricinus contig 181323	14	3.09099e-55	DS941106	97.1831	DS922315	190	DS941106	221.796	DS941106
I ricinus contig 186193	14	1.38982e-65	DS736556	92.2222	DS736556	190	DS768911	256.405	DS736556
I ricinus contig 78594	14	3.78844e-87	DS785239	100	DS785239	188	DS963359	329.467	DS785239
I ricinus contig 131476	14	2.36011e-74	DS703426	100	DS718210	188	DS718210	285.245	DS703426
I ricinus contig 149280	14	1.66287e-75	DS762631	98.7578	DS788459	180	DS788459	291.013	DS762631
I ricinus contig 64840	14	4.19125e-58	DS705151	94.9495	DS725949	177	DS705151	231.41	DS705151
I ricinus contig 216900	14	1.88078e-64	DS958779	98.2456	DS896920	143	DS958779	252.559	DS958779
I ricinus contig 215559	14	5.44072e-57	DS663325	100	DS821180	137	DS967150	227.565	DS663325
I ricinus contig 57614	14	3.29936e-57	DS972599	100	DS846779	134	DS972599	229.487	DS972599
I ricinus contig 1933	14	2.25993e-38	DS634467	98.8636	DS795016	96	DS674761	166.039	DS634467
I ricinus contig 54777	13	0	DS913072	98.0392	DS640514	5183	DS913072	7451.1	DS913072
I ricinus contig 597	13	0	DS761510	96.5272	DS921898	4322	DS761510	6626.27	DS761510
I ricinus contig 97428	13	0	DS675666	93.3316	DS675666	3752	DS675666	5643.78	DS675666
I ricinus contig 37485	13	0	DS947863	92.4945	DS947863	3694	DS947863	4588.22	DS947863
I ricinus contig 15633	13	0	DS632740	93.4037	DS632740	3624	DS632740	4228.68	DS632740
I ricinus contig 38827	13	0	DS630485	95.3901	DS699603	3601	DS630485	5611.09	DS630485
I ricinus contig 52982	13	0	DS906440	95.8042	DS782074	3571	DS906440	5907.18	DS906440
I ricinus contig 7502	13	0	DS728967	100	DS728967	3105	DS728967	1763.79	DS728967
I ricinus contig 73141	13	0	DS766405	96.2264	DS766405	3037	DS766405	3267.33	DS766405
I ricinus contig 3926	13	0	DS640700	98.5849	DS640700	2805	DS640700	4728.58	DS640700
I ricinus contig 97207	13	0	DS965314	95.641	DS965314	2788	DS965314	4197.92	DS965314
I ricinus contig 42599	13	0	DS721301	95.9248	DS841374	2675	DS721301	3217.34	DS721301
I ricinus contig 58765	13	0	DS842727	100	DS761162	2644	DS842727	3440.38	DS842727
I ricinus contig 149419	13	0	DS825667	98.913	DS867322	2500	DS825667	4007.57	DS825667
I ricinus contig 235707	13	0	DS644550	100	DS644550	2419	DS644550	4492.09	DS644550
I ricinus contig 84664	13	0	DS928724	96.2963	DS759079	2407	DS928724	2930.86	DS928724
I ricinus contig 5651	13	0	DS971671	100	DS971671	2362	DS971671	4080.63	DS971671
I ricinus contig 34909	13	0	DS817992	94.7059	DS817992	2242	DS817992	2029.12	DS817992
I ricinus contig 27803	13	0	DS734036	98.4615	DS779324	2172	DS734036	2588.63	DS734036
I ricinus contig 24666	13	0	DS861388	98.0769	DS900975	2149	DS861388	2617.47	DS861388
I ricinus contig 171266	13	0	DS760728	96.7742	DS947323	2119	DS760728	2703.99	DS760728
I ricinus contig 16384	13	0	DS775741	95.7265	DS733267	2103	DS775741	2084.88	DS775741
I ricinus contig 106149	13	0	DS727689	94.7917	DS976400	2087	DS902046	3117.36	DS727689
I ricinus contig 19600	13	0	DS847572	93.9355	DS649490	2076	DS847572	2938.55	DS847572
I ricinus contig 67130	13	0	DS629642	96.2121	DS629642	2000	DS629642	2457.88	DS629642
I ricinus contig 75058	13	0	DS785108	100	DS785108	1977	DS785108	2886.64	DS785108
I ricinus contig 120591	13	0	DS750773	92.7632	DS750773	1965	DS750773	2907.79	DS750773
I ricinus contig 21340	13	0	DS812038	98.1818	DS705151	1941	DS812038	2336.75	DS812038
I ricinus contig 75835	13	0	DS775456	98.4127	DS775456	1939	DS775456	2538.64	DS775456
I ricinus contig 31752	13	0	DS957474	95.8333	DS904056	1931	DS957474	1186.99	DS957474
I ricinus contig 151228	13	0	DS636221	100	DS762899	1903	DS636221	3048.15	DS636221
I ricinus contig 146489	13	0	DS803854	94.4186	DS754115	1889	DS803854	1636.89	DS803854
I ricinus contig 29378	13	0	DS855938	96.2567	DS805477	1880	DS855938	1613.82	DS855938
I ricinus contig 116742	13	0	DS929508	100	DS929508	1876	DS780014	2257.92	DS929508
I ricinus contig 91368	13	0	DS876757	100	DS708259	1849	DS876757	2805.89	DS876757
I ricinus contig 60567	13	0	DS923918	94.7397	DS923918	1841	DS923918	2957.78	DS923918
I ricinus contig 184065	13	0	DS667471	100	DS845641	1821	DS667471	2492.49	DS667471
I ricinus contig 186785	13	0	DS750080	95.6522	DS771747	1802	DS726800	1208.14	DS750080
I ricinus contig 36863	13	0	DS799454	100	DS695319	1796	DS799454	1513.84	DS799454
I ricinus contig 834	13	0	DS891801	95.0249	DS968796	1793	DS891801	2565.55	DS891801
I ricinus contig 208	13	0	DS813669	92.9134	DS727185	1776	DS813669	2179.09	DS813669
I ricinus contig 59643	13	0	DS853623	97.026	DS853623	1756	DS853623	2017.59	DS853623
I ricinus contig 220603	13	0	DS939152	98.4375	DS894173	1744	DS939152	2773.2	DS939152
I ricinus contig 627	13	0	DS641459	92.7419	DS975458	1715	DS641459	1783.02	DS641459
I ricinus contig 11837	13	0	DS658674	100	DS632566	1693	DS658674	2256	DS658674
I ricinus contig 93390	13	0	DS630446	98.3607	DS909250	1687	DS630446	1775.33	DS630446
I ricinus contig 2469	13	0	DS642248	93.2302	DS642248	1681	DS642248	1558.06	DS642248
I ricinus contig 34557	13	0	DS754115	100	DS968865	1677	DS754115	2602.08	DS754115
I ricinus contig 14677	13	0	DS819043	92.247	DS930883	1672	DS819043	1909.92	DS819043
I ricinus contig 80001	13	0	DS896920	97.2222	DS950143	1645	DS896920	1463.85	DS896920
I ricinus contig 124382	13	0	DS935822	98.9474	DS751647	1640	DS935822	2106.03	DS935822
I ricinus contig 3888	13	0	DS798279	100	DS798279	1622	DS798279	2198.32	DS798279
I ricinus contig 156872	13	0	DS791636	100	DS896920	1613	DS791636	1861.85	DS791636
I ricinus contig 113964	13	0	DS977397	96.6102	DS630446	1602	DS977397	1581.14	DS977397
I ricinus contig 142219	13	0	DS953723	96.5347	DS953723	1546	DS953723	1492.69	DS953723
I ricinus contig 24888	13	0	DS619987	93.1408	DS712216	1540	DS619987	1921.45	DS619987
I ricinus contig 47990	13	0	DS814451	90.5624	DS814451	1536	DS814451	2017.59	DS814451
I ricinus contig 2136	13	0	DS922315	93.7173	DS932109	1532	DS922315	1394.64	DS922315
I ricinus contig 108025	13	0	DS622420	95.3488	DS622420	1525	DS622420	1767.64	DS622420
I ricinus contig 55243	13	0	DS873542	96.5957	DS942856	1517	DS873542	1813.78	DS873542
I ricinus contig 208850	13	0	DS860684	100	DS860684	1509	DS860684	1988.75	DS860684
I ricinus contig 134369	13	0	DS792470	100	DS950795	1482	DS792470	1294.66	DS792470
I ricinus contig 42476	13	0	DS944088	100	DS919378	1473	DS944088	2069.5	DS944088
I ricinus contig 38603	13	0	DS729370	97.8261	DS926387	1461	DS972524	1263.89	DS729370
I ricinus contig 156400	13	0	DS933908	94.2857	DS922315	1447	DS933908	1413.86	DS933908
I ricinus contig 87959	13	0	DS851201	90.4943	DS851201	1446	DS627590	1731.11	DS851201
I ricinus contig 178278	13	0	DS868047	98.9583	DS659957	1446	DS868047	2163.71	DS868047
I ricinus contig 72424	13	0	DS766801	96.5665	DS938745	1437	DS766801	1148.53	DS766801
I ricinus contig 6985	13	0	DS774528	89.755	DS774528	1436	DS868783	1119.69	DS774528
I ricinus contig 9912	13	0	DS707659	95.1613	DS625587	1431	DS707659	960.109	DS707659
I ricinus contig 38623	13	0	DS966273	100	DS800715	1424	DS966273	1934.91	DS966273
I ricinus contig 3755	13	0	DS637847	91.481	DS637847	1418	DS637847	1502.31	DS637847
I ricinus contig 23323	13	0	DS672493	94.7368	DS672493	1418	DS672493	1913.76	DS672493
I ricinus contig 210364	13	0	DS628266	88.1818	DS628266	1417	DS628266	1659.97	DS628266
I ricinus contig 17133	13	0	DS910841	98.2759	DS628492	1416	DS910841	1654.2	DS910841
I ricinus contig 92446	13	0	DS786223	96.8254	DS758178	1410	DS786223	1567.68	DS786223
I ricinus contig 147057	13	0	DS722494	92.7711	DS767504	1403	DS722494	794.757	DS722494
I ricinus contig 88136	13	0	DS979414	94.6514	DS979414	1364	DS979414	1656.12	DS979414
I ricinus contig 662	13	0	DS968596	90.8571	DS927322	1359	DS968596	1706.11	DS968596
I ricinus contig 21690	13	0	DS883358	92.4	DS883358	1359	DS883358	1533.07	DS883358
I ricinus contig 3731	13	0	DS862299	90.2913	DS956654	1354	DS862299	1556.14	DS862299
I ricinus contig 21171	13	0	DS727689	96.0452	DS902191	1354	DS727689	1844.55	DS727689
I ricinus contig 24318	13	0	DS617938	94.5946	DS730074	1350	DS617938	1767.64	DS617938
I ricinus contig 27815	13	0	DS662727	97.2222	DS676064	1349	DS662727	1429.24	DS662727
I ricinus contig 65551	13	0	DS902298	98.9691	DS709446	1334	DS902298	1965.67	DS902298
I ricinus contig 76230	13	0	DS754608	100	DS695529	1315	DS754608	1392.71	DS754608
I ricinus contig 83803	13	0	DS719928	94.3775	DS719928	1309	DS719928	2038.74	DS719928
I ricinus contig 81921	13	0	DS704057	95.4545	DS704057	1304	DS704057	1175.45	DS704057
I ricinus contig 47244	13	0	DS626687	94.7664	DS821665	1303	DS626687	1256.2	DS626687
I ricinus contig 64912	13	0	DS647014	94.2529	DS647014	1302	DS840716	1538.84	DS647014
I ricinus contig 8630	13	0	DS825343	93.8575	DS856957	1291	DS825343	1659.97	DS825343
I ricinus contig 103466	13	0	DS862299	100	DS671874	1287	DS862299	1502.31	DS862299
I ricinus contig 25375	13	0	DS734036	98.4848	DS951229	1282	DS734036	990.872	DS734036
I ricinus contig 65435	13	0	DS620030	93.7173	DS777819	1267	DS620030	1577.29	DS620030
I ricinus contig 64653	13	0	DS724247	96.283	DS926423	1263	DS672730	1438.86	DS724247
I ricinus contig 138139	13	0	DS698470	91.9614	DS698470	1257	DS698470	1673.43	DS698470
I ricinus contig 55755	13	0	DS913072	98.8095	DS891538	1252	DS913072	1573.45	DS913072
I ricinus contig 186063	13	0	DS617344	95.1389	DS938745	1248	DS617344	1440.78	DS617344
I ricinus contig 773	13	0	DS762059	98.2759	DS762059	1234	DS762059	1731.11	DS762059
I ricinus contig 140619	13	0	DS908416	92.976	DS675028	1228	DS908416	1488.85	DS908416
I ricinus contig 216266	13	0	DS917313	100	DS917313	1226	DS917313	1231.21	DS917313
I ricinus contig 164761	13	0	DS717196	100	DS841711	1218	DS717196	1361.95	DS717196
I ricinus contig 49330	13	0	DS850093	95.1807	DS636818	1216	DS850093	1600.36	DS850093
I ricinus contig 185315	13	0	DS937308	100	DS959609	1215	DS937308	1477.31	DS937308
I ricinus contig 162389	13	0	DS857394	95.4887	DS647157	1209	DS857394	1400.4	DS857394
I ricinus contig 173676	13	0	DS853260	86.9205	DS853260	1207	DS853260	1363.87	DS853260
I ricinus contig 128742	13	0	DS792885	96.5909	DS825435	1191	DS792885	1558.06	DS792885
I ricinus contig 116381	13	0	DS882532	93.7063	DS766261	1161	DS882532	1242.74	DS882532
I ricinus contig 134527	13	0	DS734036	100	DS734036	1160	DS734036	1244.67	DS734036
I ricinus contig 39290	13	0	DS971334	95.5882	DS688611	1152	DS971334	1186.99	DS971334
I ricinus contig 69148	13	2.0389e-145	DS728967	100	DS728967	1143	DS728967	521.736	DS728967
I ricinus contig 34598	13	0	DS907779	93.1699	DS907779	1135	DS962253	1698.42	DS907779
I ricinus contig 143890	13	0	DS734036	98.6842	DS734036	1130	DS734036	1235.05	DS734036
I ricinus contig 66415	13	0	DS756648	96.2687	DS916876	1119	DS756648	1360.03	DS756648
I ricinus contig 15519	13	0	DS860238	100	DS693141	1115	DS860238	1348.49	DS860238
I ricinus contig 169191	13	0	DS853347	96.3636	DS853347	1115	DS853347	1190.83	DS853347
I ricinus contig 49344	13	0	DS711613	96.5517	DS753951	1109	DS711613	1440.78	DS711613
I ricinus contig 104496	13	0	DS709673	96.1905	DS724054	1103	DS709673	1231.21	DS709673
I ricinus contig 35677	13	0	DS703671	90.0749	DS851720	1097	DS657066	1285.04	DS703671
I ricinus contig 141228	13	0	DS929842	98.1481	DS853260	1095	DS929842	1511.92	DS929842
I ricinus contig 78811	13	0	DS934994	100	DS965098	1091	DS934994	1190.83	DS934994
I ricinus contig 12985	13	0	DS834074	92.9448	DS834074	1081	DS834074	1225.44	DS834074
I ricinus contig 91178	13	0	DS728659	96.0432	DS945241	1075	DS728659	1690.73	DS728659
I ricinus contig 64886	13	0	DS755122	98.4375	DS677535	1063	DS755122	1260.05	DS755122
I ricinus contig 105839	13	0	DS749722	99	DS852053	1057	DS749722	919.732	DS749722
I ricinus contig 16000	13	0	DS929178	94.5783	DS633010	1049	DS929178	823.598	DS929178
I ricinus contig 8512	13	0	DS886054	100	DS947863	1048	DS886054	1385.02	DS886054
I ricinus contig 132933	13	0	DS973132	99.1597	DS973132	1035	DS770286	1369.64	DS973132
I ricinus contig 199131	13	0	DS854004	98.3333	DS761394	1030	DS854004	865.897	DS854004
I ricinus contig 175319	13	0	DS830343	93.0769	DS926118	1019	DS830343	1240.82	DS830343
I ricinus contig 204641	13	0	DS755534	98.7342	DS928434	1018	DS755534	1106.23	DS755534
I ricinus contig 205710	13	0	DS860349	100	DS909250	1011	DS860349	1160.07	DS860349
I ricinus contig 28926	13	0	DS851201	93.4959	DS896920	1006	DS851201	1260.05	DS851201
I ricinus contig 165012	13	0	DS698017	98.6842	DS854177	1004	DS698017	1250.43	DS698017
I ricinus contig 139981	13	0	DS935469	100	DS970712	1001	DS935469	988.949	DS935469
I ricinus contig 172716	13	0	DS800148	94.4444	DS854968	1000	DS800148	1083.16	DS800148
I ricinus contig 151840	13	0	DS698823	100	DS698823	994	DS698823	1475.39	DS698823
I ricinus contig 205152	13	0	DS760728	95.9596	DS809514	990	DS760728	1123.54	DS760728
I ricinus contig 30102	13	0	DS958838	91.9918	DS958838	984	DS683624	1300.42	DS958838
I ricinus contig 142796	13	0	DS769788	92.9577	DS953432	981	DS769788	1156.22	DS769788
I ricinus contig 61683	13	0	DS958838	96.7568	DS698868	979	DS958838	1063.93	DS958838
I ricinus contig 71409	13	0	DS820219	97.3451	DS921995	971	DS820219	1281.2	DS820219
I ricinus contig 135720	13	0	DS711613	94.8	DS711613	971	DS711613	1200.44	DS711613
I ricinus contig 215740	13	0	DS922315	100	DS922315	961	DS922315	1206.21	DS922315
I ricinus contig 3301	13	0	DS844967	97.6744	DS839936	959	DS844967	1121.61	DS844967
I ricinus contig 87643	13	0	DS653452	94.1176	DS862522	959	DS653452	804.371	DS653452
I ricinus contig 141348	13	0	DS799054	97.5779	DS961631	948	DS799054	942.804	DS799054
I ricinus contig 139520	13	0	DS902407	98.4127	DS839936	947	DS902407	927.423	DS902407
I ricinus contig 23186	13	0	DS922315	95.9538	DS782323	945	DS922315	1033.17	DS922315
I ricinus contig 51777	13	0	DS908565	97.1831	DS776426	942	DS908565	1363.87	DS908565
I ricinus contig 70045	13	0	DS645314	93.5484	DS645314	941	DS645314	1444.63	DS645314
I ricinus contig 2651	13	0	DS814451	93.0233	DS965098	934	DS814451	1115.85	DS814451
I ricinus contig 114847	13	0	DS842603	97.093	DS665307	930	DS842603	925.5	DS842603
I ricinus contig 141892	13	0	DS968596	93.2584	DS963920	930	DS968596	1292.73	DS968596
I ricinus contig 14923	13	0	DS760342	100	DS847962	918	DS760342	1085.08	DS760342
I ricinus contig 158369	13	0	DS715200	95.6897	DS663325	899	DS715200	1085.08	DS715200
I ricinus contig 230125	13	0	DS636787	94.5122	DS791007	898	DS636787	1002.41	DS636787
I ricinus contig 195614	13	0	DS899359	98.6395	DS619625	894	DS899359	929.346	DS899359
I ricinus contig 48597	13	0	DS889670	94.1379	DS750831	886	DS889670	1148.53	DS889670
I ricinus contig 212382	13	0	DS734125	100	DS783964	877	DS734125	1017.79	DS734125
I ricinus contig 159665	13	0	DS613503	97.3404	DS668046	870	DS613503	946.65	DS613503
I ricinus contig 42294	13	0	DS831270	95.7447	DS922315	867	DS831270	981.258	DS831270
I ricinus contig 147243	13	0	DS614048	100	DS927897	867	DS614048	954.341	DS614048
I ricinus contig 34584	13	0	DS704057	96.7213	DS704057	864	DS704057	1090.85	DS704057
I ricinus contig 221520	13	0	DS778079	93.6709	DS632006	856	DS809537	906.273	DS778079
I ricinus contig 15314	13	0	DS909250	100	DS909250	851	DS909250	985.104	DS909250
I ricinus contig 149177	13	0	DS753872	92.5795	DS746366	846	DS753872	825.521	DS753872
I ricinus contig 101150	13	0	DS681917	98.4848	DS762954	840	DS681917	1069.7	DS681917
I ricinus contig 153107	13	0	DS932557	100	DS891538	840	DS891538	727.463	DS932557
I ricinus contig 133382	13	0	DS639759	98.2143	DS769548	836	DS639759	900.505	DS639759
I ricinus contig 110805	13	0	DS903006	100	DS664475	833	DS903006	685.164	DS903006
I ricinus contig 114209	13	0	DS614373	98.6928	DS842949	833	DS614373	1002.41	DS614373
I ricinus contig 35910	13	0	DS921196	91.5254	DS674571	824	DS921196	1019.71	DS921196
I ricinus contig 231008	13	0	DS958838	98.0645	DS958838	814	DS958838	1062.01	DS958838
I ricinus contig 139341	13	0	DS667082	91.2718	DS667082	812	DS777501	1129.31	DS667082
I ricinus contig 36190	13	0	DS674668	95.6522	DS612688	811	DS674668	912.041	DS674668
I ricinus contig 35018	13	0	DS637180	95.4128	DS857340	806	DS637180	1211.98	DS637180
I ricinus contig 26854	13	0	DS613815	96.3855	DS613815	804	DS613815	854.361	DS613815
I ricinus contig 70835	13	2.16343e-99	DS703671	89.3617	DS703671	804	DS731618	369.843	DS703671
I ricinus contig 152123	13	0	DS771174	95.1807	DS658231	802	DS771174	1115.85	DS771174
I ricinus contig 105643	13	0	DS682322	91.8826	DS682322	800	DS946344	842.825	DS682322
I ricinus contig 104109	13	0	DS928679	87.8981	DS926263	789	DS928679	873.588	DS928679
I ricinus contig 72670	13	0	DS821669	98	DS968008	782	DS821669	896.66	DS821669
I ricinus contig 32006	13	0	DS677713	90.8297	DS666120	774	DS746366	850.515	DS677713
I ricinus contig 129344	13	0	DS853260	98.7013	DS707733	769	DS853260	1058.17	DS853260
I ricinus contig 194034	13	0	DS938469	93.2258	DS841374	765	DS938469	1113.92	DS938469
I ricinus contig 64823	13	1.30114e-115	DS728967	98.6667	DS728967	753	DS875328	423.679	DS728967
I ricinus contig 2542	13	0	DS850161	98.0328	DS850161	751	DS850161	892.815	DS850161
I ricinus contig 81000	13	0	DS612847	95.8333	DS823433	750	DS826936	904.351	DS612847
I ricinus contig 34158	13	0	DS861789	100	DS704758	745	DS861789	863.974	DS861789
I ricinus contig 55213	13	0	DS936012	94.6154	DS656359	743	DS656359	827.443	DS936012
I ricinus contig 51624	13	0	DS899595	91.3043	DS899595	735	DS899595	1037.02	DS899595
I ricinus contig 172399	13	0	DS762323	95.9799	DS885316	733	DS762323	858.206	DS762323
I ricinus contig 13230	13	0	DS719004	95.8904	DS819618	732	DS719004	902.428	DS719004
I ricinus contig 38208	13	0	DS621127	91.0828	DS719654	720	DS621127	794.757	DS621127
I ricinus contig 99269	13	0	DS618209	93.5484	DS641118	717	DS641118	646.711	DS618209
I ricinus contig 59290	13	0	DS668046	98.6111	DS979207	713	DS668046	654.401	DS668046
I ricinus contig 15654	13	0	DS930826	91.9395	DS887346	711	DS976103	971.645	DS930826
I ricinus contig 100396	13	0	DS959793	97.0149	DS871824	710	DS959793	667.86	DS959793
I ricinus contig 66444	13	0	DS695994	91.8103	DS672889	693	DS898395	904.351	DS695994
I ricinus contig 30197	13	0	DS626930	98	DS900115	688	DS626930	888.969	DS626930
I ricinus contig 126972	13	0	DS967246	92.3077	DS967246	686	DS967246	727.463	DS967246
I ricinus contig 12582	13	2.13241e-160	DS723042	95.3488	DS760922	684	DS723042	571.726	DS723042
I ricinus contig 103922	13	0	DS803698	100	DS803698	677	DS803698	1081.24	DS803698
I ricinus contig 196189	13	0	DS694965	97.6471	DS904056	666	DS694965	739	DS694965
I ricinus contig 56909	13	0	DS853260	92.6554	DS710281	665	DS853260	787.067	DS853260
I ricinus contig 79219	13	0	DS922315	96.2293	DS922315	663	DS922315	1131.23	DS922315
I ricinus contig 98563	13	0	DS628230	95.9184	DS820456	632	DS628230	760.149	DS628230
I ricinus contig 28050	13	0	DS946035	100	DS733267	625	DS946035	758.226	DS946035
I ricinus contig 33477	13	0	DS731618	98.5915	DS795953	617	DS731618	842.825	DS731618
I ricinus contig 128133	13	0	DS901144	96.9697	DS901144	614	DS901144	644.788	DS901144
I ricinus contig 26596	13	0	DS619969	100	DS617506	608	DS619969	910.119	DS619969
I ricinus contig 63409	13	0	DS866317	100	DS696759	607	DS866317	815.907	DS866317
I ricinus contig 29271	13	0	DS806302	92.9134	DS806302	598	DS693858	806.294	DS806302
I ricinus contig 159312	13	6.26336e-157	DS633764	98.8024	DS738283	594	DS633764	560.19	DS633764
I ricinus contig 111829	13	0	DS924531	89.7177	DS616883	580	DS924531	737.077	DS924531
I ricinus contig 42399	13	3.23042e-162	DS938859	95.098	DS661587	577	DS882656	577.494	DS938859
I ricinus contig 216791	13	5.60032e-131	DS785108	96.6245	DS732498	559	DS785108	473.669	DS785108
I ricinus contig 111475	13	0	DS955654	100	DS940066	554	DS955654	739	DS955654
I ricinus contig 215899	13	2.13414e-122	DS976257	98.6111	DS911299	552	DS976257	444.828	DS976257
I ricinus contig 34094	13	5.45418e-167	DS676789	97.4684	DS899359	546	DS676789	594.798	DS676789
I ricinus contig 43711	13	0	DS882763	90.0185	DS882763	541	DS882763	719.773	DS882763
I ricinus contig 15053	13	0	DS681467	91.6016	DS681467	539	DS935469	717.85	DS681467
I ricinus contig 218831	13	8.56719e-163	DS627032	95.9184	DS679906	539	DS627032	579.416	DS627032
I ricinus contig 139378	13	0	DS903558	97.5207	DS939543	538	DS838861	879.356	DS903558
I ricinus contig 79743	13	0	DS921134	96.6667	DS612847	533	DS921134	740.922	DS921134
I ricinus contig 91615	13	0	DS914930	91.7355	DS628877	530	DS897039	715.927	DS914930
I ricinus contig 51746	13	0	DS680899	95.5224	DS804734	529	DS680899	781.299	DS680899
I ricinus contig 169068	13	0	DS615078	92.8315	DS615078	522	DS615078	656.324	DS615078
I ricinus contig 225633	13	1.14816e-113	DS961804	98.3871	DS730419	511	DS961804	415.988	DS961804
I ricinus contig 50298	13	0	DS716023	100	DS612423	508	DS716023	714.005	DS716023
I ricinus contig 147319	13	5.94717e-168	DS673049	92.4812	DS708259	505	DS673049	596.721	DS673049
I ricinus contig 129363	13	3.94814e-124	DS612847	89.7338	DS674927	504	DS612847	450.596	DS612847
I ricinus contig 25724	13	0	DS928161	95.9459	DS818268	503	DS928161	679.396	DS928161
I ricinus contig 24325	13	0	DS724548	98.1891	DS724548	500	DS847149	894.737	DS724548
I ricinus contig 84522	13	5.63244e-170	DS785766	97.9167	DS785766	500	DS899116	604.411	DS785766
I ricinus contig 61215	13	1.63169e-123	DS931786	98.0583	DS730419	498	DS931786	448.674	DS931786
I ricinus contig 219064	13	1.42919e-128	DS626219	94.9239	DS976400	496	DS626219	465.978	DS626219
I ricinus contig 51135	13	1.95691e-171	DS865121	96.1538	DS874147	495	DS865121	608.257	DS865121
I ricinus contig 34596	13	0	DS612897	100	DS858220	494	DS612897	731.309	DS612897
I ricinus contig 66150	13	0	DS949211	94.3182	DS931833	494	DS949211	702.468	DS949211
I ricinus contig 62428	13	1.44324e-179	DS659384	98.1481	DS659384	493	DS980427	635.174	DS659384
I ricinus contig 85433	13	0	DS941658	100	DS806217	492	DS941658	790.912	DS941658
I ricinus contig 193191	13	5.73137e-156	DS776831	89.9441	DS652265	491	DS776831	556.344	DS776831
I ricinus contig 39846	13	1.45376e-90	DS692695	100	DS788158	486	DS692695	339.08	DS692695
I ricinus contig 65861	13	0	DS739614	96.1039	DS944610	486	DS739614	667.86	DS739614
I ricinus contig 103916	13	1.6176e-175	DS620898	96.3636	DS665567	483	DS620898	621.716	DS620898
I ricinus contig 159825	13	1.08131e-84	DS885055	100	DS979349	457	DS885055	319.854	DS885055
I ricinus contig 169351	13	0	DS922315	93.2735	DS644582	453	DS644582	679.396	DS922315
I ricinus contig 81391	13	0	DS696151	95.7983	DS734036	452	DS899664	694.778	DS696151
I ricinus contig 3125	13	6.63141e-175	DS949211	95.3488	DS901136	450	DS957328	619.793	DS949211
I ricinus contig 142615	13	0	DS865928	98.3333	DS744589	448	DS825131	673.628	DS865928
I ricinus contig 35531	13	1.09365e-154	DS613930	96.3768	DS672948	447	DS672948	552.499	DS613930
I ricinus contig 80044	13	9.24924e-107	DS634216	97.8723	DS706631	447	DS634216	392.916	DS634216
I ricinus contig 178118	13	3.05169e-136	DS674648	100	DS787683	427	DS674648	490.973	DS674648
I ricinus contig 127495	13	2.6551e-86	DS630446	91.9192	DS630446	425	DS630446	325.622	DS630446
I ricinus contig 71418	13	6.3908e-171	DS660837	98.3333	DS761394	424	DS660837	606.334	DS660837
I ricinus contig 28269	13	7.91889e-134	DS707066	97.9167	DS734036	411	DS689001	483.282	DS707066
I ricinus contig 85953	13	1.47253e-171	DS658583	96.6667	DS742212	405	DS658583	608.257	DS658583
I ricinus contig 83111	13	4.9046e-105	DS650353	95.288	DS759794	404	DS650353	387.148	DS650353
I ricinus contig 46090	13	7.09969e-158	DS928161	96.3636	DS968865	390	DS868627	564.035	DS928161
I ricinus contig 202387	13	4.98245e-139	DS713241	98.3051	DS713241	389	DS713241	500.586	DS713241
I ricinus contig 28480	13	7.85721e-137	DS663325	93.5294	DS901136	377	DS634150	492.895	DS663325
I ricinus contig 129721	13	1.59866e-168	DS847572	96.8421	DS813948	370	DS847572	598.643	DS847572
I ricinus contig 40825	13	4.49541e-162	DS763086	94.6927	DS975357	366	DS857340	577.494	DS763086
I ricinus contig 90754	13	2.50472e-153	DS848374	97.3485	DS866312	357	DS848374	548.653	DS848374
I ricinus contig 9147	13	4.145e-135	DS663325	97.3913	DS663325	350	DS882763	487.127	DS663325
I ricinus contig 67227	13	9.16482e-129	DS938953	92.6267	DS812273	346	DS938953	465.978	DS938953
I ricinus contig 181356	13	7.34445e-83	DS906396	90.9091	DS834074	343	DS722640	314.085	DS906396
I ricinus contig 4473	13	2.8071e-133	DS681368	94.7917	DS925508	340	DS916876	481.359	DS681368
I ricinus contig 4360	13	6.36042e-101	DS913567	94.2675	DS760627	333	DS760627	373.689	DS913567
I ricinus contig 8148	13	2.38105e-76	DS773112	95.8824	DS868232	333	DS773112	292.936	DS773112
I ricinus contig 104970	13	8.50998e-111	DS652957	100	DS896917	332	DS652957	406.375	DS652957
I ricinus contig 17972	13	6.79056e-119	DS720750	91.1475	DS720750	330	DS864312	433.292	DS720750
I ricinus contig 140898	13	2.25807e-104	DS836627	100	DS628492	328	DS836627	385.225	DS836627
I ricinus contig 110516	13	6.14885e-134	DS834559	97.9798	DS766915	319	DS834559	483.282	DS834559
I ricinus contig 7182	13	1.07174e-104	DS727689	89.8438	DS807303	313	DS688322	387.148	DS727689
I ricinus contig 62417	13	2.30354e-61	DS820438	90.7895	DS818114	302	DS820438	242.946	DS820438
I ricinus contig 86585	13	1.45797e-113	DS825389	100	DS825389	302	DS825389	415.988	DS825389
I ricinus contig 171948	13	8.71283e-104	DS686034	94.1909	DS686034	301	DS936373	383.302	DS686034
I ricinus contig 8543	13	4.03435e-133	DS839936	94.9153	DS839936	296	DS850108	481.359	DS839936
I ricinus contig 165422	13	2.46413e-115	DS971752	96.3855	DS875738	296	DS671064	421.756	DS971752
I ricinus contig 143105	13	3.63716e-84	DS803854	93.4426	DS859341	295	DS896920	317.931	DS803854
I ricinus contig 171513	13	6.60719e-128	DS841568	94.1781	DS841568	293	DS736079	464.055	DS841568
I ricinus contig 50749	13	3.55516e-86	DS894452	92.5	DS735027	288	DS735027	325.622	DS894452
I ricinus contig 154010	13	3.89564e-95	DS882763	95.3846	DS882763	285	DS882763	354.462	DS882763
I ricinus contig 23999	13	1.13169e-106	DS854743	95.7746	DS746966	282	DS926387	392.916	DS854743
I ricinus contig 143339	13	1.87266e-119	DS839936	97.1014	DS839936	281	DS839936	437.138	DS839936
I ricinus contig 128287	13	4.02844e-78	DS698616	98.9899	DS668046	279	DS698616	298.704	DS698616
I ricinus contig 141984	13	5.26428e-102	DS820456	92.2481	DS812273	277	DS960470	377.534	DS820456
I ricinus contig 49740	13	4.56095e-104	DS703009	100	DS700348	276	DS840466	385.225	DS703009
I ricinus contig 110638	13	4.51191e-98	DS921693	100	DS911299	276	DS914160	364.075	DS921693
I ricinus contig 177237	13	1.1662e-91	DS839936	94.1441	DS839936	273	DS671117	342.926	DS839936
I ricinus contig 39561	13	3.36057e-129	DS968008	97.0037	DS968008	272	DS821550	467.901	DS968008
I ricinus contig 98346	13	2.15683e-115	DS753606	98.2456	DS753606	267	DS672493	421.756	DS753606
I ricinus contig 197132	13	2.01781e-73	DS700985	87.0722	DS733267	263	DS700985	283.322	DS700985
I ricinus contig 44478	13	3.68174e-65	DS848628	91.875	DS890278	258	DS788042	256.405	DS848628
I ricinus contig 20093	13	5.74621e-85	DS763941	98.4127	DS763941	256	DS763941	321.776	DS763941
I ricinus contig 185878	13	8.87833e-78	DS838761	89.7727	DS705151	250	DS705151	296.781	DS838761
I ricinus contig 207826	13	1.167e-113	DS643703	98.6364	DS733267	248	DS833226	415.988	DS643703
I ricinus contig 174000	13	3.03124e-107	DS663325	97.4576	DS663325	244	DS663325	394.838	DS663325
I ricinus contig 199970	13	7.86814e-90	DS798293	95.9459	DS798293	242	DS943722	337.158	DS798293
I ricinus contig 195481	13	5.91482e-91	DS965398	95.614	DS613658	230	DS712772	341.003	DS965398
I ricinus contig 183450	13	2.04023e-84	DS914375	98.0392	DS914375	221	DS914375	319.854	DS914375
I ricinus contig 59408	13	1.37085e-102	DS959373	100	DS879705	218	DS959373	379.457	DS959373
I ricinus contig 56558	13	5.22453e-88	DS640004	97.1429	DS891538	216	DS675434	331.39	DS640004
I ricinus contig 119656	13	7.46741e-97	DS841374	97.9167	DS779324	206	DS841374	360.23	DS841374
I ricinus contig 133125	13	2.45174e-64	DS723840	100	DS723840	200	DS723840	252.559	DS723840
I ricinus contig 94516	13	6.92934e-75	DS725305	100	DS964544	198	DS654899	287.168	DS725305
I ricinus contig 191719	13	2.58762e-82	DS779324	96	DS791007	193	DS910162	312.163	DS779324
I ricinus contig 86553	13	1.35659e-65	DS870208	100	DS953689	187	DS953689	256.405	DS870208
I ricinus contig 168843	13	1.85492e-36	DS767504	97.619	DS891538	187	DS767504	160.27	DS767504
I ricinus contig 66993	13	2.70203e-35	DS889664	88.0952	DS889664	185	DS705151	156.425	DS889664
I ricinus contig 194110	13	1.09705e-91	DS876474	100	DS676064	185	DS853829	342.926	DS876474
I ricinus contig 231947	13	5.9645e-79	DS938745	97.6744	DS921995	185	DS624538	300.627	DS938745
I ricinus contig 37324	13	2.21797e-69	DS821550	94.9153	DS791007	183	DS855568	269.864	DS821550
I ricinus contig 105105	13	1.89181e-83	DS841711	98.2456	DS958779	179	DS841711	316.008	DS841711
I ricinus contig 113906	13	4.41375e-80	DS813281	99.0991	DS921995	179	DS813281	304.472	DS813281
I ricinus contig 4247	13	2.83715e-75	DS720499	99.3464	DS720499	173	DS914541	289.091	DS720499
I ricinus contig 25071	13	4.72666e-81	DS734788	97.973	DS762644	172	DS734788	308.317	DS734788
I ricinus contig 147980	13	9.02917e-65	DS635400	100	DS911923	172	DS898488	254.482	DS635400
I ricinus contig 77548	13	2.65914e-71	DS630482	95.858	DS630482	171	DS630482	275.632	DS630482
I ricinus contig 207088	13	1.13177e-58	DS968865	95	DS968865	167	DS759416	233.333	DS968865
I ricinus contig 50328	13	4.48757e-80	DS947863	100	DS947863	164	DS947863	304.472	DS947863
I ricinus contig 29859	13	4.91467e-74	DS921573	97.0588	DS921573	163	DS921573	285.245	DS921573
I ricinus contig 160168	13	2.64046e-71	DS841711	97.5	DS841711	160	DS841711	275.632	DS841711
I ricinus contig 233612	13	1.07157e-69	DS716628	97.9866	DS716628	149	DS716628	269.864	DS716628
I ricinus contig 124830	13	7.76501e-56	DS877106	97.9167	DS704057	146	DS877106	223.719	DS877106
I ricinus contig 232579	13	9.11604e-65	DS936549	99.2537	DS613682	141	DS936549	254.482	DS936549
I ricinus contig 225818	13	9.04783e-60	DS934994	98.4496	DS934994	129	DS934994	237.178	DS934994
I ricinus contig 114471	13	1.17724e-58	DS966409	100	DS966409	121	DS966409	233.333	DS966409
I ricinus contig 210403	13	4.65103e-29	DS882329	100	DS882329	81	DS732683	135.276	DS882329
I ricinus contig 16498	12	0	DS707393	96.2369	DS707393	6919	DS707393	11006.2	DS707393
I ricinus contig 235457	12	0	DS656447	100	DS644550	6092	DS656447	11346.5	DS656447
I ricinus contig 235468	12	0	DS644550	100	DS644550	5975	DS644550	11088.8	DS644550
I ricinus contig 5820	12	0	DS674345	93.9883	DS674345	4379	DS674345	5355.37	DS674345
I ricinus contig 58517	12	0	DS895249	95.0739	DS895249	4269	DS895249	4534.39	DS895249
I ricinus contig 17652	12	0	DS700881	92.1569	DS700881	4251	DS700881	4684.36	DS700881
I ricinus contig 16024	12	0	DS860803	96.0323	DS860803	4205	DS860803	7053.11	DS860803
I ricinus contig 128167	12	0	DS788896	93.75	DS809511	3899	DS788896	5803.36	DS788896
I ricinus contig 23393	12	0	DS790259	97.1867	DS797731	3872	DS790259	4765.11	DS790259
I ricinus contig 29925	12	0	DS615069	94.2857	DS632634	3563	DS615069	5166.95	DS615069
I ricinus contig 20064	12	0	DS737809	91.626	DS737809	3461	DS737809	4732.42	DS737809
I ricinus contig 193274	12	0	DS962636	98.4127	DS931786	3412	DS962636	5116.96	DS962636
I ricinus contig 235570	12	0	DS644550	100	DS644550	3374	DS644550	6164.83	DS644550
I ricinus contig 233480	12	0	DS656447	98.768	DS656447	3327	DS656447	6134.06	DS656447
I ricinus contig 41474	12	0	DS798279	93.75	DS798279	3323	DS798279	4382.49	DS798279
I ricinus contig 83040	12	0	DS671206	95.5882	DS717196	3143	DS671206	3651.87	DS671206
I ricinus contig 14033	12	0	DS914689	96.9072	DS869763	3070	DS914689	3384.62	DS914689
I ricinus contig 49414	12	0	DS852549	93.75	DS852549	2984	DS852549	4003.72	DS852549
I ricinus contig 54774	12	0	DS823433	97.0149	DS823433	2971	DS823433	3676.87	DS823433
I ricinus contig 22084	12	0	DS816394	92.9342	DS816394	2916	DS816394	3811.45	DS816394
I ricinus contig 69234	12	0	DS616883	91.25	DS828062	2777	DS616883	2298.3	DS616883
I ricinus contig 5111	12	0	DS979971	92.446	DS979971	2646	DS979971	3736.47	DS979971
I ricinus contig 48377	12	0	DS711613	98.5294	DS968935	2603	DS711613	3296.17	DS711613
I ricinus contig 4012	12	0	DS737809	98.9189	DS714399	2525	DS737809	3259.64	DS737809
I ricinus contig 151698	12	0	DS716413	98.0769	DS762454	2387	DS716413	3307.71	DS716413
I ricinus contig 6891	12	0	DS932109	97.9592	DS959793	2322	DS932109	3540.36	DS932109
I ricinus contig 191810	12	0	DS629182	94.0189	DS629182	2316	DS629182	3590.35	DS629182
I ricinus contig 43480	12	0	DS942856	96.8847	DS841374	2286	DS942856	2161.79	DS942856
I ricinus contig 2440	12	0	DS862569	95.2529	DS862569	2253	DS862569	3707.63	DS862569
I ricinus contig 50898	12	0	DS699344	92.1348	DS849364	2226	DS699344	3098.14	DS699344
I ricinus contig 131545	12	0	DS619513	98.7805	DS786398	2214	DS619513	2880.87	DS619513
I ricinus contig 18525	12	0	DS656787	98.75	DS698177	2203	DS656787	2667.46	DS656787
I ricinus contig 93645	12	0	DS887645	96.9388	DS763481	2183	DS887645	2677.07	DS887645
I ricinus contig 15865	12	0	DS962443	96.4072	DS694997	2177	DS962443	2655.92	DS962443
I ricinus contig 155258	12	0	DS757587	96.8872	DS841374	2176	DS757587	2125.26	DS757587
I ricinus contig 11727	12	0	DS981200	95.1737	DS649308	2149	DS981200	2288.69	DS981200
I ricinus contig 9474	12	0	DS937517	95.7895	DS910653	2124	DS937517	2554.02	DS937517
I ricinus contig 157547	12	0	DS723986	100	DS723986	2085	DS723986	3226.96	DS723986
I ricinus contig 64442	12	0	DS938469	92.5692	DS938469	2043	DS938469	2913.56	DS938469
I ricinus contig 17663	12	0	DS941865	94.745	DS767306	2038	DS941865	2127.18	DS941865
I ricinus contig 126857	12	0	DS842727	91.8719	DS842727	2025	DS842727	2894.33	DS842727
I ricinus contig 102177	12	0	DS935283	94.8718	DS927338	2024	DS935283	2357.9	DS935283
I ricinus contig 73170	12	0	DS899359	100	DS899359	2005	DS899359	2336.75	DS899359
I ricinus contig 114314	12	0	DS684350	90.6158	DS684350	1981	DS684350	1777.25	DS684350
I ricinus contig 153932	12	0	DS778349	96.988	DS686299	1958	DS778349	2588.63	DS778349
I ricinus contig 51488	12	0	DS723078	89.4389	DS723078	1947	DS723078	1931.07	DS723078
I ricinus contig 33521	12	0	DS729379	96.7213	DS853577	1932	DS729379	2800.12	DS729379
I ricinus contig 23875	12	0	DS749127	94.4444	DS976103	1919	DS749127	2394.43	DS749127
I ricinus contig 9016	12	0	DS749101	91.4414	DS749101	1902	DS749101	2284.84	DS749101
I ricinus contig 208189	12	0	DS618385	95.5556	DS916876	1900	DS618385	2163.71	DS618385
I ricinus contig 8090	12	0	DS652265	93.6709	DS652265	1895	DS652265	1554.22	DS652265
I ricinus contig 57610	12	0	DS901144	93.7984	DS667980	1894	DS901144	2409.82	DS901144
I ricinus contig 6472	12	0	DS703412	92.8839	DS703412	1890	DS703412	2371.36	DS703412
I ricinus contig 40694	12	0	DS919240	96.8153	DS868066	1883	DS919240	2440.58	DS919240
I ricinus contig 5457	12	0	DS640098	93.4783	DS915027	1880	DS640098	2375.21	DS640098
I ricinus contig 71574	12	0	DS756340	90.2821	DS664726	1871	DS756340	2390.59	DS756340
I ricinus contig 156112	12	0	DS715462	97.5	DS820456	1850	DS715462	1934.91	DS715462
I ricinus contig 38155	12	0	DS965314	94.2857	DS694017	1790	DS965314	2305.99	DS965314
I ricinus contig 46324	12	0	DS811420	96.9697	DS622504	1788	DS811420	2488.65	DS811420
I ricinus contig 120844	12	0	DS732170	88.9474	DS669996	1788	DS732170	1465.78	DS732170
I ricinus contig 52476	12	0	DS665503	94.9057	DS665503	1787	DS665503	2634.77	DS665503
I ricinus contig 131692	12	0	DS803176	89.7306	DS803176	1780	DS803176	2265.61	DS803176
I ricinus contig 4684	12	0	DS754365	94.8276	DS928434	1774	DS754365	1956.06	DS754365
I ricinus contig 56816	12	0	DS705151	87.3333	DS710083	1774	DS705151	1446.55	DS705151
I ricinus contig 176156	12	0	DS721315	100	DS754778	1717	DS721315	2021.43	DS721315
I ricinus contig 49987	12	0	DS901668	97.8261	DS703426	1710	DS901668	1984.9	DS901668
I ricinus contig 2494	12	0	DS702019	91.6318	DS730419	1694	DS702019	1708.03	DS702019
I ricinus contig 35329	12	0	DS766261	97.5904	DS766261	1681	DS766261	2184.86	DS766261
I ricinus contig 2388	12	0	DS707118	94.9153	DS887932	1672	DS707118	1477.31	DS707118
I ricinus contig 36653	12	0	DS854743	93.125	DS841374	1669	DS854743	2196.4	DS854743
I ricinus contig 656	12	0	DS974478	100	DS974478	1660	DS974478	1471.54	DS974478
I ricinus contig 216813	12	0	DS954979	95.5556	DS711613	1657	DS954979	2106.03	DS954979
I ricinus contig 1626	12	0	DS903006	96.0784	DS903006	1648	DS903006	2305.99	DS903006
I ricinus contig 113986	12	0	DS814846	96.7298	DS839012	1642	DS814846	1998.36	DS814846
I ricinus contig 113080	12	0	DS707283	93.3775	DS707283	1634	DS707283	1694.58	DS707283
I ricinus contig 8602	12	0	DS868627	94.5701	DS808528	1627	DS868627	2448.27	DS868627
I ricinus contig 98266	12	0	DS847973	92.2518	DS847973	1617	DS847973	2121.41	DS847973
I ricinus contig 56767	12	0	DS913072	93.4783	DS913072	1603	DS913072	2211.78	DS913072
I ricinus contig 18635	12	0	DS957126	100	DS922315	1587	DS957126	1590.75	DS957126
I ricinus contig 4521	12	0	DS836344	94.2623	DS836344	1553	DS836344	1679.19	DS836344
I ricinus contig 172514	12	0	DS804688	95.1049	DS853260	1547	DS804688	1886.84	DS804688
I ricinus contig 87164	12	0	DS947724	95.4545	DS963675	1542	DS947724	1565.76	DS947724
I ricinus contig 71622	12	0	DS923716	100	DS914186	1538	DS923716	2129.1	DS923716
I ricinus contig 193667	12	0	DS886054	98.1818	DS716852	1515	DS886054	1798.4	DS886054
I ricinus contig 26286	12	0	DS954809	100	DS954809	1514	DS954809	1784.94	DS954809
I ricinus contig 30724	12	0	DS652836	90.073	DS652836	1510	DS652836	1613.82	DS652836
I ricinus contig 51060	12	0	DS737344	97.3684	DS871365	1510	DS737344	1938.76	DS737344
I ricinus contig 41352	12	0	DS636613	97.8723	DS861559	1493	DS636613	1498.46	DS636613
I ricinus contig 92698	12	0	DS685053	94.5813	DS685053	1491	DS685053	1840.7	DS685053
I ricinus contig 3374	12	0	DS921308	98.2759	DS771523	1488	DS921308	2236.77	DS921308
I ricinus contig 161319	12	0	DS874590	98.1132	DS874590	1477	DS874590	2044.5	DS874590
I ricinus contig 138936	12	0	DS683706	97.619	DS735207	1474	DS683706	1631.13	DS683706
I ricinus contig 119421	12	0	DS737343	90.8377	DS762661	1472	DS737343	1636.89	DS737343
I ricinus contig 84604	12	0	DS815383	92.0139	DS896920	1471	DS815383	1565.76	DS815383
I ricinus contig 20973	12	0	DS643864	87.931	DS908416	1459	DS643864	946.65	DS643864
I ricinus contig 99770	12	0	DS691608	88.9299	DS691608	1455	DS866312	754.381	DS691608
I ricinus contig 57833	12	0	DS680947	91.7293	DS695149	1448	DS680947	1131.23	DS680947
I ricinus contig 66871	12	0	DS802849	91.5493	DS802849	1441	DS802849	1559.99	DS802849
I ricinus contig 177664	12	0	DS855861	96.875	DS695319	1440	DS855861	1769.56	DS855861
I ricinus contig 151177	12	0	DS782887	100	DS729014	1439	DS782887	1558.06	DS782887
I ricinus contig 37980	12	0	DS942764	96.3636	DS942764	1435	DS942764	1521.53	DS942764
I ricinus contig 22462	12	0	DS841316	93.1373	DS782255	1426	DS841316	1996.44	DS841316
I ricinus contig 71447	12	0	DS872342	94.5946	DS866317	1408	DS872342	1709.96	DS872342
I ricinus contig 148108	12	0	DS889418	95.8333	DS704057	1400	DS889418	1552.3	DS889418
I ricinus contig 43893	12	0	DS621007	97.561	DS621007	1369	DS621007	1386.95	DS621007
I ricinus contig 147665	12	0	DS754115	96.1538	DS754115	1366	DS754115	1852.24	DS754115
I ricinus contig 19385	12	0	DS929996	98.5915	DS800078	1360	DS929996	1229.28	DS929996
I ricinus contig 78945	12	0	DS974293	97.7528	DS866317	1360	DS974293	1606.13	DS974293
I ricinus contig 148586	12	0	DS797003	97.7778	DS797003	1359	DS797003	1909.92	DS797003
I ricinus contig 66946	12	0	DS968865	96.7742	DS977397	1352	DS968865	1461.93	DS968865
I ricinus contig 90586	12	0	DS642248	96.1424	DS695149	1340	DS642248	2277.15	DS642248
I ricinus contig 96249	12	0	DS924150	97.8261	DS889418	1338	DS924150	1385.02	DS924150
I ricinus contig 13328	12	0	DS769111	92.2141	DS769111	1335	DS769111	1719.57	DS769111
I ricinus contig 11684	12	0	DS685053	90.5303	DS685053	1334	DS685053	1746.49	DS685053
I ricinus contig 80666	12	0	DS786052	89.7503	DS703016	1329	DS786052	1396.56	DS786052
I ricinus contig 33816	12	0	DS715272	95.9732	DS873540	1326	DS715272	1088.93	DS715272
I ricinus contig 120351	12	0	DS895688	92.5806	DS895688	1323	DS895688	1763.79	DS895688
I ricinus contig 132586	12	0	DS694215	89.7619	DS943912	1323	DS694215	1411.94	DS694215
I ricinus contig 195760	12	0	DS636562	100	DS867100	1308	DS636562	1177.37	DS636562
I ricinus contig 12964	12	0	DS744030	100	DS744030	1300	DS744030	1542.68	DS744030
I ricinus contig 17457	12	0	DS786059	95.5882	DS768911	1291	DS783781	1604.21	DS786059
I ricinus contig 10502	12	0	DS847654	94.2857	DS772031	1289	DS847654	1861.85	DS847654
I ricinus contig 102919	12	0	DS932209	98	DS911299	1285	DS932209	1394.64	DS932209
I ricinus contig 187012	12	0	DS779324	92.6606	DS928161	1279	DS779324	1475.39	DS779324
I ricinus contig 2808	12	0	DS640379	95.082	DS758678	1269	DS640379	1907.99	DS640379
I ricinus contig 77025	12	0	DS856273	100	DS936996	1269	DS936996	983.181	DS856273
I ricinus contig 12880	12	0	DS951179	94.7368	DS924301	1264	DS951179	1629.2	DS951179
I ricinus contig 52689	12	0	DS795027	89.1183	DS795027	1258	DS836166	1534.99	DS795027
I ricinus contig 87072	12	0	DS782311	86.1331	DS782311	1256	DS782311	1340.8	DS782311
I ricinus contig 61190	12	0	DS953685	100	DS780676	1254	DS953685	1646.51	DS953685
I ricinus contig 75612	12	0	DS749486	97.6562	DS749486	1245	DS749486	1896.46	DS749486
I ricinus contig 157454	12	0	DS661893	93.5943	DS868627	1242	DS661893	1454.24	DS661893
I ricinus contig 8810	12	0	DS713964	94.4	DS713964	1240	DS713964	1561.91	DS713964
I ricinus contig 129876	12	0	DS691051	94.7608	DS654483	1238	DS691051	1877.23	DS691051
I ricinus contig 69453	12	0	DS899116	98.4848	DS899116	1235	DS899116	1652.28	DS899116
I ricinus contig 108285	12	0	DS963675	94.6612	DS809281	1226	DS963675	1621.51	DS963675
I ricinus contig 109190	12	7.35684e-175	DS836444	100	DS735100	1211	DS836444	619.793	DS836444
I ricinus contig 142795	12	0	DS919778	97.0149	DS705151	1210	DS919778	1113.92	DS919778
I ricinus contig 34271	12	0	DS957495	98.6755	DS873540	1204	DS957495	1363.87	DS957495
I ricinus contig 39011	12	0	DS892726	97.6744	DS892726	1204	DS892726	1194.68	DS892726
I ricinus contig 49863	12	0	DS887784	95.9677	DS825122	1198	DS887784	979.336	DS887784
I ricinus contig 149965	12	0	DS925401	93.0328	DS925401	1195	DS925401	1246.59	DS925401
I ricinus contig 17343	12	0	DS689861	98.6301	DS689861	1192	DS689861	1325.42	DS689861
I ricinus contig 16035	12	0	DS977119	92.8826	DS668315	1183	DS977119	1288.89	DS977119
I ricinus contig 129725	12	0	DS651434	97.0149	DS882508	1173	DS651434	1552.3	DS651434
I ricinus contig 23029	12	0	DS688466	88.3041	DS783820	1172	DS666607	1115.85	DS688466
I ricinus contig 35655	12	0	DS840404	100	DS641118	1171	DS840404	981.258	DS840404
I ricinus contig 117070	12	0	DS622420	92.5466	DS798591	1165	DS622420	1442.7	DS622420
I ricinus contig 118136	12	0	DS817992	95.0495	DS817992	1163	DS817992	1092.77	DS817992
I ricinus contig 126671	12	0	DS722875	91.3295	DS940271	1162	DS722875	1000.49	DS722875
I ricinus contig 20120	12	0	DS904678	93.3884	DS896468	1158	DS896468	1179.3	DS904678
I ricinus contig 200571	12	0	DS727689	95.9596	DS863226	1156	DS727689	1144.69	DS727689
I ricinus contig 136409	12	0	DS863106	91.0761	DS693934	1152	DS856827	1248.51	DS863106
I ricinus contig 30389	12	0	DS622030	95.1456	DS782311	1151	DS622030	1738.8	DS622030
I ricinus contig 91541	12	0	DS688127	98.4848	DS922315	1141	DS688127	1240.82	DS688127
I ricinus contig 60389	12	0	DS682322	95.2381	DS939547	1134	DS682322	1142.76	DS682322
I ricinus contig 129846	12	0	DS764390	94.8454	DS791007	1120	DS764390	1348.49	DS764390
I ricinus contig 130328	12	0	DS963256	97.8261	DS640893	1117	DS963256	1571.52	DS963256
I ricinus contig 1538	12	0	DS718108	100	DS718108	1116	DS718108	2082.96	DS718108
I ricinus contig 92731	12	0	DS694431	89.4597	DS694431	1112	DS694431	1427.32	DS694431
I ricinus contig 124134	12	0	DS920431	98.7013	DS676459	1112	DS920431	1233.13	DS920431
I ricinus contig 112983	12	0	DS713151	95.6522	DS705151	1108	DS705151	1294.66	DS713151
I ricinus contig 89626	12	0	DS756207	96.9231	DS753402	1103	DS749141	1219.67	DS756207
I ricinus contig 135731	12	0	DS808896	97.1831	DS663325	1101	DS808896	1077.39	DS808896
I ricinus contig 81820	12	0	DS947690	94.2105	DS881478	1098	DS947690	1385.02	DS947690
I ricinus contig 5170	12	0	DS781384	92.0308	DS772038	1097	DS781384	1306.19	DS781384
I ricinus contig 203840	12	0	DS727598	97.3913	DS727598	1086	DS727598	1192.75	DS727598
I ricinus contig 71582	12	0	DS802849	97.2222	DS782887	1085	DS802849	1675.35	DS802849
I ricinus contig 118217	12	0	DS954809	98.2456	DS720499	1085	DS954809	979.336	DS954809
I ricinus contig 8777	12	0	DS903494	95.5556	DS639853	1084	DS903494	1648.43	DS903494
I ricinus contig 220730	12	0	DS711147	96.5517	DS683706	1081	DS711147	1250.43	DS711147
I ricinus contig 3264	12	0	DS753301	97.7273	DS684997	1080	DS753301	1590.75	DS753301
I ricinus contig 75405	12	0	DS648275	94.3005	DS734125	1080	DS648275	1436.94	DS648275
I ricinus contig 183415	12	0	DS898220	97.2973	DS925311	1078	DS898220	1140.84	DS898220
I ricinus contig 14017	12	0	DS617909	97.9592	DS612847	1074	DS617909	1038.94	DS617909
I ricinus contig 17643	12	0	DS828880	100	DS966760	1071	DS828880	1321.57	DS828880
I ricinus contig 117595	12	0	DS929842	100	DS749127	1070	DS929842	1421.55	DS929842
I ricinus contig 175433	12	0	DS922315	97.2789	DS971920	1068	DS922315	1281.2	DS922315
I ricinus contig 114592	12	0	DS852540	98.5075	DS681822	1063	DS852540	1396.56	DS852540
I ricinus contig 55279	12	0	DS790268	100	DS615387	1062	DS790268	1231.21	DS790268
I ricinus contig 160736	12	0	DS709805	97.8395	DS841374	1054	DS709805	1215.83	DS709805
I ricinus contig 224761	12	0	DS842573	94.8276	DS821550	1052	DS842573	1258.13	DS842573
I ricinus contig 62595	12	0	DS979349	95.5056	DS971214	1049	DS979349	1652.28	DS979349
I ricinus contig 84708	12	0	DS634247	89.2449	DS905412	1046	DS634247	1161.99	DS634247
I ricinus contig 52861	12	0	DS884933	92.5926	DS796802	1045	DS884933	1427.32	DS884933
I ricinus contig 50017	12	0	DS889344	89.604	DS784690	1041	DS889344	1275.43	DS889344
I ricinus contig 166224	12	0	DS830654	93.8326	DS865394	1041	DS830654	956.263	DS830654
I ricinus contig 30048	12	0	DS632477	95.9627	DS841374	1036	DS632477	1438.86	DS632477
I ricinus contig 21827	12	0	DS870771	98.5915	DS954424	1033	DS870771	996.64	DS870771
I ricinus contig 154776	12	0	DS859512	91.4815	DS859512	1030	DS859512	1273.51	DS859512
I ricinus contig 163403	12	3.49762e-128	DS792525	79.6537	DS760922	1017	DS792525	465.978	DS792525
I ricinus contig 51702	12	0	DS746366	97.5	DS748934	1016	DS746366	1325.42	DS746366
I ricinus contig 33128	12	0	DS841335	90.8197	DS938745	1012	DS841335	992.794	DS841335
I ricinus contig 36544	12	0	DS691608	93.1579	DS680999	1012	DS691608	1250.43	DS691608
I ricinus contig 47686	12	0	DS959679	97.479	DS825494	1008	DS959679	1108.16	DS959679
I ricinus contig 112805	12	0	DS665010	100	DS781384	1007	DS665010	1479.23	DS665010
I ricinus contig 189241	12	0	DS653452	94.6429	DS760728	992	DS653452	1148.53	DS653452
I ricinus contig 15043	12	0	DS711462	96.6667	DS711462	986	DS831510	996.64	DS711462
I ricinus contig 70097	12	0	DS624783	95.1318	DS624783	983	DS624783	1600.36	DS624783
I ricinus contig 594	12	0	DS699220	91.0714	DS917723	981	DS917723	996.64	DS699220
I ricinus contig 44322	12	0	DS693739	98.3607	DS979670	979	DS693739	888.969	DS693739
I ricinus contig 129189	12	0	DS809732	90.6977	DS756670	979	DS809732	1165.84	DS809732
I ricinus contig 190151	12	0	DS775456	92.6829	DS902286	978	DS775456	1210.06	DS775456
I ricinus contig 76209	12	0	DS735207	95.8333	DS940115	975	DS735207	1115.85	DS735207
I ricinus contig 60521	12	0	DS781308	93.0769	DS954315	974	DS781308	1231.21	DS781308
I ricinus contig 59788	12	0	DS920881	100	DS891538	973	DS920881	1106.23	DS920881
I ricinus contig 104757	12	3.59213e-175	DS969754	92.5926	DS701076	973	DS969754	621.716	DS969754
I ricinus contig 135984	12	0	DS678998	92.9825	DS825494	968	DS678998	1023.56	DS678998
I ricinus contig 131793	12	0	DS902358	89.9791	DS902358	954	DS902358	1108.16	DS902358
I ricinus contig 175345	12	0	DS884591	89.2989	DS766402	954	DS884591	890.892	DS884591
I ricinus contig 39193	12	0	DS904678	85.6712	DS617951	953	DS707324	802.448	DS904678
I ricinus contig 15239	12	0	DS849364	95.8333	DS965295	949	DS849364	917.81	DS849364
I ricinus contig 38127	12	0	DS827349	89.8148	DS662986	949	DS647963	1081.24	DS827349
I ricinus contig 15024	12	0	DS624285	100	DS642923	948	DS948253	1112	DS624285
I ricinus contig 16173	12	0	DS848537	97.8723	DS970712	943	DS848537	1098.54	DS848537
I ricinus contig 12489	12	0	DS718108	97.2973	DS700558	942	DS718108	802.448	DS718108
I ricinus contig 34779	12	0	DS808801	87.6988	DS808801	938	DS808801	1087.01	DS808801
I ricinus contig 197771	12	0	DS976539	97.8947	DS682102	935	DS976539	908.196	DS976539
I ricinus contig 69617	12	0	DS835908	97.0149	DS835908	931	DS835908	1023.56	DS835908
I ricinus contig 453	12	0	DS631302	93.5484	DS954809	927	DS954809	1135.07	DS631302
I ricinus contig 10591	12	0	DS921995	99.2248	DS811642	925	DS921995	1588.83	DS921995
I ricinus contig 132442	12	0	DS614359	93.5606	DS615078	923	DS614359	1115.85	DS614359
I ricinus contig 172655	12	0	DS896920	100	DS840466	923	DS896920	1410.02	DS896920
I ricinus contig 161856	12	0	DS923722	99.1228	DS947927	922	DS923722	1056.24	DS923722
I ricinus contig 101100	12	0	DS871403	95.2607	DS664102	921	DS871403	1194.68	DS871403
I ricinus contig 104590	12	0	DS715310	97.7778	DS822096	915	DS715310	1127.38	DS715310
I ricinus contig 66855	12	0	DS954809	100	DS954809	911	DS954809	862.052	DS954809
I ricinus contig 102996	12	0	DS613933	95.9276	DS867138	894	DS613933	1033.17	DS613933
I ricinus contig 46105	12	0	DS848034	97.6744	DS734125	892	DS857200	983.181	DS848034
I ricinus contig 119808	12	0	DS921183	98.6301	DS946879	887	DS921183	1225.44	DS921183
I ricinus contig 31238	12	0	DS752928	88.3002	DS752928	885	DS752928	927.423	DS752928
I ricinus contig 157028	12	0	DS636636	97.619	DS785210	882	DS636636	1075.47	DS636636
I ricinus contig 132753	12	0	DS842066	98	DS939604	880	DS939604	679.396	DS842066
I ricinus contig 11023	12	0	DS955040	93.6508	DS955040	865	DS955040	1002.41	DS955040
I ricinus contig 46524	12	0	DS624661	90.7303	DS705151	863	DS624661	998.562	DS624661
I ricinus contig 175512	12	0	DS647157	92.0635	DS647157	862	DS647157	935.114	DS647157
I ricinus contig 53500	12	0	DS719808	88.0184	DS911126	857	DS719808	742.845	DS719808
I ricinus contig 221278	12	0	DS969850	98.5401	DS887811	852	DS969850	1067.78	DS969850
I ricinus contig 167913	12	0	DS822361	97.7011	DS822361	851	DS822361	1071.62	DS822361
I ricinus contig 11260	12	2.52171e-177	DS716337	98.5714	DS769106	847	DS716337	627.484	DS716337
I ricinus contig 55731	12	0	DS616883	95.625	DS616883	846	DS616883	1017.79	DS616883
I ricinus contig 115765	12	0	DS620850	91.7647	DS922315	846	DS620850	913.964	DS620850
I ricinus contig 141777	12	0	DS843014	90	DS880574	841	DS843014	929.346	DS843014
I ricinus contig 83949	12	0	DS821171	99.375	DS748722	836	DS821171	848.593	DS821171
I ricinus contig 110067	12	0	DS701130	94.1065	DS764242	834	DS701130	1096.62	DS701130
I ricinus contig 37603	12	0	DS904505	93.75	DS704057	831	DS904505	1004.33	DS904505
I ricinus contig 2424	12	0	DS839138	97.541	DS863357	830	DS839138	1344.65	DS839138
I ricinus contig 77465	12	0	DS841763	96.9697	DS612847	830	DS841763	958.186	DS841763
I ricinus contig 162398	12	0	DS915406	100	DS642248	816	DS915406	1071.62	DS915406
I ricinus contig 106467	12	0	DS967150	88.5906	DS733267	814	DS967150	787.067	DS967150
I ricinus contig 133334	12	0	DS720105	97.7778	DS734788	814	DS720105	1048.55	DS720105
I ricinus contig 128343	12	0	DS662986	100	DS721597	812	DS721597	988.949	DS662986
I ricinus contig 81128	12	0	DS634914	94.1176	DS821180	809	DS634914	987.026	DS634914
I ricinus contig 120526	12	0	DS637847	93.0435	DS637847	809	DS637847	1060.09	DS637847
I ricinus contig 120896	12	0	DS650451	95.9596	DS914541	809	DS650451	885.124	DS650451
I ricinus contig 209114	12	0	DS907568	100	DS751301	807	DS907568	808.216	DS907568
I ricinus contig 10618	12	0	DS890731	94.7644	DS810236	806	DS890731	1015.87	DS890731
I ricinus contig 69813	12	0	DS635313	97.7401	DS684205	805	DS635313	1098.54	DS635313
I ricinus contig 19096	12	0	DS917683	91.4439	DS823456	803	DS917683	1015.87	DS917683
I ricinus contig 56810	12	1.4948e-176	DS863226	95.5556	DS863226	802	DS946344	627.484	DS863226
I ricinus contig 74662	12	0	DS741692	96.8254	DS741692	800	DS741692	1127.38	DS741692
I ricinus contig 149391	12	0	DS898406	93.6107	DS918780	800	DS898406	1027.4	DS898406
I ricinus contig 36505	12	0	DS841508	100	DS841508	799	DS938873	1012.02	DS841508
I ricinus contig 136329	12	0	DS719908	98.4127	DS776720	796	DS719908	1006.25	DS719908
I ricinus contig 5482	12	0	DS713392	95.7447	DS713392	795	DS713392	890.892	DS713392
I ricinus contig 54313	12	0	DS838300	96.53	DS841374	795	DS838300	1210.06	DS838300
I ricinus contig 74874	12	4.6958e-166	DS806217	97.549	DS952235	793	DS891987	590.953	DS806217
I ricinus contig 166056	12	0	DS616177	96.875	DS616177	792	DS819043	981.258	DS616177
I ricinus contig 7177	12	0	DS612599	96.4072	DS779324	787	DS612599	1108.16	DS612599
I ricinus contig 214224	12	0	DS828413	100	DS926387	787	DS828413	683.242	DS828413
I ricinus contig 6360	12	0	DS685985	98.2143	DS768099	784	DS685985	948.573	DS685985
I ricinus contig 73212	12	0	DS895099	96.6851	DS704057	779	DS895099	754.381	DS895099
I ricinus contig 69006	12	0	DS705151	95.6989	DS844079	777	DS814846	767.84	DS705151
I ricinus contig 121038	12	0	DS674648	94.9074	DS654987	773	DS674648	1038.94	DS674648
I ricinus contig 156961	12	0	DS930826	95.5959	DS930826	772	DS930826	1288.89	DS930826
I ricinus contig 103599	12	0	DS732844	96.6387	DS634804	768	DS732844	852.438	DS732844
I ricinus contig 207301	12	0	DS646843	90.301	DS838761	767	DS646843	833.211	DS646843
I ricinus contig 32920	12	0	DS942119	96.2185	DS866317	761	DS942119	890.892	DS942119
I ricinus contig 104622	12	0	DS957039	95.4683	DS889409	761	DS957039	1029.33	DS957039
I ricinus contig 4144	12	0	DS943913	98.6111	DS839936	760	DS943913	842.825	DS943913
I ricinus contig 40637	12	0	DS707324	92.5926	DS707324	755	DS707324	981.258	DS707324
I ricinus contig 83152	12	0	DS956095	97.3094	DS945808	746	DS956095	948.573	DS956095
I ricinus contig 22535	12	0	DS947323	93.9271	DS938745	739	DS947323	823.598	DS947323
I ricinus contig 199073	12	0	DS613729	97.1831	DS760728	734	DS613729	971.645	DS613729
I ricinus contig 139509	12	0	DS961659	96	DS631302	729	DS631302	1060.09	DS961659
I ricinus contig 115105	12	2.2288e-179	DS808760	89.5161	DS744030	728	DS909459	635.174	DS808760
I ricinus contig 56089	12	0	DS848412	95.2381	DS615387	726	DS848412	640.942	DS848412
I ricinus contig 204783	12	0	DS686299	93.3333	DS638773	723	DS686299	813.984	DS686299
I ricinus contig 106208	12	0	DS833133	93.8144	DS704057	717	DS833133	802.448	DS833133
I ricinus contig 5005	12	0	DS661451	97.7778	DS661451	713	DS661451	831.289	DS661451
I ricinus contig 214525	12	0	DS632478	98.4962	DS931833	713	DS632478	1081.24	DS632478
I ricinus contig 98159	12	0	DS744030	94.7826	DS744030	709	DS744030	704.391	DS744030
I ricinus contig 168606	12	0	DS653420	100	DS620030	707	DS620030	940.882	DS653420
I ricinus contig 94104	12	0	DS756606	97.2222	DS725178	706	DS756606	787.067	DS756606
I ricinus contig 107095	12	0	DS766466	98.2143	DS764242	706	DS766466	840.902	DS766466
I ricinus contig 51079	12	0	DS753951	98.2759	DS761170	702	DS753951	671.705	DS753951
I ricinus contig 200316	12	5.1375e-168	DS705829	98.8462	DS841374	697	DS705829	596.721	DS705829
I ricinus contig 150295	12	0	DS624285	94.5055	DS938182	696	DS624285	996.64	DS624285
I ricinus contig 69668	12	2.53525e-177	DS978612	97.6923	DS882656	690	DS978612	627.484	DS978612
I ricinus contig 188442	12	0	DS791004	95.5172	DS658400	690	DS791004	685.164	DS791004
I ricinus contig 49139	12	3.41274e-174	DS723351	94.0299	DS944522	687	DS723351	617.87	DS723351
I ricinus contig 141430	12	0	DS656617	95.6897	DS664373	687	DS656617	744.768	DS656617
I ricinus contig 113727	12	0	DS724444	100	DS890809	684	DS724444	962.031	DS724444
I ricinus contig 201318	12	0	DS833764	100	DS679167	683	DS833764	971.645	DS833764
I ricinus contig 157648	12	4.88509e-147	DS899031	94.1176	DS844967	682	DS899031	527.504	DS899031
I ricinus contig 67452	12	0	DS768911	100	DS768911	675	DS755640	1125.46	DS768911
I ricinus contig 140106	12	0	DS774550	98.6014	DS717196	673	DS774550	740.922	DS774550
I ricinus contig 168466	12	0	DS868385	93.9873	DS868385	673	DS868385	913.964	DS868385
I ricinus contig 104640	12	0	DS719881	97.0874	DS966835	671	DS719881	838.979	DS719881
I ricinus contig 200583	12	0	DS947568	96.1538	DS947568	671	DS947568	819.752	DS947568
I ricinus contig 108149	12	0	DS709658	91.5033	DS709057	669	DS832788	698.623	DS709658
I ricinus contig 188478	12	0	DS702353	99.1803	DS921134	668	DS702353	746.69	DS702353
I ricinus contig 49199	12	0	DS692880	91.0714	DS692880	662	DS678282	794.757	DS692880
I ricinus contig 105075	12	0	DS712582	94.3761	DS892726	661	DS712582	933.191	DS712582
I ricinus contig 188435	12	0	DS766261	91.7323	DS637800	657	DS766261	687.087	DS766261
I ricinus contig 212192	12	0	DS968596	99.0385	DS785202	656	DS968596	919.732	DS968596
I ricinus contig 24643	12	0	DS979344	92.5373	DS963138	655	DS979344	715.927	DS979344
I ricinus contig 12394	12	0	DS813296	100	DS744030	647	DS813296	783.221	DS813296
I ricinus contig 193749	12	0	DS730458	95.3271	DS802478	647	DS730458	669.783	DS730458
I ricinus contig 101262	12	0	DS659897	99.0654	DS681575	641	DS659897	906.273	DS659897
I ricinus contig 6182	12	0	DS835380	99.0476	DS875937	639	DS835380	719.773	DS835380
I ricinus contig 164655	12	0	DS842664	87.6448	DS842664	638	DS842664	708.237	DS842664
I ricinus contig 71529	12	1.83931e-157	DS963890	93.8356	DS720595	634	DS810683	562.112	DS963890
I ricinus contig 55777	12	0	DS827948	96.5517	DS921506	633	DS827948	715.927	DS827948
I ricinus contig 37001	12	0	DS714095	91.358	DS904056	632	DS714095	658.247	DS714095
I ricinus contig 49090	12	0	DS675086	93.5622	DS856995	629	DS960353	721.695	DS675086
I ricinus contig 49075	12	0	DS729383	97.9021	DS937964	623	DS766726	910.119	DS729383
I ricinus contig 101621	12	0	DS787102	91.8182	DS929457	621	DS735207	815.907	DS787102
I ricinus contig 58789	12	0	DS727689	96.0784	DS727689	620	DS727689	863.974	DS727689
I ricinus contig 174815	12	0	DS929178	95.2	DS850475	619	DS929178	800.526	DS929178
I ricinus contig 186118	12	0	DS693406	100	DS627737	619	DS693406	817.83	DS693406
I ricinus contig 69375	12	6.92809e-156	DS874392	87.4396	DS685514	618	DS691713	556.344	DS874392
I ricinus contig 107035	12	0	DS857834	93.3333	DS839936	614	DS857834	921.655	DS857834
I ricinus contig 141017	12	0	DS948978	98.3051	DS873540	612	DS948978	865.897	DS948978
I ricinus contig 44866	12	0	DS688883	100	DS636088	607	DS959833	704.391	DS688883
I ricinus contig 46973	12	0	DS924679	98.1481	DS889912	607	DS924679	694.778	DS924679
I ricinus contig 68941	12	0	DS644343	100	DS793184	597	DS644343	962.031	DS644343
I ricinus contig 19920	12	0	DS698911	100	DS947863	596	DS698911	817.83	DS698911
I ricinus contig 28389	12	0	DS941719	92.8826	DS938469	594	DS941719	735.154	DS941719
I ricinus contig 162962	12	0	DS685814	93.5252	DS685814	593	DS678998	760.149	DS685814
I ricinus contig 49894	12	0	DS976708	95.4064	DS976708	592	DS899359	910.119	DS976708
I ricinus contig 119165	12	0	DS742091	98.6842	DS952616	590	DS742091	685.164	DS742091
I ricinus contig 170195	12	2.21252e-152	DS712221	100	DS914425	588	DS712221	544.808	DS712221
I ricinus contig 181957	12	2.11529e-178	DS835781	92.1875	DS841374	587	DS835781	631.329	DS835781
I ricinus contig 9199	12	0	DS921134	95.2381	DS930826	584	DS930826	821.675	DS921134
I ricinus contig 107618	12	0	DS764617	87.0085	DS764617	582	DS727185	658.247	DS764617
I ricinus contig 47786	12	0	DS653441	93.5223	DS912181	577	DS906083	806.294	DS653441
I ricinus contig 118902	12	4.36555e-140	DS704057	93.1507	DS704057	574	DS704057	504.432	DS704057
I ricinus contig 112971	12	0	DS968865	96.2733	DS653309	566	DS968865	771.685	DS968865
I ricinus contig 31188	12	0	DS649308	93.8931	DS700074	562	DS649308	840.902	DS649308
I ricinus contig 56379	12	0	DS691232	95.082	DS656637	560	DS691232	779.376	DS691232
I ricinus contig 109398	12	0	DS900438	95.9732	DS620923	549	DS620923	842.825	DS900438
I ricinus contig 2587	12	8.25073e-80	DS948253	96.3303	DS735006	535	DS748669	304.472	DS948253
I ricinus contig 70033	12	2.6511e-155	DS674624	91.2281	DS696151	531	DS674624	554.421	DS674624
I ricinus contig 165300	12	0	DS625213	95.7672	DS846142	528	DS765092	660.169	DS625213
I ricinus contig 113417	12	6.36163e-127	DS731457	92.3977	DS963675	525	DS731457	460.21	DS731457
I ricinus contig 104519	12	0	DS935909	96.8254	DS835908	524	DS935909	640.942	DS935909
I ricinus contig 31800	12	3.6686e-172	DS926387	97.8723	DS947863	519	DS926387	610.179	DS926387
I ricinus contig 75030	12	0	DS716852	98.5507	DS973537	519	DS716852	842.825	DS716852
I ricinus contig 167862	12	1.46508e-157	DS729014	100	DS909289	519	DS729014	562.112	DS729014
I ricinus contig 138470	12	0	DS796371	93.5551	DS796371	516	DS705151	737.077	DS796371
I ricinus contig 87525	12	4.73442e-145	DS682322	93.8053	DS695319	515	DS682322	521.736	DS682322
I ricinus contig 68356	12	0	DS668158	98.2143	DS869975	514	DS642248	698.623	DS668158
I ricinus contig 18782	12	0	DS935894	95.614	DS972972	513	DS943244	806.294	DS935894
I ricinus contig 193356	12	0	DS766405	98.7179	DS864342	512	DS766405	717.85	DS766405
I ricinus contig 131139	12	2.00471e-130	DS924705	96.9697	DS705151	511	DS924705	471.746	DS924705
I ricinus contig 69691	12	0	DS847654	93.6306	DS847654	510	DS847654	748.613	DS847654
I ricinus contig 143648	12	0	DS807137	94.6809	DS896058	508	DS807137	690.932	DS807137
I ricinus contig 141526	12	3.12054e-179	DS642473	92.5676	DS642473	499	DS702496	635.174	DS642473
I ricinus contig 39014	12	0	DS673289	98.5507	DS744030	497	DS673289	669.783	DS673289
I ricinus contig 100600	12	4.96733e-153	DS976708	93.0108	DS791007	497	DS976708	546.731	DS976708
I ricinus contig 110748	12	9.09839e-130	DS712062	100	DS969935	496	DS712062	469.823	DS712062
I ricinus contig 186934	12	0	DS857337	96.7742	DS669002	489	DS857337	642.865	DS857337
I ricinus contig 96923	12	4.35358e-163	DS743403	97.9021	DS675308	482	DS743403	581.339	DS743403
I ricinus contig 69366	12	5.83033e-178	DS924043	95.2899	DS896920	475	DS924043	629.406	DS924043
I ricinus contig 77236	12	4.11414e-161	DS846909	97.6471	DS642248	473	DS642248	573.648	DS846909
I ricinus contig 149669	12	2.48257e-122	DS779493	93.1429	DS800715	472	DS779493	444.828	DS779493
I ricinus contig 99242	12	2.97314e-127	DS954315	97.9592	DS891538	469	DS891538	462.132	DS954315
I ricinus contig 65189	12	7.6528e-134	DS676452	90.5028	DS676452	464	DS727185	483.282	DS676452
I ricinus contig 146848	12	1.16844e-165	DS862220	97.0588	DS862220	463	DS974722	589.03	DS862220
I ricinus contig 39183	12	2.84178e-173	DS776284	98	DS776284	456	DS776284	614.025	DS776284
I ricinus contig 82814	12	4.57144e-76	DS637321	92.5373	DS637321	456	DS637321	291.013	DS637321
I ricinus contig 44694	12	2.21087e-141	DS904617	95.2381	DS904617	454	DS904617	508.277	DS904617
I ricinus contig 77212	12	1.98777e-163	DS674927	90	DS938754	454	DS755386	581.339	DS674927
I ricinus contig 172320	12	4.21926e-161	DS751635	96.6102	DS629933	454	DS751635	573.648	DS751635
I ricinus contig 54436	12	2.86464e-173	DS688690	95.2569	DS715352	453	DS688690	614.025	DS688690
I ricinus contig 10867	12	0	DS867725	93.0521	DS751616	443	DS867725	656.324	DS867725
I ricinus contig 25653	12	0	DS813669	95.2703	DS871403	440	DS813669	690.932	DS813669
I ricinus contig 91980	12	1.99819e-139	DS785766	94.4444	DS785766	438	DS649163	502.509	DS785766
I ricinus contig 40850	12	0	DS868316	97.7273	DS809877	437	DS868316	746.69	DS868316
I ricinus contig 65738	12	0	DS614501	98.3607	DS796655	434	DS614501	667.86	DS614501
I ricinus contig 72916	12	1.82801e-138	DS749127	94.7368	DS656388	429	DS749127	498.664	DS749127
I ricinus contig 152348	12	1.8545e-141	DS718108	97.619	DS718108	423	DS964264	508.277	DS718108
I ricinus contig 186650	12	7.98028e-121	DS631284	97.561	DS842664	423	DS631284	440.983	DS631284
I ricinus contig 83437	12	3.6565e-130	DS835715	88.5093	DS790594	419	DS673037	471.746	DS835715
I ricinus contig 127140	12	1.99143e-142	DS853347	96	DS853347	418	DS910997	512.122	DS853347
I ricinus contig 3110	12	1.21316e-142	DS832469	98.3871	DS635313	416	DS838861	512.122	DS832469
I ricinus contig 134389	12	2.523e-134	DS808781	91.6168	DS808781	414	DS808781	485.205	DS808781
I ricinus contig 89669	12	3.21276e-162	DS977870	97.9167	DS978161	406	DS891538	577.494	DS977870
I ricinus contig 75711	12	1.14819e-140	DS745593	98.0769	DS783964	404	DS745593	506.354	DS745593
I ricinus contig 39625	12	3.87212e-73	DS709746	95.9302	DS709746	403	DS760978	281.4	DS709746
I ricinus contig 152432	12	7.99516e-163	DS883358	100	DS765806	400	DS883358	579.416	DS883358
I ricinus contig 127295	12	6.81854e-76	DS646238	98.2759	DS967860	396	DS646238	291.013	DS646238
I ricinus contig 82017	12	3.03134e-122	DS796655	95.6522	DS903494	394	DS796655	444.828	DS796655
I ricinus contig 156082	12	7.89874e-169	DS822924	96.8085	DS744245	392	DS736695	600.566	DS822924
I ricinus contig 182579	12	2.05947e-156	DS896748	95.1724	DS679906	392	DS896748	558.267	DS896748
I ricinus contig 18332	12	1.13245e-140	DS966130	94.8718	DS686299	389	DS966130	506.354	DS966130
I ricinus contig 187962	12	7.37726e-120	DS944916	100	DS748838	389	DS944916	437.138	DS944916
I ricinus contig 5587	12	2.59444e-138	DS664160	92.562	DS664160	383	DS664160	498.664	DS664160
I ricinus contig 82186	12	1.21614e-109	DS663325	93.8462	DS752364	382	DS766977	402.529	DS663325
I ricinus contig 147889	12	1.64305e-150	DS776831	96.2963	DS776831	382	DS776831	539.04	DS776831
I ricinus contig 94686	12	0	DS720929	97.6415	DS720929	375	DS720929	658.247	DS720929
I ricinus contig 87401	12	4.44945e-131	DS938623	93.8547	DS750831	372	DS938623	473.669	DS938623
I ricinus contig 155796	12	9.42286e-135	DS671188	93.578	DS963588	372	DS671188	487.127	DS671188
I ricinus contig 40028	12	3.41036e-148	DS721695	94.3662	DS816975	365	DS719410	531.349	DS721695
I ricinus contig 50172	12	2.4488e-170	DS676769	95.9538	DS912601	362	DS676769	604.411	DS676769
I ricinus contig 206680	12	4.7123e-95	DS711115	100	DS821180	362	DS711115	354.462	DS711115
I ricinus contig 49002	12	1.21025e-109	DS907896	100	DS913224	357	DS760342	402.529	DS907896
I ricinus contig 177081	12	1.35645e-120	DS844227	94.5055	DS844227	347	DS844227	439.06	DS844227
I ricinus contig 99461	12	1.94608e-97	DS967753	93.2039	DS666497	343	DS967753	362.153	DS967753
I ricinus contig 191984	12	1.44306e-146	DS841374	95.9627	DS841374	343	DS703434	525.581	DS841374
I ricinus contig 3513	12	2.2471e-115	DS728739	98.2759	DS786830	342	DS728739	421.756	DS728739
I ricinus contig 144285	12	8.05855e-91	DS693508	93.9024	DS977118	336	DS928434	341.003	DS693508
I ricinus contig 114722	12	1.04524e-121	DS841374	92.3077	DS916876	326	DS776720	442.906	DS841374
I ricinus contig 181329	12	9.39693e-107	DS766261	94.2308	DS959083	326	DS766261	392.916	DS766261
I ricinus contig 182549	12	1.58282e-90	DS976708	94.8571	DS972266	326	DS976708	339.08	DS976708
I ricinus contig 222813	12	3.00518e-96	DS771533	98.3607	DS615387	326	DS615387	358.307	DS771533
I ricinus contig 104387	12	7.85195e-123	DS901196	95.3333	DS868197	324	DS901196	446.751	DS901196
I ricinus contig 200675	12	9.40616e-107	DS787803	98.2456	DS679744	324	DS787803	392.916	DS787803
I ricinus contig 201545	12	4.94471e-120	DS695319	100	DS695319	323	DS695319	437.138	DS695319
I ricinus contig 160175	12	2.60349e-89	DS776123	91.4163	DS742756	316	DS776123	335.235	DS776123
I ricinus contig 55812	12	1.92698e-90	DS713756	89.1473	DS845641	313	DS891538	339.08	DS713756
I ricinus contig 25846	12	4.7643e-79	DS617658	97.8723	DS705151	310	DS617658	302.549	DS617658
I ricinus contig 71292	12	3.12337e-109	DS966566	95.2	DS824086	310	DS966566	402.529	DS966566
I ricinus contig 15131	12	7.79621e-108	DS922315	91.0615	DS922315	306	DS803171	396.761	DS922315
I ricinus contig 51835	12	5.09503e-94	DS632238	87.4576	DS707992	306	DS935469	350.617	DS632238
I ricinus contig 218705	12	1.17596e-129	DS619908	94.0397	DS948061	306	DS619908	469.823	DS619908
I ricinus contig 81362	12	3.50267e-57	DS905412	88.3117	DS811111	300	DS905412	229.487	DS905412
I ricinus contig 119037	12	5.52961e-120	DS928434	97.9167	DS928434	300	DS652957	437.138	DS928434
I ricinus contig 193542	12	1.57361e-105	DS621784	91.4062	DS965098	298	DS762454	389.07	DS621784
I ricinus contig 44600	12	4.05144e-113	DS962113	92.9825	DS744030	296	DS962113	414.065	DS962113
I ricinus contig 215424	12	4.10388e-88	DS727689	90.9774	DS727689	290	DS890249	331.39	DS727689
I ricinus contig 184184	12	5.87959e-109	DS711613	98.3051	DS674687	289	DS711613	400.606	DS711613
I ricinus contig 186035	12	9.04206e-108	DS750831	95.7627	DS750831	286	DS926387	396.761	DS750831
I ricinus contig 68196	12	1.8937e-82	DS709805	96.2264	DS918082	284	DS709805	312.163	DS709805
I ricinus contig 110138	12	8.10131e-115	DS965314	96.8085	DS965314	284	DS747156	421.756	DS965314
I ricinus contig 47082	12	2.6128e-104	DS733968	94.0594	DS898184	281	DS933803	385.225	DS733968
I ricinus contig 96225	12	6.05429e-103	DS658400	93.4363	DS658400	281	DS816975	381.38	DS658400
I ricinus contig 150615	12	8.41083e-126	DS947055	96.2963	DS961804	272	DS961804	456.364	DS947055
I ricinus contig 83132	12	5.17264e-91	DS661774	100	DS876245	268	DS661774	341.003	DS661774
I ricinus contig 114446	12	6.57717e-83	DS781012	100	DS954809	267	DS781012	314.085	DS781012
I ricinus contig 213799	12	2.00999e-97	DS922942	96	DS641526	266	DS615761	362.153	DS922942
I ricinus contig 122058	12	9.26449e-100	DS790953	96.5812	DS670557	265	DS752087	369.843	DS790953
I ricinus contig 74569	12	8.16771e-49	DS894402	99.0099	DS676064	263	DS894402	200.647	DS894402
I ricinus contig 128403	12	5.26135e-85	DS625105	95.9459	DS612847	263	DS904684	321.776	DS625105
I ricinus contig 63734	12	2.06684e-68	DS727407	97.8723	DS758074	255	DS668046	266.018	DS727407
I ricinus contig 174726	12	1.06062e-106	DS812973	98.4848	DS812973	249	DS812973	392.916	DS812973
I ricinus contig 136250	12	1.01844e-99	DS807600	97.5309	DS807600	246	DS807600	369.843	DS807600
I ricinus contig 41186	12	1.68345e-112	DS911299	97.0213	DS911299	241	DS856741	412.143	DS911299
I ricinus contig 225234	12	2.4118e-52	DS901117	97	DS922315	239	DS901117	212.183	DS901117
I ricinus contig 214240	12	7.09841e-68	DS618074	92.9825	DS813281	237	DS839936	264.096	DS618074
I ricinus contig 58	12	3.58696e-97	DS828755	97.7778	DS734036	235	DS804673	362.153	DS828755
I ricinus contig 121250	12	1.03762e-84	DS948676	96.2366	DS885041	235	DS948676	319.854	DS948676
I ricinus contig 19005	12	2.74638e-107	DS616798	100	DS872340	228	DS782767	394.838	DS616798
I ricinus contig 63974	12	1.37463e-87	DS699732	98.0198	DS892726	228	DS699732	329.467	DS699732
I ricinus contig 133615	12	8.71904e-100	DS663325	99.1597	DS663325	228	DS872340	369.843	DS663325
I ricinus contig 60369	12	9.39689e-82	DS735207	95.4545	DS663325	227	DS735207	310.24	DS735207
I ricinus contig 189286	12	6.34245e-21	DS612847	100	DS822096	226	DS612847	108.358	DS612847
I ricinus contig 131019	12	3.54713e-55	DS857834	99.1453	DS616177	225	DS857834	221.796	DS857834
I ricinus contig 58693	12	6.88321e-86	DS750831	93.7198	DS750831	220	DS811420	323.699	DS750831
I ricinus contig 59709	12	2.99662e-74	DS762354	97.1154	DS909250	220	DS762354	285.245	DS762354
I ricinus contig 181678	12	2.07862e-94	DS727449	96.6507	DS727449	215	DS662461	352.539	DS727449
I ricinus contig 168679	12	8.76615e-90	DS708259	98.1481	DS708259	213	DS738804	337.158	DS708259
I ricinus contig 13506	12	2.09075e-93	DS783964	96.4467	DS890809	206	DS974293	348.694	DS783964
I ricinus contig 18307	12	5.33489e-59	DS809963	98.4127	DS716628	202	DS809963	235.255	DS809963
I ricinus contig 179908	12	8.52057e-89	DS730419	100	DS727689	199	DS856554	333.312	DS730419
I ricinus contig 167993	12	1.13991e-87	DS841374	95.8974	DS841374	198	DS776720	329.467	DS841374
I ricinus contig 100131	12	1.46613e-88	DS963138	100	DS862522	197	DS963138	333.312	DS963138
I ricinus contig 26662	12	1.52539e-76	DS679167	96.9697	DS891538	194	DS835680	292.936	DS679167
I ricinus contig 65278	12	2.40345e-86	DS736318	96.7391	DS887346	194	DS701108	325.622	DS736318
I ricinus contig 181045	12	3.75546e-59	DS685116	96.3855	DS708259	192	DS919778	235.255	DS685116
I ricinus contig 109961	12	6.85017e-90	DS856815	98.8889	DS955679	190	DS955679	337.158	DS856815
I ricinus contig 198934	12	5.46187e-79	DS676064	94.4751	DS889670	190	DS829195	300.627	DS676064
I ricinus contig 228055	12	6.87551e-60	DS956588	91.3295	DS956588	188	DS671874	237.178	DS956588
I ricinus contig 62369	12	2.98865e-77	DS887916	95.1613	DS843075	186	DS843075	294.859	DS887916
I ricinus contig 39841	12	9.85449e-63	DS879536	98.4733	DS832330	183	DS978185	246.791	DS879536
I ricinus contig 102995	12	1.36464e-69	DS671188	94.6809	DS671188	183	DS844227	269.864	DS671188
I ricinus contig 169795	12	1.25955e-81	DS773591	98.2301	DS663325	183	DS935418	310.24	DS773591
I ricinus contig 1584	12	3.05448e-59	DS839936	92.8105	DS813281	182	DS839936	235.255	DS839936
I ricinus contig 30887	12	2.61805e-71	DS861559	94.4	DS928434	182	DS844967	275.632	DS861559
I ricinus contig 106235	12	2.27586e-49	DS800340	97.561	DS800340	180	DS857340	202.57	DS800340
I ricinus contig 140812	12	1.06119e-74	DS831627	98.3607	DS878697	177	DS749704	287.168	DS831627
I ricinus contig 160617	12	2.78445e-68	DS958283	93.75	DS958283	176	DS958283	266.018	DS958283
I ricinus contig 178274	12	5.08764e-76	DS704057	96.5517	DS704057	176	DS704057	291.013	DS704057
I ricinus contig 180537	12	9.00575e-83	DS841374	98.2558	DS841374	175	DS776720	314.085	DS841374
I ricinus contig 81889	12	1.16345e-72	DS800078	98.5915	DS800078	173	DS810766	281.4	DS800078
I ricinus contig 65214	12	5.24321e-69	DS794678	100	DS794678	171	DS878025	267.941	DS794678
I ricinus contig 62842	12	1.46659e-65	DS679906	94.9045	DS679906	170	DS688322	256.405	DS679906
I ricinus contig 108407	12	1.58308e-76	DS771164	100	DS771164	170	DS771164	292.936	DS771164
I ricinus contig 185686	12	7.93632e-61	DS852260	93.0233	DS866317	169	DS793588	241.023	DS852260
I ricinus contig 135405	12	5.29976e-72	DS938745	96.2963	DS938745	167	DS629746	277.554	DS938745
I ricinus contig 180991	12	1.31682e-69	DS616898	96.4539	DS848485	165	DS848485	269.864	DS616898
I ricinus contig 143409	12	2.64667e-78	DS787602	99.3671	DS787602	161	DS787602	298.704	DS787602
I ricinus contig 94507	12	1.43611e-66	DS759079	96.0784	DS759079	155	DS950404	260.25	DS759079
I ricinus contig 33429	12	2.24002e-50	DS742336	100	DS876757	152	DS633434	206.415	DS742336
I ricinus contig 4852	12	5.16415e-62	DS838861	96.4706	DS670566	150	DS871365	244.869	DS838861
I ricinus contig 131744	12	1.2317e-65	DS792842	98.5507	DS887868	145	DS792842	256.405	DS792842
I ricinus contig 198919	12	1.04648e-62	DS915052	98.4733	DS922315	140	DS915052	246.791	DS915052
I ricinus contig 8001	12	1.48613e-61	DS797980	97.7778	DS797980	135	DS797980	242.946	DS797980
I ricinus contig 216264	12	5.63897e-57	DS929532	100	DS929532	135	DS883051	227.565	DS929532
I ricinus contig 75756	12	2.83318e-49	DS768911	98.2456	DS768911	126	DS857932	202.57	DS768911
I ricinus contig 67865	12	2.86026e-30	DS635436	97.2603	DS809732	122	DS660853	139.121	DS635436
I ricinus contig 221031	12	8.02111e-49	DS705151	97.3451	DS705151	113	DS705151	200.647	DS705151
I ricinus contig 159619	12	3.50952e-40	DS679906	95.0495	DS791007	107	DS679906	171.807	DS679906
I ricinus contig 194374	12	4.19822e-21	DS938745	98.3871	DS612132	69	DS794716	108.358	DS938745
I ricinus contig 3598	11	0	DS921995	92.1053	DS824570	5474	DS921995	7149.24	DS921995
I ricinus contig 13942	11	0	DS690797	96.01	DS690797	5312	DS690797	8272.09	DS690797
I ricinus contig 12690	11	0	DS677349	96.1957	DS677349	4908	DS677349	6981.97	DS677349
I ricinus contig 235533	11	0	DS644550	100	DS644550	4898	DS644550	9033.48	DS644550
I ricinus contig 16253	11	0	DS800607	92.8421	DS800607	4697	DS800607	6920.44	DS800607
I ricinus contig 51757	11	0	DS769111	98.1413	DS769111	4622	DS769111	6384.01	DS769111
I ricinus contig 8931	11	0	DS670927	94.2228	DS670927	4464	DS670927	6014.86	DS670927
I ricinus contig 17751	11	0	DS965314	95.8763	DS965314	4122	DS965314	5676.46	DS965314
I ricinus contig 81337	11	0	DS678998	92.7835	DS760728	4079	DS678998	5705.3	DS678998
I ricinus contig 54235	11	0	DS809907	96	DS637321	4075	DS809907	6034.08	DS809907
I ricinus contig 13	11	0	DS947863	100	DS882656	3944	DS947863	5272.7	DS947863
I ricinus contig 7133	11	0	DS847512	93.5933	DS819759	3940	DS847512	5566.87	DS847512
I ricinus contig 81283	11	0	DS964544	96.3636	DS921134	3887	DS964544	5686.08	DS964544
I ricinus contig 128329	11	0	DS729026	96.875	DS729026	3674	DS729026	5822.59	DS729026
I ricinus contig 53167	11	0	DS876757	94.4882	DS975797	3548	DS876757	5582.25	DS876757
I ricinus contig 61777	11	0	DS906440	95.4545	DS973045	3540	DS906440	4957.38	DS906440
I ricinus contig 12158	11	0	DS885551	100	DS868047	3447	DS885551	4124.85	DS885551
I ricinus contig 724	11	0	DS847654	99.2754	DS847654	3443	DS847654	6341.71	DS847654
I ricinus contig 118657	11	0	DS936254	95.9596	DS807361	3261	DS936254	2842.42	DS936254
I ricinus contig 5902	11	0	DS755600	97.1831	DS911299	3233	DS755600	4320.97	DS755600
I ricinus contig 235501	11	0	DS656447	100	DS792002	3209	DS656447	5837.97	DS656447
I ricinus contig 235689	11	0	DS644550	100	DS644550	3046	DS644550	5718.76	DS644550
I ricinus contig 52903	11	0	DS927877	91.7455	DS927877	3035	DS927877	4290.2	DS927877
I ricinus contig 161629	11	0	DS924193	94.8052	DS704057	2968	DS924193	2765.51	DS924193
I ricinus contig 904	11	0	DS955964	95.2229	DS955964	2967	DS955964	4632.44	DS955964
I ricinus contig 10060	11	0	DS743789	100	DS758415	2956	DS743789	4003.72	DS743789
I ricinus contig 3318	11	0	DS707393	94.1667	DS707393	2942	DS707393	4440.17	DS707393
I ricinus contig 60514	11	0	DS875680	95.1389	DS910841	2896	DS875680	4176.77	DS875680
I ricinus contig 5998	11	0	DS911695	100	DS976103	2892	DS911695	3648.03	DS911695
I ricinus contig 29768	11	0	DS761842	95.8974	DS953616	2843	DS761842	2944.32	DS761842
I ricinus contig 2735	11	0	DS968596	90.9648	DS968596	2830	DS728880	3551.89	DS968596
I ricinus contig 191675	11	0	DS860059	93.5484	DS860059	2782	DS860059	3888.36	DS860059
I ricinus contig 68775	11	0	DS705780	88.959	DS705780	2756	DS705780	3355.78	DS705780
I ricinus contig 148725	11	0	DS754115	95.6897	DS754115	2736	DS754115	3205.81	DS754115
I ricinus contig 64613	11	0	DS695836	93.75	DS641526	2725	DS695836	3590.35	DS695836
I ricinus contig 73485	11	0	DS870871	91.7526	DS870871	2676	DS870871	3788.38	DS870871
I ricinus contig 10590	11	0	DS698884	91.2651	DS698884	2658	DS698884	3469.22	DS698884
I ricinus contig 14430	11	0	DS670557	95.979	DS670557	2591	DS670557	3444.22	DS670557
I ricinus contig 54275	11	0	DS861388	97.8495	DS899943	2576	DS861388	3350.01	DS861388
I ricinus contig 18820	11	0	DS891538	92.8177	DS719255	2492	DS891538	2967.39	DS891538
I ricinus contig 176904	11	0	DS899359	92.4528	DS658400	2487	DS899359	2004.13	DS899359
I ricinus contig 82981	11	0	DS891538	95.6522	DS891538	2480	DS891538	3605.73	DS891538
I ricinus contig 115308	11	0	DS636135	97.2222	DS663325	2456	DS636135	3853.75	DS636135
I ricinus contig 34784	11	0	DS716023	87.3341	DS962636	2393	DS716023	2638.62	DS716023
I ricinus contig 214759	11	0	DS792002	99.7159	DS656447	2378	DS792002	4351.73	DS792002
I ricinus contig 95715	11	0	DS779529	92.1519	DS779529	2363	DS779529	3340.4	DS779529
I ricinus contig 37684	11	0	DS741772	95.7447	DS741772	2349	DS741772	2855.88	DS741772
I ricinus contig 24851	11	0	DS635218	88	DS891538	2297	DS635218	2590.55	DS635218
I ricinus contig 137305	11	0	DS747711	97.0297	DS857340	2279	DS747711	3263.49	DS747711
I ricinus contig 12786	11	0	DS873468	97.3545	DS779115	2276	DS873468	2825.12	DS873468
I ricinus contig 137062	11	0	DS844254	92.6752	DS798336	2276	DS844254	2890.49	DS844254
I ricinus contig 31177	11	0	DS647752	98	DS647752	2274	DS647752	2571.32	DS647752
I ricinus contig 82095	11	0	DS714111	95.7895	DS714111	2266	DS714111	2625.16	DS714111
I ricinus contig 938	11	0	DS709805	90.3509	DS709805	2246	DS709805	2813.58	DS709805
I ricinus contig 116332	11	0	DS760728	87.3832	DS910206	2242	DS760728	2427.12	DS760728
I ricinus contig 2524	11	0	DS876604	92.6056	DS783964	2225	DS876604	2415.58	DS876604
I ricinus contig 85619	11	0	DS915558	97.8417	DS926387	2220	DS915558	2361.75	DS915558
I ricinus contig 4229	11	0	DS762454	94.878	DS762454	2192	DS762454	3415.38	DS762454
I ricinus contig 67829	11	0	DS816975	92.1348	DS709367	2178	DS816975	2242.54	DS816975
I ricinus contig 149349	11	0	DS830500	100	DS816975	2161	DS830500	2588.63	DS830500
I ricinus contig 56483	11	0	DS866113	94.8718	DS866113	2151	DS866113	2738.6	DS866113
I ricinus contig 32624	11	0	DS790893	91.9668	DS790893	2147	DS790893	3036.61	DS790893
I ricinus contig 63566	11	0	DS913803	96.875	DS802673	2123	DS913803	2038.74	DS913803
I ricinus contig 3827	11	0	DS769547	97.3267	DS710489	2117	DS769547	2459.81	DS769547
I ricinus contig 80314	11	0	DS720013	95.8303	DS720013	2117	DS720013	2813.58	DS720013
I ricinus contig 127834	11	0	DS838300	94.7842	DS811064	2109	DS838300	2996.24	DS838300
I ricinus contig 32014	11	0	DS711613	100	DS711613	2106	DS711613	2523.25	DS711613
I ricinus contig 53661	11	0	DS836355	90.7889	DS836355	2103	DS836355	2840.5	DS836355
I ricinus contig 27205	11	0	DS712482	95.7746	DS789263	2096	DS712482	2730.9	DS712482
I ricinus contig 163174	11	0	DS642037	98.6111	DS854743	2096	DS642037	2607.85	DS642037
I ricinus contig 158506	11	0	DS668332	96.3303	DS782887	2088	DS668332	2427.12	DS668332
I ricinus contig 104982	11	0	DS682990	95.4545	DS731247	2082	DS682990	1731.11	DS682990
I ricinus contig 12408	11	0	DS835781	92.4051	DS791007	2078	DS835781	1982.98	DS835781
I ricinus contig 61474	11	0	DS759142	91.4801	DS651071	2073	DS629199	2342.52	DS759142
I ricinus contig 12902	11	0	DS928213	93.8028	DS928213	2069	DS618811	2792.43	DS928213
I ricinus contig 22523	11	0	DS642248	89.0411	DS915406	2066	DS642248	2059.89	DS642248
I ricinus contig 44923	11	0	DS857119	89.1938	DS687576	2056	DS857119	2365.59	DS857119
I ricinus contig 165241	11	0	DS700840	95.6522	DS692042	2041	DS700840	2723.21	DS700840
I ricinus contig 78389	11	0	DS746723	99.2481	DS935418	2037	DS746723	2209.86	DS746723
I ricinus contig 150707	11	0	DS915093	88.0711	DS685926	2025	DS915093	2104.11	DS915093
I ricinus contig 30931	11	0	DS746366	95.5752	DS746366	2023	DS746366	3048.15	DS746366
I ricinus contig 20786	11	0	DS915043	97.3684	DS903494	2006	DS915043	2884.72	DS915043
I ricinus contig 22488	11	0	DS861322	95.5189	DS861322	2003	DS861322	2438.66	DS861322
I ricinus contig 16280	11	0	DS828755	95.2381	DS861559	1994	DS828755	2004.13	DS828755
I ricinus contig 177570	11	0	DS634422	95.2128	DS634422	1977	DS634422	2532.87	DS634422
I ricinus contig 89739	11	0	DS973419	91.6981	DS973419	1976	DS973419	2763.59	DS973419
I ricinus contig 145594	11	0	DS616024	96.1538	DS616024	1970	DS616024	1561.91	DS616024
I ricinus contig 64056	11	0	DS861322	94.2529	DS944088	1957	DS861322	2634.77	DS861322
I ricinus contig 11295	11	0	DS734036	98.6486	DS734036	1949	DS734036	1840.7	DS734036
I ricinus contig 28825	11	0	DS615864	95.4545	DS817338	1946	DS615864	2221.39	DS615864
I ricinus contig 46610	11	0	DS847962	96.2791	DS753500	1946	DS847962	2655.92	DS847962
I ricinus contig 161811	11	0	DS896920	94.1667	DS896920	1945	DS896920	2892.41	DS896920
I ricinus contig 25927	11	0	DS889189	93.2642	DS889189	1932	DS889189	1521.53	DS889189
I ricinus contig 52611	11	0	DS936446	90.3955	DS936446	1920	DS936446	2559.79	DS936446
I ricinus contig 9462	11	0	DS775456	94.6903	DS692803	1907	DS775456	2500.18	DS775456
I ricinus contig 25502	11	0	DS877638	91.8919	DS658583	1902	DS877638	2215.62	DS877638
I ricinus contig 131785	11	0	DS971562	95.3368	DS616539	1895	DS971562	2529.02	DS971562
I ricinus contig 173781	11	0	DS940334	89.7727	DS798336	1878	DS940334	1658.04	DS940334
I ricinus contig 48971	11	0	DS711115	97.7778	DS803118	1873	DS711115	3053.92	DS711115
I ricinus contig 113099	11	0	DS909506	95.4802	DS783964	1871	DS909506	2482.88	DS909506
I ricinus contig 52536	11	0	DS653452	90.2174	DS779946	1870	DS653452	1823.4	DS653452
I ricinus contig 18384	11	0	DS698884	96.5426	DS731236	1864	DS698884	2375.21	DS698884
I ricinus contig 42670	11	0	DS838300	94.5736	DS889343	1857	DS838300	1783.02	DS838300
I ricinus contig 55003	11	0	DS844820	93.9394	DS756744	1854	DS844820	2544.4	DS844820
I ricinus contig 32321	11	0	DS664373	89.8551	DS868385	1847	DS664373	2338.68	DS664373
I ricinus contig 195647	11	0	DS858701	98.8166	DS626308	1829	DS858701	2609.77	DS858701
I ricinus contig 132971	11	0	DS847958	97.1698	DS617085	1809	DS847958	1996.44	DS847958
I ricinus contig 86159	11	0	DS862434	89.9225	DS862434	1800	DS862434	2346.37	DS862434
I ricinus contig 76777	11	0	DS902191	88.674	DS902191	1793	DS902191	2211.78	DS902191
I ricinus contig 49738	11	0	DS720105	86.7828	DS845882	1792	DS635313	1508.07	DS720105
I ricinus contig 83906	11	0	DS889409	96.9697	DS957039	1792	DS889409	1619.59	DS889409
I ricinus contig 308	11	0	DS848973	96.7391	DS892726	1790	DS848973	1744.57	DS848973
I ricinus contig 1266	11	0	DS704057	93.0272	DS698938	1779	DS704057	2127.18	DS704057
I ricinus contig 96054	11	0	DS968596	94.8617	DS968596	1775	DS968596	2496.34	DS968596
I ricinus contig 95062	11	0	DS733176	92.4071	DS733176	1759	DS733176	2336.75	DS733176
I ricinus contig 98718	11	0	DS918780	96	DS849387	1755	DS918780	2642.46	DS918780
I ricinus contig 58617	11	0	DS694396	98.4375	DS694396	1754	DS694396	1796.48	DS694396
I ricinus contig 22314	11	0	DS856995	91.5094	DS679906	1753	DS856995	1957.98	DS856995
I ricinus contig 34522	11	0	DS942248	93.8017	DS633054	1751	DS942248	2059.89	DS942248
I ricinus contig 235677	11	0	DS644550	100	DS656447	1747	DS644550	3251.95	DS644550
I ricinus contig 152708	11	0	DS912556	93.6709	DS912556	1744	DS912556	2102.19	DS912556
I ricinus contig 157126	11	0	DS613503	96.5278	DS919455	1710	DS613503	1925.3	DS613503
I ricinus contig 10345	11	0	DS774067	98.6486	DS774067	1701	DS774067	1979.13	DS774067
I ricinus contig 57807	11	0	DS827347	95.3846	DS827347	1701	DS827347	2380.98	DS827347
I ricinus contig 25173	11	0	DS613145	95.6757	DS735351	1698	DS613145	1740.72	DS613145
I ricinus contig 169647	11	0	DS931435	100	DS931435	1696	DS931435	2332.91	DS931435
I ricinus contig 48022	11	0	DS967510	94.1765	DS967510	1692	DS967510	2630.92	DS967510
I ricinus contig 18012	11	0	DS778961	95.9184	DS778961	1690	DS778961	1783.02	DS778961
I ricinus contig 204896	11	0	DS640514	100	DS923083	1687	DS640514	1850.31	DS640514
I ricinus contig 100565	11	0	DS962443	93.0233	DS962443	1673	DS962443	1981.06	DS962443
I ricinus contig 107882	11	0	DS720013	94.2029	DS794812	1670	DS720013	2284.84	DS720013
I ricinus contig 105243	11	0	DS730419	97.561	DS642248	1669	DS730419	2305.99	DS730419
I ricinus contig 100215	11	0	DS895336	97.2973	DS912556	1655	DS895336	1988.75	DS895336
I ricinus contig 207091	11	0	DS735578	96.1905	DS671188	1654	DS735578	2213.7	DS735578
I ricinus contig 95035	11	0	DS762439	95.098	DS688611	1641	DS762439	1698.42	DS762439
I ricinus contig 12310	11	0	DS705151	100	DS641476	1640	DS705151	2113.72	DS705151
I ricinus contig 102161	11	0	DS899359	92.8571	DS899359	1626	DS899359	2069.5	DS899359
I ricinus contig 17546	11	0	DS944088	94.8718	DS857340	1614	DS944088	1358.11	DS944088
I ricinus contig 67302	11	0	DS820118	94.7368	DS714111	1604	DS820118	2163.71	DS820118
I ricinus contig 123038	11	0	DS970712	94.3662	DS744030	1600	DS970712	1988.75	DS970712
I ricinus contig 222452	11	0	DS724896	98	DS950994	1596	DS724896	2448.27	DS724896
I ricinus contig 70888	11	0	DS968596	92.7419	DS968596	1595	DS968596	1965.67	DS968596
I ricinus contig 82700	11	0	DS715310	96.9072	DS763481	1591	DS715310	1892.61	DS715310
I ricinus contig 31268	11	0	DS702496	92.029	DS845641	1588	DS702496	1675.35	DS702496
I ricinus contig 18638	11	0	DS618385	91.6667	DS866317	1585	DS618385	1288.89	DS618385
I ricinus contig 1107	11	0	DS906083	97.1831	DS906083	1584	DS906083	2057.96	DS906083
I ricinus contig 44192	11	0	DS968596	92.8571	DS664160	1581	DS968596	2194.47	DS968596
I ricinus contig 7040	11	0	DS954749	95.8084	DS954749	1561	DS807293	2167.56	DS954749
I ricinus contig 101475	11	0	DS789834	97.8261	DS841374	1560	DS789834	1644.59	DS789834
I ricinus contig 120714	11	0	DS641118	95.6989	DS647014	1554	DS641118	1963.75	DS641118
I ricinus contig 6239	11	0	DS674794	94.186	DS674794	1551	DS674794	2325.22	DS674794
I ricinus contig 11299	11	0	DS695141	96.6667	DS727449	1549	DS695141	1683.04	DS695141
I ricinus contig 59251	11	0	DS840466	93.4307	DS707659	1549	DS840466	1121.61	DS840466
I ricinus contig 13755	11	0	DS955730	94.0476	DS776831	1548	DS955730	1775.33	DS955730
I ricinus contig 22114	11	0	DS839318	95.8084	DS695319	1548	DS839318	1604.21	DS839318
I ricinus contig 60996	11	0	DS854083	95.8904	DS675471	1540	DS854083	1954.14	DS854083
I ricinus contig 137977	11	0	DS856701	98.0952	DS962113	1526	DS856701	1112	DS856701
I ricinus contig 23121	11	0	DS671064	95.3615	DS671064	1519	DS671064	2257.92	DS671064
I ricinus contig 12639	11	0	DS939604	98.1132	DS938182	1510	DS939604	1727.26	DS939604
I ricinus contig 506	11	0	DS915024	93.6693	DS979751	1508	DS915024	2184.86	DS915024
I ricinus contig 5321	11	0	DS636221	92.5424	DS636221	1504	DS636221	1365.8	DS636221
I ricinus contig 39816	11	0	DS754388	98.1132	DS714111	1504	DS754388	1888.77	DS754388
[truncated: 63,536 more rows]

## Sheet: I. scapularis vs I. ricinus
Query	Number of hits	Lowest E-value	Accession (E-value)	Greatest identity %	Accession (identity %)	Greatest hit length	Accession (hit length)	Greatest bit score	Accession (bit score)
gi|183643388|gb|DS942947.1	161	1.82641e-58	I ricinus contig 85450	98.3051	I ricinus contig 85450	148	I ricinus contig 131574	231.41	I ricinus contig 85450
gi|183937883|gb|DS650640.1	120	1.85085e-117	I ricinus contig 47374	100	I ricinus contig 47374	348	I ricinus contig 63264	427.524	I ricinus contig 47374
gi|183812960|gb|DS775563.1	108	7.23117e-100	I ricinus contig 127604	100	I ricinus contig 127604	239	I ricinus contig 49678	367.921	I ricinus contig 127604
gi|183608351|gb|DS977904.1	100	1.55768e-16	I ricinus contig 221474	100	I ricinus contig 37292	50	I ricinus contig 221474	91.0537	I ricinus contig 221474
gi|183722358|gb|DS866164.1	95	2.63491e-38	I ricinus contig 152229	100	I ricinus contig 152229	85	I ricinus contig 152229	164.116	I ricinus contig 152229
gi|183702595|gb|DS885927.1	94	1.40473e-102	I ricinus contig 38160	100	I ricinus contig 47374	343	I ricinus contig 47374	377.534	I ricinus contig 38160
gi|183798258|gb|DS790265.1	89	1.35114e-90	I ricinus contig 47374	93.3333	I ricinus contig 11420	233	I ricinus contig 63264	337.158	I ricinus contig 47374
gi|183760537|gb|DS827986.1	82	6.72128e-124	I ricinus contig 196157	100	I ricinus contig 47054	380	I ricinus contig 94780	448.674	I ricinus contig 196157
gi|183757463|gb|DS831060.1	79	2.63561e-41	I ricinus contig 75438	93.4783	I ricinus contig 75430	147	I ricinus contig 75438	173.729	I ricinus contig 75438
gi|183943973|gb|DS644550.1	76	0	I ricinus contig 235316	100	I ricinus contig 235316	11504	I ricinus contig 235316	21036.8	I ricinus contig 235316
gi|183914656|gb|DS673867.1	76	9.71107e-41	I ricinus contig 212190	100	I ricinus contig 41980	132	I ricinus contig 212190	171.807	I ricinus contig 212190
gi|183629197|gb|DS957058.1	76	0	I ricinus contig 2736	87.1134	I ricinus contig 73025	1854	I ricinus contig 45424	1834.93	I ricinus contig 2736
gi|183627163|gb|DS959092.1	75	2.07122e-40	I ricinus contig 184213	98.4848	I ricinus contig 171359	95	I ricinus contig 184213	171.807	I ricinus contig 184213
gi|183723716|gb|DS864806.1	73	1.44687e-94	I ricinus contig 113470	92.7536	I ricinus contig 91313	320	I ricinus contig 113470	350.617	I ricinus contig 113470
gi|183644023|gb|DS942312.1	73	1.47728e-141	I ricinus contig 94780	100	I ricinus contig 47054	495	I ricinus contig 94780	506.354	I ricinus contig 94780
gi|183916943|gb|DS671580.1	72	2.06286e-156	I ricinus contig 166200	93.6842	I ricinus contig 150575	687	I ricinus contig 166200	556.344	I ricinus contig 166200
gi|183811444|gb|DS777079.1	72	1.66077e-79	I ricinus contig 75429	93.4783	I ricinus contig 75430	216	I ricinus contig 75438	300.627	I ricinus contig 75429
gi|183958367|gb|DS630156.1	70	5.48125e-62	I ricinus contig 6031	98.7013	I ricinus contig 155158	177	I ricinus contig 6031	242.946	I ricinus contig 6031
gi|183896966|gb|DS691557.1	69	1.08863e-65	I ricinus contig 47374	100	I ricinus contig 47374	297	I ricinus contig 175938	254.482	I ricinus contig 47374
gi|183810524|gb|DS777999.1	65	6.90434e-100	I ricinus contig 165300	98.7952	I ricinus contig 41546	243	I ricinus contig 165300	367.921	I ricinus contig 165300
gi|183757267|gb|DS831256.1	65	1.50944e-27	I ricinus contig 192335	100	I ricinus contig 155716	75	I ricinus contig 192335	127.585	I ricinus contig 192335
gi|183958976|gb|DS629547.1	63	9.81476e-33	I ricinus contig 165948	100	I ricinus contig 165948	84	I ricinus contig 165948	144.889	I ricinus contig 165948
gi|183892830|gb|DS695693.1	63	0	I ricinus contig 47054	100	I ricinus contig 47054	608	I ricinus contig 94780	637.097	I ricinus contig 47054
gi|183921967|gb|DS666556.1	62	3.74125e-54	I ricinus contig 25123	97.6471	I ricinus contig 25123	176	I ricinus contig 14234	216.028	I ricinus contig 25123
gi|183845010|gb|DS743513.1	61	2.5875e-136	I ricinus contig 152215	94.2623	I ricinus contig 197982	681	I ricinus contig 152215	489.05	I ricinus contig 152215
gi|183947524|gb|DS640999.1	60	3.13674e-37	I ricinus contig 146463	96.7391	I ricinus contig 146463	99	I ricinus contig 114313	160.27	I ricinus contig 146463
gi|183623265|gb|DS962990.1	60	1.12713e-50	I ricinus contig 12016	97.4359	I ricinus contig 12016	147	I ricinus contig 12016	204.492	I ricinus contig 12016
gi|183776265|gb|DS812258.1	59	7.04841e-65	I ricinus contig 47374	100	I ricinus contig 47374	360	I ricinus contig 63264	252.559	I ricinus contig 47374
gi|183846270|gb|DS742253.1	58	3.18614e-121	I ricinus contig 175938	100	I ricinus contig 47054	346	I ricinus contig 175938	439.06	I ricinus contig 175938
gi|183688477|gb|DS900045.1	57	1.82302e-56	I ricinus contig 203372	96.25	I ricinus contig 203372	134	I ricinus contig 203372	223.719	I ricinus contig 203372
gi|183912622|gb|DS675901.1	56	1.69553e-82	I ricinus contig 5577	95.2381	I ricinus contig 112201	200	I ricinus contig 5577	310.24	I ricinus contig 5577
gi|183952136|gb|DS636387.1	55	4.72554e-57	I ricinus contig 54199	97.7099	I ricinus contig 54199	135	I ricinus contig 99771	225.642	I ricinus contig 54199
gi|183862485|gb|DS726038.1	55	1.72687e-37	I ricinus contig 152229	100	I ricinus contig 152229	85	I ricinus contig 152229	164.116	I ricinus contig 152229
gi|183706042|gb|DS882480.1	55	3.81513e-25	I ricinus contig 132185	100	I ricinus contig 132185	62	I ricinus contig 132185	119.894	I ricinus contig 132185
gi|183975211|gb|DS613312.1	54	2.31316e-92	I ricinus contig 47374	94.4954	I ricinus contig 196157	233	I ricinus contig 63264	342.926	I ricinus contig 47374
gi|183951409|gb|DS637114.1	54	0	I ricinus contig 47054	100	I ricinus contig 47054	594	I ricinus contig 94780	737.077	I ricinus contig 47054
gi|183913596|gb|DS674927.1	54	0	I ricinus contig 72103	97.8261	I ricinus contig 72103	594	I ricinus contig 72103	752.458	I ricinus contig 72103
gi|183961389|gb|DS627134.1	53	8.79634e-123	I ricinus contig 186334	100	I ricinus contig 47374	310	I ricinus contig 63264	444.828	I ricinus contig 186334
gi|183888157|gb|DS700366.1	53	1.26349e-175	I ricinus contig 94780	100	I ricinus contig 47054	634	I ricinus contig 94780	619.793	I ricinus contig 94780
gi|183888014|gb|DS700509.1	53	9.32717e-103	I ricinus contig 175938	100	I ricinus contig 47374	384	I ricinus contig 26596	377.534	I ricinus contig 175938
gi|183806093|gb|DS782430.1	53	1.09942e-47	I ricinus contig 137472	95.3488	I ricinus contig 14926	146	I ricinus contig 137472	194.879	I ricinus contig 137472
gi|183936305|gb|DS652218.1	52	5.06354e-94	I ricinus contig 26596	94.8187	I ricinus contig 161570	272	I ricinus contig 24477	348.694	I ricinus contig 26596
gi|183913762|gb|DS674761.1	52	1.54159e-42	I ricinus contig 142794	96.1538	I ricinus contig 142794	110	I ricinus contig 155188	177.575	I ricinus contig 142794
gi|183768032|gb|DS820491.1	52	3.23499e-95	I ricinus contig 60725	98.6667	I ricinus contig 57623	233	I ricinus contig 60725	352.539	I ricinus contig 60725
gi|183706193|gb|DS882329.1	52	2.46156e-48	I ricinus contig 114636	100	I ricinus contig 201758	155	I ricinus contig 114636	196.802	I ricinus contig 114636
gi|183795998|gb|DS792525.1	51	0	I ricinus contig 9073	92.8617	I ricinus contig 9073	2008	I ricinus contig 2736	2286.76	I ricinus contig 9073
gi|183730367|gb|DS858155.1	51	0	I ricinus contig 1607	97.1831	I ricinus contig 21741	721	I ricinus contig 1607	646.711	I ricinus contig 1607
gi|183627958|gb|DS958297.1	51	4.54991e-39	I ricinus contig 43382	100	I ricinus contig 43382	95	I ricinus contig 43382	166.039	I ricinus contig 43382
gi|183914034|gb|DS674489.1	50	9.38283e-48	I ricinus contig 96739	99.0385	I ricinus contig 96739	104	I ricinus contig 96739	194.879	I ricinus contig 96739
gi|183819978|gb|DS768545.1	50	6.00004e-28	I ricinus contig 54317	92.4051	I ricinus contig 86890	104	I ricinus contig 54317	129.507	I ricinus contig 54317
gi|183605341|gb|DS980914.1	50	3.17382e-40	I ricinus contig 82294	93.578	I ricinus contig 82294	109	I ricinus contig 82294	169.884	I ricinus contig 82294
gi|183917845|gb|DS670678.1	49	0	I ricinus contig 71379	100	I ricinus contig 71379	946	I ricinus contig 71379	1221.59	I ricinus contig 71379
gi|183900357|gb|DS688166.1	49	9.70882e-37	I ricinus contig 83186	97.7011	I ricinus contig 83186	97	I ricinus contig 83186	158.348	I ricinus contig 83186
gi|183802778|gb|DS785745.1	49	3.12498e-70	I ricinus contig 167700	98.6301	I ricinus contig 167700	146	I ricinus contig 167700	269.864	I ricinus contig 167700
gi|183757526|gb|DS830997.1	49	1.94017e-60	I ricinus contig 22075	94.2029	I ricinus contig 22075	170	I ricinus contig 22075	237.178	I ricinus contig 22075
gi|183713116|gb|DS875406.1	49	7.66328e-166	I ricinus contig 47054	100	I ricinus contig 47054	573	I ricinus contig 94780	587.107	I ricinus contig 47054
gi|183681925|gb|DS906582.1	48	3.91782e-135	I ricinus contig 127604	100	I ricinus contig 127604	285	I ricinus contig 127604	485.205	I ricinus contig 127604
gi|183771276|gb|DS817247.1	47	6.41041e-34	I ricinus contig 94663	91.6667	I ricinus contig 131476	113	I ricinus contig 177804	148.734	I ricinus contig 94663
gi|183740020|gb|DS848502.1	47	5.9271e-93	I ricinus contig 47374	100	I ricinus contig 47374	310	I ricinus contig 63264	344.849	I ricinus contig 47374
gi|183725985|gb|DS862537.1	47	7.76074e-133	I ricinus contig 206205	98.5294	I ricinus contig 66324	624	I ricinus contig 206205	477.514	I ricinus contig 206205
gi|183712317|gb|DS876205.1	47	0	I ricinus contig 45153	100	I ricinus contig 47374	647	I ricinus contig 45153	844.747	I ricinus contig 45153
gi|183825341|gb|DS763182.1	45	4.31038e-83	I ricinus contig 36210	94.4828	I ricinus contig 36210	208	I ricinus contig 183086	312.163	I ricinus contig 36210
gi|183818895|gb|DS769628.1	45	0	I ricinus contig 47820	100	I ricinus contig 117706	670	I ricinus contig 47820	987.026	I ricinus contig 47820
gi|183816205|gb|DS772318.1	45	5.85989e-53	I ricinus contig 19424	95.7895	I ricinus contig 144115	128	I ricinus contig 19424	212.183	I ricinus contig 19424
gi|183766494|gb|DS822029.1	45	1.95939e-23	I ricinus contig 180790	96.9231	I ricinus contig 180790	65	I ricinus contig 180790	114.126	I ricinus contig 180790
gi|183757000|gb|DS831523.1	45	1.28092e-87	I ricinus contig 183077	95.6522	I ricinus contig 1974	404	I ricinus contig 189713	327.544	I ricinus contig 183077
gi|183743532|gb|DS844990.1	45	8.56571e-129	I ricinus contig 189713	95.7983	I ricinus contig 1974	408	I ricinus contig 189713	464.055	I ricinus contig 189713
gi|183738599|gb|DS849923.1	45	8.93803e-48	I ricinus contig 20406	98.5714	I ricinus contig 20406	122	I ricinus contig 81893	194.879	I ricinus contig 20406
gi|183711317|gb|DS877205.1	45	1.07061e-43	I ricinus contig 41241	97.1429	I ricinus contig 23517	121	I ricinus contig 41241	181.42	I ricinus contig 41241
gi|183682401|gb|DS906121.1	45	7.31593e-49	I ricinus contig 53919	94.8276	I ricinus contig 1469	133	I ricinus contig 53919	198.724	I ricinus contig 53919
gi|183678011|gb|DS910496.1	45	1.2012e-28	I ricinus contig 54317	92.4051	I ricinus contig 86890	104	I ricinus contig 54317	131.43	I ricinus contig 54317
gi|183807706|gb|DS780817.1	44	4.19422e-83	I ricinus contig 47374	95.5882	I ricinus contig 94780	264	I ricinus contig 47374	312.163	I ricinus contig 47374
gi|183751884|gb|DS836639.1	44	5.83946e-42	I ricinus contig 16252	100	I ricinus contig 132197	94	I ricinus contig 16252	175.652	I ricinus contig 16252
gi|183728722|gb|DS859800.1	44	4.39508e-94	I ricinus contig 47374	100	I ricinus contig 47054	293	I ricinus contig 63264	348.694	I ricinus contig 47374
gi|183823153|gb|DS765370.1	43	9.33235e-133	I ricinus contig 1724	100	I ricinus contig 72103	397	I ricinus contig 26820	477.514	I ricinus contig 1724
gi|183763114|gb|DS825409.1	43	1.06001e-135	I ricinus contig 180669	93.75	I ricinus contig 180669	407	I ricinus contig 26820	487.127	I ricinus contig 180669
gi|183681611|gb|DS906896.1	43	4.64772e-36	I ricinus contig 100593	100	I ricinus contig 100593	84	I ricinus contig 100593	156.425	I ricinus contig 100593
gi|183885382|gb|DS703141.1	42	1.57468e-134	I ricinus contig 229745	93.0556	I ricinus contig 152840	475	I ricinus contig 229745	483.282	I ricinus contig 229745
gi|183846366|gb|DS742157.1	42	3.31755e-150	I ricinus contig 210069	87.5	I ricinus contig 136407	732	I ricinus contig 210069	535.195	I ricinus contig 210069
gi|183648917|gb|DS937418.1	42	1.89182e-111	I ricinus contig 189713	97.931	I ricinus contig 95661	408	I ricinus contig 189713	406.375	I ricinus contig 189713
gi|183647685|gb|DS938650.1	42	3.30402e-77	I ricinus contig 66324	93.6937	I ricinus contig 38778	626	I ricinus contig 206205	292.936	I ricinus contig 66324
gi|183753342|gb|DS835181.1	41	0	I ricinus contig 210069	88.5714	I ricinus contig 210069	720	I ricinus contig 210069	708.237	I ricinus contig 210069
gi|183741229|gb|DS847293.1	41	0	I ricinus contig 210069	91.0112	I ricinus contig 6395	1072	I ricinus contig 210069	771.685	I ricinus contig 210069
gi|183723094|gb|DS865428.1	41	4.70722e-39	I ricinus contig 77208	97.3333	I ricinus contig 174690	95	I ricinus contig 77208	166.039	I ricinus contig 77208
gi|183703486|gb|DS885036.1	41	1.40848e-42	I ricinus contig 84489	98.6486	I ricinus contig 110393	125	I ricinus contig 84489	177.575	I ricinus contig 84489
gi|183654900|gb|DS931435.1	41	0	I ricinus contig 169647	93.0419	I ricinus contig 130207	1707	I ricinus contig 169647	2332.91	I ricinus contig 169647
gi|183969057|gb|DS619466.1	40	9.9005e-37	I ricinus contig 83186	97.7011	I ricinus contig 12783	97	I ricinus contig 83186	158.348	I ricinus contig 83186
gi|183911819|gb|DS676704.1	40	5.59937e-32	I ricinus contig 125151	97.8723	I ricinus contig 60038	147	I ricinus contig 125151	142.966	I ricinus contig 125151
gi|183866323|gb|DS722200.1	40	3.32255e-40	I ricinus contig 82294	93.578	I ricinus contig 82294	109	I ricinus contig 82294	169.884	I ricinus contig 82294
gi|183861707|gb|DS726816.1	40	1.22891e-50	I ricinus contig 170513	90.1639	I ricinus contig 159807	157	I ricinus contig 170513	204.492	I ricinus contig 170513
gi|183855674|gb|DS732849.1	40	1.31884e-153	I ricinus contig 74833	97.8873	I ricinus contig 113549	349	I ricinus contig 74833	546.731	I ricinus contig 74833
gi|183837885|gb|DS750638.1	40	2.84074e-77	I ricinus contig 220830	92.8571	I ricinus contig 54423	423	I ricinus contig 220830	292.936	I ricinus contig 220830
gi|183751412|gb|DS837111.1	40	6.73008e-108	I ricinus contig 183077	98.5075	I ricinus contig 1974	408	I ricinus contig 189713	394.838	I ricinus contig 183077
gi|183727842|gb|DS860680.1	40	2.26655e-56	I ricinus contig 14661	94.6154	I ricinus contig 122912	188	I ricinus contig 14661	223.719	I ricinus contig 14661
gi|183723672|gb|DS864850.1	40	1.86535e-23	I ricinus contig 143412	100	I ricinus contig 209905	71	I ricinus contig 143412	114.126	I ricinus contig 143412
gi|183667611|gb|DS918735.1	40	9.15117e-78	I ricinus contig 28667	95.8333	I ricinus contig 28667	343	I ricinus contig 28667	294.859	I ricinus contig 28667
gi|183935449|gb|DS653074.1	39	0	I ricinus contig 105784	95.3608	I ricinus contig 105784	854	I ricinus contig 31318	1113.92	I ricinus contig 105784
gi|183816970|gb|DS771553.1	39	1.12431e-127	I ricinus contig 72103	94.1176	I ricinus contig 72103	460	I ricinus contig 210069	460.21	I ricinus contig 72103
gi|183784963|gb|DS803560.1	39	1.51872e-108	I ricinus contig 187558	98	I ricinus contig 39388	333	I ricinus contig 187558	396.761	I ricinus contig 187558
gi|183767917|gb|DS820606.1	39	1.1923e-138	I ricinus contig 34137	100	I ricinus contig 151049	357	I ricinus contig 34137	496.741	I ricinus contig 34137
gi|183737806|gb|DS850716.1	39	0	I ricinus contig 187140	100	I ricinus contig 142732	994	I ricinus contig 187140	1386.95	I ricinus contig 187140
gi|183696092|gb|DS892430.1	39	1.58855e-144	I ricinus contig 72103	100	I ricinus contig 175564	429	I ricinus contig 147330	515.968	I ricinus contig 72103
gi|183970003|gb|DS618520.1	38	3.82514e-85	I ricinus contig 6395	100	I ricinus contig 210069	523	I ricinus contig 6395	319.854	I ricinus contig 6395
gi|183778637|gb|DS809886.1	38	5.09381e-50	I ricinus contig 59841	94.7368	I ricinus contig 175098	139	I ricinus contig 141011	202.57	I ricinus contig 59841
gi|183730149|gb|DS858373.1	38	4.97785e-179	I ricinus contig 123977	95.7447	I ricinus contig 175564	570	I ricinus contig 123977	633.252	I ricinus contig 123977
gi|183668963|gb|DS917383.1	38	1.05326e-47	I ricinus contig 109900	97.5904	I ricinus contig 12673	134	I ricinus contig 32768	194.879	I ricinus contig 109900
gi|183663009|gb|DS923331.1	38	1.45857e-163	I ricinus contig 72103	90.8088	I ricinus contig 180669	623	I ricinus contig 72103	579.416	I ricinus contig 72103
gi|183609794|gb|DS976461.1	38	0	I ricinus contig 50094	98.3333	I ricinus contig 78912	1121	I ricinus contig 50094	1821.47	I ricinus contig 50094
gi|183914163|gb|DS674360.1	37	0	I ricinus contig 210069	85.7143	I ricinus contig 6395	1031	I ricinus contig 210069	687.087	I ricinus contig 210069
gi|183868901|gb|DS719622.1	37	1.15177e-72	I ricinus contig 29767	98.3607	I ricinus contig 49500	238	I ricinus contig 29767	277.554	I ricinus contig 29767
gi|183796191|gb|DS792332.1	37	0	I ricinus contig 53639	88.1663	I ricinus contig 53639	1185	I ricinus contig 2736	1135.07	I ricinus contig 53639
gi|183648000|gb|DS938335.1	37	0	I ricinus contig 192798	92	I ricinus contig 38506	1346	I ricinus contig 2736	1213.9	I ricinus contig 192798
gi|183619815|gb|DS966440.1	37	4.11892e-50	I ricinus contig 180372	100	I ricinus contig 180372	216	I ricinus contig 30306	202.57	I ricinus contig 180372
gi|183610003|gb|DS976252.1	37	3.3879e-102	I ricinus contig 49678	95.8621	I ricinus contig 30560	239	I ricinus contig 49678	375.612	I ricinus contig 49678
gi|183939772|gb|DS648751.1	36	1.07154e-131	I ricinus contig 183077	96.3415	I ricinus contig 95661	408	I ricinus contig 189713	473.669	I ricinus contig 183077
gi|183927520|gb|DS661003.1	36	9.14436e-45	I ricinus contig 33526	94.7368	I ricinus contig 162345	132	I ricinus contig 66936	185.265	I ricinus contig 33526
gi|183865509|gb|DS723014.1	36	7.723e-97	I ricinus contig 63264	100	I ricinus contig 47054	306	I ricinus contig 47374	358.307	I ricinus contig 63264
gi|183775014|gb|DS813509.1	36	2.89494e-37	I ricinus contig 68991	97.619	I ricinus contig 68991	296	I ricinus contig 134413	160.27	I ricinus contig 68991
gi|183760869|gb|DS827654.1	36	1.50953e-13	I ricinus contig 114209	100	I ricinus contig 114209	42	I ricinus contig 114209	81.4403	I ricinus contig 114209
gi|183690213|gb|DS898309.1	36	1.31248e-106	I ricinus contig 20979	100	I ricinus contig 20979	384	I ricinus contig 26596	390.993	I ricinus contig 20979
gi|183972331|gb|DS616192.1	35	1.16132e-51	I ricinus contig 211961	95.935	I ricinus contig 211961	130	I ricinus contig 28360	208.338	I ricinus contig 211961
gi|183957030|gb|DS631493.1	35	8.94537e-70	I ricinus contig 149325	94.5455	I ricinus contig 111448	207	I ricinus contig 111448	267.941	I ricinus contig 149325
gi|183927452|gb|DS661071.1	35	6.55157e-38	I ricinus contig 101286	100	I ricinus contig 13843	121	I ricinus contig 181658	162.193	I ricinus contig 101286
gi|183884573|gb|DS703950.1	35	0	I ricinus contig 147330	92.7007	I ricinus contig 136407	703	I ricinus contig 210069	656.324	I ricinus contig 147330
gi|183867773|gb|DS720750.1	35	0	I ricinus contig 53624	96.875	I ricinus contig 100219	1176	I ricinus contig 53624	1235.05	I ricinus contig 53624
gi|183824098|gb|DS764425.1	35	1.55514e-64	I ricinus contig 54199	90.6077	I ricinus contig 228142	288	I ricinus contig 29378	250.637	I ricinus contig 54199
gi|183818150|gb|DS770373.1	35	4.52167e-39	I ricinus contig 176325	95.9184	I ricinus contig 176325	98	I ricinus contig 176325	166.039	I ricinus contig 176325
gi|183801693|gb|DS786830.1	35	2.56798e-173	I ricinus contig 94780	100	I ricinus contig 94780	630	I ricinus contig 94780	612.102	I ricinus contig 94780
gi|183786504|gb|DS802019.1	35	1.10718e-28	I ricinus contig 5388	96.1039	I ricinus contig 5388	77	I ricinus contig 5388	131.43	I ricinus contig 5388
gi|183961414|gb|DS627109.1	34	0	I ricinus contig 80718	88.4354	I ricinus contig 132575	1408	I ricinus contig 80718	1511.92	I ricinus contig 80718
gi|183865955|gb|DS722568.1	34	0	I ricinus contig 18122	89.5385	I ricinus contig 114780	1760	I ricinus contig 18122	2021.43	I ricinus contig 18122
gi|183754392|gb|DS834131.1	34	5.883e-134	I ricinus contig 47374	100	I ricinus contig 26596	383	I ricinus contig 63264	481.359	I ricinus contig 47374
gi|183752079|gb|DS836444.1	34	1.22853e-175	I ricinus contig 109190	92.429	I ricinus contig 116971	1188	I ricinus contig 109190	619.793	I ricinus contig 109190
gi|183694831|gb|DS893691.1	33	3.10942e-88	I ricinus contig 47374	96.0938	I ricinus contig 11420	296	I ricinus contig 63264	329.467	I ricinus contig 47374
gi|183668186|gb|DS918160.1	33	0	I ricinus contig 2736	93.8144	I ricinus contig 38506	1029	I ricinus contig 2736	1027.4	I ricinus contig 2736
gi|183631149|gb|DS955106.1	33	2.10148e-30	I ricinus contig 194276	100	I ricinus contig 129721	80	I ricinus contig 138730	137.198	I ricinus contig 194276
gi|183950437|gb|DS638086.1	32	2.96759e-95	I ricinus contig 47374	94.1441	I ricinus contig 47374	233	I ricinus contig 63264	352.539	I ricinus contig 47374
gi|183930594|gb|DS657929.1	32	1.43187e-86	I ricinus contig 183077	94.6809	I ricinus contig 1974	379	I ricinus contig 189713	323.699	I ricinus contig 183077
gi|183839258|gb|DS749265.1	32	0	I ricinus contig 187140	95.6522	I ricinus contig 187140	963	I ricinus contig 187140	1281.2	I ricinus contig 187140
gi|183706606|gb|DS881916.1	32	0	I ricinus contig 210069	94.6636	I ricinus contig 94557	1307	I ricinus contig 210069	1356.18	I ricinus contig 210069
gi|183646843|gb|DS939492.1	32	0	I ricinus contig 45424	82.6263	I ricinus contig 38506	1109	I ricinus contig 2736	787.067	I ricinus contig 45424
gi|183613750|gb|DS972505.1	32	1.75065e-90	I ricinus contig 85493	89.1429	I ricinus contig 221423	265	I ricinus contig 85493	337.158	I ricinus contig 85493
gi|183900560|gb|DS687963.1	31	1.43881e-167	I ricinus contig 72103	95.9184	I ricinus contig 180825	570	I ricinus contig 210069	592.875	I ricinus contig 72103
gi|183847356|gb|DS741167.1	31	3.71061e-109	I ricinus contig 189713	100	I ricinus contig 183077	408	I ricinus contig 189713	398.684	I ricinus contig 189713
gi|183820129|gb|DS768394.1	31	4.90688e-128	I ricinus contig 72103	97.8723	I ricinus contig 72103	433	I ricinus contig 26820	462.132	I ricinus contig 72103
gi|183798251|gb|DS790272.1	31	3.29936e-136	I ricinus contig 210069	96	I ricinus contig 210069	690	I ricinus contig 210069	489.05	I ricinus contig 210069
gi|183735863|gb|DS852659.1	31	7.309e-89	I ricinus contig 85493	96.9231	I ricinus contig 193262	265	I ricinus contig 85493	331.39	I ricinus contig 85493
gi|183716830|gb|DS871692.1	31	0	I ricinus contig 90814	86.7403	I ricinus contig 122612	853	I ricinus contig 92856	723.618	I ricinus contig 90814
gi|183715512|gb|DS873010.1	31	0	I ricinus contig 37502	93.3333	I ricinus contig 37502	701	I ricinus contig 37502	969.722	I ricinus contig 37502
gi|183638333|gb|DS948002.1	31	1.55422e-127	I ricinus contig 175564	95.9184	I ricinus contig 72103	380	I ricinus contig 147330	460.21	I ricinus contig 175564
gi|183625714|gb|DS960541.1	31	1.22956e-79	I ricinus contig 9727	97.7528	I ricinus contig 11432	283	I ricinus contig 9727	300.627	I ricinus contig 9727
gi|183618075|gb|DS968180.1	31	8.0426e-170	I ricinus contig 10571	96.5517	I ricinus contig 10572	434	I ricinus contig 10571	600.566	I ricinus contig 10571
gi|183969309|gb|DS619214.1	30	1.28524e-127	I ricinus contig 175564	95.9184	I ricinus contig 72103	380	I ricinus contig 147330	460.21	I ricinus contig 175564
gi|183945422|gb|DS643101.1	30	1.35142e-31	I ricinus contig 208888	95.0617	I ricinus contig 76323	121	I ricinus contig 202970	141.044	I ricinus contig 208888
gi|183943585|gb|DS644938.1	30	4.75127e-123	I ricinus contig 34137	92.0455	I ricinus contig 151049	357	I ricinus contig 34137	444.828	I ricinus contig 34137
gi|183933359|gb|DS655164.1	30	0	I ricinus contig 81804	96.5	I ricinus contig 111385	502	I ricinus contig 81804	817.83	I ricinus contig 81804
gi|183930701|gb|DS657822.1	30	3.13052e-62	I ricinus contig 119317	94.1606	I ricinus contig 160815	159	I ricinus contig 119317	242.946	I ricinus contig 119317
gi|183923492|gb|DS665031.1	30	4.68793e-61	I ricinus contig 26596	96.3636	I ricinus contig 26596	300	I ricinus contig 26596	239.101	I ricinus contig 26596
gi|183902662|gb|DS685861.1	30	0	I ricinus contig 187140	94.8081	I ricinus contig 187140	711	I ricinus contig 187140	1044.71	I ricinus contig 187140
gi|183879709|gb|DS708814.1	30	2.16525e-155	I ricinus contig 72103	93.75	I ricinus contig 6395	574	I ricinus contig 210069	552.499	I ricinus contig 72103
gi|183851435|gb|DS737088.1	30	1.56826e-90	I ricinus contig 162971	96.2617	I ricinus contig 27751	209	I ricinus contig 131387	337.158	I ricinus contig 162971
gi|183828072|gb|DS760451.1	30	5.75145e-68	I ricinus contig 29767	91.8129	I ricinus contig 224945	230	I ricinus contig 29767	262.173	I ricinus contig 29767
gi|183800258|gb|DS788265.1	30	2.92998e-88	I ricinus contig 24382	91.4474	I ricinus contig 165360	242	I ricinus contig 24382	329.467	I ricinus contig 24382
gi|183788922|gb|DS799601.1	30	4.26714e-131	I ricinus contig 160736	97.6744	I ricinus contig 160736	303	I ricinus contig 160736	471.746	I ricinus contig 160736
gi|183783655|gb|DS804868.1	30	1.81075e-159	I ricinus contig 32650	95.7447	I ricinus contig 32650	398	I ricinus contig 26820	565.958	I ricinus contig 32650
gi|183780934|gb|DS807589.1	30	1.38383e-105	I ricinus contig 47374	100	I ricinus contig 47374	309	I ricinus contig 175938	387.148	I ricinus contig 47374
gi|183763088|gb|DS825435.1	30	0	I ricinus contig 210069	97.0297	I ricinus contig 210069	946	I ricinus contig 210069	942.804	I ricinus contig 210069
gi|183756503|gb|DS832020.1	30	6.34059e-31	I ricinus contig 19005	100	I ricinus contig 19005	89	I ricinus contig 19005	139.121	I ricinus contig 19005
gi|183741053|gb|DS847469.1	30	3.08882e-163	I ricinus contig 167714	97.6744	I ricinus contig 182847	610	I ricinus contig 167714	579.416	I ricinus contig 167714
gi|183724975|gb|DS863547.1	30	2.34739e-59	I ricinus contig 175706	97.8947	I ricinus contig 186891	175	I ricinus contig 186891	233.333	I ricinus contig 175706
gi|183724973|gb|DS863549.1	30	3.7394e-58	I ricinus contig 195614	92.3077	I ricinus contig 152769	169	I ricinus contig 195614	229.487	I ricinus contig 195614
gi|183723500|gb|DS865022.1	30	2.18762e-31	I ricinus contig 208888	95.0617	I ricinus contig 76323	121	I ricinus contig 202970	141.044	I ricinus contig 208888
gi|183718530|gb|DS869992.1	30	3.40285e-36	I ricinus contig 19185	98.2759	I ricinus contig 112721	132	I ricinus contig 19185	156.425	I ricinus contig 19185
gi|183689733|gb|DS898789.1	30	4.24482e-113	I ricinus contig 12954	95.4248	I ricinus contig 149891	364	I ricinus contig 12954	412.143	I ricinus contig 12954
gi|183959231|gb|DS629292.1	29	0	I ricinus contig 25691	100	I ricinus contig 94780	1192	I ricinus contig 25691	1598.44	I ricinus contig 25691
gi|183952302|gb|DS636221.1	29	0	I ricinus contig 71918	98.4733	I ricinus contig 71918	4225	I ricinus contig 71918	6384.01	I ricinus contig 71918
gi|183938961|gb|DS649562.1	29	1.91629e-100	I ricinus contig 124309	88.1944	I ricinus contig 83602	448	I ricinus contig 19165	369.843	I ricinus contig 124309
gi|183938706|gb|DS649817.1	29	3.33457e-47	I ricinus contig 201531	100	I ricinus contig 201531	100	I ricinus contig 201531	192.956	I ricinus contig 201531
gi|183929244|gb|DS659279.1	29	5.14116e-91	I ricinus contig 7880	96.3855	I ricinus contig 176	272	I ricinus contig 7880	339.08	I ricinus contig 7880
gi|183928847|gb|DS659676.1	29	4.78002e-112	I ricinus contig 10895	100	I ricinus contig 117706	246	I ricinus contig 58874	408.297	I ricinus contig 10895
gi|183917816|gb|DS670707.1	29	0	I ricinus contig 62	95.7149	I ricinus contig 10233	6165	I ricinus contig 62	9667.96	I ricinus contig 62
gi|183915569|gb|DS672954.1	29	3.44418e-157	I ricinus contig 180669	92.5311	I ricinus contig 180669	450	I ricinus contig 180669	558.267	I ricinus contig 180669
gi|183872491|gb|DS716032.1	29	3.26141e-84	I ricinus contig 135080	89.1026	I ricinus contig 88707	562	I ricinus contig 30487	316.008	I ricinus contig 135080
gi|183852873|gb|DS735650.1	29	2.82692e-71	I ricinus contig 33526	88.6878	I ricinus contig 33526	409	I ricinus contig 158861	273.709	I ricinus contig 33526
gi|183848771|gb|DS739752.1	29	1.99131e-166	I ricinus contig 177596	100	I ricinus contig 177596	603	I ricinus contig 177596	589.03	I ricinus contig 177596
gi|183842184|gb|DS746339.1	29	0	I ricinus contig 96855	99.1071	I ricinus contig 196157	486	I ricinus contig 96855	875.51	I ricinus contig 96855
gi|183809270|gb|DS779253.1	29	2.96239e-114	I ricinus contig 12541	97.9695	I ricinus contig 12541	233	I ricinus contig 39741	415.988	I ricinus contig 12541
gi|183776193|gb|DS812330.1	29	2.65198e-176	I ricinus contig 72103	97.9592	I ricinus contig 72103	571	I ricinus contig 210069	621.716	I ricinus contig 72103
gi|183772718|gb|DS815805.1	29	0	I ricinus contig 235517	100	I ricinus contig 235344	10477	I ricinus contig 235517	19723.6	I ricinus contig 235517
gi|183752230|gb|DS836293.1	29	7.38825e-56	I ricinus contig 170766	100	I ricinus contig 170766	161	I ricinus contig 170766	221.796	I ricinus contig 170766
gi|183743424|gb|DS845098.1	29	0	I ricinus contig 37502	93.8095	I ricinus contig 34681	645	I ricinus contig 37502	788.989	I ricinus contig 37502
gi|183726930|gb|DS861592.1	29	3.16082e-158	I ricinus contig 74833	95.0704	I ricinus contig 113549	389	I ricinus contig 74833	562.112	I ricinus contig 74833
gi|183718896|gb|DS869626.1	29	7.09657e-38	I ricinus contig 41992	89.8551	I ricinus contig 138764	393	I ricinus contig 41992	162.193	I ricinus contig 41992
gi|183641084|gb|DS945251.1	29	0	I ricinus contig 128960	91.7431	I ricinus contig 11490	1094	I ricinus contig 128960	1088.93	I ricinus contig 128960
gi|183624464|gb|DS961791.1	29	1.31767e-35	I ricinus contig 19185	100	I ricinus contig 112721	128	I ricinus contig 19185	154.502	I ricinus contig 19185
gi|183928792|gb|DS659731.1	28	0	I ricinus contig 37502	96.4286	I ricinus contig 34681	611	I ricinus contig 37502	775.531	I ricinus contig 37502
gi|183919638|gb|DS668885.1	28	1.06032e-21	I ricinus contig 6924	98.3051	I ricinus contig 6924	59	I ricinus contig 6924	108.358	I ricinus contig 6924
gi|183915366|gb|DS673157.1	28	0	I ricinus contig 72103	90.7216	I ricinus contig 72103	615	I ricinus contig 9195	639.02	I ricinus contig 72103
gi|183914387|gb|DS674136.1	28	9.42426e-141	I ricinus contig 210069	87.8049	I ricinus contig 210069	818	I ricinus contig 210069	504.432	I ricinus contig 210069
gi|183889240|gb|DS699283.1	28	0	I ricinus contig 50094	98.3333	I ricinus contig 78912	484	I ricinus contig 50094	804.371	I ricinus contig 50094
gi|183865524|gb|DS722999.1	28	1.45555e-174	I ricinus contig 10571	96.0396	I ricinus contig 10572	434	I ricinus contig 10571	615.948	I ricinus contig 10571
gi|183865058|gb|DS723465.1	28	3.70909e-168	I ricinus contig 72103	93.4483	I ricinus contig 32650	630	I ricinus contig 210069	594.798	I ricinus contig 72103
gi|183852104|gb|DS736419.1	28	2.88895e-55	I ricinus contig 92161	89.0756	I ricinus contig 41780	461	I ricinus contig 92161	219.874	I ricinus contig 92161
gi|183840908|gb|DS747615.1	28	0	I ricinus contig 210069	93.6364	I ricinus contig 180669	674	I ricinus contig 210069	731.309	I ricinus contig 210069
gi|183796368|gb|DS792155.1	28	7.61928e-100	I ricinus contig 97561	100	I ricinus contig 30306	326	I ricinus contig 97561	367.921	I ricinus contig 97561
gi|183773288|gb|DS815235.1	28	4.24977e-127	I ricinus contig 147330	90	I ricinus contig 136407	450	I ricinus contig 210069	458.287	I ricinus contig 147330
gi|183764524|gb|DS823999.1	28	0	I ricinus contig 54782	90.099	I ricinus contig 50870	1205	I ricinus contig 54782	921.655	I ricinus contig 54782
gi|183756520|gb|DS832003.1	28	9.33912e-59	I ricinus contig 223600	100	I ricinus contig 55008	445	I ricinus contig 223600	231.41	I ricinus contig 223600
gi|183740966|gb|DS847556.1	28	2.06312e-129	I ricinus contig 34137	95.122	I ricinus contig 36540	357	I ricinus contig 34137	465.978	I ricinus contig 34137
gi|183682611|gb|DS905911.1	28	0	I ricinus contig 14563	100	I ricinus contig 66324	643	I ricinus contig 14563	710.159	I ricinus contig 14563
gi|183668930|gb|DS917416.1	28	1.56239e-129	I ricinus contig 180669	95.2381	I ricinus contig 180669	430	I ricinus contig 180669	467.901	I ricinus contig 180669
gi|183653175|gb|DS933160.1	28	8.59697e-155	I ricinus contig 72103	91.6201	I ricinus contig 32650	521	I ricinus contig 224873	550.576	I ricinus contig 72103
gi|183634205|gb|DS952050.1	28	2.47342e-131	I ricinus contig 73014	92.7152	I ricinus contig 115811	428	I ricinus contig 73014	473.669	I ricinus contig 73014
gi|183613378|gb|DS972877.1	28	1.01372e-164	I ricinus contig 37502	100	I ricinus contig 97671	457	I ricinus contig 140986	583.262	I ricinus contig 37502
gi|183608577|gb|DS977678.1	28	3.48066e-122	I ricinus contig 17060	100	I ricinus contig 47054	435	I ricinus contig 94780	442.906	I ricinus contig 17060
gi|183974708|gb|DS613815.1	27	0	I ricinus contig 173382	91.8164	I ricinus contig 71567	1952	I ricinus contig 173382	2346.37	I ricinus contig 173382
gi|183968106|gb|DS620417.1	27	1.21215e-124	I ricinus contig 164958	92.3077	I ricinus contig 11060	348	I ricinus contig 146714	450.596	I ricinus contig 164958
gi|183965779|gb|DS622744.1	27	1.0548e-91	I ricinus contig 72103	100	I ricinus contig 175564	384	I ricinus contig 72103	341.003	I ricinus contig 72103
gi|183962268|gb|DS626255.1	27	6.90264e-45	I ricinus contig 78120	98.6486	I ricinus contig 16837	118	I ricinus contig 2900	185.265	I ricinus contig 78120
gi|183940883|gb|DS647640.1	27	1.36453e-116	I ricinus contig 210069	93.3962	I ricinus contig 1724	457	I ricinus contig 210069	423.679	I ricinus contig 210069
gi|183928025|gb|DS660498.1	27	4.19964e-120	I ricinus contig 139378	94.6524	I ricinus contig 139378	497	I ricinus contig 106917	435.215	I ricinus contig 139378
gi|183920913|gb|DS667610.1	27	0	I ricinus contig 37502	95.9322	I ricinus contig 5199	576	I ricinus contig 37502	725.541	I ricinus contig 37502
gi|183916846|gb|DS671677.1	27	6.52255e-115	I ricinus contig 34137	93.8776	I ricinus contig 57642	357	I ricinus contig 104069	417.911	I ricinus contig 34137
gi|183909697|gb|DS678826.1	27	1.77798e-81	I ricinus contig 9425	100	I ricinus contig 9425	309	I ricinus contig 62043	310.24	I ricinus contig 9425
gi|183901294|gb|DS687229.1	27	1.17872e-35	I ricinus contig 19185	100	I ricinus contig 19185	128	I ricinus contig 19185	154.502	I ricinus contig 19185
gi|183873317|gb|DS715206.1	27	2.81833e-107	I ricinus contig 80306	96.988	I ricinus contig 21868	237	I ricinus contig 80306	392.916	I ricinus contig 80306
gi|183857438|gb|DS731085.1	27	3.91251e-173	I ricinus contig 37502	93.9252	I ricinus contig 34681	575	I ricinus contig 37502	612.102	I ricinus contig 37502
gi|183783241|gb|DS805282.1	27	4.3563e-39	I ricinus contig 153062	100	I ricinus contig 153062	98	I ricinus contig 153062	166.039	I ricinus contig 153062
gi|183776294|gb|DS812229.1	27	1.26836e-127	I ricinus contig 189713	95.1613	I ricinus contig 183077	408	I ricinus contig 189713	460.21	I ricinus contig 189713
gi|183763620|gb|DS824903.1	27	7.36805e-75	I ricinus contig 1724	100	I ricinus contig 1724	192	I ricinus contig 32650	285.245	I ricinus contig 1724
gi|183725314|gb|DS863208.1	27	3.91839e-98	I ricinus contig 23913	89.0995	I ricinus contig 83602	476	I ricinus contig 23913	362.153	I ricinus contig 23913
gi|183670765|gb|DS915583.1	27	0	I ricinus contig 90814	85.6347	I ricinus contig 90814	1437	I ricinus contig 122612	963.954	I ricinus contig 90814
gi|183647250|gb|DS939085.1	27	1.93082e-93	I ricinus contig 1607	92.3077	I ricinus contig 21741	491	I ricinus contig 1607	346.771	I ricinus contig 1607
gi|183640245|gb|DS946090.1	27	2.08359e-144	I ricinus contig 6395	93.4132	I ricinus contig 1724	400	I ricinus contig 72103	515.968	I ricinus contig 6395
gi|183963870|gb|DS624653.1	26	6.82322e-148	I ricinus contig 2537	94.3478	I ricinus contig 59594	529	I ricinus contig 2537	527.504	I ricinus contig 2537
gi|183938061|gb|DS650462.1	26	0	I ricinus contig 92765	100	I ricinus contig 202961	2677	I ricinus contig 92765	3896.05	I ricinus contig 92765
gi|183926998|gb|DS661525.1	26	0	I ricinus contig 132056	100	I ricinus contig 10895	558	I ricinus contig 117706	769.763	I ricinus contig 132056
gi|183901228|gb|DS687295.1	26	3.64306e-124	I ricinus contig 229745	87.0079	I ricinus contig 75216	452	I ricinus contig 229745	448.674	I ricinus contig 229745
gi|183891139|gb|DS697384.1	26	1.56262e-167	I ricinus contig 210069	97.9592	I ricinus contig 72103	669	I ricinus contig 210069	592.875	I ricinus contig 210069
gi|183870476|gb|DS718047.1	26	0	I ricinus contig 37502	94.4444	I ricinus contig 37502	574	I ricinus contig 37502	773.608	I ricinus contig 37502
gi|183838607|gb|DS749916.1	26	6.94033e-67	I ricinus contig 71847	100	I ricinus contig 9168	184	I ricinus contig 30306	258.328	I ricinus contig 71847
gi|183818703|gb|DS769820.1	26	5.68814e-86	I ricinus contig 183077	93.617	I ricinus contig 1974	408	I ricinus contig 189713	321.776	I ricinus contig 183077
gi|183809269|gb|DS779254.1	26	0	I ricinus contig 137213	95.6522	I ricinus contig 137213	1116	I ricinus contig 137213	1435.01	I ricinus contig 137213
gi|183808976|gb|DS779547.1	26	1.62835e-68	I ricinus contig 47374	96.2963	I ricinus contig 26596	283	I ricinus contig 47374	264.096	I ricinus contig 47374
gi|183783625|gb|DS804898.1	26	1.30569e-35	I ricinus contig 68551	96.8085	I ricinus contig 68551	96	I ricinus contig 222827	154.502	I ricinus contig 68551
gi|183766427|gb|DS822096.1	26	1.67454e-38	I ricinus contig 76318	97.8261	I ricinus contig 90701	179	I ricinus contig 3260	164.116	I ricinus contig 76318
gi|183762022|gb|DS826501.1	26	4.42045e-127	I ricinus contig 32650	94.2308	I ricinus contig 1724	363	I ricinus contig 26820	458.287	I ricinus contig 32650
gi|183744229|gb|DS844293.1	26	1.27223e-145	I ricinus contig 224873	95.1923	I ricinus contig 175564	524	I ricinus contig 224873	519.813	I ricinus contig 224873
gi|183739085|gb|DS849437.1	26	0	I ricinus contig 46566	88.3792	I ricinus contig 136407	1265	I ricinus contig 46566	1071.62	I ricinus contig 46566
gi|183737380|gb|DS851142.1	26	1.07649e-132	I ricinus contig 74833	94.3662	I ricinus contig 113549	348	I ricinus contig 74833	477.514	I ricinus contig 74833
gi|183732405|gb|DS856117.1	26	1.90856e-71	I ricinus contig 133125	100	I ricinus contig 71847	230	I ricinus contig 133125	273.709	I ricinus contig 133125
gi|183700519|gb|DS888003.1	26	6.18295e-134	I ricinus contig 47374	100	I ricinus contig 47374	636	I ricinus contig 70137	481.359	I ricinus contig 47374
gi|183691840|gb|DS896682.1	26	0	I ricinus contig 2736	84.9614	I ricinus contig 316	1250	I ricinus contig 2736	1013.94	I ricinus contig 2736
gi|183661153|gb|DS925182.1	26	6.82486e-137	I ricinus contig 34137	96.7033	I ricinus contig 151049	363	I ricinus contig 104069	490.973	I ricinus contig 34137
gi|183654559|gb|DS931776.1	26	5.33332e-119	I ricinus contig 210069	87.931	I ricinus contig 210069	553	I ricinus contig 210069	431.369	I ricinus contig 210069
gi|183633915|gb|DS952340.1	26	0	I ricinus contig 37502	92.0354	I ricinus contig 37502	774	I ricinus contig 37502	977.413	I ricinus contig 37502
gi|183616046|gb|DS970209.1	26	0	I ricinus contig 47820	100	I ricinus contig 117706	531	I ricinus contig 117706	804.371	I ricinus contig 47820
gi|183961429|gb|DS627094.1	25	4.46746e-171	I ricinus contig 117706	100	I ricinus contig 117706	533	I ricinus contig 117706	604.411	I ricinus contig 117706
gi|183954957|gb|DS633566.1	25	1.12122e-128	I ricinus contig 94557	87.8049	I ricinus contig 210069	484	I ricinus contig 210069	464.055	I ricinus contig 94557
gi|183931516|gb|DS657007.1	25	0	I ricinus contig 21489	95.6897	I ricinus contig 21489	1129	I ricinus contig 45424	1175.45	I ricinus contig 21489
gi|183920442|gb|DS668081.1	25	0	I ricinus contig 80718	91.4667	I ricinus contig 80718	1121	I ricinus contig 80718	1561.91	I ricinus contig 80718
gi|183909084|gb|DS679439.1	25	6.30785e-130	I ricinus contig 171793	97.4026	I ricinus contig 91313	429	I ricinus contig 171793	467.901	I ricinus contig 171793
gi|183904597|gb|DS683926.1	25	1.13157e-118	I ricinus contig 102910	100	I ricinus contig 127604	266	I ricinus contig 102910	431.369	I ricinus contig 102910
gi|183899666|gb|DS688857.1	25	0	I ricinus contig 35506	97.6471	I ricinus contig 135116	647	I ricinus contig 35506	863.974	I ricinus contig 35506
gi|183899113|gb|DS689410.1	25	2.25445e-140	I ricinus contig 47820	100	I ricinus contig 10895	450	I ricinus contig 117706	502.509	I ricinus contig 47820
gi|183847371|gb|DS741152.1	25	6.77996e-71	I ricinus contig 12111	94.8529	I ricinus contig 85134	203	I ricinus contig 12111	271.786	I ricinus contig 12111
gi|183838441|gb|DS750082.1	25	2.76937e-100	I ricinus contig 34137	90.7407	I ricinus contig 36540	357	I ricinus contig 104069	369.843	I ricinus contig 34137
gi|183785413|gb|DS803110.1	25	1.56707e-73	I ricinus contig 3089	100	I ricinus contig 127971	314	I ricinus contig 94538	281.4	I ricinus contig 3089
gi|183765079|gb|DS823444.1	25	7.4969e-30	I ricinus contig 46977	97.3684	I ricinus contig 46977	82	I ricinus contig 34795	135.276	I ricinus contig 46977
gi|183758721|gb|DS829802.1	25	4.0737e-117	I ricinus contig 14234	100	I ricinus contig 55279	293	I ricinus contig 14234	425.601	I ricinus contig 14234
gi|183742536|gb|DS845986.1	25	0	I ricinus contig 80718	88.932	I ricinus contig 80718	1029	I ricinus contig 80718	1304.27	I ricinus contig 80718
gi|183738332|gb|DS850190.1	25	0	I ricinus contig 33134	93.4343	I ricinus contig 1221	537	I ricinus contig 33134	652.479	I ricinus contig 33134
gi|183733433|gb|DS855089.1	25	1.8639e-155	I ricinus contig 72103	96.3636	I ricinus contig 175564	525	I ricinus contig 8394	552.499	I ricinus contig 72103
gi|183726884|gb|DS861638.1	25	0	I ricinus contig 37502	92.3885	I ricinus contig 37502	592	I ricinus contig 37502	823.598	I ricinus contig 37502
gi|183724007|gb|DS864515.1	25	0	I ricinus contig 94780	100	I ricinus contig 47054	683	I ricinus contig 94780	815.907	I ricinus contig 94780
gi|183703735|gb|DS884787.1	25	0	I ricinus contig 37502	91.4286	I ricinus contig 37502	746	I ricinus contig 37502	921.655	I ricinus contig 37502
gi|183689822|gb|DS898700.1	25	1.22829e-68	I ricinus contig 137433	95.122	I ricinus contig 200605	208	I ricinus contig 137433	264.096	I ricinus contig 137433
gi|183689172|gb|DS899350.1	25	3.59968e-73	I ricinus contig 96301	87.2549	I ricinus contig 164204	248	I ricinus contig 164204	279.477	I ricinus contig 96301
gi|183688849|gb|DS899673.1	25	5.82706e-49	I ricinus contig 221848	100	I ricinus contig 221848	112	I ricinus contig 64995	198.724	I ricinus contig 221848
gi|183685959|gb|DS902563.1	25	4.46825e-50	I ricinus contig 27854	98.2143	I ricinus contig 59653	163	I ricinus contig 69775	202.57	I ricinus contig 27854
gi|183663548|gb|DS922792.1	25	0	I ricinus contig 37502	93.9252	I ricinus contig 34681	575	I ricinus contig 37502	652.479	I ricinus contig 37502
gi|183634532|gb|DS951726.1	25	7.95133e-89	I ricinus contig 9284	97.4684	I ricinus contig 9284	212	I ricinus contig 212004	331.39	I ricinus contig 9284
gi|183607580|gb|DS978675.1	25	9.46835e-55	I ricinus contig 171251	98.0769	I ricinus contig 221780	182	I ricinus contig 171251	217.951	I ricinus contig 171251
gi|183974881|gb|DS613642.1	24	6.11677e-71	I ricinus contig 169403	100	I ricinus contig 169403	174	I ricinus contig 169403	271.786	I ricinus contig 169403
gi|183959761|gb|DS628762.1	24	3.0499e-161	I ricinus contig 72103	91.129	I ricinus contig 72103	567	I ricinus contig 72103	571.726	I ricinus contig 72103
gi|183956589|gb|DS631934.1	24	2.19442e-144	I ricinus contig 32650	98.1481	I ricinus contig 136407	419	I ricinus contig 6395	515.968	I ricinus contig 32650
gi|183949054|gb|DS639469.1	24	1.57088e-175	I ricinus contig 8394	90.0433	I ricinus contig 23554	525	I ricinus contig 8394	619.793	I ricinus contig 8394
gi|183939697|gb|DS648826.1	24	1.04009e-54	I ricinus contig 96727	100	I ricinus contig 34172	133	I ricinus contig 135201	217.951	I ricinus contig 96727
gi|183935963|gb|DS652560.1	24	1.30558e-84	I ricinus contig 30306	100	I ricinus contig 30306	276	I ricinus contig 67057	317.931	I ricinus contig 30306
gi|183928348|gb|DS660175.1	24	9.37518e-140	I ricinus contig 72103	91.0112	I ricinus contig 180669	408	I ricinus contig 72103	500.586	I ricinus contig 72103
gi|183912228|gb|DS676295.1	24	1.97789e-180	I ricinus contig 72103	94.2029	I ricinus contig 175564	638	I ricinus contig 72103	639.02	I ricinus contig 72103
gi|183893102|gb|DS695421.1	24	0	I ricinus contig 93448	95.9184	I ricinus contig 150426	1150	I ricinus contig 93448	1329.26	I ricinus contig 93448
gi|183885023|gb|DS703500.1	24	4.38204e-127	I ricinus contig 72103	88.3333	I ricinus contig 32650	608	I ricinus contig 72103	458.287	I ricinus contig 72103
gi|183873977|gb|DS714546.1	24	2.81176e-121	I ricinus contig 104069	91.1504	I ricinus contig 151049	357	I ricinus contig 104069	439.06	I ricinus contig 104069
gi|183864663|gb|DS723860.1	24	1.24392e-140	I ricinus contig 197553	93.0636	I ricinus contig 197553	443	I ricinus contig 149312	504.432	I ricinus contig 197553
gi|183852033|gb|DS736490.1	24	4.01182e-143	I ricinus contig 206205	100	I ricinus contig 66324	635	I ricinus contig 206205	512.122	I ricinus contig 206205
gi|183851188|gb|DS737335.1	24	3.14061e-36	I ricinus contig 15681	98.8095	I ricinus contig 15681	84	I ricinus contig 15681	156.425	I ricinus contig 15681
gi|183771090|gb|DS817433.1	24	2.70069e-70	I ricinus contig 17761	97.7778	I ricinus contig 17761	200	I ricinus contig 38147	269.864	I ricinus contig 17761
gi|183761644|gb|DS826879.1	24	5.14961e-117	I ricinus contig 161570	100	I ricinus contig 161570	288	I ricinus contig 47374	425.601	I ricinus contig 161570
gi|183751866|gb|DS836657.1	24	1.54789e-134	I ricinus contig 72103	84.4444	I ricinus contig 147330	619	I ricinus contig 72103	483.282	I ricinus contig 72103
gi|183730092|gb|DS858430.1	24	1.20016e-157	I ricinus contig 162197	88.862	I ricinus contig 6395	504	I ricinus contig 162197	560.19	I ricinus contig 162197
gi|183722258|gb|DS866264.1	24	3.08033e-117	I ricinus contig 16883	87.8788	I ricinus contig 220830	938	I ricinus contig 16883	425.601	I ricinus contig 16883
gi|183706439|gb|DS882083.1	24	1.28228e-24	I ricinus contig 17600	95.3125	I ricinus contig 17600	101	I ricinus contig 124318	117.971	I ricinus contig 17600
gi|183685750|gb|DS902772.1	24	0	I ricinus contig 136501	100	I ricinus contig 65323	675	I ricinus contig 136501	844.747	I ricinus contig 136501
gi|183672746|gb|DS913623.1	24	0	I ricinus contig 37502	95.2862	I ricinus contig 5199	620	I ricinus contig 37502	835.134	I ricinus contig 37502
gi|183664149|gb|DS922195.1	24	1.90823e-86	I ricinus contig 183077	91.5663	I ricinus contig 1974	408	I ricinus contig 189713	323.699	I ricinus contig 183077
gi|183651458|gb|DS934877.1	24	9.63774e-147	I ricinus contig 47820	100	I ricinus contig 10895	451	I ricinus contig 165905	523.658	I ricinus contig 47820
gi|183644649|gb|DS941686.1	24	1.95202e-74	I ricinus contig 12111	100	I ricinus contig 89348	202	I ricinus contig 12111	283.322	I ricinus contig 12111
gi|183644064|gb|DS942271.1	24	7.22269e-83	I ricinus contig 30306	98.1818	I ricinus contig 71847	212	I ricinus contig 30306	312.163	I ricinus contig 30306
gi|183643801|gb|DS942534.1	24	9.83777e-59	I ricinus contig 42294	94.9153	I ricinus contig 17531	342	I ricinus contig 135050	231.41	I ricinus contig 42294
gi|183640108|gb|DS946227.1	24	1.15048e-54	I ricinus contig 2730	96.8421	I ricinus contig 70962	130	I ricinus contig 70962	217.951	I ricinus contig 2730
gi|183639076|gb|DS947259.1	24	5.87014e-61	I ricinus contig 30306	100	I ricinus contig 30306	218	I ricinus contig 71847	239.101	I ricinus contig 30306
gi|183631168|gb|DS955087.1	24	0	I ricinus contig 196478	95.9184	I ricinus contig 72103	2087	I ricinus contig 196478	2127.18	I ricinus contig 196478
gi|183620941|gb|DS965314.1	24	0	I ricinus contig 81573	95.8763	I ricinus contig 17751	4527	I ricinus contig 81573	5828.35	I ricinus contig 81573
gi|183620119|gb|DS966136.1	24	7.79028e-170	I ricinus contig 8226	95.1456	I ricinus contig 59489	428	I ricinus contig 77334	600.566	I ricinus contig 8226
gi|183611507|gb|DS974748.1	24	3.37933e-157	I ricinus contig 72103	89.8876	I ricinus contig 175564	676	I ricinus contig 210069	558.267	I ricinus contig 72103
gi|183975203|gb|DS613320.1	23	3.03051e-84	I ricinus contig 198655	95.5224	I ricinus contig 198655	221	I ricinus contig 198655	316.008	I ricinus contig 198655
gi|183974013|gb|DS614510.1	23	0	I ricinus contig 37502	94.6128	I ricinus contig 5199	575	I ricinus contig 37502	712.082	I ricinus contig 37502
gi|183968669|gb|DS619854.1	23	1.80436e-86	I ricinus contig 47374	94.0299	I ricinus contig 47374	296	I ricinus contig 63264	325.622	I ricinus contig 47374
gi|183954581|gb|DS633942.1	23	0	I ricinus contig 46656	98.1651	I ricinus contig 47374	720	I ricinus contig 46656	700.546	I ricinus contig 46656
gi|183942259|gb|DS646264.1	23	3.87562e-158	I ricinus contig 210069	88.5135	I ricinus contig 6395	907	I ricinus contig 210069	562.112	I ricinus contig 210069
gi|183932076|gb|DS656447.1	23	0	I ricinus contig 235651	100	I ricinus contig 235768	7407	I ricinus contig 235651	13809.4	I ricinus contig 235651
gi|183926634|gb|DS661889.1	23	1.29777e-134	I ricinus contig 139378	92.8571	I ricinus contig 159300	497	I ricinus contig 106917	483.282	I ricinus contig 139378
gi|183904938|gb|DS683585.1	23	9.1192e-147	I ricinus contig 141928	93.1624	I ricinus contig 141928	571	I ricinus contig 141928	523.658	I ricinus contig 141928
gi|183885127|gb|DS703396.1	23	0	I ricinus contig 47820	97.6744	I ricinus contig 152348	623	I ricinus contig 117706	819.752	I ricinus contig 47820
gi|183879528|gb|DS708995.1	23	1.12826e-153	I ricinus contig 47054	100	I ricinus contig 47054	468	I ricinus contig 47054	546.731	I ricinus contig 47054
gi|183851853|gb|DS736670.1	23	7.76809e-78	I ricinus contig 30306	100	I ricinus contig 30306	212	I ricinus contig 30306	294.859	I ricinus contig 30306
gi|183842586|gb|DS745937.1	23	3.34835e-95	I ricinus contig 175564	95.7447	I ricinus contig 175564	308	I ricinus contig 175564	352.539	I ricinus contig 175564
gi|183840981|gb|DS747542.1	23	1.07673e-92	I ricinus contig 24120	99.0654	I ricinus contig 122723	310	I ricinus contig 24120	344.849	I ricinus contig 24120
gi|183829540|gb|DS758983.1	23	9.15155e-133	I ricinus contig 121997	100	I ricinus contig 67057	317	I ricinus contig 121997	477.514	I ricinus contig 121997
gi|183822985|gb|DS765538.1	23	0	I ricinus contig 1607	92	I ricinus contig 1607	702	I ricinus contig 1607	762.072	I ricinus contig 1607
gi|183805361|gb|DS783162.1	23	2.89815e-147	I ricinus contig 149312	91.8519	I ricinus contig 1221	443	I ricinus contig 149312	525.581	I ricinus contig 149312
gi|183803947|gb|DS784576.1	23	1.37283e-178	I ricinus contig 149312	94.403	I ricinus contig 1221	443	I ricinus contig 149312	629.406	I ricinus contig 149312
gi|183794424|gb|DS794099.1	23	3.19202e-77	I ricinus contig 49804	92.1951	I ricinus contig 49804	208	I ricinus contig 163199	292.936	I ricinus contig 49804
gi|183776706|gb|DS811817.1	23	2.00182e-86	I ricinus contig 127604	97.0803	I ricinus contig 2534	189	I ricinus contig 127604	323.699	I ricinus contig 127604
gi|183766436|gb|DS822087.1	23	1.52359e-46	I ricinus contig 150496	97.8947	I ricinus contig 19702	196	I ricinus contig 118307	191.033	I ricinus contig 150496
gi|183742654|gb|DS845868.1	23	0	I ricinus contig 17297	100	I ricinus contig 10895	590	I ricinus contig 19411	1002.41	I ricinus contig 17297
gi|183739533|gb|DS848989.1	23	0	I ricinus contig 64096	84.6154	I ricinus contig 132575	1004	I ricinus contig 80719	904.351	I ricinus contig 64096
gi|183724366|gb|DS864156.1	23	4.47029e-94	I ricinus contig 47374	100	I ricinus contig 47374	245	I ricinus contig 42554	348.694	I ricinus contig 47374
gi|183714757|gb|DS873765.1	23	2.13027e-162	I ricinus contig 210069	91.3043	I ricinus contig 6395	747	I ricinus contig 210069	575.571	I ricinus contig 210069
gi|183706703|gb|DS881819.1	23	0	I ricinus contig 35506	96.7213	I ricinus contig 94366	600	I ricinus contig 35506	994.717	I ricinus contig 35506
gi|183702406|gb|DS886116.1	23	0	I ricinus contig 37502	94.9495	I ricinus contig 5199	586	I ricinus contig 37502	762.072	I ricinus contig 37502
gi|183700231|gb|DS888291.1	23	6.87578e-115	I ricinus contig 175938	98.1132	I ricinus contig 192691	347	I ricinus contig 24477	417.911	I ricinus contig 175938
gi|183692222|gb|DS896300.1	23	4.46146e-72	I ricinus contig 29437	94	I ricinus contig 81812	331	I ricinus contig 29437	275.632	I ricinus contig 29437
gi|183692095|gb|DS896427.1	23	8.17948e-34	I ricinus contig 205904	98.3871	I ricinus contig 51056	94	I ricinus contig 98825	148.734	I ricinus contig 205904
gi|183691570|gb|DS896952.1	23	5.67529e-174	I ricinus contig 10571	97.4138	I ricinus contig 10572	434	I ricinus contig 10571	614.025	I ricinus contig 10571
gi|183682067|gb|DS906440.1	23	0	I ricinus contig 103450	95.5882	I ricinus contig 52982	4966	I ricinus contig 103450	7904.86	I ricinus contig 103450
gi|183661630|gb|DS924705.1	23	0	I ricinus contig 19732	95.9184	I ricinus contig 72103	996	I ricinus contig 19732	1123.54	I ricinus contig 19732
gi|183647919|gb|DS938416.1	23	0	I ricinus contig 165891	96.2264	I ricinus contig 175564	602	I ricinus contig 165891	671.705	I ricinus contig 165891
gi|183615757|gb|DS970498.1	23	4.26988e-153	I ricinus contig 147330	90.4564	I ricinus contig 8394	542	I ricinus contig 147330	544.808	I ricinus contig 147330
gi|183606924|gb|DS979331.1	23	3.80841e-117	I ricinus contig 10797	95.7143	I ricinus contig 137916	283	I ricinus contig 137916	425.601	I ricinus contig 10797
gi|183971017|gb|DS617506.1	22	0	I ricinus contig 74102	100	I ricinus contig 47054	612	I ricinus contig 94780	723.618	I ricinus contig 74102
gi|183963233|gb|DS625290.1	22	0	I ricinus contig 37502	93.4579	I ricinus contig 34681	716	I ricinus contig 18662	906.273	I ricinus contig 37502
gi|183959215|gb|DS629308.1	22	9.24297e-45	I ricinus contig 218421	98.3051	I ricinus contig 179034	127	I ricinus contig 218421	185.265	I ricinus contig 218421
gi|183949686|gb|DS638837.1	22	3.30854e-91	I ricinus contig 34784	90.6103	I ricinus contig 50749	287	I ricinus contig 34784	339.08	I ricinus contig 34784
gi|183946993|gb|DS641530.1	22	0	I ricinus contig 25932	92.9078	I ricinus contig 25932	608	I ricinus contig 25932	744.768	I ricinus contig 25932
gi|183919489|gb|DS669034.1	22	0	I ricinus contig 37502	94.6309	I ricinus contig 5199	622	I ricinus contig 37502	731.309	I ricinus contig 37502
gi|183912071|gb|DS676452.1	22	0	I ricinus contig 208	94.1176	I ricinus contig 107618	586	I ricinus contig 208	800.526	I ricinus contig 208
gi|183890053|gb|DS698470.1	22	0	I ricinus contig 118067	93.7133	I ricinus contig 118067	1703	I ricinus contig 130522	1852.24	I ricinus contig 118067
gi|183876214|gb|DS712309.1	22	8.04171e-57	I ricinus contig 20979	97.619	I ricinus contig 20979	163	I ricinus contig 26596	225.642	I ricinus contig 20979
gi|183849318|gb|DS739205.1	22	7.30572e-156	I ricinus contig 72103	93.3775	I ricinus contig 175564	504	I ricinus contig 224873	554.421	I ricinus contig 72103
gi|183846861|gb|DS741662.1	22	0	I ricinus contig 13344	98.5714	I ricinus contig 10718	1057	I ricinus contig 13344	1058.17	I ricinus contig 13344
gi|183844189|gb|DS744334.1	22	0	I ricinus contig 54782	91.2281	I ricinus contig 56627	1133	I ricinus contig 54782	873.588	I ricinus contig 54782
gi|183835913|gb|DS752610.1	22	5.91229e-156	I ricinus contig 72103	96.1538	I ricinus contig 180669	549	I ricinus contig 210069	554.421	I ricinus contig 72103
gi|183833803|gb|DS754720.1	22	6.0412e-93	I ricinus contig 47054	96.3918	I ricinus contig 112334	360	I ricinus contig 94780	344.849	I ricinus contig 47054
gi|183823376|gb|DS765147.1	22	0	I ricinus contig 187465	100	I ricinus contig 47054	527	I ricinus contig 187465	721.695	I ricinus contig 187465
gi|183818129|gb|DS770394.1	22	5.87238e-57	I ricinus contig 7354	95.7983	I ricinus contig 104139	212	I ricinus contig 30896	225.642	I ricinus contig 7354
gi|183813995|gb|DS774528.1	22	0	I ricinus contig 6985	95.0704	I ricinus contig 42921	1196	I ricinus contig 58168	1119.69	I ricinus contig 6985
gi|183807112|gb|DS781411.1	22	9.9336e-151	I ricinus contig 72749	100	I ricinus contig 91999	471	I ricinus contig 72749	537.117	I ricinus contig 72749
gi|183799554|gb|DS788969.1	22	0	I ricinus contig 37502	93.0556	I ricinus contig 37502	717	I ricinus contig 37502	927.423	I ricinus contig 37502
gi|183793741|gb|DS794782.1	22	1.89666e-153	I ricinus contig 147330	94.2029	I ricinus contig 1724	569	I ricinus contig 147330	546.731	I ricinus contig 147330
gi|183757888|gb|DS830635.1	22	9.48843e-81	I ricinus contig 24888	95.283	I ricinus contig 85134	215	I ricinus contig 60389	304.472	I ricinus contig 24888
gi|183756538|gb|DS831985.1	22	1.088e-173	I ricinus contig 55661	93.007	I ricinus contig 197459	615	I ricinus contig 55661	614.025	I ricinus contig 55661
gi|183754631|gb|DS833892.1	22	5.53319e-53	I ricinus contig 135519	94.2857	I ricinus contig 221788	201	I ricinus contig 135519	212.183	I ricinus contig 135519
gi|183749181|gb|DS839342.1	22	0	I ricinus contig 210069	94.2857	I ricinus contig 6395	685	I ricinus contig 210069	706.314	I ricinus contig 210069
gi|183737671|gb|DS850851.1	22	0	I ricinus contig 152692	92.5532	I ricinus contig 4191	915	I ricinus contig 32151	994.717	I ricinus contig 152692
gi|183726471|gb|DS862051.1	22	4.49344e-39	I ricinus contig 140541	96.4912	I ricinus contig 54091	160	I ricinus contig 140541	166.039	I ricinus contig 140541
gi|183721938|gb|DS866584.1	22	0	I ricinus contig 58226	95	I ricinus contig 37502	1143	I ricinus contig 58226	971.645	I ricinus contig 58226
gi|183716169|gb|DS872353.1	22	6.49202e-139	I ricinus contig 17060	100	I ricinus contig 47054	496	I ricinus contig 94780	498.664	I ricinus contig 17060
gi|183710386|gb|DS878136.1	22	0	I ricinus contig 1607	93.0556	I ricinus contig 21741	517	I ricinus contig 1607	687.087	I ricinus contig 1607
gi|183704237|gb|DS884285.1	22	2.57495e-177	I ricinus contig 63264	97.9167	I ricinus contig 26596	506	I ricinus contig 63264	627.484	I ricinus contig 63264
gi|183659724|gb|DS926611.1	22	3.32119e-62	I ricinus contig 149325	96.4912	I ricinus contig 111448	236	I ricinus contig 76565	242.946	I ricinus contig 149325
gi|183637320|gb|DS948983.1	22	1.34207e-68	I ricinus contig 30306	100	I ricinus contig 30306	207	I ricinus contig 57614	264.096	I ricinus contig 30306
gi|183609461|gb|DS976794.1	22	0	I ricinus contig 87356	94.1368	I ricinus contig 87356	3660	I ricinus contig 87356	5645.7	I ricinus contig 87356
gi|183607884|gb|DS978371.1	22	0	I ricinus contig 3081	90.6272	I ricinus contig 3081	1609	I ricinus contig 139959	1900.3	I ricinus contig 3081
gi|183968784|gb|DS619739.1	21	3.33412e-80	I ricinus contig 95661	94.6809	I ricinus contig 1974	350	I ricinus contig 189713	302.549	I ricinus contig 95661
gi|183964311|gb|DS624212.1	21	5.17474e-31	I ricinus contig 126313	100	I ricinus contig 126313	72	I ricinus contig 126313	139.121	I ricinus contig 126313
gi|183958490|gb|DS630033.1	21	4.43269e-94	I ricinus contig 9727	97.619	I ricinus contig 9727	387	I ricinus contig 9727	348.694	I ricinus contig 9727
gi|183957609|gb|DS630914.1	21	0	I ricinus contig 3203	100	I ricinus contig 3203	15773	I ricinus contig 3203	24518.8	I ricinus contig 3203
gi|183954837|gb|DS633686.1	21	0	I ricinus contig 208	91.1017	I ricinus contig 1190	697	I ricinus contig 208	760.149	I ricinus contig 208
gi|183954419|gb|DS634104.1	21	1.19687e-142	I ricinus contig 2537	94	I ricinus contig 39642	529	I ricinus contig 2537	510.2	I ricinus contig 2537
gi|183950997|gb|DS637526.1	21	2.48996e-103	I ricinus contig 37502	94.3925	I ricinus contig 34681	309	I ricinus contig 37502	379.457	I ricinus contig 37502
gi|183947537|gb|DS640986.1	21	0	I ricinus contig 101064	94.7368	I ricinus contig 6395	1246	I ricinus contig 101064	1806.09	I ricinus contig 101064
gi|183940697|gb|DS647826.1	21	1.7201e-68	I ricinus contig 200484	100	I ricinus contig 207215	172	I ricinus contig 98644	264.096	I ricinus contig 200484
gi|183930866|gb|DS657657.1	21	3.43673e-125	I ricinus contig 56418	95.9108	I ricinus contig 56418	434	I ricinus contig 196350	454.442	I ricinus contig 56418
gi|183924001|gb|DS664522.1	21	0	I ricinus contig 47820	98.2456	I ricinus contig 117706	729	I ricinus contig 26151	958.186	I ricinus contig 47820
gi|183923459|gb|DS665064.1	21	9.33403e-107	I ricinus contig 72768	94.2857	I ricinus contig 72768	260	I ricinus contig 72768	390.993	I ricinus contig 72768
gi|183898683|gb|DS689840.1	21	8.09139e-151	I ricinus contig 180669	95.2756	I ricinus contig 1724	546	I ricinus contig 210069	537.117	I ricinus contig 180669
gi|183893735|gb|DS694788.1	21	0	I ricinus contig 147330	97.9592	I ricinus contig 72103	563	I ricinus contig 147330	683.242	I ricinus contig 147330
gi|183886836|gb|DS701687.1	21	7.77108e-74	I ricinus contig 49678	97.5904	I ricinus contig 49678	230	I ricinus contig 49678	281.4	I ricinus contig 49678
gi|183876994|gb|DS711529.1	21	1.03343e-54	I ricinus contig 2730	96.8421	I ricinus contig 70962	130	I ricinus contig 70962	217.951	I ricinus contig 2730
gi|183875187|gb|DS713336.1	21	2.26954e-142	I ricinus contig 8394	91.1894	I ricinus contig 6395	503	I ricinus contig 8394	510.2	I ricinus contig 8394
gi|183871155|gb|DS717368.1	21	0	I ricinus contig 39362	93.2692	I ricinus contig 37502	575	I ricinus contig 37502	706.314	I ricinus contig 39362
gi|183847963|gb|DS740560.1	21	4.58863e-116	I ricinus contig 55090	100	I ricinus contig 16837	259	I ricinus contig 55090	421.756	I ricinus contig 55090
gi|183846840|gb|DS741683.1	21	0	I ricinus contig 207446	93.8575	I ricinus contig 207446	567	I ricinus contig 72103	639.02	I ricinus contig 207446
gi|183832304|gb|DS756219.1	21	2.14801e-147	I ricinus contig 164404	91.1392	I ricinus contig 32650	444	I ricinus contig 164404	529.427	I ricinus contig 164404
gi|183826600|gb|DS761923.1	21	6.13484e-112	I ricinus contig 47054	100	I ricinus contig 47054	360	I ricinus contig 17141	408.297	I ricinus contig 47054
gi|183792800|gb|DS795723.1	21	0	I ricinus contig 11899	93.2039	I ricinus contig 60040	563	I ricinus contig 11899	694.778	I ricinus contig 11899
gi|183777482|gb|DS811041.1	21	1.47464e-149	I ricinus contig 224873	97.9592	I ricinus contig 72103	525	I ricinus contig 224873	533.272	I ricinus contig 224873
gi|183769512|gb|DS819011.1	21	0	I ricinus contig 152178	94.4656	I ricinus contig 152178	523	I ricinus contig 152178	831.289	I ricinus contig 152178
gi|183766672|gb|DS821851.1	21	2.83618e-103	I ricinus contig 32650	93.1624	I ricinus contig 1724	277	I ricinus contig 72103	379.457	I ricinus contig 32650
gi|183762319|gb|DS826204.1	21	1.93523e-111	I ricinus contig 130495	93.9024	I ricinus contig 34831	307	I ricinus contig 130495	406.375	I ricinus contig 130495
gi|183744709|gb|DS843813.1	21	2.73122e-99	I ricinus contig 47374	95.7447	I ricinus contig 161570	294	I ricinus contig 63264	365.998	I ricinus contig 47374
gi|183744674|gb|DS843848.1	21	0	I ricinus contig 37502	94.2761	I ricinus contig 5199	672	I ricinus contig 37502	938.959	I ricinus contig 37502
gi|183736659|gb|DS851863.1	21	4.88266e-90	I ricinus contig 24382	93.9394	I ricinus contig 146941	239	I ricinus contig 24382	335.235	I ricinus contig 24382
gi|183734225|gb|DS854297.1	21	0	I ricinus contig 37502	94.2761	I ricinus contig 5199	560	I ricinus contig 37502	708.237	I ricinus contig 37502
gi|183728130|gb|DS860392.1	21	3.68407e-65	I ricinus contig 122968	100	I ricinus contig 122968	174	I ricinus contig 64548	252.559	I ricinus contig 122968
gi|183720895|gb|DS867627.1	21	1.37818e-138	I ricinus contig 210069	85.8621	I ricinus contig 6395	597	I ricinus contig 210069	496.741	I ricinus contig 210069
gi|183686579|gb|DS901943.1	21	2.40755e-118	I ricinus contig 26820	93.6508	I ricinus contig 32650	410	I ricinus contig 26820	429.447	I ricinus contig 26820
gi|183685726|gb|DS902796.1	21	0	I ricinus contig 7139	95.7447	I ricinus contig 72103	754	I ricinus contig 210069	862.052	I ricinus contig 7139
gi|183678626|gb|DS909881.1	21	0	I ricinus contig 85730	97.6471	I ricinus contig 10572	484	I ricinus contig 85730	819.752	I ricinus contig 85730
gi|183674410|gb|DS912299.1	21	1.09527e-102	I ricinus contig 5347	94.6746	I ricinus contig 225931	315	I ricinus contig 5347	377.534	I ricinus contig 5347
gi|183673043|gb|DS913343.1	21	1.77846e-163	I ricinus contig 55731	98.1013	I ricinus contig 3156	351	I ricinus contig 55731	579.416	I ricinus contig 55731
gi|183666826|gb|DS919520.1	21	1.10516e-175	I ricinus contig 206205	98.5294	I ricinus contig 19801	637	I ricinus contig 206205	619.793	I ricinus contig 206205
gi|183662010|gb|DS924326.1	21	0	I ricinus contig 19564	92.6471	I ricinus contig 241	781	I ricinus contig 19564	871.665	I ricinus contig 19564
gi|183659766|gb|DS926569.1	21	1.48972e-171	I ricinus contig 72103	94.5946	I ricinus contig 26820	579	I ricinus contig 210069	606.334	I ricinus contig 72103
gi|183654015|gb|DS932320.1	21	0	I ricinus contig 90814	86.3436	I ricinus contig 73025	1159	I ricinus contig 2736	854.361	I ricinus contig 90814
gi|183650616|gb|DS935719.1	21	0	I ricinus contig 37502	94.1392	I ricinus contig 5199	612	I ricinus contig 37502	746.69	I ricinus contig 37502
gi|183645949|gb|DS940386.1	21	2.2542e-89	I ricinus contig 121078	94.152	I ricinus contig 167383	228	I ricinus contig 121078	333.312	I ricinus contig 121078
gi|183645000|gb|DS941335.1	21	1.28578e-87	I ricinus contig 72103	90.8714	I ricinus contig 32650	363	I ricinus contig 26820	327.544	I ricinus contig 72103
gi|183641248|gb|DS945087.1	21	0	I ricinus contig 96839	96.7033	I ricinus contig 71200	2467	I ricinus contig 18930	3523.05	I ricinus contig 96839
gi|183630590|gb|DS955665.1	21	3.83023e-124	I ricinus contig 77635	98	I ricinus contig 187012	483	I ricinus contig 18758	448.674	I ricinus contig 77635
gi|183625849|gb|DS960406.1	21	1.34531e-138	I ricinus contig 72103	95.9184	I ricinus contig 72103	565	I ricinus contig 72103	496.741	I ricinus contig 72103
gi|183623812|gb|DS962443.1	21	0	I ricinus contig 69595	96.4	I ricinus contig 72415	2958	I ricinus contig 69595	4232.52	I ricinus contig 69595
gi|183623177|gb|DS963078.1	21	1.8683e-78	I ricinus contig 30306	100	I ricinus contig 131434	213	I ricinus contig 30306	296.781	I ricinus contig 30306
gi|183621045|gb|DS965210.1	21	5.45511e-86	I ricinus contig 31960	94.8718	I ricinus contig 163319	206	I ricinus contig 31960	321.776	I ricinus contig 31960
gi|183618626|gb|DS967629.1	21	0	I ricinus contig 1607	96.3636	I ricinus contig 1607	453	I ricinus contig 81000	721.695	I ricinus contig 1607
gi|183952129|gb|DS636394.1	20	0	I ricinus contig 16238	93.2099	I ricinus contig 16238	705	I ricinus contig 16238	660.169	I ricinus contig 16238
gi|183943091|gb|DS645432.1	20	0	I ricinus contig 47054	100	I ricinus contig 47054	632	I ricinus contig 94780	808.216	I ricinus contig 47054
gi|183940637|gb|DS647886.1	20	1.50638e-156	I ricinus contig 47054	98.4615	I ricinus contig 47054	491	I ricinus contig 94780	556.344	I ricinus contig 47054
gi|183933446|gb|DS655077.1	20	2.37705e-162	I ricinus contig 5888	94.6078	I ricinus contig 47374	446	I ricinus contig 5888	575.571	I ricinus contig 5888
gi|183932683|gb|DS655840.1	20	8.92588e-129	I ricinus contig 135207	97.3282	I ricinus contig 135207	262	I ricinus contig 135207	464.055	I ricinus contig 135207
gi|183931664|gb|DS656859.1	20	3.79307e-100	I ricinus contig 8394	87.5912	I ricinus contig 136407	376	I ricinus contig 8394	369.843	I ricinus contig 8394
gi|183927380|gb|DS661143.1	20	0	I ricinus contig 5364	91.5663	I ricinus contig 5364	539	I ricinus contig 5364	652.479	I ricinus contig 5364
gi|183926756|gb|DS661767.1	20	9.03703e-78	I ricinus contig 30306	100	I ricinus contig 30306	219	I ricinus contig 67057	294.859	I ricinus contig 30306
gi|183925219|gb|DS663304.1	20	0	I ricinus contig 78531	90.4236	I ricinus contig 30102	1801	I ricinus contig 78531	1994.51	I ricinus contig 78531
gi|183924156|gb|DS664367.1	20	9.81212e-74	I ricinus contig 133125	100	I ricinus contig 71847	231	I ricinus contig 133125	281.4	I ricinus contig 133125
gi|183918906|gb|DS669617.1	20	5.65139e-140	I ricinus contig 94780	92.8571	I ricinus contig 94780	495	I ricinus contig 94780	502.509	I ricinus contig 94780
gi|183913263|gb|DS675260.1	20	0	I ricinus contig 47820	100	I ricinus contig 117706	467	I ricinus contig 117706	692.855	I ricinus contig 47820
gi|183907130|gb|DS681393.1	20	0	I ricinus contig 35492	95.493	I ricinus contig 843	1763	I ricinus contig 35492	1633.05	I ricinus contig 35492
gi|183891073|gb|DS697450.1	20	1.88862e-178	I ricinus contig 47820	100	I ricinus contig 10895	482	I ricinus contig 47820	629.406	I ricinus contig 47820
gi|183882218|gb|DS706305.1	20	1.98673e-122	I ricinus contig 53166	93.2692	I ricinus contig 207646	340	I ricinus contig 53166	444.828	I ricinus contig 53166
gi|183880291|gb|DS708232.1	20	0	I ricinus contig 172702	90.0763	I ricinus contig 72103	647	I ricinus contig 172702	767.84	I ricinus contig 172702
gi|183868510|gb|DS720013.1	20	0	I ricinus contig 45170	97.3684	I ricinus contig 45170	3370	I ricinus contig 45170	3894.13	I ricinus contig 45170
gi|183858806|gb|DS729717.1	20	1.03681e-142	I ricinus contig 105228	96.2825	I ricinus contig 88081	346	I ricinus contig 105228	510.2	I ricinus contig 105228
gi|183850474|gb|DS738049.1	20	1.38917e-145	I ricinus contig 89648	91.9753	I ricinus contig 99331	433	I ricinus contig 89648	519.813	I ricinus contig 89648
gi|183849525|gb|DS738998.1	20	2.94769e-128	I ricinus contig 149312	91.791	I ricinus contig 33134	444	I ricinus contig 149312	462.132	I ricinus contig 149312
gi|183843283|gb|DS745240.1	20	5.16286e-50	I ricinus contig 59841	94.7368	I ricinus contig 175098	139	I ricinus contig 141011	202.57	I ricinus contig 59841
gi|183842613|gb|DS745910.1	20	0	I ricinus contig 192798	84.9693	I ricinus contig 73025	1080	I ricinus contig 48062	992.794	I ricinus contig 192798
gi|183841132|gb|DS747391.1	20	1.77559e-93	I ricinus contig 170766	95.7895	I ricinus contig 148709	207	I ricinus contig 170766	346.771	I ricinus contig 170766
gi|183835212|gb|DS753311.1	20	1.20399e-120	I ricinus contig 56418	98.1481	I ricinus contig 101816	637	I ricinus contig 196350	437.138	I ricinus contig 56418
gi|183833260|gb|DS755263.1	20	8.93597e-133	I ricinus contig 96782	97.6	I ricinus contig 99112	284	I ricinus contig 96782	477.514	I ricinus contig 96782
gi|183828890|gb|DS759633.1	20	0	I ricinus contig 37502	94.9495	I ricinus contig 5199	528	I ricinus contig 37502	694.778	I ricinus contig 37502
gi|183827012|gb|DS761511.1	20	1.43583e-178	I ricinus contig 140986	93.6667	I ricinus contig 5199	454	I ricinus contig 37502	629.406	I ricinus contig 140986
gi|183822367|gb|DS766156.1	20	2.24375e-45	I ricinus contig 77698	96.875	I ricinus contig 168435	202	I ricinus contig 77698	187.188	I ricinus contig 77698
gi|183812397|gb|DS776126.1	20	8.66553e-140	I ricinus contig 149312	90.8654	I ricinus contig 33134	431	I ricinus contig 149312	500.586	I ricinus contig 149312
gi|183811125|gb|DS777398.1	20	2.91078e-51	I ricinus contig 138730	98	I ricinus contig 89266	129	I ricinus contig 69871	206.415	I ricinus contig 138730
gi|183808815|gb|DS779708.1	20	5.47757e-97	I ricinus contig 131574	93.8596	I ricinus contig 131574	229	I ricinus contig 15828	358.307	I ricinus contig 131574
gi|183808737|gb|DS779786.1	20	1.55226e-93	I ricinus contig 15306	92.4686	I ricinus contig 15306	241	I ricinus contig 29123	346.771	I ricinus contig 15306
gi|183790244|gb|DS798279.1	20	0	I ricinus contig 62230	94.5655	I ricinus contig 121074	4524	I ricinus contig 62230	6237.89	I ricinus contig 62230
gi|183774956|gb|DS813567.1	20	1.16454e-124	I ricinus contig 48586	97.7612	I ricinus contig 29628	267	I ricinus contig 48586	450.596	I ricinus contig 48586
gi|183767306|gb|DS821217.1	20	1.47538e-154	I ricinus contig 149312	94.0678	I ricinus contig 1221	433	I ricinus contig 149312	550.576	I ricinus contig 149312
gi|183766681|gb|DS821842.1	20	2.60259e-22	I ricinus contig 194459	94.2029	I ricinus contig 194459	69	I ricinus contig 194459	110.281	I ricinus contig 194459
gi|183766529|gb|DS821994.1	20	0	I ricinus contig 101994	98.9796	I ricinus contig 138031	1259	I ricinus contig 101994	983.181	I ricinus contig 101994
gi|183754807|gb|DS833716.1	20	4.74049e-44	I ricinus contig 87318	96.4706	I ricinus contig 108853	132	I ricinus contig 19185	183.343	I ricinus contig 87318
gi|183753664|gb|DS834859.1	20	6.22655e-145	I ricinus contig 72103	90.6667	I ricinus contig 175564	565	I ricinus contig 72103	517.89	I ricinus contig 72103
gi|183744514|gb|DS844008.1	20	0	I ricinus contig 1607	92.4786	I ricinus contig 1607	584	I ricinus contig 1607	862.052	I ricinus contig 1607
gi|183734054|gb|DS854468.1	20	1.1086e-39	I ricinus contig 106129	96.875	I ricinus contig 106129	105	I ricinus contig 106129	167.961	I ricinus contig 106129
gi|183733904|gb|DS854618.1	20	6.39251e-137	I ricinus contig 127651	96.732	I ricinus contig 82706	294	I ricinus contig 127651	490.973	I ricinus contig 127651
gi|183726405|gb|DS862117.1	20	4.25601e-43	I ricinus contig 197398	100	I ricinus contig 70270	186	I ricinus contig 197398	179.497	I ricinus contig 197398
gi|183719256|gb|DS869266.1	20	0	I ricinus contig 27847	97.2093	I ricinus contig 4310	2315	I ricinus contig 27847	2848.19	I ricinus contig 27847
gi|183714839|gb|DS873683.1	20	2.37517e-70	I ricinus contig 207742	91.0995	I ricinus contig 207742	191	I ricinus contig 207742	269.864	I ricinus contig 207742
gi|183714235|gb|DS874287.1	20	7.66079e-41	I ricinus contig 127612	96.9072	I ricinus contig 35162	111	I ricinus contig 150673	171.807	I ricinus contig 127612
gi|183708962|gb|DS879560.1	20	0	I ricinus contig 90504	100	I ricinus contig 201	1174	I ricinus contig 90504	1283.12	I ricinus contig 90504
gi|183707268|gb|DS881254.1	20	9.94332e-38	I ricinus contig 157540	97.2603	I ricinus contig 197252	123	I ricinus contig 191438	162.193	I ricinus contig 157540
gi|183703300|gb|DS885222.1	20	8.45739e-130	I ricinus contig 191268	96.4286	I ricinus contig 56418	399	I ricinus contig 196350	469.823	I ricinus contig 191268
gi|183683231|gb|DS905291.1	20	8.01199e-151	I ricinus contig 72103	92.5373	I ricinus contig 72103	529	I ricinus contig 224873	537.117	I ricinus contig 72103
gi|183681887|gb|DS906620.1	20	0	I ricinus contig 210069	91.4286	I ricinus contig 6395	1234	I ricinus contig 210069	704.391	I ricinus contig 210069
gi|183679674|gb|DS908833.1	20	0	I ricinus contig 97862	86.7277	I ricinus contig 223094	1043	I ricinus contig 97862	990.872	I ricinus contig 97862
gi|183661364|gb|DS924971.1	20	1.14988e-69	I ricinus contig 210499	94.7368	I ricinus contig 210499	249	I ricinus contig 210499	267.941	I ricinus contig 210499
gi|183653894|gb|DS932441.1	20	0	I ricinus contig 194831	92.953	I ricinus contig 50013	597	I ricinus contig 194831	677.474	I ricinus contig 194831
gi|183653560|gb|DS932775.1	20	1.6687e-121	I ricinus contig 32650	90.535	I ricinus contig 1724	468	I ricinus contig 72103	439.06	I ricinus contig 32650
gi|183648426|gb|DS937909.1	20	1.45713e-24	I ricinus contig 194656	97.2222	I ricinus contig 194656	72	I ricinus contig 194656	117.971	I ricinus contig 194656
gi|183644449|gb|DS941886.1	20	2.9123e-176	I ricinus contig 140986	94.2761	I ricinus contig 5199	503	I ricinus contig 37502	621.716	I ricinus contig 140986
gi|183643296|gb|DS943039.1	20	0	I ricinus contig 37502	92.9293	I ricinus contig 5199	620	I ricinus contig 37502	756.304	I ricinus contig 37502
gi|183634316|gb|DS951939.1	20	2.73912e-125	I ricinus contig 183077	95.5056	I ricinus contig 95661	408	I ricinus contig 189713	452.519	I ricinus contig 183077
gi|183632276|gb|DS953979.1	20	2.08036e-71	I ricinus contig 8074	96.748	I ricinus contig 164703	295	I ricinus contig 8074	273.709	I ricinus contig 8074
gi|183625309|gb|DS960946.1	20	2.63752e-171	I ricinus contig 17914	95.1872	I ricinus contig 17914	408	I ricinus contig 189713	606.334	I ricinus contig 17914
gi|183623190|gb|DS963065.1	20	0	I ricinus contig 37502	93.9394	I ricinus contig 5199	575	I ricinus contig 37502	733.231	I ricinus contig 37502
gi|183621550|gb|DS964705.1	20	0	I ricinus contig 41923	97.4576	I ricinus contig 67242	661	I ricinus contig 210069	785.144	I ricinus contig 41923
gi|183621157|gb|DS965098.1	20	0	I ricinus contig 14230	95.8446	I ricinus contig 60252	4118	I ricinus contig 14230	5968.71	I ricinus contig 14230
gi|183612772|gb|DS973483.1	20	1.41946e-97	I ricinus contig 47374	95.3917	I ricinus contig 47374	289	I ricinus contig 63264	360.23	I ricinus contig 47374
gi|183608034|gb|DS978221.1	20	1.25059e-35	I ricinus contig 19185	100	I ricinus contig 112721	128	I ricinus contig 19185	154.502	I ricinus contig 19185
gi|183607018|gb|DS979237.1	20	1.30914e-149	I ricinus contig 30742	95.625	I ricinus contig 114597	393	I ricinus contig 30742	533.272	I ricinus contig 30742
gi|183974373|gb|DS614150.1	19	0	I ricinus contig 190983	91.453	I ricinus contig 14067	804	I ricinus contig 190983	771.685	I ricinus contig 190983
gi|183959319|gb|DS629204.1	19	0	I ricinus contig 137213	97.7901	I ricinus contig 22161	1336	I ricinus contig 45424	1240.82	I ricinus contig 137213
gi|183952539|gb|DS635984.1	19	4.07938e-164	I ricinus contig 72103	92.3077	I ricinus contig 175564	646	I ricinus contig 210069	581.339	I ricinus contig 72103
gi|183950583|gb|DS637940.1	19	5.57692e-86	I ricinus contig 73057	98.2143	I ricinus contig 69205	203	I ricinus contig 73057	321.776	I ricinus contig 73057
gi|183946990|gb|DS641533.1	19	2.14085e-144	I ricinus contig 47820	100	I ricinus contig 10895	334	I ricinus contig 165895	515.968	I ricinus contig 47820
gi|183942526|gb|DS645997.1	19	8.38956e-140	I ricinus contig 29702	100	I ricinus contig 117706	375	I ricinus contig 149527	500.586	I ricinus contig 29702
gi|183940913|gb|DS647610.1	19	1.81392e-100	I ricinus contig 47789	100	I ricinus contig 161396	269	I ricinus contig 47789	369.843	I ricinus contig 47789
gi|183938300|gb|DS650223.1	19	9.57223e-93	I ricinus contig 62103	98.1481	I ricinus contig 165660	269	I ricinus contig 62103	344.849	I ricinus contig 62103
gi|183933855|gb|DS654668.1	19	6.44012e-49	I ricinus contig 114845	97.2727	I ricinus contig 175585	118	I ricinus contig 114845	198.724	I ricinus contig 114845
gi|183932436|gb|DS656087.1	19	8.48559e-81	I ricinus contig 47374	96.9231	I ricinus contig 26596	279	I ricinus contig 47374	304.472	I ricinus contig 47374
gi|183927769|gb|DS660754.1	19	0	I ricinus contig 131641	91.5344	I ricinus contig 23029	997	I ricinus contig 131641	1219.67	I ricinus contig 131641
gi|183923038|gb|DS665485.1	19	2.67364e-88	I ricinus contig 24382	92.4242	I ricinus contig 24382	239	I ricinus contig 24382	329.467	I ricinus contig 24382
gi|183918558|gb|DS669965.1	19	0	I ricinus contig 2929	100	I ricinus contig 127604	480	I ricinus contig 2929	712.082	I ricinus contig 2929
gi|183914305|gb|DS674218.1	19	1.15535e-150	I ricinus contig 47820	97.2603	I ricinus contig 117706	400	I ricinus contig 165905	537.117	I ricinus contig 47820
gi|183906460|gb|DS682063.1	19	0	I ricinus contig 105629	100	I ricinus contig 9168	563	I ricinus contig 105629	715.927	I ricinus contig 105629
gi|183904608|gb|DS683915.1	19	1.11757e-44	I ricinus contig 78120	100	I ricinus contig 2900	118	I ricinus contig 2900	185.265	I ricinus contig 78120
gi|183902109|gb|DS686414.1	19	1.65092e-79	I ricinus contig 30306	96.2617	I ricinus contig 57614	209	I ricinus contig 30306	300.627	I ricinus contig 30306
gi|183900248|gb|DS688275.1	19	2.91068e-132	I ricinus contig 29702	100	I ricinus contig 117706	374	I ricinus contig 29702	475.591	I ricinus contig 29702
gi|183895047|gb|DS693476.1	19	7.94821e-173	I ricinus contig 10895	100	I ricinus contig 117706	492	I ricinus contig 29702	610.179	I ricinus contig 10895
gi|183889585|gb|DS698938.1	19	0	I ricinus contig 205449	94.198	I ricinus contig 7474	1475	I ricinus contig 205449	1911.84	I ricinus contig 205449
gi|183888243|gb|DS700280.1	19	1.27173e-90	I ricinus contig 1724	96.4706	I ricinus contig 1724	229	I ricinus contig 23554	337.158	I ricinus contig 1724
gi|183886336|gb|DS702187.1	19	7.03648e-82	I ricinus contig 11516	95.0495	I ricinus contig 33429	246	I ricinus contig 11516	308.317	I ricinus contig 11516
gi|183885358|gb|DS703165.1	19	4.25113e-91	I ricinus contig 6395	95.2381	I ricinus contig 136407	325	I ricinus contig 147330	341.003	I ricinus contig 6395
gi|183883930|gb|DS704593.1	19	0	I ricinus contig 4951	100	I ricinus contig 10895	628	I ricinus contig 26151	1017.79	I ricinus contig 4951
gi|183875672|gb|DS712851.1	19	1.86795e-71	I ricinus contig 30306	96.2264	I ricinus contig 30306	251	I ricinus contig 24411	273.709	I ricinus contig 30306
gi|183868826|gb|DS719697.1	19	2.85702e-107	I ricinus contig 97233	96.6667	I ricinus contig 84011	299	I ricinus contig 97233	392.916	I ricinus contig 97233
gi|183868755|gb|DS719768.1	19	0	I ricinus contig 82350	96.6102	I ricinus contig 82350	741	I ricinus contig 82350	652.479	I ricinus contig 82350
gi|183862577|gb|DS725946.1	19	3.86259e-175	I ricinus contig 95409	94.5205	I ricinus contig 95409	499	I ricinus contig 95409	617.87	I ricinus contig 95409
gi|183862147|gb|DS726376.1	19	0	I ricinus contig 178704	93.3333	I ricinus contig 178704	604	I ricinus contig 178704	727.463	I ricinus contig 178704
gi|183849852|gb|DS738671.1	19	0	I ricinus contig 10895	100	I ricinus contig 117706	492	I ricinus contig 10895	810.139	I ricinus contig 10895
gi|183848272|gb|DS740251.1	19	0	I ricinus contig 19254	96.789	I ricinus contig 19254	675	I ricinus contig 37502	1137	I ricinus contig 19254
gi|183844158|gb|DS744365.1	19	1.64784e-119	I ricinus contig 29702	100	I ricinus contig 117706	349	I ricinus contig 149527	433.292	I ricinus contig 29702
gi|183828594|gb|DS759929.1	19	8.36578e-118	I ricinus contig 5479	98.2456	I ricinus contig 117706	290	I ricinus contig 117706	427.524	I ricinus contig 5479
gi|183822185|gb|DS766338.1	19	1.48812e-76	I ricinus contig 151644	96.3235	I ricinus contig 81763	214	I ricinus contig 151644	291.013	I ricinus contig 151644
gi|183819996|gb|DS768527.1	19	2.00146e-52	I ricinus contig 156082	100	I ricinus contig 75318	156	I ricinus contig 156082	210.26	I ricinus contig 156082
gi|183815011|gb|DS773512.1	19	1.42936e-53	I ricinus contig 90832	96.2963	I ricinus contig 81763	172	I ricinus contig 90832	214.106	I ricinus contig 90832
gi|183807738|gb|DS780785.1	19	0	I ricinus contig 37502	94.1176	I ricinus contig 37502	510	I ricinus contig 37502	637.097	I ricinus contig 37502
gi|183803515|gb|DS785008.1	19	0	I ricinus contig 37502	93.6242	I ricinus contig 5199	624	I ricinus contig 37502	706.314	I ricinus contig 37502
gi|183791692|gb|DS796831.1	19	1.57435e-167	I ricinus contig 140986	93.6027	I ricinus contig 5199	472	I ricinus contig 37502	592.875	I ricinus contig 140986
gi|183778437|gb|DS810086.1	19	7.75789e-151	I ricinus contig 10895	100	I ricinus contig 117706	436	I ricinus contig 29702	537.117	I ricinus contig 10895
gi|183777411|gb|DS811112.1	19	2.96343e-73	I ricinus contig 60465	89.6296	I ricinus contig 60465	278	I ricinus contig 60465	279.477	I ricinus contig 60465
gi|183774771|gb|DS813752.1	19	4.77466e-145	I ricinus contig 72103	88.7324	I ricinus contig 72103	564	I ricinus contig 210069	517.89	I ricinus contig 72103
gi|183772521|gb|DS816002.1	19	1.35429e-171	I ricinus contig 123977	98.3333	I ricinus contig 123977	547	I ricinus contig 123977	606.334	I ricinus contig 123977
gi|183772129|gb|DS816394.1	19	0	I ricinus contig 37325	97.1014	I ricinus contig 67738	2935	I ricinus contig 22084	4430.56	I ricinus contig 37325
gi|183762364|gb|DS826159.1	19	1.83181e-108	I ricinus contig 34137	92.4051	I ricinus contig 151049	363	I ricinus contig 104069	396.761	I ricinus contig 34137
gi|183756152|gb|DS832371.1	19	5.56606e-101	I ricinus contig 103571	98.0769	I ricinus contig 101292	353	I ricinus contig 103571	371.766	I ricinus contig 103571
gi|183752429|gb|DS836094.1	19	1.18425e-98	I ricinus contig 149527	98.9583	I ricinus contig 10895	323	I ricinus contig 149527	364.075	I ricinus contig 149527
gi|183751442|gb|DS837081.1	19	9.58024e-144	I ricinus contig 10895	100	I ricinus contig 117706	375	I ricinus contig 149527	514.045	I ricinus contig 10895
gi|183747761|gb|DS840761.1	19	0	I ricinus contig 37502	93.6455	I ricinus contig 5199	628	I ricinus contig 37502	742.845	I ricinus contig 37502
gi|183739924|gb|DS848598.1	19	1.85522e-67	I ricinus contig 83894	96.2963	I ricinus contig 92896	171	I ricinus contig 83894	260.25	I ricinus contig 83894
gi|183720719|gb|DS867803.1	19	5.14828e-54	I ricinus contig 67057	100	I ricinus contig 67057	225	I ricinus contig 141648	216.028	I ricinus contig 67057
gi|183719433|gb|DS869089.1	19	2.48538e-103	I ricinus contig 72768	97.5	I ricinus contig 65717	260	I ricinus contig 72768	379.457	I ricinus contig 72768
gi|183714207|gb|DS874315.1	19	3.15108e-117	I ricinus contig 148546	93.8224	I ricinus contig 148243	279	I ricinus contig 148546	425.601	I ricinus contig 148546
gi|183710747|gb|DS877775.1	19	5.63918e-171	I ricinus contig 127604	100	I ricinus contig 121366	435	I ricinus contig 127604	604.411	I ricinus contig 127604
gi|183710171|gb|DS878351.1	19	3.98369e-128	I ricinus contig 42638	97.8261	I ricinus contig 47374	422	I ricinus contig 42638	462.132	I ricinus contig 42638
gi|183704659|gb|DS883863.1	19	0	I ricinus contig 37502	91.4286	I ricinus contig 37502	569	I ricinus contig 37502	739	I ricinus contig 37502
gi|183703931|gb|DS884591.1	19	0	I ricinus contig 110461	88.8985	I ricinus contig 169842	1348	I ricinus contig 110461	1536.92	I ricinus contig 110461
gi|183701182|gb|DS887340.1	19	2.04376e-156	I ricinus contig 37502	92.1875	I ricinus contig 37502	613	I ricinus contig 144582	558.267	I ricinus contig 37502
gi|183695110|gb|DS893412.1	19	1.51088e-134	I ricinus contig 73661	94.0252	I ricinus contig 73661	318	I ricinus contig 73661	483.282	I ricinus contig 73661
gi|183692444|gb|DS896078.1	19	3.90993e-140	I ricinus contig 127651	98.4127	I ricinus contig 82706	300	I ricinus contig 127651	502.509	I ricinus contig 127651
gi|183685556|gb|DS902966.1	19	0	I ricinus contig 129398	91.7355	I ricinus contig 49126	1060	I ricinus contig 129398	1408.09	I ricinus contig 129398
gi|183665145|gb|DS921201.1	19	0	I ricinus contig 47054	100	I ricinus contig 47054	453	I ricinus contig 47054	656.324	I ricinus contig 47054
gi|183664312|gb|DS922032.1	19	5.33914e-80	I ricinus contig 161296	98.2143	I ricinus contig 58012	442	I ricinus contig 161296	302.549	I ricinus contig 161296
gi|183659817|gb|DS926518.1	19	1.56025e-142	I ricinus contig 210069	90.3915	I ricinus contig 6395	623	I ricinus contig 210069	510.2	I ricinus contig 210069
gi|183657611|gb|DS928724.1	19	0	I ricinus contig 89712	92.3007	I ricinus contig 89712	4123	I ricinus contig 89712	5774.52	I ricinus contig 89712
gi|183657600|gb|DS928735.1	19	9.92426e-154	I ricinus contig 10895	100	I ricinus contig 117706	441	I ricinus contig 29702	546.731	I ricinus contig 10895
gi|183652155|gb|DS934180.1	19	0	I ricinus contig 30276	96.3636	I ricinus contig 44235	3614	I ricinus contig 30276	5097.73	I ricinus contig 30276
gi|183647337|gb|DS938998.1	19	0	I ricinus contig 46225	100	I ricinus contig 30306	685	I ricinus contig 46225	938.959	I ricinus contig 46225
gi|183642890|gb|DS943445.1	19	8.95727e-140	I ricinus contig 29702	100	I ricinus contig 117706	375	I ricinus contig 149527	500.586	I ricinus contig 29702
gi|183640396|gb|DS945939.1	19	0	I ricinus contig 26142	98.5714	I ricinus contig 10895	547	I ricinus contig 26142	658.247	I ricinus contig 26142
gi|183639510|gb|DS946825.1	19	0	I ricinus contig 53403	100	I ricinus contig 157539	573	I ricinus contig 53403	723.618	I ricinus contig 53403
gi|183639457|gb|DS946878.1	19	5.20065e-113	I ricinus contig 32650	90.9639	I ricinus contig 175564	368	I ricinus contig 32650	412.143	I ricinus contig 32650
gi|183638472|gb|DS947863.1	19	0	I ricinus contig 7726	94.268	I ricinus contig 7726	4328	I ricinus contig 7726	6733.94	I ricinus contig 7726
gi|183634757|gb|DS951501.1	19	1.51179e-167	I ricinus contig 94780	92.3767	I ricinus contig 47374	679	I ricinus contig 94780	592.875	I ricinus contig 94780
gi|183634382|gb|DS951873.1	19	1.2399e-138	I ricinus contig 87503	92.8934	I ricinus contig 6395	481	I ricinus contig 87503	496.741	I ricinus contig 87503
gi|183626459|gb|DS959796.1	19	0	I ricinus contig 84943	93.8166	I ricinus contig 84943	585	I ricinus contig 72103	715.927	I ricinus contig 84943
gi|183619013|gb|DS967242.1	19	1.11084e-105	I ricinus contig 14067	95.7627	I ricinus contig 117329	337	I ricinus contig 131639	387.148	I ricinus contig 14067
gi|183613810|gb|DS972445.1	19	1.21892e-135	I ricinus contig 18655	100	I ricinus contig 161570	341	I ricinus contig 175938	487.127	I ricinus contig 18655
gi|183611311|gb|DS974944.1	19	8.35115e-85	I ricinus contig 47374	100	I ricinus contig 47374	240	I ricinus contig 161570	317.931	I ricinus contig 47374
gi|183607499|gb|DS978756.1	19	3.03222e-73	I ricinus contig 167493	97.2973	I ricinus contig 93889	292	I ricinus contig 167493	279.477	I ricinus contig 167493
gi|183607227|gb|DS979028.1	19	1.91732e-104	I ricinus contig 149527	98.9583	I ricinus contig 10895	290	I ricinus contig 149527	383.302	I ricinus contig 149527
gi|183964248|gb|DS624275.1	18	3.72829e-36	I ricinus contig 15681	98.8095	I ricinus contig 15681	84	I ricinus contig 15681	156.425	I ricinus contig 15681
gi|183958380|gb|DS630143.1	18	7.33735e-64	I ricinus contig 98076	96.4912	I ricinus contig 98076	326	I ricinus contig 63264	248.714	I ricinus contig 98076
gi|183953446|gb|DS635077.1	18	9.97443e-140	I ricinus contig 47054	98.374	I ricinus contig 47374	469	I ricinus contig 47054	500.586	I ricinus contig 47054
gi|183948860|gb|DS639663.1	18	0	I ricinus contig 47820	100	I ricinus contig 117706	501	I ricinus contig 130610	692.855	I ricinus contig 47820
gi|183943733|gb|DS644790.1	18	0	I ricinus contig 1644	100	I ricinus contig 91999	462	I ricinus contig 1644	792.835	I ricinus contig 1644
gi|183929964|gb|DS658559.1	18	0	I ricinus contig 37502	94.9495	I ricinus contig 5199	575	I ricinus contig 37502	715.927	I ricinus contig 37502
gi|183929453|gb|DS659070.1	18	0	I ricinus contig 37502	91.3978	I ricinus contig 37502	549	I ricinus contig 37502	673.628	I ricinus contig 37502
gi|183926825|gb|DS661698.1	18	0	I ricinus contig 187140	93.617	I ricinus contig 187140	917	I ricinus contig 80375	940.882	I ricinus contig 187140
gi|183925971|gb|DS662552.1	18	1.20986e-35	I ricinus contig 87318	97.7778	I ricinus contig 84681	132	I ricinus contig 19185	154.502	I ricinus contig 87318
gi|183917459|gb|DS671064.1	18	0	I ricinus contig 66031	98.3051	I ricinus contig 122978	4728	I ricinus contig 66031	6782.01	I ricinus contig 66031
gi|183913638|gb|DS674885.1	18	1.10795e-92	I ricinus contig 6395	87.5472	I ricinus contig 72121	746	I ricinus contig 210069	344.849	I ricinus contig 6395
gi|183896990|gb|DS691533.1	18	8.14623e-166	I ricinus contig 140986	93.6242	I ricinus contig 5199	451	I ricinus contig 37502	587.107	I ricinus contig 140986
gi|183885111|gb|DS703412.1	18	0	I ricinus contig 17692	97.7612	I ricinus contig 17692	3548	I ricinus contig 27268	4449.79	I ricinus contig 17692
gi|183881199|gb|DS707324.1	18	0	I ricinus contig 155585	96.2025	I ricinus contig 74466	1206	I ricinus contig 155585	1221.59	I ricinus contig 155585
gi|183879933|gb|DS708590.1	18	3.47711e-150	I ricinus contig 110588	100	I ricinus contig 47374	468	I ricinus contig 110588	535.195	I ricinus contig 110588
gi|183877787|gb|DS710736.1	18	0	I ricinus contig 37502	93.0693	I ricinus contig 34681	700	I ricinus contig 37502	867.82	I ricinus contig 37502
gi|183875033|gb|DS713490.1	18	8.81214e-48	I ricinus contig 6395	89.6104	I ricinus contig 136407	321	I ricinus contig 210069	194.879	I ricinus contig 6395
gi|183868746|gb|DS719777.1	18	1.42628e-86	I ricinus contig 170766	96.4286	I ricinus contig 148709	207	I ricinus contig 170766	323.699	I ricinus contig 170766
gi|183865458|gb|DS723065.1	18	0	I ricinus contig 47820	100	I ricinus contig 117706	495	I ricinus contig 130610	665.937	I ricinus contig 47820
gi|183865248|gb|DS723275.1	18	1.44009e-175	I ricinus contig 47361	91.8033	I ricinus contig 35421	460	I ricinus contig 35421	621.716	I ricinus contig 47361
gi|183858101|gb|DS730422.1	18	1.49777e-106	I ricinus contig 1724	92.9825	I ricinus contig 212257	346	I ricinus contig 212257	390.993	I ricinus contig 1724
gi|183858001|gb|DS730522.1	18	0	I ricinus contig 123977	100	I ricinus contig 200185	589	I ricinus contig 510	685.164	I ricinus contig 123977
gi|183851752|gb|DS736771.1	18	1.134e-61	I ricinus contig 11330	100	I ricinus contig 22354	198	I ricinus contig 11330	241.023	I ricinus contig 11330
gi|183842282|gb|DS746241.1	18	0	I ricinus contig 7685	87.6325	I ricinus contig 32151	1184	I ricinus contig 843	1019.71	I ricinus contig 7685
gi|183840180|gb|DS748343.1	18	1.08844e-32	I ricinus contig 19005	100	I ricinus contig 5657	89	I ricinus contig 19005	144.889	I ricinus contig 19005
gi|183840140|gb|DS748383.1	18	2.4143e-103	I ricinus contig 47374	98.6486	I ricinus contig 161570	331	I ricinus contig 26596	379.457	I ricinus contig 47374
gi|183836626|gb|DS751897.1	18	1.0067e-113	I ricinus contig 72103	87.6866	I ricinus contig 180669	578	I ricinus contig 72103	414.065	I ricinus contig 72103
gi|183827814|gb|DS760709.1	18	0	I ricinus contig 47054	100	I ricinus contig 47054	527	I ricinus contig 47054	658.247	I ricinus contig 47054
gi|183825397|gb|DS763126.1	18	0	I ricinus contig 11756	95.0301	I ricinus contig 15400	1240	I ricinus contig 11756	1192.75	I ricinus contig 11756
gi|183817922|gb|DS770601.1	18	7.09337e-12	I ricinus contig 64512	100	I ricinus contig 64512	39	I ricinus contig 64512	75.6722	I ricinus contig 64512
gi|183809456|gb|DS779067.1	18	6.42511e-115	I ricinus contig 37502	92.2261	I ricinus contig 37502	296	I ricinus contig 5199	417.911	I ricinus contig 37502
gi|183807804|gb|DS780719.1	18	0	I ricinus contig 60	92.8571	I ricinus contig 60	506	I ricinus contig 60	656.324	I ricinus contig 60
gi|183806821|gb|DS781702.1	18	0	I ricinus contig 48062	83.6066	I ricinus contig 45424	981	I ricinus contig 48062	937.036	I ricinus contig 48062
gi|183803415|gb|DS785108.1	18	0	I ricinus contig 6403	100	I ricinus contig 75058	2827	I ricinus contig 6403	4146	I ricinus contig 6403
gi|183803353|gb|DS785170.1	18	3.87131e-172	I ricinus contig 72103	92.7273	I ricinus contig 180669	550	I ricinus contig 72103	608.257	I ricinus contig 72103
gi|183799260|gb|DS789263.1	18	2.20199e-52	I ricinus contig 165926	93.6709	I ricinus contig 165926	168	I ricinus contig 165926	210.26	I ricinus contig 165926
gi|183797778|gb|DS790745.1	18	4.36652e-171	I ricinus contig 47054	100	I ricinus contig 47054	485	I ricinus contig 47054	604.411	I ricinus contig 47054
gi|183797508|gb|DS791015.1	18	1.64383e-170	I ricinus contig 147330	93.6937	I ricinus contig 180669	527	I ricinus contig 210069	602.489	I ricinus contig 147330
gi|183794398|gb|DS794125.1	18	0	I ricinus contig 58573	91.716	I ricinus contig 175564	558	I ricinus contig 58573	746.69	I ricinus contig 58573
gi|183792962|gb|DS795561.1	18	1.03564e-43	I ricinus contig 214897	100	I ricinus contig 140692	125	I ricinus contig 214897	181.42	I ricinus contig 214897
gi|183790373|gb|DS798150.1	18	4.47318e-58	I ricinus contig 212190	96.4286	I ricinus contig 182661	211	I ricinus contig 212190	229.487	I ricinus contig 212190
gi|183790090|gb|DS798433.1	18	5.87964e-119	I ricinus contig 127604	100	I ricinus contig 127604	283	I ricinus contig 127604	431.369	I ricinus contig 127604
gi|183783263|gb|DS805260.1	18	1.91257e-78	I ricinus contig 163805	95.5056	I ricinus contig 163805	179	I ricinus contig 163805	296.781	I ricinus contig 163805
gi|183776648|gb|DS811875.1	18	2.08558e-67	I ricinus contig 94780	100	I ricinus contig 94780	170	I ricinus contig 94780	260.25	I ricinus contig 94780
gi|183771025|gb|DS817498.1	18	0	I ricinus contig 85434	95.302	I ricinus contig 85434	575	I ricinus contig 37502	739	I ricinus contig 85434
gi|183768203|gb|DS820320.1	18	0	I ricinus contig 72103	86.8613	I ricinus contig 175564	802	I ricinus contig 210069	650.556	I ricinus contig 72103
gi|183762853|gb|DS825670.1	18	0	I ricinus contig 10895	100	I ricinus contig 117706	464	I ricinus contig 10895	679.396	I ricinus contig 10895
gi|183762615|gb|DS825908.1	18	5.0161e-179	I ricinus contig 117706	100	I ricinus contig 117706	553	I ricinus contig 117706	631.329	I ricinus contig 117706
gi|183753147|gb|DS835376.1	18	2.04552e-163	I ricinus contig 37502	94.898	I ricinus contig 37502	520	I ricinus contig 37502	579.416	I ricinus contig 37502
gi|183748490|gb|DS840032.1	18	8.99389e-180	I ricinus contig 72103	89.0845	I ricinus contig 72103	664	I ricinus contig 210069	633.252	I ricinus contig 72103
gi|183745822|gb|DS842700.1	18	0	I ricinus contig 19801	94.3182	I ricinus contig 14563	500	I ricinus contig 14563	685.164	I ricinus contig 19801
gi|183742210|gb|DS846312.1	18	5.06739e-146	I ricinus contig 111385	97.5	I ricinus contig 14976	618	I ricinus contig 89266	521.736	I ricinus contig 111385
gi|183741010|gb|DS847512.1	18	0	I ricinus contig 11350	96.8478	I ricinus contig 10055	4646	I ricinus contig 11350	7808.72	I ricinus contig 11350
gi|183737055|gb|DS851467.1	18	0	I ricinus contig 47820	100	I ricinus contig 117706	510	I ricinus contig 130610	710.159	I ricinus contig 47820
gi|183719757|gb|DS868765.1	18	7.97285e-75	I ricinus contig 196157	100	I ricinus contig 196157	200	I ricinus contig 42554	285.245	I ricinus contig 196157
gi|183717613|gb|DS870909.1	18	0	I ricinus contig 37502	91.0891	I ricinus contig 37502	579	I ricinus contig 37502	748.613	I ricinus contig 37502
gi|183715293|gb|DS873229.1	18	0	I ricinus contig 100112	91.1576	I ricinus contig 100112	646	I ricinus contig 107184	860.129	I ricinus contig 100112
gi|183713314|gb|DS875208.1	18	0	I ricinus contig 37759	96.5217	I ricinus contig 47374	657	I ricinus contig 37759	996.64	I ricinus contig 37759
gi|183708563|gb|DS879959.1	18	0	I ricinus contig 37502	93.8776	I ricinus contig 5199	681	I ricinus contig 37502	840.902	I ricinus contig 37502
gi|183708485|gb|DS880037.1	18	0	I ricinus contig 6621	92.2156	I ricinus contig 6621	607	I ricinus contig 82350	639.02	I ricinus contig 6621
gi|183703263|gb|DS885259.1	18	2.6475e-48	I ricinus contig 14187	96.9231	I ricinus contig 198919	143	I ricinus contig 14187	196.802	I ricinus contig 14187
gi|183692987|gb|DS895535.1	18	6.54928e-174	I ricinus contig 37502	91.6388	I ricinus contig 5199	503	I ricinus contig 37502	614.025	I ricinus contig 37502
gi|183692702|gb|DS895820.1	18	0	I ricinus contig 37502	97	I ricinus contig 37502	649	I ricinus contig 37502	858.206	I ricinus contig 37502
gi|183683018|gb|DS905504.1	18	1.26954e-116	I ricinus contig 72103	91.8919	I ricinus contig 175564	385	I ricinus contig 72103	423.679	I ricinus contig 72103
gi|183677835|gb|DS910672.1	18	8.94471e-52	I ricinus contig 30306	97.9592	I ricinus contig 30306	192	I ricinus contig 120722	208.338	I ricinus contig 30306
gi|183676971|gb|DS911536.1	18	0	I ricinus contig 37502	93.2886	I ricinus contig 5199	575	I ricinus contig 37502	710.159	I ricinus contig 37502
gi|183673380|gb|DS913031.1	18	4.42239e-83	I ricinus contig 115617	95.9538	I ricinus contig 110744	242	I ricinus contig 115617	312.163	I ricinus contig 115617
gi|183673346|gb|DS913063.1	18	0	I ricinus contig 47820	100	I ricinus contig 117706	523	I ricinus contig 130610	750.536	I ricinus contig 47820
gi|183673182|gb|DS913214.1	18	3.95562e-146	I ricinus contig 29351	100	I ricinus contig 94780	468	I ricinus contig 94780	521.736	I ricinus contig 29351
gi|183669384|gb|DS916962.1	18	1.8078e-163	I ricinus contig 72103	87.8472	I ricinus contig 175564	610	I ricinus contig 210069	579.416	I ricinus contig 72103
gi|183668532|gb|DS917814.1	18	4.91314e-94	I ricinus contig 149527	98.6842	I ricinus contig 58874	204	I ricinus contig 149527	348.694	I ricinus contig 149527
gi|183657594|gb|DS928741.1	18	1.06919e-72	I ricinus contig 93620	99.0196	I ricinus contig 93620	153	I ricinus contig 93620	277.554	I ricinus contig 93620
gi|183656493|gb|DS929842.1	18	0	I ricinus contig 66390	97.8571	I ricinus contig 66390	2708	I ricinus contig 66390	3880.67	I ricinus contig 66390
gi|183656305|gb|DS930030.1	18	0	I ricinus contig 37502	94.2761	I ricinus contig 5199	558	I ricinus contig 37502	700.546	I ricinus contig 37502
gi|183655784|gb|DS930551.1	18	1.03442e-102	I ricinus contig 119038	93.6364	I ricinus contig 119038	271	I ricinus contig 119038	377.534	I ricinus contig 119038
gi|183652985|gb|DS933350.1	18	2.8912e-103	I ricinus contig 149527	100	I ricinus contig 117706	362	I ricinus contig 29702	379.457	I ricinus contig 149527
gi|183652210|gb|DS934125.1	18	2.11333e-156	I ricinus contig 166503	100	I ricinus contig 71847	408	I ricinus contig 166503	556.344	I ricinus contig 166503
gi|183651687|gb|DS934648.1	18	5.45047e-171	I ricinus contig 93486	100	I ricinus contig 93486	481	I ricinus contig 123977	604.411	I ricinus contig 93486
gi|183650971|gb|DS935364.1	18	0	I ricinus contig 25274	98.5294	I ricinus contig 193450	968	I ricinus contig 193450	1129.31	I ricinus contig 25274
gi|183649770|gb|DS936565.1	18	2.52728e-99	I ricinus contig 212257	94.2308	I ricinus contig 1724	334	I ricinus contig 1724	365.998	I ricinus contig 212257
gi|183646946|gb|DS939389.1	18	4.22075e-135	I ricinus contig 47054	100	I ricinus contig 47054	389	I ricinus contig 47054	485.205	I ricinus contig 47054
gi|183646715|gb|DS939620.1	18	8.27502e-85	I ricinus contig 30306	95.8333	I ricinus contig 131434	307	I ricinus contig 131434	317.931	I ricinus contig 30306
gi|183638906|gb|DS947429.1	18	1.14493e-94	I ricinus contig 212004	92.6407	I ricinus contig 159681	246	I ricinus contig 134834	350.617	I ricinus contig 212004
gi|183628763|gb|DS957492.1	18	3.59694e-54	I ricinus contig 71847	100	I ricinus contig 71847	228	I ricinus contig 71847	216.028	I ricinus contig 71847
gi|183628246|gb|DS958009.1	18	1.73047e-56	I ricinus contig 30306	100	I ricinus contig 30306	248	I ricinus contig 109712	223.719	I ricinus contig 30306
gi|183625406|gb|DS960849.1	18	0	I ricinus contig 47054	100	I ricinus contig 47054	459	I ricinus contig 47054	679.396	I ricinus contig 47054
gi|183620286|gb|DS965969.1	18	3.017e-95	I ricinus contig 51879	94.6237	I ricinus contig 107911	239	I ricinus contig 87514	352.539	I ricinus contig 51879
gi|183615283|gb|DS970972.1	18	2.00189e-96	I ricinus contig 152215	88.8889	I ricinus contig 40216	679	I ricinus contig 152215	356.385	I ricinus contig 152215
gi|183612544|gb|DS973711.1	18	4.66339e-61	I ricinus contig 85035	94.9153	I ricinus contig 173560	406	I ricinus contig 85035	239.101	I ricinus contig 85035
gi|183611875|gb|DS974380.1	18	0	I ricinus contig 37502	93.5811	I ricinus contig 181236	653	I ricinus contig 37502	877.433	I ricinus contig 37502
gi|183610038|gb|DS976217.1	18	0	I ricinus contig 78457	100	I ricinus contig 78457	874	I ricinus contig 113928	1169.68	I ricinus contig 78457
gi|183606397|gb|DS979858.1	18	3.04798e-62	I ricinus contig 96392	84.6743	I ricinus contig 96392	542	I ricinus contig 166200	242.946	I ricinus contig 96392
gi|183975116|gb|DS613407.1	17	1.66328e-131	I ricinus contig 147330	90.2017	I ricinus contig 32650	479	I ricinus contig 147330	473.669	I ricinus contig 147330
gi|183973454|gb|DS615069.1	17	0	I ricinus contig 5044	97.9798	I ricinus contig 14730	7190	I ricinus contig 5044	10442.8	I ricinus contig 5044
gi|183963314|gb|DS625209.1	17	6.96838e-45	I ricinus contig 153859	98.7013	I ricinus contig 91635	111	I ricinus contig 153859	185.265	I ricinus contig 153859
gi|183963294|gb|DS625229.1	17	0	I ricinus contig 47820	100	I ricinus contig 117706	511	I ricinus contig 165905	656.324	I ricinus contig 47820
gi|183962253|gb|DS626270.1	17	1.63129e-131	I ricinus contig 1724	93.75	I ricinus contig 81763	403	I ricinus contig 32650	473.669	I ricinus contig 1724
gi|183962229|gb|DS626294.1	17	3.4056e-110	I ricinus contig 1724	100	I ricinus contig 1724	416	I ricinus contig 193329	402.529	I ricinus contig 1724
gi|183953860|gb|DS634663.1	17	9.88572e-132	I ricinus contig 152215	94.4206	I ricinus contig 76524	394	I ricinus contig 152215	473.669	I ricinus contig 152215
gi|183953710|gb|DS634813.1	17	0	I ricinus contig 52003	94.6456	I ricinus contig 25788	5405	I ricinus contig 52003	8635.48	I ricinus contig 52003
gi|183953323|gb|DS635200.1	17	1.57885e-156	I ricinus contig 32120	96.7213	I ricinus contig 170561	399	I ricinus contig 149192	556.344	I ricinus contig 32120
gi|183952152|gb|DS636371.1	17	1.35447e-116	I ricinus contig 149009	93.8053	I ricinus contig 99733	324	I ricinus contig 149009	423.679	I ricinus contig 149009
gi|183951146|gb|DS637377.1	17	1.00829e-109	I ricinus contig 25531	100	I ricinus contig 30306	244	I ricinus contig 179802	400.606	I ricinus contig 25531
gi|183949043|gb|DS639480.1	17	0	I ricinus contig 32151	97.5904	I ricinus contig 2468	967	I ricinus contig 32151	1183.14	I ricinus contig 32151
gi|183947332|gb|DS641191.1	17	9.01354e-159	I ricinus contig 10895	100	I ricinus contig 117706	467	I ricinus contig 29702	564.035	I ricinus contig 10895
gi|183944992|gb|DS643531.1	17	1.87622e-145	I ricinus contig 72103	91.1017	I ricinus contig 1724	567	I ricinus contig 72103	519.813	I ricinus contig 72103
gi|183942177|gb|DS646346.1	17	0	I ricinus contig 34467	93.3333	I ricinus contig 37502	747	I ricinus contig 34467	923.578	I ricinus contig 34467
gi|183941999|gb|DS646524.1	17	0	I ricinus contig 37502	95.814	I ricinus contig 34681	507	I ricinus contig 37502	675.551	I ricinus contig 37502
gi|183940893|gb|DS647630.1	17	0	I ricinus contig 163742	90.7285	I ricinus contig 140986	913	I ricinus contig 163742	877.433	I ricinus contig 163742
gi|183940323|gb|DS648200.1	17	6.94208e-45	I ricinus contig 122275	98.9899	I ricinus contig 122275	108	I ricinus contig 197842	185.265	I ricinus contig 122275
gi|183936659|gb|DS651864.1	17	7.40645e-174	I ricinus contig 210069	95.9459	I ricinus contig 210069	948	I ricinus contig 210069	614.025	I ricinus contig 210069
gi|183929833|gb|DS658690.1	17	7.13711e-155	I ricinus contig 10895	100	I ricinus contig 117706	458	I ricinus contig 29702	550.576	I ricinus contig 10895
gi|183928337|gb|DS660186.1	17	6.29412e-168	I ricinus contig 10895	100	I ricinus contig 117706	492	I ricinus contig 29702	594.798	I ricinus contig 10895
gi|183915831|gb|DS672692.1	17	7.01722e-155	I ricinus contig 10895	100	I ricinus contig 117706	452	I ricinus contig 29702	550.576	I ricinus contig 10895
gi|183914407|gb|DS674116.1	17	1.35791e-65	I ricinus contig 71847	100	I ricinus contig 131434	194	I ricinus contig 71847	254.482	I ricinus contig 71847
gi|183913535|gb|DS674988.1	17	0	I ricinus contig 40247	100	I ricinus contig 117706	492	I ricinus contig 29702	721.695	I ricinus contig 40247
gi|183911751|gb|DS676772.1	17	0	I ricinus contig 93486	98.5294	I ricinus contig 120765	486	I ricinus contig 200185	702.468	I ricinus contig 93486
gi|183909596|gb|DS678927.1	17	0	I ricinus contig 37502	93.3333	I ricinus contig 36852	621	I ricinus contig 37502	838.979	I ricinus contig 37502
gi|183905583|gb|DS682940.1	17	0	I ricinus contig 208	92.7487	I ricinus contig 208	593	I ricinus contig 208	883.201	I ricinus contig 208
gi|183902022|gb|DS686501.1	17	5.84483e-130	I ricinus contig 72103	96.3636	I ricinus contig 180669	506	I ricinus contig 72103	467.901	I ricinus contig 72103
gi|183897726|gb|DS690797.1	17	0	I ricinus contig 13942	96.01	I ricinus contig 13942	5344	I ricinus contig 13942	8272.09	I ricinus contig 13942
gi|183896169|gb|DS692354.1	17	3.96003e-168	I ricinus contig 47361	95.7447	I ricinus contig 47361	504	I ricinus contig 92939	594.798	I ricinus contig 47361
gi|183885410|gb|DS703113.1	17	1.14656e-102	I ricinus contig 65795	96.7391	I ricinus contig 65795	258	I ricinus contig 65795	377.534	I ricinus contig 65795
gi|183881892|gb|DS706631.1	17	4.14006e-97	I ricinus contig 30862	92.9032	I ricinus contig 15053	301	I ricinus contig 6395	362.153	I ricinus contig 30862
gi|183881130|gb|DS707393.1	17	0	I ricinus contig 16498	96.8085	I ricinus contig 199170	6903	I ricinus contig 16498	11006.2	I ricinus contig 16498
gi|183880939|gb|DS707584.1	17	0	I ricinus contig 47820	100	I ricinus contig 117706	505	I ricinus contig 165905	644.788	I ricinus contig 47820
gi|183872110|gb|DS716413.1	17	0	I ricinus contig 56476	97.6834	I ricinus contig 151698	2474	I ricinus contig 20575	3896.05	I ricinus contig 56476
gi|183870218|gb|DS718305.1	17	1.12926e-83	I ricinus contig 30306	95.4198	I ricinus contig 179802	213	I ricinus contig 30306	314.085	I ricinus contig 30306
gi|183869262|gb|DS719261.1	17	0	I ricinus contig 50795	100	I ricinus contig 117706	592	I ricinus contig 50795	646.711	I ricinus contig 50795
gi|183868049|gb|DS720474.1	17	0	I ricinus contig 101118	90	I ricinus contig 66165	944	I ricinus contig 101118	1104.31	I ricinus contig 101118
gi|183865770|gb|DS722753.1	17	0	I ricinus contig 127	100	I ricinus contig 117706	492	I ricinus contig 29702	654.401	I ricinus contig 127
gi|183863979|gb|DS724544.1	17	2.18657e-151	I ricinus contig 10895	100	I ricinus contig 117706	458	I ricinus contig 29702	539.04	I ricinus contig 10895
gi|183863017|gb|DS725506.1	17	8.88031e-122	I ricinus contig 47054	100	I ricinus contig 47054	416	I ricinus contig 63264	440.983	I ricinus contig 47054
gi|183862454|gb|DS726069.1	17	1.93933e-177	I ricinus contig 47820	100	I ricinus contig 117706	500	I ricinus contig 165905	625.561	I ricinus contig 47820
gi|183862281|gb|DS726242.1	17	1.36999e-83	I ricinus contig 6395	92.3611	I ricinus contig 1724	249	I ricinus contig 6395	314.085	I ricinus contig 6395
gi|183861338|gb|DS727185.1	17	0	I ricinus contig 208	92.9134	I ricinus contig 208	635	I ricinus contig 208	952.418	I ricinus contig 208
gi|183860667|gb|DS727856.1	17	0	I ricinus contig 110461	87.9056	I ricinus contig 31318	1374	I ricinus contig 110461	1179.3	I ricinus contig 110461
gi|183858808|gb|DS729715.1	17	0	I ricinus contig 47820	100	I ricinus contig 117706	754	I ricinus contig 26151	981.258	I ricinus contig 47820
gi|183857710|gb|DS730813.1	17	6.63289e-134	I ricinus contig 139592	100	I ricinus contig 47054	509	I ricinus contig 15345	481.359	I ricinus contig 139592
gi|183847751|gb|DS740772.1	17	8.85014e-173	I ricinus contig 10895	100	I ricinus contig 117706	492	I ricinus contig 29702	610.179	I ricinus contig 10895
gi|183844724|gb|DS743799.1	17	0	I ricinus contig 137400	94.517	I ricinus contig 10411	793	I ricinus contig 137400	1069.7	I ricinus contig 137400
gi|183841761|gb|DS746762.1	17	0	I ricinus contig 147330	93.8776	I ricinus contig 72103	564	I ricinus contig 147330	646.711	I ricinus contig 147330
gi|183841068|gb|DS747455.1	17	8.10927e-173	I ricinus contig 10895	100	I ricinus contig 117706	492	I ricinus contig 29702	610.179	I ricinus contig 10895
gi|183838439|gb|DS750084.1	17	0	I ricinus contig 210069	85.8744	I ricinus contig 6395	1278	I ricinus contig 210069	763.994	I ricinus contig 210069
gi|183830231|gb|DS758292.1	17	0	I ricinus contig 206205	92.7593	I ricinus contig 66324	750	I ricinus contig 206205	887.047	I ricinus contig 206205
gi|183828806|gb|DS759717.1	17	3.07669e-84	I ricinus contig 96392	92.5926	I ricinus contig 76067	397	I ricinus contig 33824	316.008	I ricinus contig 96392
gi|183826091|gb|DS762432.1	17	1.23079e-90	I ricinus contig 20979	100	I ricinus contig 47374	321	I ricinus contig 63264	337.158	I ricinus contig 20979
gi|183826021|gb|DS762502.1	17	0	I ricinus contig 37502	91.2935	I ricinus contig 105113	680	I ricinus contig 97671	812.062	I ricinus contig 37502
gi|183823906|gb|DS764617.1	17	0	I ricinus contig 208	93.5855	I ricinus contig 208	608	I ricinus contig 208	935.114	I ricinus contig 208
gi|183815179|gb|DS773344.1	17	1.50276e-178	I ricinus contig 81677	100	I ricinus contig 117706	671	I ricinus contig 81677	629.406	I ricinus contig 81677
gi|183812592|gb|DS775931.1	17	1.34025e-168	I ricinus contig 147609	94.7368	I ricinus contig 139378	858	I ricinus contig 96796	600.566	I ricinus contig 147609
gi|183811754|gb|DS776769.1	17	0	I ricinus contig 37502	94.2761	I ricinus contig 5199	640	I ricinus contig 37502	788.989	I ricinus contig 37502
gi|183809992|gb|DS778531.1	17	1.89626e-137	I ricinus contig 33134	92.5781	I ricinus contig 34919	443	I ricinus contig 149312	492.895	I ricinus contig 33134
gi|183809252|gb|DS779271.1	17	1.1284e-94	I ricinus contig 55648	91.7431	I ricinus contig 55648	428	I ricinus contig 127301	350.617	I ricinus contig 55648
gi|183809204|gb|DS779319.1	17	1.5454e-149	I ricinus contig 72103	89.6996	I ricinus contig 32650	532	I ricinus contig 72103	533.272	I ricinus contig 72103
gi|183803354|gb|DS785169.1	17	6.63412e-104	I ricinus contig 46758	89.0052	I ricinus contig 32650	415	I ricinus contig 46758	381.38	I ricinus contig 46758
gi|183802367|gb|DS786156.1	17	0	I ricinus contig 208340	93.2331	I ricinus contig 1724	619	I ricinus contig 208340	796.68	I ricinus contig 208340
gi|183801765|gb|DS786758.1	17	3.98548e-153	I ricinus contig 72103	89.939	I ricinus contig 32650	527	I ricinus contig 72103	544.808	I ricinus contig 72103
gi|183793975|gb|DS794548.1	17	1.57567e-141	I ricinus contig 42408	98.2759	I ricinus contig 229333	352	I ricinus contig 42408	506.354	I ricinus contig 42408
gi|183791000|gb|DS797523.1	17	0	I ricinus contig 12717	92.7803	I ricinus contig 69819	3052	I ricinus contig 12717	3724.93	I ricinus contig 12717
gi|183789778|gb|DS798745.1	17	1.82403e-78	I ricinus contig 69278	93.6842	I ricinus contig 69278	198	I ricinus contig 69278	296.781	I ricinus contig 69278
gi|183779243|gb|DS809280.1	17	0	I ricinus contig 62530	95.4098	I ricinus contig 62530	610	I ricinus contig 62530	992.794	I ricinus contig 62530
gi|183778826|gb|DS809697.1	17	0	I ricinus contig 122245	100	I ricinus contig 1607	1439	I ricinus contig 122245	1696.5	I ricinus contig 122245
gi|183778197|gb|DS810326.1	17	5.64677e-145	I ricinus contig 72103	97.9592	I ricinus contig 72103	558	I ricinus contig 72103	517.89	I ricinus contig 72103
gi|183775652|gb|DS812871.1	17	2.92375e-71	I ricinus contig 152403	96.1538	I ricinus contig 147057	283	I ricinus contig 152403	273.709	I ricinus contig 152403
gi|183771688|gb|DS816835.1	17	0	I ricinus contig 47820	100	I ricinus contig 117706	517	I ricinus contig 165905	667.86	I ricinus contig 47820
gi|183771296|gb|DS817227.1	17	3.50284e-168	I ricinus contig 122492	94.6524	I ricinus contig 122492	568	I ricinus contig 210069	594.798	I ricinus contig 122492
gi|183759453|gb|DS829070.1	17	2.43518e-168	I ricinus contig 139378	94.012	I ricinus contig 105711	491	I ricinus contig 106917	598.643	I ricinus contig 139378
gi|183753649|gb|DS834874.1	17	0	I ricinus contig 86307	96.6292	I ricinus contig 134481	503	I ricinus contig 13344	704.391	I ricinus contig 86307
gi|183752853|gb|DS835670.1	17	9.07562e-173	I ricinus contig 416	94.5409	I ricinus contig 416	583	I ricinus contig 82350	610.179	I ricinus contig 416
gi|183748050|gb|DS840472.1	17	0	I ricinus contig 153292	93.3071	I ricinus contig 139378	528	I ricinus contig 153292	685.164	I ricinus contig 153292
gi|183744744|gb|DS843778.1	17	1.71858e-91	I ricinus contig 136814	100	I ricinus contig 9168	326	I ricinus contig 136814	341.003	I ricinus contig 136814
gi|183742808|gb|DS845714.1	17	0	I ricinus contig 210069	94.2857	I ricinus contig 175358	1005	I ricinus contig 210069	923.578	I ricinus contig 210069
gi|183741658|gb|DS846864.1	17	1.81969e-134	I ricinus contig 64913	100	I ricinus contig 64913	422	I ricinus contig 72103	483.282	I ricinus contig 64913
gi|183736902|gb|DS851620.1	17	1.99039e-155	I ricinus contig 10895	100	I ricinus contig 117706	460	I ricinus contig 29702	552.499	I ricinus contig 10895
gi|183735973|gb|DS852549.1	17	0	I ricinus contig 105432	100	I ricinus contig 37604	10119	I ricinus contig 105432	16264.7	I ricinus contig 105432
gi|183734925|gb|DS853597.1	17	0	I ricinus contig 37502	92.9825	I ricinus contig 8851	602	I ricinus contig 37502	739	I ricinus contig 37502
gi|183734853|gb|DS853669.1	17	3.37471e-102	I ricinus contig 189713	100	I ricinus contig 1974	398	I ricinus contig 189713	375.612	I ricinus contig 189713
gi|183727967|gb|DS860555.1	17	0	I ricinus contig 37502	94.2761	I ricinus contig 5199	517	I ricinus contig 37502	667.86	I ricinus contig 37502
gi|183726687|gb|DS861835.1	17	5.58337e-130	I ricinus contig 97233	95.1087	I ricinus contig 97233	350	I ricinus contig 97233	467.901	I ricinus contig 97233
gi|183722539|gb|DS865983.1	17	0	I ricinus contig 47820	100	I ricinus contig 117706	521	I ricinus contig 165905	669.783	I ricinus contig 47820
gi|183721384|gb|DS867138.1	17	0	I ricinus contig 142556	100	I ricinus contig 45253	2680	I ricinus contig 142556	3638.41	I ricinus contig 142556
gi|183717382|gb|DS871140.1	17	0	I ricinus contig 47820	100	I ricinus contig 117706	508	I ricinus contig 165905	650.556	I ricinus contig 47820
gi|183710116|gb|DS878406.1	17	0	I ricinus contig 4191	95.5882	I ricinus contig 16547	673	I ricinus contig 4191	944.727	I ricinus contig 4191
gi|183705240|gb|DS883282.1	17	0	I ricinus contig 57455	96.5854	I ricinus contig 13855	4061	I ricinus contig 57455	5924.49	I ricinus contig 57455
gi|183705164|gb|DS883358.1	17	0	I ricinus contig 19608	92.4	I ricinus contig 21690	1665	I ricinus contig 19608	1817.63	I ricinus contig 19608
gi|183703090|gb|DS885432.1	17	5.27492e-75	I ricinus contig 38160	98.1132	I ricinus contig 98076	277	I ricinus contig 38160	285.245	I ricinus contig 38160
gi|183695796|gb|DS892726.1	17	0	I ricinus contig 57575	100	I ricinus contig 231879	4803	I ricinus contig 57575	6910.83	I ricinus contig 57575
gi|183695148|gb|DS893374.1	17	0	I ricinus contig 114652	97.1154	I ricinus contig 111385	596	I ricinus contig 114652	829.366	I ricinus contig 114652
gi|183685249|gb|DS903273.1	17	7.94016e-173	I ricinus contig 10895	100	I ricinus contig 117706	492	I ricinus contig 29702	610.179	I ricinus contig 10895
gi|183682162|gb|DS906345.1	17	4.40734e-150	I ricinus contig 72103	92.5267	I ricinus contig 148932	636	I ricinus contig 72103	535.195	I ricinus contig 72103
gi|183680321|gb|DS908186.1	17	0	I ricinus contig 41622	100	I ricinus contig 117706	1668	I ricinus contig 41622	2065.65	I ricinus contig 41622
gi|183678107|gb|DS910400.1	17	4.6928e-175	I ricinus contig 31141	91.3514	I ricinus contig 1724	580	I ricinus contig 31141	617.87	I ricinus contig 31141
gi|183677828|gb|DS910679.1	17	0	I ricinus contig 221587	96.8504	I ricinus contig 93486	1181	I ricinus contig 221587	1190.83	I ricinus contig 221587
gi|183671335|gb|DS915024.1	17	0	I ricinus contig 39439	96.5517	I ricinus contig 99877	2171	I ricinus contig 39439	2796.28	I ricinus contig 39439
gi|183670370|gb|DS915978.1	17	4.77163e-120	I ricinus contig 72103	90.6667	I ricinus contig 175564	383	I ricinus contig 175564	435.215	I ricinus contig 72103
gi|183669883|gb|DS916464.1	17	5.79242e-61	I ricinus contig 10885	100	I ricinus contig 209114	250	I ricinus contig 10885	239.101	I ricinus contig 10885
gi|183669676|gb|DS916670.1	17	5.54594e-141	I ricinus contig 28949	89.1304	I ricinus contig 27871	678	I ricinus contig 82350	504.432	I ricinus contig 28949
gi|183666620|gb|DS919726.1	17	6.44759e-119	I ricinus contig 101809	97.561	I ricinus contig 68991	329	I ricinus contig 101809	431.369	I ricinus contig 101809
gi|183666077|gb|DS920269.1	17	0	I ricinus contig 5143	94.8052	I ricinus contig 136409	1673	I ricinus contig 5143	1417.71	I ricinus contig 5143
gi|183662256|gb|DS924080.1	17	8.65687e-173	I ricinus contig 10895	100	I ricinus contig 117706	492	I ricinus contig 29702	610.179	I ricinus contig 10895
gi|183656171|gb|DS930164.1	17	2.52109e-70	I ricinus contig 9727	96.7213	I ricinus contig 5890	202	I ricinus contig 100901	269.864	I ricinus contig 9727
gi|183652106|gb|DS934229.1	17	0	I ricinus contig 179363	97.093	I ricinus contig 20707	816	I ricinus contig 179363	910.119	I ricinus contig 179363
gi|183651160|gb|DS935175.1	17	1.76734e-89	I ricinus contig 119446	100	I ricinus contig 223929	271	I ricinus contig 119446	333.312	I ricinus contig 119446
gi|183651086|gb|DS935249.1	17	0	I ricinus contig 47820	100	I ricinus contig 117706	500	I ricinus contig 165905	639.02	I ricinus contig 47820
gi|183644213|gb|DS942122.1	17	1.60088e-71	I ricinus contig 133125	100	I ricinus contig 71847	231	I ricinus contig 133125	273.709	I ricinus contig 133125
gi|183637487|gb|DS948827.1	17	5.50552e-123	I ricinus contig 121358	95.9016	I ricinus contig 17179	323	I ricinus contig 121358	444.828	I ricinus contig 121358
gi|183635744|gb|DS950514.1	17	0	I ricinus contig 37502	92.9293	I ricinus contig 5199	704	I ricinus contig 37502	862.052	I ricinus contig 37502
gi|183633874|gb|DS952381.1	17	0	I ricinus contig 9199	97.6744	I ricinus contig 6395	478	I ricinus contig 9199	642.865	I ricinus contig 9199
gi|183629938|gb|DS956317.1	17	0	I ricinus contig 196014	100	I ricinus contig 141725	1157	I ricinus contig 196014	1112	I ricinus contig 196014
gi|183626552|gb|DS959703.1	17	6.25115e-170	I ricinus contig 72103	89.1892	I ricinus contig 72103	704	I ricinus contig 210069	600.566	I ricinus contig 72103
gi|183626113|gb|DS960142.1	17	0	I ricinus contig 25609	98.7879	I ricinus contig 74003	491	I ricinus contig 25609	781.299	I ricinus contig 25609
gi|183618374|gb|DS967881.1	17	0	I ricinus contig 47820	100	I ricinus contig 117706	526	I ricinus contig 165905	685.164	I ricinus contig 47820
gi|183616692|gb|DS969563.1	17	3.24543e-172	I ricinus contig 90674	91.453	I ricinus contig 145967	616	I ricinus contig 100112	608.257	I ricinus contig 90674
gi|183613003|gb|DS973252.1	17	0	I ricinus contig 37502	93.266	I ricinus contig 5199	567	I ricinus contig 37502	700.546	I ricinus contig 37502
gi|183975786|gb|DS612737.1	16	0	I ricinus contig 123977	95.7627	I ricinus contig 200185	570	I ricinus contig 123977	689.01	I ricinus contig 123977
gi|183975329|gb|DS613194.1	16	0	I ricinus contig 47820	98.9583	I ricinus contig 10895	633	I ricinus contig 26151	825.521	I ricinus contig 47820
gi|183971446|gb|DS617077.1	16	2.59001e-169	I ricinus contig 93486	100	I ricinus contig 93486	406	I ricinus contig 66150	598.643	I ricinus contig 93486
gi|183963351|gb|DS625172.1	16	3.55e-157	I ricinus contig 192918	98.9583	I ricinus contig 10895	424	I ricinus contig 192918	558.267	I ricinus contig 192918
gi|183963193|gb|DS625330.1	16	4.36579e-164	I ricinus contig 47632	98.9583	I ricinus contig 10895	738	I ricinus contig 47632	581.339	I ricinus contig 47632
gi|183961783|gb|DS626740.1	16	0	I ricinus contig 61431	95.3204	I ricinus contig 141749	4178	I ricinus contig 61431	6547.44	I ricinus contig 61431
gi|183960760|gb|DS627763.1	16	3.72906e-106	I ricinus contig 224645	89.8438	I ricinus contig 72103	413	I ricinus contig 224645	389.07	I ricinus contig 224645
gi|183954506|gb|DS634017.1	16	5.53268e-31	I ricinus contig 19185	96.5517	I ricinus contig 112721	132	I ricinus contig 19185	139.121	I ricinus contig 19185
gi|183953873|gb|DS634650.1	16	3.66397e-117	I ricinus contig 10895	98.9583	I ricinus contig 10895	334	I ricinus contig 29702	425.601	I ricinus contig 10895
gi|183949636|gb|DS638887.1	16	6.62052e-131	I ricinus contig 35677	92.1348	I ricinus contig 82883	407	I ricinus contig 35677	471.746	I ricinus contig 35677
gi|183943615|gb|DS644908.1	16	0	I ricinus contig 171691	96.3415	I ricinus contig 4191	842	I ricinus contig 81972	960.109	I ricinus contig 171691
gi|183942614|gb|DS645909.1	16	2.48514e-173	I ricinus contig 2534	100	I ricinus contig 127604	474	I ricinus contig 2534	612.102	I ricinus contig 2534
gi|183939277|gb|DS649246.1	16	0	I ricinus contig 47820	98.4375	I ricinus contig 47820	624	I ricinus contig 26151	813.984	I ricinus contig 47820
gi|183932589|gb|DS655934.1	16	1.7929e-104	I ricinus contig 111385	100	I ricinus contig 111385	230	I ricinus contig 157539	383.302	I ricinus contig 111385
gi|183925568|gb|DS662955.1	16	0	I ricinus contig 105784	91.6256	I ricinus contig 88239	809	I ricinus contig 105784	821.675	I ricinus contig 105784
gi|183922129|gb|DS666394.1	16	1.36192e-101	I ricinus contig 96586	100	I ricinus contig 21558	267	I ricinus contig 63179	373.689	I ricinus contig 96586
gi|183920113|gb|DS668410.1	16	2.99602e-180	I ricinus contig 72103	91.5254	I ricinus contig 175564	577	I ricinus contig 72103	635.174	I ricinus contig 72103
gi|183917596|gb|DS670927.1	16	0	I ricinus contig 8931	95.8333	I ricinus contig 110208	4486	I ricinus contig 8931	6014.86	I ricinus contig 8931
gi|183916475|gb|DS672048.1	16	1.60116e-82	I ricinus contig 180669	92.0705	I ricinus contig 32650	243	I ricinus contig 8394	310.24	I ricinus contig 180669
gi|183915486|gb|DS673037.1	16	0	I ricinus contig 241	98.5075	I ricinus contig 135266	490	I ricinus contig 241	640.942	I ricinus contig 241
gi|183914397|gb|DS674126.1	16	0	I ricinus contig 58917	95.1613	I ricinus contig 124309	579	I ricinus contig 58917	712.082	I ricinus contig 58917
gi|183912165|gb|DS676358.1	16	7.24566e-31	I ricinus contig 177927	100	I ricinus contig 177927	72	I ricinus contig 177927	139.121	I ricinus contig 177927
gi|183912124|gb|DS676399.1	16	0	I ricinus contig 37502	90.5077	I ricinus contig 140986	577	I ricinus contig 84244	656.324	I ricinus contig 37502
gi|183909764|gb|DS678759.1	16	0	I ricinus contig 206205	89.2758	I ricinus contig 206205	718	I ricinus contig 206205	937.036	I ricinus contig 206205
gi|183908192|gb|DS680331.1	16	8.62613e-111	I ricinus contig 47054	98.3607	I ricinus contig 38160	480	I ricinus contig 94780	404.452	I ricinus contig 47054
gi|183902951|gb|DS685572.1	16	7.26521e-100	I ricinus contig 94780	100	I ricinus contig 47054	471	I ricinus contig 94780	367.921	I ricinus contig 94780
gi|183900404|gb|DS688119.1	16	3.43797e-150	I ricinus contig 13330	98.2935	I ricinus contig 13330	569	I ricinus contig 151176	535.195	I ricinus contig 13330
gi|183891696|gb|DS696827.1	16	0	I ricinus contig 1607	97.2222	I ricinus contig 21741	585	I ricinus contig 1607	823.598	I ricinus contig 1607
gi|183890257|gb|DS698266.1	16	2.31005e-137	I ricinus contig 210069	85.7868	I ricinus contig 180669	738	I ricinus contig 210069	492.895	I ricinus contig 210069
gi|183886402|gb|DS702121.1	16	1.90929e-137	I ricinus contig 43363	98.0769	I ricinus contig 127604	417	I ricinus contig 177979	492.895	I ricinus contig 43363
gi|183884901|gb|DS703622.1	16	3.16101e-150	I ricinus contig 94780	100	I ricinus contig 47054	499	I ricinus contig 94780	535.195	I ricinus contig 94780
gi|183884384|gb|DS704139.1	16	0	I ricinus contig 74833	96.2085	I ricinus contig 167479	394	I ricinus contig 74833	637.097	I ricinus contig 74833
gi|183881692|gb|DS706831.1	16	0	I ricinus contig 101100	90.5109	I ricinus contig 37502	563	I ricinus contig 101100	675.551	I ricinus contig 101100
gi|183881646|gb|DS706877.1	16	0	I ricinus contig 206205	90.2299	I ricinus contig 66324	709	I ricinus contig 206205	762.072	I ricinus contig 206205
gi|183875072|gb|DS713451.1	16	3.25955e-136	I ricinus contig 23029	96.9231	I ricinus contig 165876	417	I ricinus contig 23029	489.05	I ricinus contig 23029
gi|183869515|gb|DS719008.1	16	5.83385e-136	I ricinus contig 147330	95.9184	I ricinus contig 72103	414	I ricinus contig 147330	490.973	I ricinus contig 147330
gi|183868804|gb|DS719719.1	16	3.91957e-113	I ricinus contig 17364	93.75	I ricinus contig 17364	347	I ricinus contig 140315	412.143	I ricinus contig 17364
gi|183868719|gb|DS719804.1	16	0	I ricinus contig 40122	100	I ricinus contig 201531	1542	I ricinus contig 40122	2059.89	I ricinus contig 40122
gi|183867770|gb|DS720753.1	16	0	I ricinus contig 68267	95.3571	I ricinus contig 152035	648	I ricinus contig 210069	664.015	I ricinus contig 68267
gi|183867471|gb|DS721052.1	16	7.21367e-67	I ricinus contig 171251	95	I ricinus contig 217001	221	I ricinus contig 171251	258.328	I ricinus contig 171251
gi|183864315|gb|DS724208.1	16	0	I ricinus contig 78912	86.1635	I ricinus contig 58812	1032	I ricinus contig 177960	783.221	I ricinus contig 78912
gi|183859684|gb|DS728839.1	16	3.59632e-146	I ricinus contig 168405	96.5812	I ricinus contig 101816	523	I ricinus contig 168405	521.736	I ricinus contig 168405
gi|183858910|gb|DS729613.1	16	0	I ricinus contig 37502	93.9799	I ricinus contig 5199	611	I ricinus contig 37502	731.309	I ricinus contig 37502
gi|183856792|gb|DS731731.1	16	1.57814e-160	I ricinus contig 73075	86.2069	I ricinus contig 175564	657	I ricinus contig 73075	569.803	I ricinus contig 73075
gi|183853735|gb|DS734788.1	16	1.04709e-176	I ricinus contig 4892	100	I ricinus contig 2534	560	I ricinus contig 4892	623.638	I ricinus contig 4892
gi|183846767|gb|DS741756.1	16	3.38341e-55	I ricinus contig 32650	96.0784	I ricinus contig 81763	174	I ricinus contig 32650	219.874	I ricinus contig 32650
gi|183844196|gb|DS744327.1	16	0	I ricinus contig 37502	93.6027	I ricinus contig 5199	624	I ricinus contig 37502	756.304	I ricinus contig 37502
gi|183841901|gb|DS746622.1	16	0	I ricinus contig 37502	93.9394	I ricinus contig 5199	555	I ricinus contig 37502	660.169	I ricinus contig 37502
gi|183841417|gb|DS747106.1	16	0	I ricinus contig 212486	93.0314	I ricinus contig 37502	587	I ricinus contig 97636	765.917	I ricinus contig 212486
gi|183841363|gb|DS747160.1	16	5.61685e-122	I ricinus contig 34573	98.9583	I ricinus contig 10895	448	I ricinus contig 34573	444.828	I ricinus contig 34573
gi|183835230|gb|DS753293.1	16	2.58626e-103	I ricinus contig 104093	95.614	I ricinus contig 198688	349	I ricinus contig 104093	379.457	I ricinus contig 104093
gi|183832494|gb|DS756029.1	16	0	I ricinus contig 67226	94.3548	I ricinus contig 67226	2612	I ricinus contig 67226	3619.19	I ricinus contig 67226
gi|183831219|gb|DS757304.1	16	5.51032e-123	I ricinus contig 192870	97.3684	I ricinus contig 192870	731	I ricinus contig 192870	444.828	I ricinus contig 192870
gi|183828353|gb|DS760170.1	16	2.63795e-55	I ricinus contig 181051	97.7778	I ricinus contig 181051	180	I ricinus contig 141278	219.874	I ricinus contig 181051
gi|183827726|gb|DS760797.1	16	2.72491e-88	I ricinus contig 30306	100	I ricinus contig 131434	221	I ricinus contig 67057	329.467	I ricinus contig 30306
gi|183827652|gb|DS760871.1	16	0	I ricinus contig 90814	86.9845	I ricinus contig 90814	851	I ricinus contig 45424	890.892	I ricinus contig 90814
gi|183825017|gb|DS763506.1	16	0	I ricinus contig 48710	98.4615	I ricinus contig 11420	483	I ricinus contig 48710	662.092	I ricinus contig 48710
gi|183824560|gb|DS763963.1	16	0	I ricinus contig 47820	98.9583	I ricinus contig 10895	600	I ricinus contig 26151	758.226	I ricinus contig 47820
gi|183819776|gb|DS768747.1	16	0	I ricinus contig 7378	100	I ricinus contig 197982	729	I ricinus contig 7378	1008.18	I ricinus contig 7378
gi|183819412|gb|DS769111.1	16	0	I ricinus contig 51757	98.1413	I ricinus contig 51757	4640	I ricinus contig 51757	6384.01	I ricinus contig 51757
gi|183813679|gb|DS774844.1	16	2.02182e-129	I ricinus contig 191268	96.3636	I ricinus contig 177148	299	I ricinus contig 191268	465.978	I ricinus contig 191268
gi|183813489|gb|DS775034.1	16	0	I ricinus contig 50017	93.9716	I ricinus contig 73809	843	I ricinus contig 50017	921.655	I ricinus contig 50017
gi|183812814|gb|DS775709.1	16	2.55357e-122	I ricinus contig 56418	95.1673	I ricinus contig 56418	399	I ricinus contig 196350	442.906	I ricinus contig 56418
gi|183810312|gb|DS778211.1	16	0	I ricinus contig 43718	90.5983	I ricinus contig 233978	1068	I ricinus contig 71379	1254.28	I ricinus contig 43718
gi|183808968|gb|DS779555.1	16	1.34265e-175	I ricinus contig 140986	94.0171	I ricinus contig 37502	472	I ricinus contig 37502	619.793	I ricinus contig 140986
gi|183804303|gb|DS784220.1	16	0	I ricinus contig 37502	91.0714	I ricinus contig 37502	542	I ricinus contig 37502	689.01	I ricinus contig 37502
gi|183804224|gb|DS784299.1	16	3.40413e-25	I ricinus contig 205132	98.1132	I ricinus contig 205132	172	I ricinus contig 205132	119.894	I ricinus contig 205132
gi|183800057|gb|DS788466.1	16	0	I ricinus contig 47820	98.9583	I ricinus contig 10895	587	I ricinus contig 26151	754.381	I ricinus contig 47820
gi|183799627|gb|DS788896.1	16	0	I ricinus contig 119784	96.6381	I ricinus contig 46042	3916	I ricinus contig 128167	6384.01	I ricinus contig 119784
gi|183798465|gb|DS790058.1	16	1.64617e-71	I ricinus contig 91127	98.5507	I ricinus contig 126230	385	I ricinus contig 91127	273.709	I ricinus contig 91127
gi|183797167|gb|DS791356.1	16	1.95369e-67	I ricinus contig 113620	95.1923	I ricinus contig 193704	210	I ricinus contig 113620	260.25	I ricinus contig 113620
gi|183791080|gb|DS797443.1	16	2.99793e-144	I ricinus contig 98225	100	I ricinus contig 175564	414	I ricinus contig 175564	515.968	I ricinus contig 98225
gi|183790800|gb|DS797723.1	16	0	I ricinus contig 78097	93.4615	I ricinus contig 37502	596	I ricinus contig 78097	769.763	I ricinus contig 78097
gi|183786579|gb|DS801944.1	16	0	I ricinus contig 10895	100	I ricinus contig 117706	492	I ricinus contig 10895	739	I ricinus contig 10895
gi|183784189|gb|DS804334.1	16	0	I ricinus contig 1607	92.268	I ricinus contig 196885	1061	I ricinus contig 1607	1463.85	I ricinus contig 1607
gi|183782107|gb|DS806416.1	16	5.25979e-132	I ricinus contig 72103	92	I ricinus contig 72103	419	I ricinus contig 72103	475.591	I ricinus contig 72103
gi|183780766|gb|DS807757.1	16	0	I ricinus contig 37502	95.0658	I ricinus contig 59652	550	I ricinus contig 37502	690.932	I ricinus contig 37502
gi|183780734|gb|DS807789.1	16	0	I ricinus contig 206205	92.3372	I ricinus contig 66324	669	I ricinus contig 206205	829.366	I ricinus contig 206205
gi|183777391|gb|DS811132.1	16	0	I ricinus contig 34048	99.0385	I ricinus contig 111385	1027	I ricinus contig 34048	1302.35	I ricinus contig 34048
gi|183777141|gb|DS811382.1	16	0	I ricinus contig 37502	93.6027	I ricinus contig 5199	518	I ricinus contig 37502	640.942	I ricinus contig 37502
gi|183775880|gb|DS812643.1	16	6.08268e-39	I ricinus contig 19185	96.0526	I ricinus contig 32676	148	I ricinus contig 182070	166.039	I ricinus contig 19185
gi|183775181|gb|DS813342.1	16	7.51433e-144	I ricinus contig 47054	98.3051	I ricinus contig 94780	506	I ricinus contig 63264	514.045	I ricinus contig 47054
gi|183772925|gb|DS815598.1	16	1.34437e-44	I ricinus contig 33526	93.3333	I ricinus contig 33526	233	I ricinus contig 156454	185.265	I ricinus contig 33526
gi|183771780|gb|DS816743.1	16	1.19892e-50	I ricinus contig 118506	95.3488	I ricinus contig 118506	173	I ricinus contig 136137	204.492	I ricinus contig 118506
gi|183763065|gb|DS825458.1	16	2.24509e-170	I ricinus contig 47054	100	I ricinus contig 47054	426	I ricinus contig 47054	604.411	I ricinus contig 47054
gi|183754449|gb|DS834074.1	16	0	I ricinus contig 12985	94.5402	I ricinus contig 39459	1077	I ricinus contig 12985	1225.44	I ricinus contig 12985
gi|183753415|gb|DS835108.1	16	1.91063e-122	I ricinus contig 171793	94.3005	I ricinus contig 54064	404	I ricinus contig 171793	442.906	I ricinus contig 171793
gi|183748931|gb|DS839592.1	16	1.67986e-75	I ricinus contig 71847	100	I ricinus contig 30306	202	I ricinus contig 71847	287.168	I ricinus contig 71847
gi|183743380|gb|DS845142.1	16	1.28662e-90	I ricinus contig 171948	91.8129	I ricinus contig 58401	246	I ricinus contig 29767	337.158	I ricinus contig 171948
gi|183741330|gb|DS847192.1	16	0	I ricinus contig 23232	93.5829	I ricinus contig 3052	619	I ricinus contig 72103	775.531	I ricinus contig 23232
gi|183739599|gb|DS848923.1	16	0	I ricinus contig 47820	98.2456	I ricinus contig 117706	634	I ricinus contig 117706	817.83	I ricinus contig 47820
gi|183737310|gb|DS851212.1	16	0	I ricinus contig 37502	90.9707	I ricinus contig 140986	575	I ricinus contig 37502	692.855	I ricinus contig 37502
gi|183735702|gb|DS852820.1	16	1.11392e-39	I ricinus contig 202669	92.1053	I ricinus contig 202669	155	I ricinus contig 215253	167.961	I ricinus contig 202669
gi|183734322|gb|DS854200.1	16	3.2766e-101	I ricinus contig 80584	97.7444	I ricinus contig 80584	242	I ricinus contig 80584	373.689	I ricinus contig 80584
gi|183730654|gb|DS857868.1	16	1.6105e-75	I ricinus contig 71847	100	I ricinus contig 30306	202	I ricinus contig 71847	287.168	I ricinus contig 71847
gi|183728630|gb|DS859892.1	16	1.71382e-93	I ricinus contig 24349	80.8696	I ricinus contig 24349	498	I ricinus contig 24349	346.771	I ricinus contig 24349
gi|183728463|gb|DS860059.1	16	0	I ricinus contig 155039	95.3697	I ricinus contig 41866	2874	I ricinus contig 191675	4422.87	I ricinus contig 155039
gi|183725892|gb|DS862630.1	16	0	I ricinus contig 33778	100	I ricinus contig 33778	1563	I ricinus contig 33778	1973.37	I ricinus contig 33778
gi|183720883|gb|DS867639.1	16	1.42186e-167	I ricinus contig 140986	93.6027	I ricinus contig 5199	459	I ricinus contig 37502	592.875	I ricinus contig 140986
gi|183718456|gb|DS870066.1	16	8.7659e-50	I ricinus contig 1724	95.122	I ricinus contig 1724	128	I ricinus contig 194322	202.57	I ricinus contig 1724
gi|183715153|gb|DS873369.1	16	0	I ricinus contig 197482	91.1765	I ricinus contig 37502	1174	I ricinus contig 62458	794.757	I ricinus contig 197482
gi|183714871|gb|DS873651.1	16	1.30952e-98	I ricinus contig 61183	92.3767	I ricinus contig 47565	337	I ricinus contig 46105	364.075	I ricinus contig 61183
gi|183713038|gb|DS875484.1	16	1.03371e-139	I ricinus contig 140986	92.5094	I ricinus contig 140986	456	I ricinus contig 140986	500.586	I ricinus contig 140986
gi|183712601|gb|DS875921.1	16	1.13436e-171	I ricinus contig 18767	100	I ricinus contig 47374	678	I ricinus contig 18767	606.334	I ricinus contig 18767
gi|183711308|gb|DS877214.1	16	1.48808e-124	I ricinus contig 1724	90.6627	I ricinus contig 1724	342	I ricinus contig 32650	450.596	I ricinus contig 1724
gi|183711175|gb|DS877347.1	16	0	I ricinus contig 11660	98.1132	I ricinus contig 127604	665	I ricinus contig 11660	921.655	I ricinus contig 11660
gi|183701407|gb|DS887115.1	16	0	I ricinus contig 31384	91.3462	I ricinus contig 37502	1816	I ricinus contig 31384	2040.66	I ricinus contig 31384
gi|183698119|gb|DS890403.1	16	0	I ricinus contig 208	91.4062	I ricinus contig 208	640	I ricinus contig 208	894.737	I ricinus contig 208
gi|183695022|gb|DS893500.1	16	9.51857e-126	I ricinus contig 126628	93.8272	I ricinus contig 127440	378	I ricinus contig 126628	454.442	I ricinus contig 126628
gi|183693273|gb|DS895249.1	16	0	I ricinus contig 58517	95.3917	I ricinus contig 106984	4205	I ricinus contig 58517	4528.62	I ricinus contig 58517
gi|183691989|gb|DS896533.1	16	7.46273e-156	I ricinus contig 47361	95.7746	I ricinus contig 92939	524	I ricinus contig 35421	554.421	I ricinus contig 47361
gi|183690227|gb|DS898295.1	16	2.47203e-129	I ricinus contig 105682	98.4252	I ricinus contig 105682	254	I ricinus contig 105682	465.978	I ricinus contig 105682
gi|183688933|gb|DS899589.1	16	0	I ricinus contig 37502	92.5926	I ricinus contig 5199	649	I ricinus contig 37502	812.062	I ricinus contig 37502
gi|183685027|gb|DS903495.1	16	0	I ricinus contig 42343	90.631	I ricinus contig 42343	552	I ricinus contig 19165	704.391	I ricinus contig 42343
gi|183677436|gb|DS911071.1	16	3.8328e-102	I ricinus contig 104069	93.1677	I ricinus contig 167341	357	I ricinus contig 104069	375.612	I ricinus contig 104069
gi|183672864|gb|DS913511.1	16	2.49727e-162	I ricinus contig 147330	97.9592	I ricinus contig 72103	513	I ricinus contig 8394	575.571	I ricinus contig 147330
gi|183668775|gb|DS917571.1	16	0	I ricinus contig 149814	98.9583	I ricinus contig 10895	537	I ricinus contig 149814	823.598	I ricinus contig 149814
gi|183664728|gb|DS921616.1	16	0	I ricinus contig 1607	95.7895	I ricinus contig 196885	549	I ricinus contig 1607	873.588	I ricinus contig 1607
gi|183664528|gb|DS921816.1	16	4.1255e-142	I ricinus contig 63264	100	I ricinus contig 47054	429	I ricinus contig 63264	508.277	I ricinus contig 63264
gi|183663560|gb|DS922780.1	16	6.54097e-34	I ricinus contig 19185	98.2759	I ricinus contig 112721	132	I ricinus contig 19185	148.734	I ricinus contig 19185
gi|183659775|gb|DS926560.1	16	0	I ricinus contig 187140	92.1502	I ricinus contig 187140	760	I ricinus contig 187140	763.994	I ricinus contig 187140
gi|183659509|gb|DS926826.1	16	2.00785e-74	I ricinus contig 117823	100	I ricinus contig 9168	189	I ricinus contig 117823	283.322	I ricinus contig 117823
gi|183656199|gb|DS930136.1	16	0	I ricinus contig 164579	92.1875	I ricinus contig 71099	772	I ricinus contig 96089	694.778	I ricinus contig 164579
gi|183655900|gb|DS930435.1	16	1.41629e-75	I ricinus contig 71847	100	I ricinus contig 30306	202	I ricinus contig 71847	287.168	I ricinus contig 71847
gi|183651663|gb|DS934672.1	16	0	I ricinus contig 121886	91.3043	I ricinus contig 121886	926	I ricinus contig 164901	917.81	I ricinus contig 121886
gi|183651568|gb|DS934767.1	16	0	I ricinus contig 137589	90.2004	I ricinus contig 137589	562	I ricinus contig 137589	692.855	I ricinus contig 137589
gi|183650211|gb|DS936124.1	16	0	I ricinus contig 82361	97.9167	I ricinus contig 127604	628	I ricinus contig 87460	737.077	I ricinus contig 82361
gi|183647183|gb|DS939152.1	16	0	I ricinus contig 47371	97.4359	I ricinus contig 1576	7219	I ricinus contig 47371	11984.8	I ricinus contig 47371
gi|183642247|gb|DS944088.1	16	0	I ricinus contig 66608	95.4023	I ricinus contig 37823	3987	I ricinus contig 66608	6085.99	I ricinus contig 66608
gi|183631950|gb|DS954305.1	16	0	I ricinus contig 64559	95.3752	I ricinus contig 1543	5425	I ricinus contig 64559	8431.67	I ricinus contig 64559
gi|183631640|gb|DS954615.1	16	5.34515e-171	I ricinus contig 4310	98.1928	I ricinus contig 4310	565	I ricinus contig 97671	604.411	I ricinus contig 4310
gi|183629225|gb|DS957030.1	16	0	I ricinus contig 87579	91.2568	I ricinus contig 180669	653	I ricinus contig 87579	781.299	I ricinus contig 87579
gi|183627960|gb|DS958295.1	16	6.76601e-156	I ricinus contig 147330	91.4798	I ricinus contig 175564	514	I ricinus contig 147330	554.421	I ricinus contig 147330
gi|183625727|gb|DS960528.1	16	1.56596e-38	I ricinus contig 55256	89.2473	I ricinus contig 9852	132	I ricinus contig 55256	164.116	I ricinus contig 55256
gi|183623078|gb|DS963177.1	16	0	I ricinus contig 208	92.9104	I ricinus contig 208	536	I ricinus contig 208	792.835	I ricinus contig 208
gi|183622693|gb|DS963562.1	16	8.56273e-81	I ricinus contig 30306	100	I ricinus contig 131434	213	I ricinus contig 30306	304.472	I ricinus contig 30306
gi|183621272|gb|DS964983.1	16	1.04785e-50	I ricinus contig 118506	95.3488	I ricinus contig 118506	173	I ricinus contig 136137	204.492	I ricinus contig 118506
gi|183619973|gb|DS966282.1	16	7.38812e-132	I ricinus contig 136407	88.6121	I ricinus contig 6395	452	I ricinus contig 93398	479.437	I ricinus contig 136407
gi|183618939|gb|DS967316.1	16	1.58394e-104	I ricinus contig 20979	100	I ricinus contig 63264	287	I ricinus contig 94780	383.302	I ricinus contig 20979
gi|183614770|gb|DS971485.1	16	0	I ricinus contig 95247	97.4144	I ricinus contig 95247	1992	I ricinus contig 99846	2725.14	I ricinus contig 95247
gi|183614074|gb|DS972181.1	16	0	I ricinus contig 94780	95.3846	I ricinus contig 47054	654	I ricinus contig 94780	662.092	I ricinus contig 94780
gi|183973223|gb|DS615300.1	15	2.35678e-74	I ricinus contig 24888	97.8495	I ricinus contig 89348	257	I ricinus contig 60389	283.322	I ricinus contig 24888
gi|183973045|gb|DS615478.1	15	3.82602e-161	I ricinus contig 139378	94.6903	I ricinus contig 105711	504	I ricinus contig 139378	571.726	I ricinus contig 139378
gi|183972876|gb|DS615647.1	15	6.49357e-148	I ricinus contig 149312	95.122	I ricinus contig 20051	442	I ricinus contig 149312	527.504	I ricinus contig 149312
gi|183967866|gb|DS620657.1	15	5.069e-127	I ricinus contig 8394	93.0818	I ricinus contig 32650	439	I ricinus contig 8394	458.287	I ricinus contig 8394
gi|183966511|gb|DS622012.1	15	0	I ricinus contig 24756	93.8931	I ricinus contig 137349	682	I ricinus contig 159829	744.768	I ricinus contig 24756
gi|183962177|gb|DS626346.1	15	2.88007e-92	I ricinus contig 2198	95.3216	I ricinus contig 29437	340	I ricinus contig 21016	342.926	I ricinus contig 2198
gi|183961516|gb|DS627007.1	15	0	I ricinus contig 206205	91.5584	I ricinus contig 139378	756	I ricinus contig 206205	1038.94	I ricinus contig 206205
gi|183961174|gb|DS627349.1	15	0	I ricinus contig 37502	92.381	I ricinus contig 37502	636	I ricinus contig 37502	806.294	I ricinus contig 37502
gi|183960724|gb|DS627799.1	15	0	I ricinus contig 208340	92.5	I ricinus contig 31791	1077	I ricinus contig 208340	1488.85	I ricinus contig 208340
gi|183960330|gb|DS628193.1	15	2.89165e-77	I ricinus contig 189426	100	I ricinus contig 10833	313	I ricinus contig 189426	292.936	I ricinus contig 189426
gi|183956758|gb|DS631765.1	15	2.72466e-107	I ricinus contig 71153	96.7742	I ricinus contig 95409	332	I ricinus contig 95409	392.916	I ricinus contig 71153
gi|183956606|gb|DS631917.1	15	1.49991e-156	I ricinus contig 105711	95.2522	I ricinus contig 105711	498	I ricinus contig 159300	556.344	I ricinus contig 105711
gi|183956367|gb|DS632156.1	15	1.47285e-83	I ricinus contig 29510	90.0433	I ricinus contig 221937	347	I ricinus contig 172682	314.085	I ricinus contig 29510
gi|183955783|gb|DS632740.1	15	0	I ricinus contig 15633	93.4037	I ricinus contig 15633	3645	I ricinus contig 15633	4228.68	I ricinus contig 15633
gi|183955295|gb|DS633228.1	15	8.02891e-93	I ricinus contig 5227	96.8912	I ricinus contig 166167	204	I ricinus contig 159805	344.849	I ricinus contig 5227
gi|183952047|gb|DS636476.1	15	0	I ricinus contig 41168	100	I ricinus contig 41168	3513	I ricinus contig 26651	4834.32	I ricinus contig 41168
gi|183948772|gb|DS639751.1	15	6.79243e-56	I ricinus contig 122129	100	I ricinus contig 123157	240	I ricinus contig 122129	221.796	I ricinus contig 122129
gi|183947176|gb|DS641347.1	15	3.42132e-63	I ricinus contig 161396	100	I ricinus contig 161396	281	I ricinus contig 131434	246.791	I ricinus contig 161396
gi|183946054|gb|DS642469.1	15	0	I ricinus contig 81804	98.0519	I ricinus contig 111385	735	I ricinus contig 81804	1013.94	I ricinus contig 81804
gi|183946015|gb|DS642508.1	15	2.15055e-166	I ricinus contig 72103	88.7097	I ricinus contig 72103	526	I ricinus contig 8394	589.03	I ricinus contig 72103
gi|183945763|gb|DS642760.1	15	0	I ricinus contig 3040	91.528	I ricinus contig 3040	678	I ricinus contig 96943	900.505	I ricinus contig 3040
gi|183944585|gb|DS643938.1	15	0	I ricinus contig 47054	100	I ricinus contig 47054	536	I ricinus contig 47054	639.02	I ricinus contig 47054
gi|183944565|gb|DS643958.1	15	0	I ricinus contig 22517	100	I ricinus contig 82883	883	I ricinus contig 22517	796.68	I ricinus contig 22517
gi|183944407|gb|DS644116.1	15	5.05393e-123	I ricinus contig 32650	93.7888	I ricinus contig 32650	397	I ricinus contig 210069	444.828	I ricinus contig 32650
gi|183943828|gb|DS644695.1	15	2.74807e-26	I ricinus contig 72867	98.3871	I ricinus contig 126249	73	I ricinus contig 72867	123.739	I ricinus contig 72867
gi|183941660|gb|DS646863.1	15	0	I ricinus contig 26540	95.6427	I ricinus contig 16020	4824	I ricinus contig 26540	6695.49	I ricinus contig 26540
gi|183939154|gb|DS649369.1	15	1.18901e-110	I ricinus contig 73014	89.2019	I ricinus contig 73014	426	I ricinus contig 73014	404.452	I ricinus contig 73014
gi|183938603|gb|DS649920.1	15	6.19967e-71	I ricinus contig 67057	95.2381	I ricinus contig 161396	213	I ricinus contig 141648	271.786	I ricinus contig 67057
gi|183938215|gb|DS650308.1	15	1.90478e-174	I ricinus contig 5479	100	I ricinus contig 5479	486	I ricinus contig 117706	615.948	I ricinus contig 5479
gi|183935687|gb|DS652836.1	15	0	I ricinus contig 159867	95.4023	I ricinus contig 4044	1891	I ricinus contig 128247	2577.09	I ricinus contig 159867
gi|183934097|gb|DS654426.1	15	0	I ricinus contig 150084	100	I ricinus contig 193004	624	I ricinus contig 111636	810.139	I ricinus contig 150084
gi|183934093|gb|DS654430.1	15	8.64888e-127	I ricinus contig 88637	94.6154	I ricinus contig 88637	372	I ricinus contig 2565	458.287	I ricinus contig 88637
gi|183932160|gb|DS656363.1	15	1.62406e-159	I ricinus contig 139378	94.9555	I ricinus contig 105711	504	I ricinus contig 139378	565.958	I ricinus contig 139378
gi|183931784|gb|DS656739.1	15	5.95822e-163	I ricinus contig 139378	93.7685	I ricinus contig 105711	504	I ricinus contig 139378	577.494	I ricinus contig 139378
gi|183929513|gb|DS659010.1	15	3.90772e-135	I ricinus contig 24382	92.1397	I ricinus contig 24382	384	I ricinus contig 24382	485.205	I ricinus contig 24382
gi|183916995|gb|DS671528.1	15	0	I ricinus contig 105784	89.6861	I ricinus contig 31318	673	I ricinus contig 105784	696.7	I ricinus contig 105784
gi|183916395|gb|DS672128.1	15	0	I ricinus contig 9054	94.6667	I ricinus contig 9054	1992	I ricinus contig 9054	2882.8	I ricinus contig 9054
gi|183916312|gb|DS672211.1	15	4.85696e-123	I ricinus contig 2289	92.9293	I ricinus contig 115295	348	I ricinus contig 2289	444.828	I ricinus contig 2289
gi|183909771|gb|DS678752.1	15	0	I ricinus contig 176454	91.623	I ricinus contig 172808	1408	I ricinus contig 176454	1590.75	I ricinus contig 176454
gi|183909139|gb|DS679384.1	15	1.16761e-149	I ricinus contig 49678	96.7033	I ricinus contig 127604	379	I ricinus contig 49678	533.272	I ricinus contig 49678
gi|183906051|gb|DS682472.1	15	3.62301e-124	I ricinus contig 56418	96.5812	I ricinus contig 101816	388	I ricinus contig 101816	448.674	I ricinus contig 56418
gi|183899678|gb|DS688845.1	15	1.99561e-89	I ricinus contig 111385	100	I ricinus contig 111385	195	I ricinus contig 157539	333.312	I ricinus contig 111385
gi|183897299|gb|DS691224.1	15	1.41303e-68	I ricinus contig 207975	94.6429	I ricinus contig 39846	459	I ricinus contig 207975	264.096	I ricinus contig 207975
gi|183896072|gb|DS692451.1	15	0	I ricinus contig 37502	92.4528	I ricinus contig 34681	498	I ricinus contig 37502	669.783	I ricinus contig 37502
gi|183894813|gb|DS693710.1	15	0	I ricinus contig 206205	90.3978	I ricinus contig 206205	729	I ricinus contig 206205	988.949	I ricinus contig 206205
gi|183881353|gb|DS707170.1	15	9.1947e-125	I ricinus contig 87460	95.9677	I ricinus contig 49678	411	I ricinus contig 49678	450.596	I ricinus contig 87460
gi|183881306|gb|DS707217.1	15	0	I ricinus contig 187140	94.0476	I ricinus contig 187140	976	I ricinus contig 187140	1240.82	I ricinus contig 187140
gi|183880859|gb|DS707664.1	15	0	I ricinus contig 37502	95.2153	I ricinus contig 34681	491	I ricinus contig 37502	667.86	I ricinus contig 37502
gi|183880166|gb|DS708357.1	15	6.79652e-151	I ricinus contig 180669	93.1034	I ricinus contig 180669	503	I ricinus contig 93398	540.963	I ricinus contig 180669
gi|183877756|gb|DS710767.1	15	0	I ricinus contig 5143	98.7654	I ricinus contig 82883	922	I ricinus contig 5143	746.69	I ricinus contig 5143
gi|183875297|gb|DS713226.1	15	2.04939e-166	I ricinus contig 47054	100	I ricinus contig 47054	536	I ricinus contig 47054	589.03	I ricinus contig 47054
gi|183874743|gb|DS713780.1	15	0	I ricinus contig 37502	96.6912	I ricinus contig 16812	509	I ricinus contig 37502	702.468	I ricinus contig 37502
gi|183869888|gb|DS718635.1	15	0	I ricinus contig 206205	91.4815	I ricinus contig 206205	540	I ricinus contig 206205	773.608	I ricinus contig 206205
gi|183868977|gb|DS719546.1	15	0	I ricinus contig 18931	100	I ricinus contig 18931	791	I ricinus contig 18931	1067.78	I ricinus contig 18931
gi|183865153|gb|DS723370.1	15	0	I ricinus contig 140703	100	I ricinus contig 159406	669	I ricinus contig 140703	742.845	I ricinus contig 140703
gi|183865006|gb|DS723517.1	15	1.91857e-126	I ricinus contig 96853	100	I ricinus contig 188601	307	I ricinus contig 96853	456.364	I ricinus contig 96853
gi|183864537|gb|DS723986.1	15	0	I ricinus contig 54317	100	I ricinus contig 157547	3847	I ricinus contig 54317	5768.75	I ricinus contig 54317
gi|183861370|gb|DS727153.1	15	5.1633e-13	I ricinus contig 206191	92.8571	I ricinus contig 218000	63	I ricinus contig 206191	79.5176	I ricinus contig 206191
gi|183859267|gb|DS729256.1	15	0	I ricinus contig 47054	98	I ricinus contig 47054	555	I ricinus contig 94780	681.319	I ricinus contig 47054
gi|183854687|gb|DS733836.1	15	1.39084e-90	I ricinus contig 3513	100	I ricinus contig 196157	239	I ricinus contig 42554	337.158	I ricinus contig 3513
gi|183851734|gb|DS736789.1	15	4.21661e-146	I ricinus contig 105711	93.8053	I ricinus contig 105711	570	I ricinus contig 43775	521.736	I ricinus contig 105711
gi|183851016|gb|DS737507.1	15	3.73677e-120	I ricinus contig 175564	100	I ricinus contig 72103	495	I ricinus contig 210069	435.215	I ricinus contig 175564
gi|183849880|gb|DS738643.1	15	9.09813e-129	I ricinus contig 3186	93.75	I ricinus contig 99544	358	I ricinus contig 3186	464.055	I ricinus contig 3186
gi|183845813|gb|DS742710.1	15	0	I ricinus contig 208	92.2581	I ricinus contig 208	620	I ricinus contig 208	887.047	I ricinus contig 208
gi|183844493|gb|DS744030.1	15	0	I ricinus contig 42558	97.8723	I ricinus contig 42558	4624	I ricinus contig 42558	7645.29	I ricinus contig 42558
gi|183840674|gb|DS747849.1	15	7.74666e-93	I ricinus contig 46105	96.5174	I ricinus contig 133121	337	I ricinus contig 46105	344.849	I ricinus contig 46105
gi|183838945|gb|DS749578.1	15	4.40865e-138	I ricinus contig 126628	93.8272	I ricinus contig 127440	424	I ricinus contig 126628	494.818	I ricinus contig 126628
gi|183836392|gb|DS752131.1	15	0	I ricinus contig 71655	94.9541	I ricinus contig 99607	5550	I ricinus contig 71655	8125.97	I ricinus contig 71655
gi|183834005|gb|DS754518.1	15	0	I ricinus contig 85807	95.4861	I ricinus contig 20647	2652	I ricinus contig 120521	3357.7	I ricinus contig 85807
gi|183833967|gb|DS754556.1	15	6.87388e-127	I ricinus contig 40775	93.578	I ricinus contig 82883	384	I ricinus contig 82883	458.287	I ricinus contig 40775
gi|183828142|gb|DS760381.1	15	7.17841e-170	I ricinus contig 97801	97.0414	I ricinus contig 104636	439	I ricinus contig 63070	600.566	I ricinus contig 97801
gi|183827969|gb|DS760554.1	15	1.02614e-62	I ricinus contig 43619	96.9231	I ricinus contig 149728	148	I ricinus contig 43619	244.869	I ricinus contig 43619
gi|183825879|gb|DS762644.1	15	5.74497e-164	I ricinus contig 127604	100	I ricinus contig 127604	435	I ricinus contig 127604	583.262	I ricinus contig 127604
gi|183821854|gb|DS766669.1	15	2.20751e-122	I ricinus contig 56418	98.9247	I ricinus contig 207934	388	I ricinus contig 101816	442.906	I ricinus contig 56418
gi|183820549|gb|DS767974.1	15	4.13577e-105	I ricinus contig 139378	92.233	I ricinus contig 159300	357	I ricinus contig 139378	385.225	I ricinus contig 139378
gi|183818973|gb|DS769550.1	15	1.68389e-130	I ricinus contig 9727	97.4576	I ricinus contig 100901	493	I ricinus contig 5890	469.823	I ricinus contig 9727
gi|183815971|gb|DS772552.1	15	0	I ricinus contig 27119	92.9348	I ricinus contig 136409	1141	I ricinus contig 84578	975.49	I ricinus contig 27119
gi|183810463|gb|DS778060.1	15	4.00856e-58	I ricinus contig 81819	97.561	I ricinus contig 126133	312	I ricinus contig 39433	229.487	I ricinus contig 81819
gi|183806490|gb|DS782033.1	15	4.0688e-17	I ricinus contig 50710	100	I ricinus contig 50710	52	I ricinus contig 50710	92.9764	I ricinus contig 50710
gi|183805511|gb|DS783012.1	15	1.23556e-146	I ricinus contig 35506	92.3445	I ricinus contig 101256	404	I ricinus contig 35506	523.658	I ricinus contig 35506
gi|183803615|gb|DS784908.1	15	0	I ricinus contig 206205	90.1218	I ricinus contig 206205	737	I ricinus contig 206205	981.258	I ricinus contig 206205
gi|183800929|gb|DS787594.1	15	9.13199e-173	I ricinus contig 10895	100	I ricinus contig 117706	492	I ricinus contig 29702	610.179	I ricinus contig 10895
gi|183800046|gb|DS788477.1	15	1.60172e-172	I ricinus contig 69357	93.662	I ricinus contig 1724	481	I ricinus contig 69357	610.179	I ricinus contig 69357
gi|183798071|gb|DS790452.1	15	2.56598e-88	I ricinus contig 6493	92.7007	I ricinus contig 87725	280	I ricinus contig 210905	329.467	I ricinus contig 6493
gi|183796521|gb|DS792002.1	15	0	I ricinus contig 235687	99.2234	I ricinus contig 235795	5405	I ricinus contig 235687	10064	I ricinus contig 235687
gi|183795634|gb|DS792889.1	15	2.68273e-70	I ricinus contig 231241	97.3684	I ricinus contig 27678	178	I ricinus contig 230330	269.864	I ricinus contig 231241
gi|183794801|gb|DS793722.1	15	0	I ricinus contig 204643	93.2515	I ricinus contig 164958	882	I ricinus contig 204643	829.366	I ricinus contig 204643
gi|183793897|gb|DS794626.1	15	0	I ricinus contig 9400	96.2121	I ricinus contig 54264	2908	I ricinus contig 9400	3003.93	I ricinus contig 9400
gi|183791338|gb|DS797185.1	15	8.79789e-136	I ricinus contig 60	94.3089	I ricinus contig 28790	343	I ricinus contig 44865	487.127	I ricinus contig 60
gi|183782982|gb|DS805541.1	15	0	I ricinus contig 123977	96.8254	I ricinus contig 200185	570	I ricinus contig 123977	669.783	I ricinus contig 123977
gi|183780530|gb|DS807993.1	15	3.01383e-77	I ricinus contig 71847	97.561	I ricinus contig 30306	214	I ricinus contig 30306	292.936	I ricinus contig 71847
gi|183779475|gb|DS809048.1	15	5.56991e-108	I ricinus contig 180669	92.5373	I ricinus contig 72103	428	I ricinus contig 180669	394.838	I ricinus contig 180669
gi|183778686|gb|DS809837.1	15	4.8356e-120	I ricinus contig 72103	87.0629	I ricinus contig 180669	538	I ricinus contig 73075	435.215	I ricinus contig 72103
gi|183776694|gb|DS811829.1	15	0	I ricinus contig 36364	93.0091	I ricinus contig 17946	2869	I ricinus contig 36364	3103.91	I ricinus contig 36364
gi|183775734|gb|DS812789.1	15	0	I ricinus contig 33883	93.0946	I ricinus contig 66574	1971	I ricinus contig 33883	2621.31	I ricinus contig 33883
gi|183772303|gb|DS816220.1	15	8.02678e-152	I ricinus contig 39642	92.5	I ricinus contig 139378	570	I ricinus contig 43775	540.963	I ricinus contig 39642
gi|183768671|gb|DS819852.1	15	0	I ricinus contig 152692	97.2851	I ricinus contig 48319	792	I ricinus contig 843	869.742	I ricinus contig 152692
gi|183765401|gb|DS823122.1	15	1.02173e-124	I ricinus contig 165375	94.3478	I ricinus contig 165375	292	I ricinus contig 77249	450.596	I ricinus contig 165375
gi|183763535|gb|DS824988.1	15	0	I ricinus contig 24208	96.0784	I ricinus contig 158109	3347	I ricinus contig 24208	4107.55	I ricinus contig 24208
gi|183761270|gb|DS827253.1	15	5.91848e-65	I ricinus contig 29494	98.4496	I ricinus contig 29494	143	I ricinus contig 29494	252.559	I ricinus contig 29494
gi|183755638|gb|DS832885.1	15	2.44165e-81	I ricinus contig 141982	100	I ricinus contig 116840	237	I ricinus contig 127263	306.395	I ricinus contig 141982
gi|183752688|gb|DS835835.1	15	0	I ricinus contig 178782	94.3784	I ricinus contig 129365	2052	I ricinus contig 178782	2692.45	I ricinus contig 178782
gi|183752614|gb|DS835909.1	15	0	I ricinus contig 206205	95.5432	I ricinus contig 19801	596	I ricinus contig 206205	802.448	I ricinus contig 206205
gi|183752603|gb|DS835920.1	15	4.48412e-109	I ricinus contig 32650	100	I ricinus contig 64913	407	I ricinus contig 64913	398.684	I ricinus contig 32650
gi|183752015|gb|DS836508.1	15	0	I ricinus contig 122492	96.6292	I ricinus contig 3113	446	I ricinus contig 122492	717.85	I ricinus contig 122492
gi|183746032|gb|DS842490.1	15	0	I ricinus contig 206205	89.6907	I ricinus contig 206205	679	I ricinus contig 206205	902.428	I ricinus contig 206205
gi|183745795|gb|DS842727.1	15	0	I ricinus contig 66146	98.5432	I ricinus contig 11831	4692	I ricinus contig 66146	7089.64	I ricinus contig 66146
gi|183745633|gb|DS842889.1	15	4.94519e-145	I ricinus contig 140986	96.1905	I ricinus contig 37502	406	I ricinus contig 97671	517.89	I ricinus contig 140986
gi|183745217|gb|DS843305.1	15	9.47786e-55	I ricinus contig 171251	98.0769	I ricinus contig 221780	182	I ricinus contig 171251	217.951	I ricinus contig 171251
gi|183740699|gb|DS847823.1	15	8.84764e-107	I ricinus contig 175564	92.7273	I ricinus contig 180669	344	I ricinus contig 175564	390.993	I ricinus contig 175564
gi|183740307|gb|DS848215.1	15	5.5779e-160	I ricinus contig 41176	90.9091	I ricinus contig 41176	600	I ricinus contig 118214	567.88	I ricinus contig 41176
gi|183737633|gb|DS850889.1	15	0	I ricinus contig 208	90.407	I ricinus contig 208	687	I ricinus contig 208	913.964	I ricinus contig 208
gi|183736647|gb|DS851875.1	15	0	I ricinus contig 81804	96	I ricinus contig 14976	455	I ricinus contig 81804	696.7	I ricinus contig 81804
gi|183735485|gb|DS853037.1	15	1.8939e-166	I ricinus contig 72103	93.3333	I ricinus contig 180669	554	I ricinus contig 224873	589.03	I ricinus contig 72103
gi|183729029|gb|DS859493.1	15	3.20165e-139	I ricinus contig 30736	97.1429	I ricinus contig 121103	538	I ricinus contig 30736	498.664	I ricinus contig 30736
gi|183728924|gb|DS859598.1	15	0	I ricinus contig 1607	89.2857	I ricinus contig 1607	584	I ricinus contig 1607	652.479	I ricinus contig 1607
gi|183726550|gb|DS861972.1	15	4.64262e-87	I ricinus contig 15720	92.4419	I ricinus contig 27534	321	I ricinus contig 34058	325.622	I ricinus contig 15720
gi|183725955|gb|DS862567.1	15	3.01034e-172	I ricinus contig 298	98.9583	I ricinus contig 10895	492	I ricinus contig 29702	608.257	I ricinus contig 298
gi|183725889|gb|DS862633.1	15	6.11184e-86	I ricinus contig 30306	97.6744	I ricinus contig 152829	208	I ricinus contig 71847	321.776	I ricinus contig 30306
gi|183725231|gb|DS863291.1	15	2.5551e-67	I ricinus contig 96739	96.7742	I ricinus contig 96739	224	I ricinus contig 63033	260.25	I ricinus contig 96739
gi|183718083|gb|DS870439.1	15	4.74462e-161	I ricinus contig 140986	92.9293	I ricinus contig 5199	450	I ricinus contig 37502	571.726	I ricinus contig 140986
gi|183717558|gb|DS870964.1	15	0	I ricinus contig 47054	100	I ricinus contig 47054	430	I ricinus contig 94780	660.169	I ricinus contig 47054
gi|183715345|gb|DS873177.1	15	3.90477e-153	I ricinus contig 47361	93.361	I ricinus contig 151550	428	I ricinus contig 35421	544.808	I ricinus contig 47361
gi|183712973|gb|DS875549.1	15	8.13904e-151	I ricinus contig 72103	88.1137	I ricinus contig 72103	525	I ricinus contig 72103	537.117	I ricinus contig 72103
gi|183711802|gb|DS876720.1	15	3.65701e-62	I ricinus contig 180372	100	I ricinus contig 9168	206	I ricinus contig 67057	242.946	I ricinus contig 180372
gi|183710662|gb|DS877860.1	15	5.89072e-46	I ricinus contig 34483	94.4444	I ricinus contig 34483	129	I ricinus contig 171655	189.111	I ricinus contig 34483
gi|183708491|gb|DS880031.1	15	7.1952e-177	I ricinus contig 37502	92.953	I ricinus contig 5199	531	I ricinus contig 37502	623.638	I ricinus contig 37502
gi|183708190|gb|DS880332.1	15	1.22741e-80	I ricinus contig 104069	90.0621	I ricinus contig 57642	326	I ricinus contig 104069	304.472	I ricinus contig 104069
gi|183708132|gb|DS880390.1	15	0	I ricinus contig 56430	90.5556	I ricinus contig 131639	1122	I ricinus contig 56430	1229.28	I ricinus contig 56430
gi|183707831|gb|DS880691.1	15	9.8604e-111	I ricinus contig 7503	95.5224	I ricinus contig 72103	486	I ricinus contig 7503	404.452	I ricinus contig 7503
gi|183701072|gb|DS887450.1	15	3.65882e-76	I ricinus contig 208189	95.3846	I ricinus contig 102490	204	I ricinus contig 208189	289.091	I ricinus contig 208189
gi|183700797|gb|DS887725.1	15	0	I ricinus contig 60693	93.2432	I ricinus contig 42605	482	I ricinus contig 60693	648.633	I ricinus contig 60693
gi|183698334|gb|DS890188.1	15	2.34011e-155	I ricinus contig 10895	98.9583	I ricinus contig 10895	486	I ricinus contig 29702	552.499	I ricinus contig 10895
gi|183696292|gb|DS892230.1	15	8.47724e-70	I ricinus contig 58429	92.0635	I ricinus contig 58429	191	I ricinus contig 207742	267.941	I ricinus contig 58429
gi|183695948|gb|DS892574.1	15	0	I ricinus contig 55731	99.0099	I ricinus contig 151530	706	I ricinus contig 55731	937.036	I ricinus contig 55731
gi|183694785|gb|DS893737.1	15	2.77808e-154	I ricinus contig 55661	85	I ricinus contig 88986	585	I ricinus contig 55661	548.653	I ricinus contig 55661
gi|183694043|gb|DS894479.1	15	4.5491e-172	I ricinus contig 124309	94.382	I ricinus contig 19165	407	I ricinus contig 124309	608.257	I ricinus contig 124309
gi|183688407|gb|DS900115.1	15	0	I ricinus contig 61781	98	I ricinus contig 30197	973	I ricinus contig 61781	1121.61	I ricinus contig 61781
gi|183687873|gb|DS900649.1	15	2.65534e-37	I ricinus contig 703	100	I ricinus contig 703	86	I ricinus contig 703	160.27	I ricinus contig 703
gi|183681273|gb|DS907234.1	15	0	I ricinus contig 59980	99.025	I ricinus contig 14626	2956	I ricinus contig 59980	4415.18	I ricinus contig 59980
gi|183677360|gb|DS911147.1	15	1.4688e-46	I ricinus contig 101981	96.4912	I ricinus contig 215479	130	I ricinus contig 101981	192.956	I ricinus contig 101981
gi|183673241|gb|DS913159.1	15	1.3583e-135	I ricinus contig 50017	98.3607	I ricinus contig 83023	426	I ricinus contig 131639	487.127	I ricinus contig 50017
gi|183670251|gb|DS916097.1	15	1.45046e-164	I ricinus contig 3025	98.0392	I ricinus contig 135052	915	I ricinus contig 117364	585.185	I ricinus contig 3025
gi|183669552|gb|DS916794.1	15	6.22359e-27	I ricinus contig 117262	98.4615	I ricinus contig 130103	82	I ricinus contig 117262	125.662	I ricinus contig 117262
gi|183666159|gb|DS920187.1	15	0	I ricinus contig 169835	94.4656	I ricinus contig 35421	1123	I ricinus contig 15132	1319.65	I ricinus contig 169835
gi|183661510|gb|DS924825.1	15	1.89566e-67	I ricinus contig 5890	90.9639	I ricinus contig 5890	230	I ricinus contig 199082	260.25	I ricinus contig 5890
gi|183661024|gb|DS925311.1	15	0	I ricinus contig 183415	97.9592	I ricinus contig 55731	600	I ricinus contig 55731	837.057	I ricinus contig 183415
gi|183659481|gb|DS926854.1	15	0	I ricinus contig 179905	94.1176	I ricinus contig 1607	1535	I ricinus contig 179905	2100.26	I ricinus contig 179905
gi|183657917|gb|DS928418.1	15	2.05295e-164	I ricinus contig 232303	96.1722	I ricinus contig 7770	940	I ricinus contig 232303	583.262	I ricinus contig 232303
gi|183657823|gb|DS928512.1	15	1.19208e-98	I ricinus contig 65383	88.5167	I ricinus contig 65383	355	I ricinus contig 65383	364.075	I ricinus contig 65383
gi|183651846|gb|DS934489.1	15	1.53873e-156	I ricinus contig 72103	89.1566	I ricinus contig 180669	551	I ricinus contig 72103	556.344	I ricinus contig 72103
gi|183651543|gb|DS934792.1	15	0	I ricinus contig 133685	98.9583	I ricinus contig 10895	710	I ricinus contig 133685	1038.94	I ricinus contig 133685
gi|183642519|gb|DS943816.1	15	1.37656e-83	I ricinus contig 143836	89.6694	I ricinus contig 143836	251	I ricinus contig 143836	314.085	I ricinus contig 143836
gi|183642102|gb|DS944233.1	15	0	I ricinus contig 47820	100	I ricinus contig 117706	503	I ricinus contig 47820	721.695	I ricinus contig 47820
gi|183641275|gb|DS945060.1	15	3.62984e-80	I ricinus contig 225909	93.3962	I ricinus contig 104498	274	I ricinus contig 1724	302.549	I ricinus contig 225909
gi|183641156|gb|DS945179.1	15	0	I ricinus contig 37502	91.4286	I ricinus contig 37502	773	I ricinus contig 97671	894.737	I ricinus contig 37502
gi|183640960|gb|DS945375.1	15	4.78064e-150	I ricinus contig 39134	95.9799	I ricinus contig 39134	333	I ricinus contig 58101	535.195	I ricinus contig 39134
gi|183631803|gb|DS954452.1	15	0	I ricinus contig 210069	87.9121	I ricinus contig 51731	1010	I ricinus contig 210069	727.463	I ricinus contig 210069
gi|183629204|gb|DS957051.1	15	5.15474e-50	I ricinus contig 175152	94.8718	I ricinus contig 176619	127	I ricinus contig 73233	202.57	I ricinus contig 175152
gi|183627585|gb|DS958670.1	15	0	I ricinus contig 5574	98.5714	I ricinus contig 10895	489	I ricinus contig 5574	831.289	I ricinus contig 5574
gi|183624048|gb|DS962207.1	15	1.24252e-46	I ricinus contig 9168	100	I ricinus contig 9168	187	I ricinus contig 49191	191.033	I ricinus contig 9168
gi|183621090|gb|DS965165.1	15	2.94537e-88	I ricinus contig 30306	100	I ricinus contig 131434	216	I ricinus contig 30306	329.467	I ricinus contig 30306
gi|183620413|gb|DS965842.1	15	1.08572e-75	I ricinus contig 188071	96.2617	I ricinus contig 163	460	I ricinus contig 188071	291.013	I ricinus contig 188071
gi|183616990|gb|DS969265.1	15	1.13207e-25	I ricinus contig 153584	94.6667	I ricinus contig 153584	75	I ricinus contig 153584	121.817	I ricinus contig 153584
gi|183612938|gb|DS973317.1	15	4.76233e-146	I ricinus contig 32120	96.1832	I ricinus contig 170561	407	I ricinus contig 32120	521.736	I ricinus contig 32120
gi|183609477|gb|DS976778.1	15	2.77865e-125	I ricinus contig 74833	95.614	I ricinus contig 74833	354	I ricinus contig 74833	452.519	I ricinus contig 74833
gi|183609194|gb|DS977061.1	15	3.45547e-118	I ricinus contig 47054	96.2025	I ricinus contig 196157	488	I ricinus contig 47054	429.447	I ricinus contig 47054
gi|183609185|gb|DS977070.1	15	2.23321e-144	I ricinus contig 74833	95.0704	I ricinus contig 113549	331	I ricinus contig 74833	515.968	I ricinus contig 74833
gi|183976121|gb|DS612402.1	14	3.47434e-161	I ricinus contig 139378	93.1751	I ricinus contig 105711	528	I ricinus contig 39642	571.726	I ricinus contig 139378
gi|183974888|gb|DS613635.1	14	2.1224e-126	I ricinus contig 115547	100	I ricinus contig 115547	320	I ricinus contig 115547	456.364	I ricinus contig 115547
gi|183974104|gb|DS614419.1	14	3.00339e-151	I ricinus contig 45515	93.6937	I ricinus contig 45515	504	I ricinus contig 34779	539.04	I ricinus contig 45515
gi|183974004|gb|DS614519.1	14	0	I ricinus contig 11167	98.2143	I ricinus contig 157689	1512	I ricinus contig 11167	2063.73	I ricinus contig 11167
gi|183973464|gb|DS615059.1	14	0	I ricinus contig 1607	92.3529	I ricinus contig 1607	584	I ricinus contig 1607	821.675	I ricinus contig 1607
gi|183972687|gb|DS615836.1	14	4.55897e-116	I ricinus contig 8394	100	I ricinus contig 175564	462	I ricinus contig 131139	421.756	I ricinus contig 8394
gi|183972437|gb|DS616086.1	14	0	I ricinus contig 21066	92.5759	I ricinus contig 21066	2419	I ricinus contig 21066	2827.04	I ricinus contig 21066
gi|183972147|gb|DS616376.1	14	1.99189e-85	I ricinus contig 191268	94.8905	I ricinus contig 85035	270	I ricinus contig 56418	319.854	I ricinus contig 191268
gi|183971312|gb|DS617211.1	14	0	I ricinus contig 371	92.2911	I ricinus contig 371	1637	I ricinus contig 59643	2042.58	I ricinus contig 371
gi|183968538|gb|DS619985.1	14	0	I ricinus contig 206205	88.1188	I ricinus contig 66324	738	I ricinus contig 206205	869.742	I ricinus contig 206205
gi|183966959|gb|DS621564.1	14	0	I ricinus contig 117706	100	I ricinus contig 117706	580	I ricinus contig 117706	723.618	I ricinus contig 117706
gi|183966907|gb|DS621616.1	14	1.54391e-75	I ricinus contig 121989	90.0943	I ricinus contig 121989	267	I ricinus contig 206426	287.168	I ricinus contig 121989
gi|183963869|gb|DS624654.1	14	0	I ricinus contig 124309	93.2624	I ricinus contig 124309	562	I ricinus contig 124309	837.057	I ricinus contig 124309
gi|183963817|gb|DS624706.1	14	3.78655e-135	I ricinus contig 80584	100	I ricinus contig 52279	323	I ricinus contig 121358	485.205	I ricinus contig 80584
gi|183962727|gb|DS625796.1	14	4.3141e-168	I ricinus contig 100450	93.7008	I ricinus contig 100450	538	I ricinus contig 72103	594.798	I ricinus contig 100450
gi|183959438|gb|DS629085.1	14	0	I ricinus contig 95739	100	I ricinus contig 95739	429	I ricinus contig 37638	658.247	I ricinus contig 95739
gi|183956128|gb|DS632395.1	14	8.29835e-111	I ricinus contig 124064	96.25	I ricinus contig 67057	509	I ricinus contig 124064	406.375	I ricinus contig 124064
gi|183955598|gb|DS632925.1	14	0	I ricinus contig 71170	96.4809	I ricinus contig 98148	2538	I ricinus contig 71170	3544.2	I ricinus contig 71170
gi|183954001|gb|DS634522.1	14	0	I ricinus contig 2534	96.0784	I ricinus contig 75483	843	I ricinus contig 2534	762.072	I ricinus contig 2534
gi|183953420|gb|DS635103.1	14	2.12053e-144	I ricinus contig 65049	94.6032	I ricinus contig 202559	441	I ricinus contig 65049	515.968	I ricinus contig 65049
gi|183951334|gb|DS637189.1	14	1.44571e-145	I ricinus contig 1882	94.7826	I ricinus contig 151501	484	I ricinus contig 69656	519.813	I ricinus contig 1882
gi|183949037|gb|DS639486.1	14	0	I ricinus contig 33134	91.1111	I ricinus contig 63286	772	I ricinus contig 33134	838.979	I ricinus contig 33134
gi|183946423|gb|DS642100.1	14	7.128e-148	I ricinus contig 53974	94.8	I ricinus contig 227148	337	I ricinus contig 168376	527.504	I ricinus contig 53974
gi|183944225|gb|DS644298.1	14	0	I ricinus contig 1607	98.4848	I ricinus contig 196885	580	I ricinus contig 1607	650.556	I ricinus contig 1607
gi|183943941|gb|DS644582.1	14	0	I ricinus contig 238	94.3301	I ricinus contig 238	3606	I ricinus contig 82542	5116.96	I ricinus contig 238
gi|183943686|gb|DS644837.1	14	0	I ricinus contig 10571	95.6897	I ricinus contig 10572	634	I ricinus contig 10571	683.242	I ricinus contig 10571
gi|183943487|gb|DS645036.1	14	0	I ricinus contig 5143	90.8245	I ricinus contig 27119	1187	I ricinus contig 5143	1323.5	I ricinus contig 5143
gi|183941739|gb|DS646784.1	14	2.63649e-52	I ricinus contig 74611	97.2973	I ricinus contig 153062	256	I ricinus contig 74611	210.26	I ricinus contig 74611
gi|183936258|gb|DS652265.1	14	0	I ricinus contig 60565	100	I ricinus contig 39378	2405	I ricinus contig 60565	3623.03	I ricinus contig 60565
gi|183935931|gb|DS652592.1	14	0	I ricinus contig 51645	98.7179	I ricinus contig 24251	4750	I ricinus contig 51645	6487.84	I ricinus contig 51645
gi|183930139|gb|DS658384.1	14	0	I ricinus contig 44448	93.5044	I ricinus contig 144894	2416	I ricinus contig 44448	3473.06	I ricinus contig 44448
gi|183928760|gb|DS659763.1	14	0	I ricinus contig 150084	98.3051	I ricinus contig 193004	656	I ricinus contig 111636	875.51	I ricinus contig 150084
gi|183925796|gb|DS662727.1	14	0	I ricinus contig 152196	97.9275	I ricinus contig 46945	2929	I ricinus contig 152196	3200.04	I ricinus contig 152196
gi|183925618|gb|DS662905.1	14	0	I ricinus contig 10761	89.6594	I ricinus contig 49959	1401	I ricinus contig 10761	1429.24	I ricinus contig 10761
gi|183925423|gb|DS663100.1	14	3.12455e-117	I ricinus contig 407	94.0239	I ricinus contig 203868	321	I ricinus contig 407	425.601	I ricinus contig 407
gi|183921052|gb|DS667471.1	14	0	I ricinus contig 12575	95.3778	I ricinus contig 144856	5136	I ricinus contig 12575	7683.75	I ricinus contig 12575
gi|183914436|gb|DS674087.1	14	0	I ricinus contig 25609	100	I ricinus contig 25609	432	I ricinus contig 25609	808.216	I ricinus contig 25609
gi|183914178|gb|DS674345.1	14	0	I ricinus contig 31254	93.9883	I ricinus contig 5820	6051	I ricinus contig 31254	9473.77	I ricinus contig 31254
gi|183913729|gb|DS674794.1	14	0	I ricinus contig 19701	94.186	I ricinus contig 6239	4364	I ricinus contig 19701	4936.23	I ricinus contig 19701
gi|183908774|gb|DS679749.1	14	0	I ricinus contig 93486	97.7099	I ricinus contig 120765	530	I ricinus contig 115995	675.551	I ricinus contig 93486
gi|183907734|gb|DS680789.1	14	2.86273e-51	I ricinus contig 107783	100	I ricinus contig 36969	295	I ricinus contig 107783	206.415	I ricinus contig 107783
gi|183902417|gb|DS686106.1	14	5.04259e-90	I ricinus contig 162689	96.9466	I ricinus contig 122617	205	I ricinus contig 10867	335.235	I ricinus contig 162689
gi|183900115|gb|DS688408.1	14	0	I ricinus contig 30996	98.2249	I ricinus contig 4060	3036	I ricinus contig 30996	4607.45	I ricinus contig 30996
gi|183900057|gb|DS688466.1	14	0	I ricinus contig 23029	96.9231	I ricinus contig 88239	1025	I ricinus contig 23029	1115.85	I ricinus contig 23029
gi|183895143|gb|DS693380.1	14	0	I ricinus contig 140038	100	I ricinus contig 78457	1086	I ricinus contig 78457	1227.36	I ricinus contig 140038
gi|183892794|gb|DS695729.1	14	0	I ricinus contig 187140	92.0245	I ricinus contig 187140	586	I ricinus contig 187140	804.371	I ricinus contig 187140
gi|183892427|gb|DS696096.1	14	5.52325e-178	I ricinus contig 74833	95.4839	I ricinus contig 159723	402	I ricinus contig 74833	627.484	I ricinus contig 74833
gi|183891862|gb|DS696661.1	14	0	I ricinus contig 50285	100	I ricinus contig 64512	760	I ricinus contig 50285	1004.33	I ricinus contig 50285
gi|183890696|gb|DS697827.1	14	0	I ricinus contig 18388	94.6628	I ricinus contig 3883	3643	I ricinus contig 18388	4842.02	I ricinus contig 18388
gi|183889951|gb|DS698572.1	14	2.1967e-119	I ricinus contig 47054	100	I ricinus contig 47054	398	I ricinus contig 94780	435.215	I ricinus contig 47054
gi|183889639|gb|DS698884.1	14	0	I ricinus contig 10590	96.4286	I ricinus contig 72241	2683	I ricinus contig 10590	3469.22	I ricinus contig 10590
gi|183887757|gb|DS700766.1	14	1.17302e-175	I ricinus contig 201819	95.1389	I ricinus contig 14997	538	I ricinus contig 201819	619.793	I ricinus contig 201819
gi|183887730|gb|DS700793.1	14	0	I ricinus contig 161293	90.7895	I ricinus contig 161293	640	I ricinus contig 50922	817.83	I ricinus contig 161293
gi|183887642|gb|DS700881.1	14	0	I ricinus contig 17652	93.6813	I ricinus contig 31532	4278	I ricinus contig 17652	4684.36	I ricinus contig 17652
gi|183886558|gb|DS701965.1	14	2.9992e-138	I ricinus contig 72103	94	I ricinus contig 1724	477	I ricinus contig 72103	498.664	I ricinus contig 72103
gi|183886507|gb|DS702016.1	14	0	I ricinus contig 41722	91.4286	I ricinus contig 37502	798	I ricinus contig 41722	715.927	I ricinus contig 41722
gi|183885448|gb|DS703075.1	14	2.87917e-40	I ricinus contig 74669	100	I ricinus contig 165660	202	I ricinus contig 74669	169.884	I ricinus contig 74669
gi|183883271|gb|DS705252.1	14	0	I ricinus contig 4191	96.8254	I ricinus contig 16547	544	I ricinus contig 81972	671.705	I ricinus contig 4191
gi|183880304|gb|DS708219.1	14	0	I ricinus contig 34913	94.2857	I ricinus contig 37502	787	I ricinus contig 147184	677.474	I ricinus contig 34913
gi|183879440|gb|DS709083.1	14	0	I ricinus contig 1607	93.0556	I ricinus contig 21741	585	I ricinus contig 1607	823.598	I ricinus contig 1607
gi|183877061|gb|DS711462.1	14	0	I ricinus contig 1720	92.7972	I ricinus contig 82611	5476	I ricinus contig 1720	7520.32	I ricinus contig 1720
gi|183876223|gb|DS712300.1	14	0	I ricinus contig 29335	94.9686	I ricinus contig 29335	3871	I ricinus contig 29335	4344.04	I ricinus contig 29335
gi|183874853|gb|DS713670.1	14	0	I ricinus contig 205781	90.9699	I ricinus contig 46105	1441	I ricinus contig 205781	1373.49	I ricinus contig 205781
gi|183874559|gb|DS713964.1	14	0	I ricinus contig 60069	97.5309	I ricinus contig 87787	3331	I ricinus contig 60069	4966.99	I ricinus contig 60069
gi|183872070|gb|DS716453.1	14	3.80826e-150	I ricinus contig 2534	100	I ricinus contig 121366	402	I ricinus contig 2534	535.195	I ricinus contig 2534
gi|183868893|gb|DS719630.1	14	0	I ricinus contig 1607	95.2381	I ricinus contig 81000	526	I ricinus contig 1607	765.917	I ricinus contig 1607
gi|183868595|gb|DS719928.1	14	0	I ricinus contig 22955	94.3775	I ricinus contig 83803	4770	I ricinus contig 22955	7383.81	I ricinus contig 22955
gi|183868396|gb|DS720127.1	14	0	I ricinus contig 81804	96.1538	I ricinus contig 111385	564	I ricinus contig 51540	639.02	I ricinus contig 81804
gi|183867859|gb|DS720664.1	14	0	I ricinus contig 47820	98.9583	I ricinus contig 10895	556	I ricinus contig 130610	781.299	I ricinus contig 47820
gi|183867571|gb|DS720952.1	14	1.59675e-112	I ricinus contig 1724	93.4783	I ricinus contig 1724	335	I ricinus contig 1724	410.22	I ricinus contig 1724
gi|183867457|gb|DS721066.1	14	8.93067e-173	I ricinus contig 10895	98.9583	I ricinus contig 10895	576	I ricinus contig 82050	610.179	I ricinus contig 10895
gi|183866926|gb|DS721597.1	14	0	I ricinus contig 38127	100	I ricinus contig 128343	907	I ricinus contig 69216	1004.33	I ricinus contig 38127
gi|183864612|gb|DS723911.1	14	1.98891e-153	I ricinus contig 140986	93.9597	I ricinus contig 5199	379	I ricinus contig 140986	546.731	I ricinus contig 140986
gi|183863392|gb|DS725131.1	14	1.74611e-78	I ricinus contig 117364	96.0784	I ricinus contig 5466	373	I ricinus contig 117364	296.781	I ricinus contig 117364
gi|183862827|gb|DS725696.1	14	0	I ricinus contig 76935	90.9091	I ricinus contig 47260	2639	I ricinus contig 76935	3419.23	I ricinus contig 76935
gi|183861848|gb|DS726675.1	14	1.4686e-35	I ricinus contig 40249	100	I ricinus contig 112042	181	I ricinus contig 112042	154.502	I ricinus contig 40249
gi|183860948|gb|DS727575.1	14	2.58579e-63	I ricinus contig 232628	94.3925	I ricinus contig 156356	178	I ricinus contig 232628	246.791	I ricinus contig 232628
gi|183856693|gb|DS731830.1	14	8.1326e-127	I ricinus contig 47820	96.6667	I ricinus contig 10895	349	I ricinus contig 117706	458.287	I ricinus contig 47820
gi|183856224|gb|DS732299.1	14	0	I ricinus contig 83854	95.1852	I ricinus contig 50532	4439	I ricinus contig 83854	5978.32	I ricinus contig 83854
gi|183855532|gb|DS732991.1	14	0	I ricinus contig 21235	95.5882	I ricinus contig 21235	447	I ricinus contig 72103	671.705	I ricinus contig 21235
gi|183855392|gb|DS733131.1	14	1.79118e-45	I ricinus contig 87318	95.3125	I ricinus contig 112721	131	I ricinus contig 87318	187.188	I ricinus contig 87318
gi|183854801|gb|DS733722.1	14	2.08883e-63	I ricinus contig 30306	100	I ricinus contig 131434	229	I ricinus contig 71847	246.791	I ricinus contig 30306
gi|183854393|gb|DS734130.1	14	3.70939e-158	I ricinus contig 172465	96.5517	I ricinus contig 574	382	I ricinus contig 54110	562.112	I ricinus contig 172465
gi|183849658|gb|DS738865.1	14	0	I ricinus contig 57440	95.1807	I ricinus contig 57440	4343	I ricinus contig 57440	6087.92	I ricinus contig 57440
gi|183849013|gb|DS739510.1	14	2.13184e-153	I ricinus contig 72103	89.8305	I ricinus contig 72103	472	I ricinus contig 147330	546.731	I ricinus contig 72103
gi|183847767|gb|DS740756.1	14	5.81472e-171	I ricinus contig 19600	100	I ricinus contig 67057	511	I ricinus contig 19600	604.411	I ricinus contig 19600
gi|183846311|gb|DS742212.1	14	6.41895e-160	I ricinus contig 127301	98.1132	I ricinus contig 120765	488	I ricinus contig 127301	567.88	I ricinus contig 127301
gi|183843590|gb|DS744933.1	14	9.38795e-70	I ricinus contig 138732	95.5224	I ricinus contig 138732	227	I ricinus contig 204598	267.941	I ricinus contig 138732
gi|183843017|gb|DS745506.1	14	2.80926e-176	I ricinus contig 127604	100	I ricinus contig 127604	435	I ricinus contig 127604	621.716	I ricinus contig 127604
gi|183842739|gb|DS745784.1	14	0	I ricinus contig 103591	93.4545	I ricinus contig 103591	583	I ricinus contig 103591	800.526	I ricinus contig 103591
gi|183842280|gb|DS746243.1	14	5.99472e-53	I ricinus contig 9168	100	I ricinus contig 131434	201	I ricinus contig 71847	212.183	I ricinus contig 9168
gi|183840930|gb|DS747593.1	14	0	I ricinus contig 208	92.5573	I ricinus contig 208	523	I ricinus contig 208	754.381	I ricinus contig 208
gi|183839385|gb|DS749138.1	14	0	I ricinus contig 30638	97.0588	I ricinus contig 97102	625	I ricinus contig 30638	865.897	I ricinus contig 30638
gi|183837718|gb|DS750805.1	14	1.8986e-152	I ricinus contig 64378	91.8919	I ricinus contig 32460	406	I ricinus contig 64378	542.885	I ricinus contig 64378
gi|183832987|gb|DS755536.1	14	0	I ricinus contig 1607	90.566	I ricinus contig 1607	582	I ricinus contig 1607	765.917	I ricinus contig 1607
gi|183830963|gb|DS757560.1	14	2.52338e-173	I ricinus contig 21872	98.6111	I ricinus contig 7443	436	I ricinus contig 74310	612.102	I ricinus contig 21872
gi|183829016|gb|DS759507.1	14	0	I ricinus contig 81804	98.0519	I ricinus contig 111385	485	I ricinus contig 81804	750.536	I ricinus contig 81804
gi|183826809|gb|DS761714.1	14	2.67288e-92	I ricinus contig 110976	95.935	I ricinus contig 71108	232	I ricinus contig 110976	342.926	I ricinus contig 110976
gi|183825971|gb|DS762552.1	14	1.15609e-95	I ricinus contig 1724	92.5532	I ricinus contig 147330	352	I ricinus contig 136407	354.462	I ricinus contig 1724
gi|183825464|gb|DS763059.1	14	0	I ricinus contig 167329	97.5962	I ricinus contig 167329	1040	I ricinus contig 167329	1856.08	I ricinus contig 167329
gi|183824054|gb|DS764469.1	14	4.91942e-123	I ricinus contig 63264	100	I ricinus contig 47054	374	I ricinus contig 63264	444.828	I ricinus contig 63264
gi|183823831|gb|DS764692.1	14	0	I ricinus contig 2697	98.7047	I ricinus contig 2697	455	I ricinus contig 200185	714.005	I ricinus contig 2697
gi|183821053|gb|DS767470.1	14	0	I ricinus contig 221780	96.4706	I ricinus contig 8226	490	I ricinus contig 221780	708.237	I ricinus contig 221780
gi|183820500|gb|DS768023.1	14	4.87543e-112	I ricinus contig 111385	100	I ricinus contig 157539	241	I ricinus contig 51540	408.297	I ricinus contig 111385
gi|183814468|gb|DS774055.1	14	7.66057e-163	I ricinus contig 139378	94.3114	I ricinus contig 105711	504	I ricinus contig 139378	577.494	I ricinus contig 139378
gi|183814155|gb|DS774368.1	14	0	I ricinus contig 225492	93.753	I ricinus contig 225492	2083	I ricinus contig 225492	3219.27	I ricinus contig 225492
gi|183812654|gb|DS775869.1	14	3.36567e-157	I ricinus contig 139378	91.5493	I ricinus contig 45289	501	I ricinus contig 139378	558.267	I ricinus contig 139378
gi|183810546|gb|DS777977.1	14	0	I ricinus contig 47820	100	I ricinus contig 117706	759	I ricinus contig 47820	912.041	I ricinus contig 47820
gi|183809562|gb|DS778961.1	14	0	I ricinus contig 30579	100	I ricinus contig 16172	3174	I ricinus contig 30579	4069.1	I ricinus contig 30579
gi|183808825|gb|DS779698.1	14	0	I ricinus contig 37502	93.9394	I ricinus contig 5199	512	I ricinus contig 37502	669.783	I ricinus contig 37502
gi|183806138|gb|DS782385.1	14	0	I ricinus contig 55731	95.5975	I ricinus contig 55731	710	I ricinus contig 55731	879.356	I ricinus contig 55731
gi|183806007|gb|DS782516.1	14	1.68065e-38	I ricinus contig 139349	100	I ricinus contig 50564	91	I ricinus contig 139349	164.116	I ricinus contig 139349
gi|183805763|gb|DS782760.1	14	0	I ricinus contig 55731	96.5986	I ricinus contig 55731	500	I ricinus contig 55731	787.067	I ricinus contig 55731
gi|183805634|gb|DS782889.1	14	0	I ricinus contig 7970	95.1923	I ricinus contig 7970	1337	I ricinus contig 17187	1729.18	I ricinus contig 7970
gi|183803970|gb|DS784553.1	14	0	I ricinus contig 140930	98.9583	I ricinus contig 10895	453	I ricinus contig 140930	750.536	I ricinus contig 140930
gi|183803461|gb|DS785062.1	14	0	I ricinus contig 80718	87.0394	I ricinus contig 80718	964	I ricinus contig 64096	925.5	I ricinus contig 80718
gi|183803356|gb|DS785167.1	14	8.5892e-129	I ricinus contig 171793	95.7895	I ricinus contig 141404	430	I ricinus contig 171793	464.055	I ricinus contig 171793
gi|183801718|gb|DS786805.1	14	0	I ricinus contig 13344	94.6809	I ricinus contig 134481	1036	I ricinus contig 13344	1352.34	I ricinus contig 13344
gi|183801703|gb|DS786820.1	14	0	I ricinus contig 47820	98.9583	I ricinus contig 10895	595	I ricinus contig 47820	831.289	I ricinus contig 47820
gi|183800436|gb|DS788087.1	14	0	I ricinus contig 73809	91.5663	I ricinus contig 73809	497	I ricinus contig 178704	662.092	I ricinus contig 73809
gi|183793825|gb|DS794698.1	14	2.25075e-30	I ricinus contig 147636	96.25	I ricinus contig 147636	82	I ricinus contig 34549	137.198	I ricinus contig 147636
gi|183793269|gb|DS795254.1	14	0	I ricinus contig 63414	96.9163	I ricinus contig 144784	4360	I ricinus contig 63414	6062.92	I ricinus contig 63414
gi|183792915|gb|DS795608.1	14	1.07865e-169	I ricinus contig 37502	97.1429	I ricinus contig 37502	502	I ricinus contig 37502	600.566	I ricinus contig 37502
gi|183792645|gb|DS795878.1	14	3.10881e-125	I ricinus contig 212744	98.1481	I ricinus contig 96586	468	I ricinus contig 212744	454.442	I ricinus contig 212744
gi|183791944|gb|DS796579.1	14	8.06386e-111	I ricinus contig 165300	96.9849	I ricinus contig 123431	308	I ricinus contig 65657	404.452	I ricinus contig 165300
gi|183789554|gb|DS798969.1	14	2.55736e-173	I ricinus contig 71070	93.8272	I ricinus contig 5466	445	I ricinus contig 71070	612.102	I ricinus contig 71070
gi|183783326|gb|DS805197.1	14	1.06777e-43	I ricinus contig 160197	100	I ricinus contig 160197	130	I ricinus contig 160197	181.42	I ricinus contig 160197
gi|183783079|gb|DS805444.1	14	0	I ricinus contig 178704	88.6598	I ricinus contig 73809	725	I ricinus contig 178704	802.448	I ricinus contig 178704
gi|183782731|gb|DS805792.1	14	4.37495e-72	I ricinus contig 71847	100	I ricinus contig 131434	178	I ricinus contig 71847	275.632	I ricinus contig 71847
gi|183780690|gb|DS807833.1	14	0	I ricinus contig 111068	94.2549	I ricinus contig 111068	612	I ricinus contig 86307	858.206	I ricinus contig 111068
gi|183780483|gb|DS808040.1	14	0	I ricinus contig 37502	92.9293	I ricinus contig 5199	636	I ricinus contig 37502	746.69	I ricinus contig 37502
gi|183780279|gb|DS808244.1	14	2.81139e-44	I ricinus contig 173246	100	I ricinus contig 50665	141	I ricinus contig 45305	183.343	I ricinus contig 173246
gi|183780267|gb|DS808256.1	14	1.6286e-104	I ricinus contig 58874	98.7654	I ricinus contig 117706	298	I ricinus contig 117706	383.302	I ricinus contig 58874
gi|183778257|gb|DS810266.1	14	0	I ricinus contig 187140	95.6835	I ricinus contig 187140	705	I ricinus contig 187140	1033.17	I ricinus contig 187140
gi|183777780|gb|DS810743.1	14	0	I ricinus contig 58320	100	I ricinus contig 202979	493	I ricinus contig 58320	815.907	I ricinus contig 58320
gi|183775383|gb|DS813140.1	14	0	I ricinus contig 44119	98.8095	I ricinus contig 216208	1189	I ricinus contig 44119	1390.79	I ricinus contig 44119
gi|183774344|gb|DS814179.1	14	0	I ricinus contig 58812	92.228	I ricinus contig 58812	685	I ricinus contig 64096	835.134	I ricinus contig 58812
gi|183771611|gb|DS816912.1	14	4.27086e-116	I ricinus contig 74175	97.0149	I ricinus contig 28769	408	I ricinus contig 57027	421.756	I ricinus contig 74175
gi|183769396|gb|DS819127.1	14	1.39858e-138	I ricinus contig 197277	96.9072	I ricinus contig 215777	332	I ricinus contig 197277	496.741	I ricinus contig 197277
gi|183769301|gb|DS819222.1	14	0	I ricinus contig 17034	100	I ricinus contig 52510	647	I ricinus contig 17034	819.752	I ricinus contig 17034
gi|183769112|gb|DS819411.1	14	2.77894e-169	I ricinus contig 10571	92.3913	I ricinus contig 10571	434	I ricinus contig 10571	598.643	I ricinus contig 10571
gi|183767582|gb|DS820941.1	14	0	I ricinus contig 43711	100	I ricinus contig 93486	570	I ricinus contig 56296	714.005	I ricinus contig 43711
gi|183767461|gb|DS821062.1	14	0	I ricinus contig 24526	92.3518	I ricinus contig 718	1017	I ricinus contig 24526	1229.28	I ricinus contig 24526
gi|183766013|gb|DS822510.1	14	3.56813e-85	I ricinus contig 128259	99.0566	I ricinus contig 225106	364	I ricinus contig 128259	319.854	I ricinus contig 128259
gi|183765786|gb|DS822737.1	14	0	I ricinus contig 1947	96.3636	I ricinus contig 116942	2085	I ricinus contig 41592	1667.66	I ricinus contig 1947
gi|183764385|gb|DS824138.1	14	3.10266e-136	I ricinus contig 151530	94.4444	I ricinus contig 151530	371	I ricinus contig 151530	489.05	I ricinus contig 151530
gi|183763741|gb|DS824782.1	14	1.57565e-167	I ricinus contig 93486	95.8763	I ricinus contig 93486	433	I ricinus contig 93486	592.875	I ricinus contig 93486
gi|183761587|gb|DS826936.1	14	0	I ricinus contig 6892	98.6637	I ricinus contig 156016	4392	I ricinus contig 6892	7481.87	I ricinus contig 6892
gi|183760027|gb|DS828496.1	14	0	I ricinus contig 95487	95.6835	I ricinus contig 95487	486	I ricinus contig 210069	698.623	I ricinus contig 95487
gi|183756745|gb|DS831778.1	14	4.12621e-172	I ricinus contig 140986	89.2632	I ricinus contig 140986	571	I ricinus contig 54459	610.179	I ricinus contig 140986
gi|183755645|gb|DS832878.1	14	2.88619e-114	I ricinus contig 180669	93.75	I ricinus contig 180669	383	I ricinus contig 180669	415.988	I ricinus contig 180669
gi|183753712|gb|DS834811.1	14	0	I ricinus contig 47820	95.8763	I ricinus contig 10895	742	I ricinus contig 165905	1077.39	I ricinus contig 47820
gi|183752690|gb|DS835833.1	14	6.40684e-115	I ricinus contig 175938	100	I ricinus contig 47054	329	I ricinus contig 26596	417.911	I ricinus contig 175938
gi|183742380|gb|DS846142.1	14	0	I ricinus contig 1995	97.1831	I ricinus contig 104188	3194	I ricinus contig 1995	4021.03	I ricinus contig 1995
gi|183741743|gb|DS846779.1	14	0	I ricinus contig 557	100	I ricinus contig 57614	528	I ricinus contig 557	981.258	I ricinus contig 557
gi|183739253|gb|DS849269.1	14	6.08027e-97	I ricinus contig 139378	92.1986	I ricinus contig 171513	440	I ricinus contig 106917	358.307	I ricinus contig 139378
gi|183738429|gb|DS850093.1	14	0	I ricinus contig 3775	94.3548	I ricinus contig 49330	1599	I ricinus contig 121383	1756.1	I ricinus contig 3775
gi|183734439|gb|DS854083.1	14	0	I ricinus contig 60996	93.7037	I ricinus contig 60996	1517	I ricinus contig 60996	1954.14	I ricinus contig 60996
gi|183733706|gb|DS854816.1	14	0	I ricinus contig 7199	98.0952	I ricinus contig 211786	3969	I ricinus contig 7199	5238.09	I ricinus contig 7199
gi|183731918|gb|DS856604.1	14	8.12537e-75	I ricinus contig 163805	96.7213	I ricinus contig 163805	466	I ricinus contig 163805	285.245	I ricinus contig 163805
gi|183731767|gb|DS856755.1	14	0	I ricinus contig 100	90.4478	I ricinus contig 100	667	I ricinus contig 100	890.892	I ricinus contig 100
gi|183729820|gb|DS858702.1	14	0	I ricinus contig 27119	89.8795	I ricinus contig 24934	1072	I ricinus contig 136409	1279.27	I ricinus contig 27119
gi|183729527|gb|DS858995.1	14	0	I ricinus contig 123977	94.5312	I ricinus contig 93486	570	I ricinus contig 123977	725.541	I ricinus contig 123977
gi|183727719|gb|DS860803.1	14	0	I ricinus contig 16024	96.0323	I ricinus contig 16024	4182	I ricinus contig 16024	7053.11	I ricinus contig 16024
gi|183727134|gb|DS861388.1	14	0	I ricinus contig 4011	94.3472	I ricinus contig 64952	3289	I ricinus contig 4011	4786.26	I ricinus contig 4011
gi|183720325|gb|DS868197.1	14	3.69039e-158	I ricinus contig 32120	96.7213	I ricinus contig 170561	398	I ricinus contig 32120	562.112	I ricinus contig 32120
gi|183718756|gb|DS869766.1	14	0	I ricinus contig 8813	98.9583	I ricinus contig 10895	488	I ricinus contig 8813	823.598	I ricinus contig 8813
gi|183718571|gb|DS869951.1	14	9.41043e-166	I ricinus contig 33134	93.75	I ricinus contig 33134	471	I ricinus contig 33134	587.107	I ricinus contig 33134
gi|183717685|gb|DS870837.1	14	0	I ricinus contig 166444	96.4706	I ricinus contig 117706	671	I ricinus contig 166444	800.526	I ricinus contig 166444
gi|183716692|gb|DS871830.1	14	4.96996e-116	I ricinus contig 229381	100	I ricinus contig 47374	318	I ricinus contig 229381	421.756	I ricinus contig 229381
gi|183716148|gb|DS872374.1	14	0	I ricinus contig 1598	98.9583	I ricinus contig 10895	812	I ricinus contig 1598	1429.24	I ricinus contig 1598
gi|183714069|gb|DS874453.1	14	1.01833e-106	I ricinus contig 11835	91.0615	I ricinus contig 161293	315	I ricinus contig 11835	390.993	I ricinus contig 11835
gi|183713550|gb|DS874972.1	14	0	I ricinus contig 55661	95.8333	I ricinus contig 197459	528	I ricinus contig 55661	642.865	I ricinus contig 55661
gi|183706320|gb|DS882202.1	14	5.36037e-119	I ricinus contig 93486	91.2	I ricinus contig 93486	430	I ricinus contig 93486	431.369	I ricinus contig 93486
gi|183705759|gb|DS882763.1	14	0	I ricinus contig 43711	95.8159	I ricinus contig 120765	540	I ricinus contig 43711	719.773	I ricinus contig 43711
gi|183705645|gb|DS882877.1	14	0	I ricinus contig 37502	93.266	I ricinus contig 5199	502	I ricinus contig 37502	656.324	I ricinus contig 37502
gi|183702642|gb|DS885880.1	14	0	I ricinus contig 63995	96	I ricinus contig 14976	643	I ricinus contig 63995	867.82	I ricinus contig 63995
gi|183702525|gb|DS885997.1	14	0	I ricinus contig 208340	100	I ricinus contig 31791	602	I ricinus contig 208340	854.361	I ricinus contig 208340
gi|183701355|gb|DS887167.1	14	0	I ricinus contig 1639	94.8052	I ricinus contig 1639	2600	I ricinus contig 1639	3821.07	I ricinus contig 1639
gi|183699365|gb|DS889157.1	14	0	I ricinus contig 145966	94.5455	I ricinus contig 174652	1047	I ricinus contig 145966	1429.24	I ricinus contig 145966
gi|183697338|gb|DS891184.1	14	1.40337e-87	I ricinus contig 149527	98.6842	I ricinus contig 58874	346	I ricinus contig 177093	327.544	I ricinus contig 149527
gi|183697043|gb|DS891479.1	14	5.88822e-157	I ricinus contig 156553	98.9583	I ricinus contig 10895	491	I ricinus contig 156553	558.267	I ricinus contig 156553
gi|183696766|gb|DS891756.1	14	3.80341e-113	I ricinus contig 27551	98.4733	I ricinus contig 122617	283	I ricinus contig 27551	412.143	I ricinus contig 27551
gi|183695261|gb|DS893261.1	14	0	I ricinus contig 130865	97.7778	I ricinus contig 33720	473	I ricinus contig 130865	729.386	I ricinus contig 130865
gi|183694070|gb|DS894452.1	14	6.76782e-93	I ricinus contig 34784	91.8699	I ricinus contig 55913	287	I ricinus contig 34784	344.849	I ricinus contig 34784
gi|183691933|gb|DS896589.1	14	6.99648e-101	I ricinus contig 65795	100	I ricinus contig 60450	262	I ricinus contig 65795	373.689	I ricinus contig 65795
gi|183691737|gb|DS896785.1	14	8.93201e-170	I ricinus contig 117706	100	I ricinus contig 117706	554	I ricinus contig 117706	600.566	I ricinus contig 117706
gi|183690660|gb|DS897862.1	14	0	I ricinus contig 62409	96.1538	I ricinus contig 62409	773	I ricinus contig 102666	919.732	I ricinus contig 62409
gi|183689750|gb|DS898772.1	14	2.18565e-122	I ricinus contig 39134	98.5075	I ricinus contig 39134	288	I ricinus contig 84575	442.906	I ricinus contig 39134
gi|183688893|gb|DS899629.1	14	0	I ricinus contig 219366	97.4638	I ricinus contig 219366	1972	I ricinus contig 219366	2980.85	I ricinus contig 219366
gi|183687802|gb|DS900720.1	14	0	I ricinus contig 124309	94.1315	I ricinus contig 124309	425	I ricinus contig 124309	665.937	I ricinus contig 124309
gi|183687369|gb|DS901153.1	14	2.48958e-118	I ricinus contig 180669	92.4242	I ricinus contig 175564	444	I ricinus contig 224873	429.447	I ricinus contig 180669
gi|183686854|gb|DS901668.1	14	0	I ricinus contig 16896	93.5593	I ricinus contig 34910	1849	I ricinus contig 16896	2271.38	I ricinus contig 16896
gi|183686254|gb|DS902268.1	14	0	I ricinus contig 80306	95.7346	I ricinus contig 70340	523	I ricinus contig 80306	744.768	I ricinus contig 80306
gi|183685985|gb|DS902537.1	14	1.03358e-76	I ricinus contig 109249	93.3333	I ricinus contig 109249	199	I ricinus contig 40950	291.013	I ricinus contig 109249
gi|183678917|gb|DS909590.1	14	0	I ricinus contig 19702	100	I ricinus contig 19702	597	I ricinus contig 19702	1125.46	I ricinus contig 19702
gi|183677813|gb|DS910694.1	14	0	I ricinus contig 99269	90.7268	I ricinus contig 171497	711	I ricinus contig 99269	690.932	I ricinus contig 99269
gi|183673395|gb|DS913017.1	14	3.35004e-161	I ricinus contig 273	100	I ricinus contig 86835	455	I ricinus contig 200185	571.726	I ricinus contig 273
gi|183672051|gb|DS914308.1	14	0	I ricinus contig 63419	95.2381	I ricinus contig 86075	450	I ricinus contig 63419	696.7	I ricinus contig 63419
gi|183670645|gb|DS915703.1	14	5.39068e-90	I ricinus contig 32108	98.4252	I ricinus contig 6644	235	I ricinus contig 73933	335.235	I ricinus contig 32108
gi|183669462|gb|DS916884.1	14	7.7929e-106	I ricinus contig 81391	100	I ricinus contig 81391	384	I ricinus contig 169490	389.07	I ricinus contig 81391
gi|183669154|gb|DS917192.1	14	6.33376e-115	I ricinus contig 130495	90.228	I ricinus contig 130495	407	I ricinus contig 29220	417.911	I ricinus contig 130495
gi|183666565|gb|DS919781.1	14	0	I ricinus contig 22189	98.9583	I ricinus contig 10895	644	I ricinus contig 22189	910.119	I ricinus contig 22189
gi|183666496|gb|DS919850.1	14	0	I ricinus contig 42777	100	I ricinus contig 42839	3492	I ricinus contig 42777	4428.64	I ricinus contig 42777
gi|183665212|gb|DS921134.1	14	0	I ricinus contig 54039	96.5795	I ricinus contig 21292	4352	I ricinus contig 54039	6253.27	I ricinus contig 54039
gi|183664674|gb|DS921670.1	14	0	I ricinus contig 194326	93.5484	I ricinus contig 119582	1193	I ricinus contig 194326	1356.18	I ricinus contig 194326
gi|183663942|gb|DS922402.1	14	0	I ricinus contig 46416	94.8967	I ricinus contig 84450	2831	I ricinus contig 46416	3125.06	I ricinus contig 46416
gi|183663607|gb|DS922733.1	14	0	I ricinus contig 75656	94.3299	I ricinus contig 75656	525	I ricinus contig 75656	746.69	I ricinus contig 75656
gi|183659168|gb|DS927167.1	14	0	I ricinus contig 118679	95.4545	I ricinus contig 116814	832	I ricinus contig 118679	804.371	I ricinus contig 118679
gi|183658026|gb|DS928309.1	14	6.22586e-152	I ricinus contig 139378	92.6036	I ricinus contig 105711	504	I ricinus contig 139378	540.963	I ricinus contig 139378
gi|183657344|gb|DS928991.1	14	0	I ricinus contig 69507	95.6115	I ricinus contig 103672	3081	I ricinus contig 69507	3534.59	I ricinus contig 69507
gi|183654128|gb|DS932207.1	14	1.25953e-147	I ricinus contig 15053	92.2535	I ricinus contig 136407	502	I ricinus contig 15053	527.504	I ricinus contig 15053
gi|183653338|gb|DS932997.1	14	0	I ricinus contig 37502	93.6455	I ricinus contig 5199	546	I ricinus contig 37502	694.778	I ricinus contig 37502
gi|183653072|gb|DS933263.1	14	3.32544e-135	I ricinus contig 164958	100	I ricinus contig 83391	448	I ricinus contig 30638	485.205	I ricinus contig 164958
gi|183649802|gb|DS936533.1	14	1.52135e-61	I ricinus contig 9168	100	I ricinus contig 9168	163	I ricinus contig 9168	241.023	I ricinus contig 9168
gi|183649288|gb|DS937047.1	14	3.7531e-65	I ricinus contig 151644	92.7419	I ricinus contig 1724	245	I ricinus contig 151644	252.559	I ricinus contig 151644
gi|183646018|gb|DS940317.1	14	8.07889e-141	I ricinus contig 120765	94.5205	I ricinus contig 120765	368	I ricinus contig 120765	506.354	I ricinus contig 120765
gi|183645958|gb|DS940377.1	14	0	I ricinus contig 47054	98.2759	I ricinus contig 98076	516	I ricinus contig 94780	677.474	I ricinus contig 47054
gi|183643334|gb|DS943001.1	14	2.88147e-77	I ricinus contig 71847	100	I ricinus contig 131434	267	I ricinus contig 161396	292.936	I ricinus contig 71847
gi|183632881|gb|DS953374.1	14	6.56568e-168	I ricinus contig 37502	94.6128	I ricinus contig 5199	480	I ricinus contig 37502	594.798	I ricinus contig 37502
gi|183632647|gb|DS953608.1	14	2.13847e-85	I ricinus contig 27235	97.7778	I ricinus contig 45624	193	I ricinus contig 27235	319.854	I ricinus contig 27235
gi|183629439|gb|DS956816.1	14	6.81365e-67	I ricinus contig 71847	100	I ricinus contig 30306	192	I ricinus contig 71847	258.328	I ricinus contig 71847
gi|183628541|gb|DS957714.1	14	2.94576e-165	I ricinus contig 84799	98.9583	I ricinus contig 10895	607	I ricinus contig 84799	585.185	I ricinus contig 84799
gi|183624903|gb|DS961352.1	14	3.3787e-176	I ricinus contig 47361	93.8053	I ricinus contig 161576	460	I ricinus contig 35421	621.716	I ricinus contig 47361
gi|183624399|gb|DS961856.1	14	4.27484e-139	I ricinus contig 81804	100	I ricinus contig 111385	549	I ricinus contig 51540	498.664	I ricinus contig 81804
gi|183622595|gb|DS963660.1	14	0	I ricinus contig 2760	96.8606	I ricinus contig 47445	3347	I ricinus contig 2760	4968.91	I ricinus contig 2760
gi|183621453|gb|DS964802.1	14	0	I ricinus contig 14677	92.4528	I ricinus contig 180669	635	I ricinus contig 14677	812.062	I ricinus contig 14677
gi|183620162|gb|DS966093.1	14	0	I ricinus contig 13459	87.438	I ricinus contig 13459	591	I ricinus contig 13459	677.474	I ricinus contig 13459
gi|183618025|gb|DS968230.1	14	7.16778e-122	I ricinus contig 97671	97.5207	I ricinus contig 37502	521	I ricinus contig 97671	440.983	I ricinus contig 97671
gi|183617320|gb|DS968935.1	14	0	I ricinus contig 48226	91.9811	I ricinus contig 48226	5006	I ricinus contig 48226	6551.29	I ricinus contig 48226
gi|183616944|gb|DS969311.1	14	0	I ricinus contig 3550	95.6522	I ricinus contig 3550	3363	I ricinus contig 3550	5068.89	I ricinus contig 3550
gi|183615618|gb|DS970637.1	14	2.60833e-129	I ricinus contig 9727	92.8571	I ricinus contig 7033	365	I ricinus contig 9727	465.978	I ricinus contig 9727
gi|183614814|gb|DS971441.1	14	1.09583e-39	I ricinus contig 40249	98.1132	I ricinus contig 83795	293	I ricinus contig 112042	167.961	I ricinus contig 40249
gi|183613772|gb|DS972483.1	14	9.96901e-44	I ricinus contig 125151	96.25	I ricinus contig 177393	206	I ricinus contig 125151	181.42	I ricinus contig 125151
gi|183613189|gb|DS973066.1	14	0	I ricinus contig 131641	92.3077	I ricinus contig 23029	568	I ricinus contig 131641	833.211	I ricinus contig 131641
gi|183611777|gb|DS974478.1	14	0	I ricinus contig 47393	100	I ricinus contig 656	1690	I ricinus contig 656	1573.45	I ricinus contig 47393
gi|183609983|gb|DS976272.1	14	2.39709e-23	I ricinus contig 77438	100	I ricinus contig 77438	59	I ricinus contig 77438	114.126	I ricinus contig 77438
gi|183609859|gb|DS976396.1	14	0	I ricinus contig 103187	92.9412	I ricinus contig 147330	625	I ricinus contig 103187	804.371	I ricinus contig 103187
gi|183608482|gb|DS977773.1	14	0	I ricinus contig 131641	92.1659	I ricinus contig 105784	785	I ricinus contig 23029	1035.09	I ricinus contig 131641
gi|183608371|gb|DS977884.1	14	2.78117e-167	I ricinus contig 66324	92.6641	I ricinus contig 66324	522	I ricinus contig 66324	592.875	I ricinus contig 66324
gi|183607740|gb|DS978515.1	14	2.16432e-129	I ricinus contig 101816	97.3913	I ricinus contig 101816	388	I ricinus contig 101816	465.978	I ricinus contig 101816
gi|183606615|gb|DS979640.1	14	1.38091e-171	I ricinus contig 140986	92.9766	I ricinus contig 5199	450	I ricinus contig 37502	606.334	I ricinus contig 140986
gi|183606284|gb|DS979971.1	14	0	I ricinus contig 61902	96.0114	I ricinus contig 90237	5096	I ricinus contig 61902	6249.42	I ricinus contig 61902
gi|183975835|gb|DS612688.1	13	0	I ricinus contig 75837	96.0784	I ricinus contig 75837	829	I ricinus contig 75837	715.927	I ricinus contig 75837
gi|183975751|gb|DS612772.1	13	0	I ricinus contig 225813	98.4615	I ricinus contig 86553	618	I ricinus contig 225813	790.912	I ricinus contig 225813
gi|183975546|gb|DS612977.1	13	2.06928e-151	I ricinus contig 30736	97.1429	I ricinus contig 121103	538	I ricinus contig 30736	539.04	I ricinus contig 30736
gi|183968787|gb|DS619736.1	13	1.55067e-38	I ricinus contig 216798	100	I ricinus contig 216798	92	I ricinus contig 223496	164.116	I ricinus contig 216798
gi|183968439|gb|DS620084.1	13	0	I ricinus contig 20179	95.8525	I ricinus contig 138477	5191	I ricinus contig 20179	7406.88	I ricinus contig 20179
gi|183967784|gb|DS620739.1	13	0	I ricinus contig 206205	89.4366	I ricinus contig 55958	743	I ricinus contig 206205	973.567	I ricinus contig 206205
gi|183966682|gb|DS621841.1	13	1.6178e-130	I ricinus contig 86075	96.5217	I ricinus contig 99925	379	I ricinus contig 86075	469.823	I ricinus contig 86075
gi|183966036|gb|DS622487.1	13	1.45348e-94	I ricinus contig 129666	86.9388	I ricinus contig 86547	490	I ricinus contig 128368	350.617	I ricinus contig 129666
gi|183965226|gb|DS623297.1	13	0	I ricinus contig 27119	95.4545	I ricinus contig 84578	747	I ricinus contig 84578	998.562	I ricinus contig 27119
gi|183964848|gb|DS623675.1	13	1.70824e-174	I ricinus contig 73809	90.9091	I ricinus contig 73809	440	I ricinus contig 73809	615.948	I ricinus contig 73809
gi|183964830|gb|DS623693.1	13	0	I ricinus contig 43711	96.5116	I ricinus contig 120765	539	I ricinus contig 43711	656.324	I ricinus contig 43711
gi|183964504|gb|DS624019.1	13	0	I ricinus contig 11522	93.082	I ricinus contig 11522	2877	I ricinus contig 11522	4270.98	I ricinus contig 11522
gi|183962388|gb|DS626135.1	13	1.33038e-156	I ricinus contig 32120	97.0588	I ricinus contig 157519	398	I ricinus contig 32120	556.344	I ricinus contig 32120
gi|183961580|gb|DS626943.1	13	2.60194e-125	I ricinus contig 56418	96.5217	I ricinus contig 101816	359	I ricinus contig 101816	452.519	I ricinus contig 56418
gi|183960979|gb|DS627544.1	13	0	I ricinus contig 99245	94.6078	I ricinus contig 99245	3600	I ricinus contig 99245	4993.91	I ricinus contig 99245
gi|183958992|gb|DS629531.1	13	3.21842e-110	I ricinus contig 1470	100	I ricinus contig 122290	312	I ricinus contig 122290	402.529	I ricinus contig 1470
gi|183958196|gb|DS630327.1	13	0	I ricinus contig 90935	95.2562	I ricinus contig 193932	4277	I ricinus contig 90935	6210.97	I ricinus contig 90935
gi|183957646|gb|DS630877.1	13	0	I ricinus contig 177157	95.7627	I ricinus contig 153102	1610	I ricinus contig 177157	2209.86	I ricinus contig 177157
gi|183956821|gb|DS631702.1	13	1.5377e-83	I ricinus contig 60450	100	I ricinus contig 60450	223	I ricinus contig 123977	316.008	I ricinus contig 60450
gi|183955603|gb|DS632920.1	13	0	I ricinus contig 206205	90.5941	I ricinus contig 120858	635	I ricinus contig 206205	725.541	I ricinus contig 206205
gi|183953999|gb|DS634524.1	13	0	I ricinus contig 94033	97.9167	I ricinus contig 94033	577	I ricinus contig 94033	883.201	I ricinus contig 94033
gi|183950789|gb|DS637734.1	13	2.10279e-151	I ricinus contig 9195	91.0959	I ricinus contig 32650	582	I ricinus contig 9195	539.04	I ricinus contig 9195
gi|183950116|gb|DS638407.1	13	1.85847e-112	I ricinus contig 193329	90.8127	I ricinus contig 1724	427	I ricinus contig 193329	410.22	I ricinus contig 193329
gi|183949879|gb|DS638644.1	13	8.9815e-114	I ricinus contig 92814	100	I ricinus contig 9168	316	I ricinus contig 92814	414.065	I ricinus contig 92814
gi|183948184|gb|DS640339.1	13	0	I ricinus contig 37502	93.6027	I ricinus contig 5199	644	I ricinus contig 37502	842.825	I ricinus contig 37502
gi|183947125|gb|DS641398.1	13	0	I ricinus contig 139648	93.4783	I ricinus contig 139648	654	I ricinus contig 139648	727.463	I ricinus contig 139648
gi|183946968|gb|DS641555.1	13	5.14447e-101	I ricinus contig 139592	100	I ricinus contig 47054	292	I ricinus contig 139592	371.766	I ricinus contig 139592
gi|183946382|gb|DS642141.1	13	0	I ricinus contig 2516	94.5035	I ricinus contig 2516	589	I ricinus contig 37502	906.273	I ricinus contig 2516
gi|183944910|gb|DS643613.1	13	6.42135e-126	I ricinus contig 47694	92.2078	I ricinus contig 1724	522	I ricinus contig 47694	454.442	I ricinus contig 47694
gi|183944785|gb|DS643738.1	13	2.35764e-89	I ricinus contig 175564	86.7797	I ricinus contig 32650	405	I ricinus contig 175564	333.312	I ricinus contig 175564
gi|183941379|gb|DS647144.1	13	0	I ricinus contig 56296	98.5075	I ricinus contig 93486	570	I ricinus contig 56296	650.556	I ricinus contig 56296
gi|183938861|gb|DS649662.1	13	0	I ricinus contig 150084	95.6522	I ricinus contig 193004	518	I ricinus contig 111636	677.474	I ricinus contig 150084
gi|183938828|gb|DS649695.1	13	0	I ricinus contig 63419	95.8621	I ricinus contig 86075	405	I ricinus contig 38344	650.556	I ricinus contig 63419
gi|183937783|gb|DS650740.1	13	8.03785e-122	I ricinus contig 33596	96.4844	I ricinus contig 33596	279	I ricinus contig 112966	440.983	I ricinus contig 33596
gi|183937199|gb|DS651324.1	13	6.63756e-64	I ricinus contig 53471	97.4026	I ricinus contig 53471	162	I ricinus contig 25123	248.714	I ricinus contig 53471
gi|183934261|gb|DS654262.1	13	0	I ricinus contig 134359	92.8328	I ricinus contig 16238	1293	I ricinus contig 134359	1392.71	I ricinus contig 134359
gi|183933461|gb|DS655062.1	13	6.08396e-49	I ricinus contig 160830	95.7746	I ricinus contig 70388	163	I ricinus contig 160830	198.724	I ricinus contig 160830
gi|183931814|gb|DS656709.1	13	0	I ricinus contig 134259	98.1132	I ricinus contig 99925	675	I ricinus contig 134259	723.618	I ricinus contig 134259
gi|183931546|gb|DS656977.1	13	0	I ricinus contig 29079	95.2547	I ricinus contig 222056	2866	I ricinus contig 29079	4049.87	I ricinus contig 29079
gi|183930146|gb|DS658377.1	13	7.31555e-95	I ricinus contig 76398	97.0149	I ricinus contig 43357	324	I ricinus contig 76398	354.462	I ricinus contig 76398
gi|183928226|gb|DS660297.1	13	2.4751e-136	I ricinus contig 26208	95.0276	I ricinus contig 71847	545	I ricinus contig 8301	489.05	I ricinus contig 26208
gi|183928081|gb|DS660442.1	13	0	I ricinus contig 215607	94.1176	I ricinus contig 93486	1288	I ricinus contig 146265	1417.71	I ricinus contig 215607
gi|183926936|gb|DS661587.1	13	0	I ricinus contig 6092	96.3666	I ricinus contig 216914	4325	I ricinus contig 6092	6743.55	I ricinus contig 6092
gi|183924354|gb|DS664169.1	13	0	I ricinus contig 36766	99.1525	I ricinus contig 37502	570	I ricinus contig 36766	804.371	I ricinus contig 36766
gi|183923745|gb|DS664778.1	13	0	I ricinus contig 13567	92.381	I ricinus contig 37502	521	I ricinus contig 13567	658.247	I ricinus contig 13567
gi|183923312|gb|DS665211.1	13	3.43747e-121	I ricinus contig 10867	97.3545	I ricinus contig 162689	288	I ricinus contig 10867	439.06	I ricinus contig 10867
gi|183921862|gb|DS666661.1	13	0	I ricinus contig 174652	100	I ricinus contig 33594	588	I ricinus contig 145966	658.247	I ricinus contig 174652
gi|183919751|gb|DS668772.1	13	0	I ricinus contig 209722	96.3938	I ricinus contig 72307	3423	I ricinus contig 209722	5645.7	I ricinus contig 209722
gi|183919729|gb|DS668794.1	13	3.83259e-179	I ricinus contig 4613	94.8276	I ricinus contig 90428	609	I ricinus contig 4613	635.174	I ricinus contig 4613
gi|183919250|gb|DS669273.1	13	0	I ricinus contig 184342	97.0498	I ricinus contig 140827	2964	I ricinus contig 184342	4909.31	I ricinus contig 184342
gi|183918073|gb|DS670450.1	13	4.39654e-44	I ricinus contig 44041	100	I ricinus contig 57614	152	I ricinus contig 30306	183.343	I ricinus contig 44041
gi|183917900|gb|DS670623.1	13	9.74597e-30	I ricinus contig 94780	100	I ricinus contig 59324	273	I ricinus contig 94780	135.276	I ricinus contig 94780
gi|183917672|gb|DS670851.1	13	4.94602e-142	I ricinus contig 43193	92.1348	I ricinus contig 227148	437	I ricinus contig 43193	508.277	I ricinus contig 43193
gi|183917446|gb|DS671077.1	13	0	I ricinus contig 81996	89.5022	I ricinus contig 81996	969	I ricinus contig 58168	1121.61	I ricinus contig 81996
gi|183916970|gb|DS671553.1	13	0	I ricinus contig 34822	96.7697	I ricinus contig 65695	3636	I ricinus contig 34822	6118.68	I ricinus contig 34822
gi|183916522|gb|DS672001.1	13	0	I ricinus contig 2559	92.268	I ricinus contig 29658	683	I ricinus contig 2559	827.443	I ricinus contig 2559
gi|183916317|gb|DS672206.1	13	0	I ricinus contig 63657	98.1481	I ricinus contig 81763	478	I ricinus contig 63657	731.309	I ricinus contig 63657
gi|183916064|gb|DS672459.1	13	1.23825e-116	I ricinus contig 191268	97.7401	I ricinus contig 60086	370	I ricinus contig 101816	423.679	I ricinus contig 191268
gi|183915901|gb|DS672622.1	13	4.36454e-109	I ricinus contig 37251	95.0617	I ricinus contig 37251	261	I ricinus contig 180669	398.684	I ricinus contig 37251
gi|183914699|gb|DS673824.1	13	0	I ricinus contig 189446	100	I ricinus contig 189446	719	I ricinus contig 189446	771.685	I ricinus contig 189446
gi|183914480|gb|DS674043.1	13	0	I ricinus contig 2534	100	I ricinus contig 121366	614	I ricinus contig 2534	708.237	I ricinus contig 2534
gi|183913952|gb|DS674571.1	13	4.31803e-157	I ricinus contig 125478	91.5254	I ricinus contig 35910	574	I ricinus contig 84953	558.267	I ricinus contig 125478
gi|183913591|gb|DS674932.1	13	0	I ricinus contig 206205	93.1507	I ricinus contig 66324	741	I ricinus contig 206205	831.289	I ricinus contig 206205
gi|183912991|gb|DS675532.1	13	0	I ricinus contig 25932	90.9259	I ricinus contig 131641	623	I ricinus contig 110461	783.221	I ricinus contig 25932
gi|183909881|gb|DS678642.1	13	0	I ricinus contig 90570	95.9184	I ricinus contig 72103	541	I ricinus contig 72103	642.865	I ricinus contig 90570
gi|183909559|gb|DS678964.1	13	5.1616e-156	I ricinus contig 53974	94.4	I ricinus contig 227148	399	I ricinus contig 43193	554.421	I ricinus contig 53974
gi|183909356|gb|DS679167.1	13	0	I ricinus contig 154272	95.9405	I ricinus contig 56529	3239	I ricinus contig 154272	3878.75	I ricinus contig 154272
gi|183908807|gb|DS679716.1	13	0	I ricinus contig 100079	94.4444	I ricinus contig 214693	2056	I ricinus contig 36991	2265.61	I ricinus contig 100079
gi|183907484|gb|DS681039.1	13	1.09108e-135	I ricinus contig 72103	91.0714	I ricinus contig 175564	465	I ricinus contig 72103	487.127	I ricinus contig 72103
gi|183907232|gb|DS681291.1	13	0	I ricinus contig 183415	95.2703	I ricinus contig 183415	592	I ricinus contig 55731	815.907	I ricinus contig 183415
gi|183906260|gb|DS682263.1	13	1.75453e-34	I ricinus contig 3513	98.3871	I ricinus contig 196157	91	I ricinus contig 3513	150.657	I ricinus contig 3513
gi|183906009|gb|DS682514.1	13	0	I ricinus contig 98787	93.3289	I ricinus contig 98787	2997	I ricinus contig 98787	4519	I ricinus contig 98787
gi|183903972|gb|DS684551.1	13	1.3586e-160	I ricinus contig 140986	91.4286	I ricinus contig 37502	427	I ricinus contig 140986	569.803	I ricinus contig 140986
gi|183903130|gb|DS685393.1	13	3.42684e-146	I ricinus contig 53974	93.2	I ricinus contig 227148	397	I ricinus contig 43193	521.736	I ricinus contig 53974
gi|183903009|gb|DS685514.1	13	0	I ricinus contig 88551	92.7357	I ricinus contig 50013	1236	I ricinus contig 88551	1310.04	I ricinus contig 88551
gi|183902288|gb|DS686235.1	13	0	I ricinus contig 27654	92.2007	I ricinus contig 34198	3532	I ricinus contig 27654	4413.26	I ricinus contig 27654
gi|183901957|gb|DS686566.1	13	0	I ricinus contig 100112	90.2743	I ricinus contig 100112	800	I ricinus contig 100112	1054.32	I ricinus contig 100112
gi|183901883|gb|DS686640.1	13	0	I ricinus contig 206205	92.7948	I ricinus contig 66324	646	I ricinus contig 206205	719.773	I ricinus contig 206205
gi|183901376|gb|DS687147.1	13	0	I ricinus contig 8542	98.9691	I ricinus contig 216859	3521	I ricinus contig 8542	5078.51	I ricinus contig 8542
gi|183896055|gb|DS692468.1	13	2.25732e-166	I ricinus contig 139378	94.1003	I ricinus contig 105711	504	I ricinus contig 139378	589.03	I ricinus contig 139378
gi|183896005|gb|DS692518.1	13	2.53843e-180	I ricinus contig 135266	98.5294	I ricinus contig 135266	509	I ricinus contig 166224	635.174	I ricinus contig 135266
gi|183895970|gb|DS692553.1	13	0	I ricinus contig 32151	92.2261	I ricinus contig 4191	656	I ricinus contig 32151	779.376	I ricinus contig 32151
gi|183894548|gb|DS693975.1	13	1.50846e-163	I ricinus contig 2907	95.2381	I ricinus contig 2907	561	I ricinus contig 26820	579.416	I ricinus contig 2907
gi|183894315|gb|DS694208.1	13	1.68308e-163	I ricinus contig 32120	98.0392	I ricinus contig 170561	398	I ricinus contig 32120	579.416	I ricinus contig 32120
gi|183894309|gb|DS694214.1	13	0	I ricinus contig 183415	96.5986	I ricinus contig 55731	444	I ricinus contig 183415	698.623	I ricinus contig 183415
gi|183889412|gb|DS699111.1	13	1.34419e-145	I ricinus contig 210069	89.2562	I ricinus contig 136407	541	I ricinus contig 210069	519.813	I ricinus contig 210069
gi|183889378|gb|DS699145.1	13	1.24306e-83	I ricinus contig 133121	92.4528	I ricinus contig 47565	337	I ricinus contig 46105	314.085	I ricinus contig 133121
gi|183889029|gb|DS699494.1	13	2.4166e-74	I ricinus contig 159406	100	I ricinus contig 159406	156	I ricinus contig 159406	283.322	I ricinus contig 159406
gi|183887889|gb|DS700634.1	13	1.20439e-76	I ricinus contig 37502	93.9655	I ricinus contig 5199	237	I ricinus contig 37502	291.013	I ricinus contig 37502
gi|183886923|gb|DS701600.1	13	1.11886e-164	I ricinus contig 106950	92.2078	I ricinus contig 131835	562	I ricinus contig 99269	583.262	I ricinus contig 106950
gi|183885297|gb|DS703226.1	13	2.43359e-177	I ricinus contig 47361	93.3333	I ricinus contig 92939	562	I ricinus contig 92939	625.561	I ricinus contig 47361
gi|183883229|gb|DS705294.1	13	4.9979e-172	I ricinus contig 47054	100	I ricinus contig 20979	573	I ricinus contig 94780	608.257	I ricinus contig 47054
gi|183881224|gb|DS707299.1	13	0	I ricinus contig 56296	94.6882	I ricinus contig 93486	570	I ricinus contig 56296	733.231	I ricinus contig 56296
gi|183881178|gb|DS707345.1	13	2.84351e-169	I ricinus contig 93486	97.0297	I ricinus contig 93486	406	I ricinus contig 93486	598.643	I ricinus contig 93486
gi|183880960|gb|DS707563.1	13	0	I ricinus contig 21121	95.8801	I ricinus contig 21121	2135	I ricinus contig 21121	3561.51	I ricinus contig 21121
gi|183879927|gb|DS708596.1	13	0	I ricinus contig 107320	97.619	I ricinus contig 107320	6084	I ricinus contig 107320	8885.43	I ricinus contig 107320
gi|183879796|gb|DS708727.1	13	0	I ricinus contig 132412	96.9388	I ricinus contig 132412	1176	I ricinus contig 147785	1254.28	I ricinus contig 132412
gi|183879724|gb|DS708799.1	13	3.02934e-144	I ricinus contig 57423	96.9231	I ricinus contig 57423	332	I ricinus contig 57423	515.968	I ricinus contig 57423
gi|183879550|gb|DS708973.1	13	1.205e-40	I ricinus contig 131434	100	I ricinus contig 131434	125	I ricinus contig 131434	171.807	I ricinus contig 131434
gi|183879361|gb|DS709162.1	13	3.45874e-139	I ricinus contig 131639	94.0678	I ricinus contig 117329	482	I ricinus contig 50017	498.664	I ricinus contig 131639
gi|183879293|gb|DS709230.1	13	0	I ricinus contig 135452	94.3231	I ricinus contig 60604	2977	I ricinus contig 135452	4272.9	I ricinus contig 135452
gi|183877234|gb|DS711289.1	13	1.2192e-124	I ricinus contig 15053	90.0685	I ricinus contig 200583	420	I ricinus contig 15053	450.596	I ricinus contig 15053
gi|183876978|gb|DS711545.1	13	0	I ricinus contig 84782	96.997	I ricinus contig 73567	2497	I ricinus contig 84782	2932.79	I ricinus contig 84782
gi|183875891|gb|DS712632.1	13	0	I ricinus contig 183415	95.302	I ricinus contig 56827	448	I ricinus contig 41969	677.474	I ricinus contig 183415
gi|183875829|gb|DS712694.1	13	5.19452e-116	I ricinus contig 178854	100	I ricinus contig 178854	274	I ricinus contig 19181	421.756	I ricinus contig 178854
gi|183875667|gb|DS712856.1	13	0	I ricinus contig 163719	96.6361	I ricinus contig 48190	3071	I ricinus contig 163719	4403.64	I ricinus contig 163719
gi|183875450|gb|DS713073.1	13	3.66652e-85	I ricinus contig 115617	98.4848	I ricinus contig 66151	243	I ricinus contig 93486	319.854	I ricinus contig 115617
gi|183874952|gb|DS713571.1	13	1.45422e-86	I ricinus contig 30306	94.7368	I ricinus contig 152829	216	I ricinus contig 30306	323.699	I ricinus contig 30306
gi|183871671|gb|DS716852.1	13	0	I ricinus contig 29603	97.6744	I ricinus contig 91873	2485	I ricinus contig 8477	3315.4	I ricinus contig 29603
gi|183870865|gb|DS717658.1	13	0	I ricinus contig 60976	97.0862	I ricinus contig 60976	3441	I ricinus contig 60976	5263.08	I ricinus contig 60976
gi|183869046|gb|DS719477.1	13	0	I ricinus contig 63419	97.9275	I ricinus contig 63419	417	I ricinus contig 63419	677.474	I ricinus contig 63419
gi|183868273|gb|DS720250.1	13	1.09626e-87	I ricinus contig 74074	98	I ricinus contig 30306	394	I ricinus contig 74074	327.544	I ricinus contig 74074
gi|183868246|gb|DS720277.1	13	0	I ricinus contig 597	96.4286	I ricinus contig 597	1697	I ricinus contig 597	2798.2	I ricinus contig 597
gi|183865297|gb|DS723226.1	13	9.4297e-66	I ricinus contig 92161	98.2143	I ricinus contig 120224	373	I ricinus contig 92161	254.482	I ricinus contig 92161
gi|183864846|gb|DS723677.1	13	1.14725e-96	I ricinus contig 2716	97.3333	I ricinus contig 152345	305	I ricinus contig 35613	358.307	I ricinus contig 2716
gi|183864779|gb|DS723744.1	13	0	I ricinus contig 208	96.1977	I ricinus contig 170444	524	I ricinus contig 208	781.299	I ricinus contig 208
gi|183864560|gb|DS723963.1	13	7.46858e-155	I ricinus contig 63419	100	I ricinus contig 137123	346	I ricinus contig 38344	550.576	I ricinus contig 63419
gi|183863306|gb|DS725217.1	13	1.45471e-145	I ricinus contig 26596	96	I ricinus contig 47374	455	I ricinus contig 26596	519.813	I ricinus contig 26596
gi|183861879|gb|DS726644.1	13	0	I ricinus contig 93486	96.7442	I ricinus contig 93486	483	I ricinus contig 66150	681.319	I ricinus contig 93486
gi|183861723|gb|DS726800.1	13	0	I ricinus contig 50774	93.1338	I ricinus contig 50774	1917	I ricinus contig 116587	2302.14	I ricinus contig 50774
gi|183861706|gb|DS726817.1	13	2.32997e-159	I ricinus contig 139378	95.3271	I ricinus contig 188442	502	I ricinus contig 139378	567.88	I ricinus contig 139378
[truncated: 64,062 more rows]
