# Supplementary material for: Integration of Ixodes ricinus genome sequencing with transcriptome and proteome annotation of the naïve midgut
Source: BMC Genomics. 2015 Oct 28;16:871. doi: 10.1186/s12864-015-1981-7 (PMC4625525; doi:10.1186/s12864-015-1981-7)
Supplement: Additional file 2: — Mapping of RNA reads against genome contigs. The total number of mapped RNA reads and the consensus length of the mapping are described for each genome contig. (XLSX 7089 kb) [file 12864_2015_1981_MOESM2_ESM.xlsx]

## Sheet: Sheet1
Genome contig	Consensus length	Total read count	Reference length
contig_1 mapping	16	1	1309
contig_2 mapping	315	3	1068
contig_3 mapping	164	7	1521
contig_4 mapping	128	2	1024
contig_5 mapping	1158	1528	1759
contig_6 mapping	405	9	1166
contig_7 mapping	1574	43	1954
contig_8 mapping	1148	30	2352
contig_9 mapping	2577	684	2708
contig_10 mapping	209	5	1119
contig_11 mapping	261	51	1766
contig_12 mapping	452	53	1996
contig_13 mapping	5119	1514	13377
contig_14 mapping	488	108	1597
contig_15 mapping	62	3	2038
contig_16 mapping	848	16	2199
contig_17 mapping	2981	106	4710
contig_18 mapping	819	20	2171
contig_19 mapping	953	121	1079
contig_20 mapping	115	6	6018
contig_21 mapping	106	1	1685
contig_22 mapping	264	970	1786
contig_23	0	0	1248
contig_24 mapping	105	3	4403
contig_25 mapping	325	43	1787
contig_26 mapping	410	9	1240
contig_27 mapping	379	6	2573
contig_28 mapping	67	2	1441
contig_29 mapping	428	23	1826
contig_30 mapping	386	10	1408
contig_31 mapping	1803	201	1812
contig_32 mapping	296	17	2384
contig_33 mapping	1235	336	3681
contig_34 mapping	114	2	1538
contig_35 mapping	560	44	2387
contig_36 mapping	390	27	1319
contig_37 mapping	570	6	2549
contig_38 mapping	209	3	1365
contig_39 mapping	1157	174	1414
contig_40 mapping	333	91	1001
contig_41 mapping	58	8	2715
contig_42 mapping	309	9	1282
contig_43 mapping	102	8	1279
contig_44 mapping	650	17	1431
contig_45 mapping	433	14	1034
contig_46 mapping	280	6	3511
contig_47 mapping	494	10	1745
contig_48 mapping	940	119	1294
contig_49 mapping	39	2	1781
contig_50 mapping	223	3	2581
contig_51 mapping	265	6	1336
contig_52 mapping	16	1	2272
contig_53 mapping	299	4	1878
contig_54 mapping	1040	41	1487
contig_55 mapping	1022	17	2125
contig_56 mapping	25	3	2807
contig_57 mapping	55	3	2744
contig_58 mapping	178	9	2158
contig_59 mapping	20	1	1122
contig_60 mapping	643	23	1949
contig_61 mapping	270	15	1199
contig_62 mapping	7918	1183	10743
contig_63 mapping	479	11	2861
contig_64 mapping	2068	66	2605
contig_65 mapping	361	10	1036
contig_66	0	0	1191
contig_67 mapping	334	26	1820
contig_68 mapping	197	4	1427
contig_69 mapping	1032	67	1546
contig_70 mapping	16	1	1204
contig_71 mapping	376	124	1398
contig_72 mapping	1282	631	6167
contig_73 mapping	295	10	1601
contig_74 mapping	358	9	1331
contig_75 mapping	321	20	1254
contig_76 mapping	255	8	1614
contig_77 mapping	953	24	4331
contig_78	0	0	1257
contig_79 mapping	115	3	1662
contig_80 mapping	1222	64	2306
contig_81 mapping	289	9	3102
contig_82 mapping	114	3	1086
contig_83 mapping	863	13	1224
contig_84 mapping	304	6	2505
contig_85 mapping	238	18	1079
contig_86 mapping	55	2	1227
contig_87 mapping	746	26	1082
contig_88 mapping	51	4	1174
contig_89 mapping	37	3	1950
contig_90 mapping	37	2	2522
contig_91 mapping	1120	68	2068
contig_92	0	0	1164
contig_93 mapping	1569	11996	1698
contig_94 mapping	259	6	2441
contig_95 mapping	1506	33	2016
contig_96 mapping	878	28	8670
contig_97 mapping	174	5	2855
contig_98 mapping	434	7	3465
contig_99 mapping	488	7	1751
contig_100 mapping	2486	411	2524
contig_101 mapping	544	95	1516
contig_102 mapping	4137	836609	4242
contig_103 mapping	224	2	1016
contig_104 mapping	1202	147	4865
contig_105 mapping	165	7	2044
contig_106 mapping	498	36	1502
contig_107 mapping	202	9	2589
contig_108 mapping	40	2	1834
contig_109 mapping	788	13	1813
contig_110 mapping	19	1	1756
contig_111 mapping	559	9	2688
contig_112 mapping	1497	2076	1510
contig_113 mapping	2710	357	3151
contig_114 mapping	353	17	1000
contig_115 mapping	1478	39	4182
contig_116 mapping	1526	74	1790
contig_117 mapping	240	5	1719
contig_118 mapping	55	5	1654
contig_119 mapping	458	25	2870
contig_120 mapping	1531	1516	2243
contig_121 mapping	4869	1087	7144
contig_122 mapping	53	1	1331
contig_123 mapping	214	6	1489
contig_124 mapping	1175	64	1476
contig_125 mapping	217	8	2829
contig_126 mapping	1314	469	1367
contig_127 mapping	783	112	1222
contig_128 mapping	2473	149	4302
contig_129 mapping	105	7	1143
contig_130 mapping	1147	191	1272
contig_131 mapping	1251	37	1567
contig_132 mapping	1471	68	1478
contig_133 mapping	187	2	1631
contig_134 mapping	953	40	1213
contig_135 mapping	563	65	3204
contig_136 mapping	570	11	2770
contig_137 mapping	86	2	1577
contig_138 mapping	96	2	1457
contig_139	0	0	2553
contig_140 mapping	229	68	1053
contig_141 mapping	1323	27	4916
contig_142 mapping	995	44	2635
contig_143 mapping	142	5	2597
contig_144	0	0	1199
contig_145 mapping	118	4	3038
contig_146	0	0	1236
contig_147 mapping	12042	449468	12695
contig_148 mapping	17	3	1056
contig_149 mapping	3121	171	5255
contig_150	0	0	1340
contig_151 mapping	310	9	1107
contig_152 mapping	102	2	1361
contig_153 mapping	549	14	1454
contig_154 mapping	101	3	1195
contig_155 mapping	60	1	1276
contig_156 mapping	138	13	1034
contig_157	0	0	1517
contig_158 mapping	53	6	1102
contig_159 mapping	373	8	1121
contig_160 mapping	2784	247	4173
contig_161 mapping	35	2	1170
contig_162 mapping	269	5	1115
contig_163	0	0	1317
contig_164 mapping	96	3	1433
contig_165 mapping	27	1	1218
contig_166 mapping	1816	135	1888
contig_167 mapping	94	2	1414
contig_168 mapping	223	9	1433
contig_169 mapping	214	93	1132
contig_170 mapping	179	46	1260
contig_171 mapping	719	18	2249
contig_172 mapping	893	19	2480
contig_173 mapping	242	6	1350
contig_174 mapping	20	2	1909
contig_175 mapping	595	10	2279
contig_176 mapping	273	9	1046
contig_177 mapping	94	2	1241
contig_178 mapping	945	22	2119
contig_179 mapping	112	9	1055
contig_180 mapping	36	3	1197
contig_181 mapping	4386	126	8427
contig_182 mapping	32	1	1071
contig_183 mapping	512	219	2527
contig_184 mapping	272	7	1354
contig_185 mapping	138	5	1255
contig_186 mapping	95	9	2946
contig_187 mapping	650	396	1399
contig_188 mapping	49	4	3689
contig_189 mapping	515	41	1202
contig_190 mapping	64	2	1276
contig_191 mapping	69	2	1114
contig_192 mapping	303	21	1716
contig_193 mapping	192	2	1601
contig_194 mapping	152	8	2140
contig_195 mapping	152	3	2137
contig_196 mapping	739	15	1313
contig_197 mapping	51	2	1681
contig_198 mapping	17	1	1199
contig_199 mapping	2626	122	4900
contig_200 mapping	77	3	1050
contig_201 mapping	78	1	2121
contig_202 mapping	2008	131	3011
contig_203 mapping	1075	129	1144
contig_204 mapping	146	4	1382
contig_205 mapping	176	20	2092
contig_206 mapping	1111	170	1390
contig_207 mapping	2012	47	3328
contig_208 mapping	3660	1140	3846
contig_209 mapping	173	4	1628
contig_210	0	0	1074
contig_211 mapping	325	4	1225
contig_212 mapping	163	27	1249
contig_213 mapping	1420	48	1678
contig_214 mapping	1810	41	3039
contig_215 mapping	549	9	1217
contig_216 mapping	19	1	1252
contig_217 mapping	23	1	1215
contig_218 mapping	376	5	4785
contig_219 mapping	16	2	1224
contig_220 mapping	1004	371	3569
contig_221 mapping	44	1	1335
contig_222 mapping	290	128	1032
contig_223	0	0	1088
contig_224 mapping	17	1	1168
contig_225 mapping	1115	69	1427
contig_226 mapping	17	9	2122
contig_227 mapping	533	30	1481
contig_228	0	0	2692
contig_229 mapping	1311	61	1517
contig_230 mapping	399	4	1434
contig_231 mapping	559	13	1370
contig_232 mapping	270	9	2965
contig_233 mapping	882	446	5079
contig_234 mapping	69	4	1282
contig_235 mapping	4546	2492	7132
contig_236 mapping	297	168	1705
contig_237 mapping	1506	39	2642
contig_238 mapping	5126	500	7628
contig_239 mapping	140	3	1363
contig_240 mapping	17	2	1383
contig_241 mapping	5268	333	5901
contig_242 mapping	16	1	1178
contig_243 mapping	199	4	2633
contig_244 mapping	1741	47	2323
contig_245 mapping	1379	23	4679
contig_246 mapping	1000	148	1343
contig_247 mapping	177	11	1325
contig_248 mapping	63	3	1014
contig_249 mapping	51	1	1599
contig_250 mapping	598	80	1107
contig_251 mapping	18	1	1241
contig_252 mapping	40	4	1024
contig_253 mapping	752	10	2518
contig_254 mapping	294	14	2344
contig_255 mapping	381	5	1973
contig_256 mapping	53	2	1484
contig_257 mapping	1032	35	1488
contig_258	0	0	1016
contig_259 mapping	766	17	1112
contig_260 mapping	209	5	1287
contig_261 mapping	168	2	1223
contig_262 mapping	161	2	1489
contig_263 mapping	228	6	1050
contig_264 mapping	2619	107	4486
contig_265 mapping	16	1	2043
contig_266	0	0	1361
contig_267 mapping	851	23	2504
contig_268 mapping	607	21	1207
contig_269	0	0	2589
contig_270 mapping	1984	54	3898
contig_271 mapping	60	2	1156
contig_272 mapping	1227	83	1412
contig_273 mapping	463	44	1165
contig_274 mapping	43	2	2330
contig_275	0	0	1123
contig_276 mapping	40	17	2256
contig_277 mapping	139	2	1864
contig_278 mapping	447	412	2028
contig_279 mapping	91	3	3291
contig_280 mapping	369	9	1601
contig_281	0	0	1802
contig_282 mapping	73	3	1146
contig_283 mapping	2326	62	3392
contig_284 mapping	313	13	1014
contig_285 mapping	1068	32	1937
contig_286 mapping	408	3	1276
contig_287 mapping	483	11	1262
contig_288 mapping	1865	47	3687
contig_289 mapping	15	1	1630
contig_290 mapping	226	6	1454
contig_291 mapping	200	3	1679
contig_292 mapping	399	6	1129
contig_293 mapping	1443	2110	1487
contig_294 mapping	69	3	1234
contig_295 mapping	325	7	2573
contig_296 mapping	527	15	1149
contig_297 mapping	352	32	1700
contig_298 mapping	918	29	1015
contig_299 mapping	176	5	1320
contig_300 mapping	432	15	2577
contig_301 mapping	805	30	2001
contig_302	0	0	1201
contig_303 mapping	121	4	1390
contig_304 mapping	867	41	1298
contig_305 mapping	566	40	2093
contig_306 mapping	628	14	1397
contig_307 mapping	1545	465	2344
contig_308 mapping	4211	191	5990
contig_309 mapping	74	2	1354
contig_310 mapping	670	288	1806
contig_311 mapping	93	17	2912
contig_312 mapping	361	10	7366
contig_313 mapping	156	10	2481
contig_314	0	0	1657
contig_315 mapping	635	22	1165
contig_316 mapping	1762	258	1908
contig_317 mapping	21	1	1394
contig_318 mapping	41	1	1131
contig_319 mapping	59	1	1927
contig_320 mapping	86	2	1056
contig_321 mapping	307	7	1426
contig_322 mapping	365	15	1410
contig_323 mapping	277	12	2571
contig_324 mapping	78	3	1561
contig_325 mapping	56	10	2944
contig_326 mapping	33	2	1931
contig_327 mapping	912	91	2564
contig_328 mapping	96	1	2510
contig_329 mapping	557	66	1537
contig_330 mapping	125	3	1469
contig_331 mapping	101	3	1288
contig_332 mapping	233	8	3821
contig_333 mapping	3335	348	11606
contig_334 mapping	274	5	1502
contig_335 mapping	1085	33	1983
contig_336 mapping	185	3	1420
contig_337 mapping	1489	79	2682
contig_338 mapping	22	2	1034
contig_339 mapping	226	5	1462
contig_340	0	0	1591
contig_341 mapping	2371	83	3260
contig_342	0	0	1472
contig_343	0	0	1713
contig_344 mapping	2288	223	2395
contig_345 mapping	16	1	1414
contig_346 mapping	429	14	1972
contig_347 mapping	17	1	1791
contig_348 mapping	295	9	3053
contig_349	0	0	1215
contig_350 mapping	972	155	1433
contig_351 mapping	4145	659	5227
contig_352 mapping	2655	55	4276
contig_353 mapping	34	2	1377
contig_354	0	0	1096
contig_355 mapping	250	5	1135
contig_356 mapping	447	35	1270
contig_357 mapping	203	6	1253
contig_358 mapping	147	2	1340
contig_359 mapping	117	1	1128
contig_360	0	0	2085
contig_361 mapping	829	21	5588
contig_362 mapping	174	6	1235
contig_363	0	0	1238
contig_364 mapping	2220	57	3019
contig_365 mapping	272	6	1816
contig_366 mapping	1130	107	1215
contig_367 mapping	26	1	1874
contig_368 mapping	18	1	1750
contig_369 mapping	305	10	2903
contig_370 mapping	271	13	1160
contig_371 mapping	1705	302	1732
contig_372 mapping	1120	44	1842
contig_373 mapping	2077	72	3080
contig_374 mapping	455	9	1723
contig_375 mapping	316	3	1106
contig_376 mapping	681	314	1447
contig_377	0	0	1815
contig_378 mapping	50	4	2650
contig_379 mapping	562	5	1418
contig_380 mapping	16	1	1416
contig_381	0	0	2686
contig_382	0	0	1045
contig_383 mapping	23	1	1419
contig_384 mapping	15	1	1540
contig_385 mapping	1333	124	4890
contig_386 mapping	16	1	1248
contig_387 mapping	185	4	1305
contig_388 mapping	1519	37	2890
contig_389 mapping	128	9	1161
contig_390 mapping	450	8	1109
contig_391 mapping	1798	316	1948
contig_392 mapping	834	50	1495
contig_393 mapping	94	3	1701
contig_394	0	0	1255
contig_395 mapping	1649	27	3334
contig_396 mapping	898	35	1092
contig_397 mapping	250	3	1060
contig_398 mapping	108	3	2322
contig_399	0	0	1405
contig_400 mapping	111	2	1580
contig_401	0	0	1195
contig_402 mapping	1053	137	1098
contig_403 mapping	275	14	1035
contig_404 mapping	3311	22792	3469
contig_405 mapping	785	259	3483
contig_406 mapping	35	5	1557
contig_407 mapping	3379	521	3924
contig_408 mapping	697	194	1651
contig_409 mapping	21	1	2460
contig_410 mapping	92	1	1070
contig_411 mapping	689	152	1992
contig_412 mapping	65	2	1456
contig_413	0	0	1639
contig_414 mapping	241	13	1854
contig_415 mapping	118	4	1559
contig_416 mapping	2576	1057	2680
contig_417 mapping	65	3	1351
contig_418 mapping	284	6	1701
contig_419 mapping	394	20	1081
contig_420	0	0	1027
contig_421	0	0	1188
contig_422 mapping	19	4	2682
contig_423 mapping	37	3	1082
contig_424 mapping	35	2	1502
contig_425 mapping	128	1	1071
contig_426 mapping	1021	114	3908
contig_427 mapping	552	44	5169
contig_428 mapping	65	5	1072
contig_429 mapping	118	7	1213
contig_430 mapping	2138	44	4324
contig_431 mapping	190	50	2522
contig_432 mapping	583	101	1922
contig_433 mapping	176	4	1445
contig_434 mapping	103	5	1321
contig_435 mapping	846	155	1146
contig_436 mapping	342	9	1463
contig_437 mapping	23	1	1571
contig_438 mapping	861	176	1105
contig_439	0	0	1007
contig_440 mapping	369	12	1089
contig_441 mapping	71	6	1216
contig_442 mapping	884	117	11665
contig_443	0	0	1609
contig_444 mapping	1416	129	2881
contig_445 mapping	163	7	3389
contig_446 mapping	227	2	1787
contig_447 mapping	729	21	2715
contig_448 mapping	633	44	1253
contig_449	0	0	1159
contig_450 mapping	201	8	1717
contig_451 mapping	1671	55	4571
contig_452	0	0	1302
contig_453 mapping	685	51	1133
contig_454 mapping	20	1	1644
contig_455	0	0	1862
contig_456 mapping	466	46	3874
contig_457 mapping	240	4	2614
contig_458 mapping	560	12	5803
contig_459 mapping	2919	172	3856
contig_460 mapping	2484	300	2707
contig_461 mapping	85	4	1030
contig_462 mapping	24	1	1010
contig_463 mapping	37	1	1148
contig_464 mapping	5554	5644	6740
contig_465 mapping	772	21	1997
contig_466 mapping	941	16	1239
contig_467 mapping	240	9	3375
contig_468 mapping	314	3	1089
contig_469 mapping	593	69	1160
contig_470 mapping	65	2	1218
contig_471 mapping	619	16	1319
contig_472 mapping	16	1	1642
contig_473 mapping	29	2	1232
contig_474 mapping	456	27	2099
contig_475 mapping	116	3	1505
contig_476 mapping	207	3	1928
contig_477 mapping	155	4	1175
contig_478	0	0	1139
contig_479 mapping	162	3	1672
contig_480 mapping	15	1	1246
contig_481 mapping	523	24	2399
contig_482 mapping	174	3	1685
contig_483 mapping	373	53	1995
contig_484 mapping	53	2	1332
contig_485	0	0	1562
contig_486 mapping	1030	23	2211
contig_487 mapping	725	14	1147
contig_488 mapping	113	2	1115
contig_489 mapping	234	20	2404
contig_490 mapping	4611	22664	5378
contig_491 mapping	720	58	1030
contig_492 mapping	86	32	1244
contig_493 mapping	892	67	1091
contig_494	0	0	1362
contig_495 mapping	1296	37	1849
contig_496 mapping	69	7	2059
contig_497 mapping	107	2	999
contig_498 mapping	96	3	4018
contig_499 mapping	16	1	1814
contig_500 mapping	1895	64	3426
contig_501 mapping	98	9	1540
contig_502 mapping	204	10	1376
contig_503 mapping	359	7	1592
contig_504 mapping	138	10	3566
contig_505 mapping	509	33	1044
contig_506 mapping	1299	37	3275
contig_507 mapping	600	11	1583
contig_508	0	0	1244
contig_509 mapping	381	49	1355
contig_510 mapping	570	12	1472
contig_511 mapping	202	12	1201
contig_512 mapping	792	29	1181
contig_513 mapping	1221	44	1510
contig_514 mapping	246	6	1038
contig_515 mapping	594	62	3155
contig_516 mapping	77	1	4536
contig_517 mapping	925	462	1233
contig_518 mapping	620	25	2379
contig_519 mapping	982	34	1126
contig_520 mapping	1355	44	3968
contig_521 mapping	15	1	2419
contig_522 mapping	156	7	1209
contig_523 mapping	306	10	2654
contig_524 mapping	330	6	1700
contig_525 mapping	27	2	1310
contig_526 mapping	1402	24	3012
contig_527 mapping	418	14	1262
contig_528 mapping	20	1	1428
contig_529 mapping	155	12	1059
contig_530	0	0	1682
contig_531 mapping	251	40	1239
contig_532 mapping	650	20	1238
contig_533 mapping	183	5	4565
contig_534 mapping	327	7	2718
contig_535 mapping	735	29	1273
contig_536 mapping	119	5	1072
contig_537 mapping	421	29	1633
contig_538 mapping	2204	577	2814
contig_539 mapping	632	198	1015
contig_540 mapping	6133	237	8276
contig_541 mapping	284	23	2555
contig_542 mapping	163	3	1012
contig_543 mapping	24	1	1348
contig_544 mapping	77	2	1209
contig_545 mapping	54	16	1003
contig_546 mapping	107	6	5174
contig_547 mapping	1957	151	2467
contig_548 mapping	3246	699	3259
contig_549 mapping	126	5	5045
contig_550 mapping	425	12	2891
contig_551 mapping	4206	30162	5870
contig_552 mapping	55	3	1006
contig_553 mapping	646	23	1045
contig_554 mapping	419	21	1002
contig_555 mapping	276	8	1191
contig_556 mapping	347	28	2360
contig_557 mapping	2005	56	2992
contig_558 mapping	2060	177	2084
contig_559 mapping	276	11	2547
contig_560 mapping	704	118	1598
contig_561 mapping	69	2	1242
contig_562 mapping	552	12	1010
contig_563	0	0	3880
contig_564	0	0	1411
contig_565 mapping	414	9	1565
contig_566 mapping	86	2	1736
contig_567 mapping	554	9	1125
contig_568 mapping	830	40	1733
contig_569 mapping	156	3	1805
contig_570 mapping	1370	22	3625
contig_571 mapping	2819	299	4843
contig_572 mapping	3668	225	5260
contig_573 mapping	211	9	1010
contig_574 mapping	1823	694	2072
contig_575 mapping	441	7	1551
contig_576 mapping	98	2	2761
contig_577 mapping	349	3	1198
contig_578 mapping	134	10	3329
contig_579 mapping	2025	30	5319
contig_580 mapping	124	4	2598
contig_581 mapping	139	3	1166
contig_582 mapping	110	8	1632
contig_583 mapping	69	2	1681
contig_584 mapping	126	8	3225
contig_585 mapping	116	3	1305
contig_586 mapping	15	1	1014
contig_587 mapping	105	4	1300
contig_588 mapping	292	9	1168
contig_589 mapping	208	3	1185
contig_590 mapping	1314	2597	1952
contig_591 mapping	1028	100	1731
contig_592 mapping	622	13	1819
contig_593 mapping	24	2	1065
contig_594 mapping	241	9	1612
contig_595 mapping	260	4	4286
contig_596 mapping	15	1	1275
contig_597 mapping	2138	39	4388
contig_598 mapping	519	13	1308
contig_599 mapping	155	16	2530
contig_600 mapping	103	6	6900
contig_601 mapping	541	885	1594
contig_602 mapping	297	6	1185
contig_603	0	0	1209
contig_604 mapping	830	38	1859
contig_605 mapping	107	16	2734
contig_606 mapping	372	13	2234
contig_607	0	0	1229
contig_608 mapping	1004	33	1471
contig_609 mapping	939	23	1470
contig_610 mapping	341	13	2583
contig_611 mapping	266	5	1654
contig_612 mapping	143	6	1212
contig_613	0	0	1315
contig_614 mapping	606	23	1158
contig_615 mapping	4246	504	4842
contig_616 mapping	2499	85	8067
contig_617 mapping	369	20	2271
contig_618 mapping	1519	722	4114
contig_619 mapping	177	5	1113
contig_620 mapping	242	12	3245
contig_621 mapping	46	2	1439
contig_622 mapping	200	2	1163
contig_623 mapping	207	6	2319
contig_624 mapping	2433	1165	3560
contig_625 mapping	21	1	2306
contig_626 mapping	42	4	2514
contig_627 mapping	1362	506	1785
contig_628	0	0	1411
contig_629 mapping	42	14	1370
contig_630 mapping	366	14	1799
contig_631 mapping	314	71	1238
contig_632 mapping	127	3	1787
contig_633 mapping	191	7	3185
contig_634 mapping	411	14	2088
contig_635 mapping	23	1	1259
contig_636 mapping	77	1	1016
contig_637 mapping	2335	885	2699
contig_638 mapping	885	16	4366
contig_639 mapping	1440	265	1516
contig_640 mapping	246	16	4713
contig_641 mapping	828	75	1175
contig_642	0	0	1447
contig_643 mapping	73	1	1013
contig_644 mapping	470	9	2002
contig_645	0	0	1365
contig_646 mapping	605	17	2946
contig_647 mapping	1019	809	1080
contig_648 mapping	64	5	2732
contig_649 mapping	577	65	1762
contig_650 mapping	876	19	1953
contig_651 mapping	15	1	1560
contig_652 mapping	256	5	1433
contig_653 mapping	579	17	1225
contig_654 mapping	189	2	3484
contig_655 mapping	34	2	3663
contig_656	0	0	1691
contig_657 mapping	372	7	1675
contig_658 mapping	628	24	1428
contig_659 mapping	772	19	1073
contig_660 mapping	656	59	3698
contig_661 mapping	131	4	1099
contig_662 mapping	2009	630	5694
contig_663 mapping	210	17	2221
contig_664 mapping	21	1	2389
contig_665 mapping	1000	38	1278
contig_666 mapping	181	103	1828
contig_667 mapping	4994	501	5232
contig_668 mapping	328	8	1254
contig_669 mapping	837	37	1413
contig_670 mapping	4388	1801	5975
contig_671 mapping	198	10	1607
contig_672 mapping	20	2	1022
contig_673 mapping	108	2	4061
contig_674 mapping	490	9	1283
contig_675 mapping	517	9	1975
contig_676	0	0	1890
contig_677 mapping	2506	506	3656
contig_678 mapping	156	4	1079
contig_679 mapping	34	2	3854
contig_680 mapping	908	262	3002
contig_681 mapping	147	5	1299
contig_682 mapping	51	1	1220
contig_683 mapping	86	1	1842
contig_684	0	0	2394
contig_685	0	0	1187
contig_686 mapping	2255	1557	3359
contig_687 mapping	59	3	2051
contig_688 mapping	212	27	1652
contig_689 mapping	158	13	6191
contig_690 mapping	1864	366	2154
contig_691 mapping	102	6	1661
contig_692 mapping	370	8	1598
contig_693	0	0	1526
contig_694 mapping	117	3	1870
contig_695 mapping	169	4	1531
contig_696 mapping	313	6	1117
contig_697 mapping	481	13	1625
contig_698 mapping	31	2	1847
contig_699 mapping	253	11	1091
contig_700 mapping	165	6	1162
contig_701 mapping	306	8	2925
contig_702 mapping	39	7	2014
contig_703 mapping	883	62	2560
contig_704	0	0	1026
contig_705 mapping	19	2	2752
contig_706 mapping	120	1	1199
contig_707 mapping	197	3	2211
contig_708 mapping	1993	46	5614
contig_709	0	0	1316
contig_710 mapping	15	1	1029
contig_711	0	0	1415
contig_712 mapping	564	6	1974
contig_713 mapping	113	2	1398
contig_714 mapping	383	13	2598
contig_715 mapping	26	1	2779
contig_716 mapping	3726	151	5601
contig_717	0	0	1078
contig_718 mapping	1630	419	1631
contig_719	0	0	1435
contig_720 mapping	188	4	1405
contig_721 mapping	179	11	4746
contig_722 mapping	116	5	1331
contig_723 mapping	581	343	1006
contig_724 mapping	1209	42	3887
contig_725 mapping	69	1	1068
contig_726 mapping	44	2	1127
contig_727 mapping	25	1	1075
contig_728 mapping	236	30	1112
contig_729	0	0	1418
contig_730 mapping	2310	531	2353
contig_731	0	0	1278
contig_732 mapping	1180	111	1261
contig_733 mapping	1368	368	1504
contig_734 mapping	1496	250	1537
contig_735 mapping	1793	112	2898
contig_736 mapping	109	2	1650
contig_737 mapping	184	2	1484
contig_738 mapping	132	7	2624
contig_739 mapping	999	83	1314
contig_740 mapping	1755	79	2719
contig_741 mapping	963	66	2319
contig_742 mapping	193	4	1276
contig_743 mapping	38	2	2025
contig_744 mapping	486	21	3584
contig_745	0	0	1561
contig_746 mapping	294	4	2008
contig_747 mapping	367	13	2152
contig_748 mapping	747	57	1187
contig_749 mapping	43	3	1284
contig_750 mapping	1340	295	1480
contig_751 mapping	778	26	1253
contig_752 mapping	395	23	1572
contig_753 mapping	85	4	1325
contig_754 mapping	643	18	2203
contig_755 mapping	61	1	1634
contig_756 mapping	374	7	2336
contig_757 mapping	63	1	1083
contig_758 mapping	171	2	2921
contig_759 mapping	256	4	1064
contig_760 mapping	16	3	1314
contig_761 mapping	94	3	1122
contig_762 mapping	210	4	1008
contig_763 mapping	918	39	1430
contig_764	0	0	2241
contig_765	0	0	1218
contig_766 mapping	227	6	1714
contig_767 mapping	1688	397	1691
contig_768	0	0	1346
contig_769 mapping	222	6	2553
contig_770 mapping	931	560	1570
contig_771 mapping	44	2	1740
contig_772 mapping	51	2	1200
contig_773 mapping	1385	34	4443
contig_774 mapping	52	2	1195
contig_775	0	0	1049
contig_776 mapping	61	2	2487
contig_777 mapping	147	4	1690
contig_778	0	0	1559
contig_779	0	0	1624
contig_780 mapping	121	3	1009
contig_781 mapping	200	3	1516
contig_782 mapping	47	2	2654
contig_783 mapping	135	20	2117
contig_784 mapping	49	2	3205
contig_785 mapping	157	5	1936
contig_786 mapping	911	48	1448
contig_787 mapping	228	12	1259
contig_788 mapping	39	3	1511
contig_789 mapping	345	6	1195
contig_790 mapping	93	1	1542
contig_791 mapping	216	7	1290
contig_792 mapping	123	5	2048
contig_793 mapping	457	13	5783
contig_794 mapping	487	39	2014
contig_795 mapping	722	18	1737
contig_796 mapping	246	11	1371
contig_797 mapping	3596	1839	5172
contig_798 mapping	522	65	1359
contig_799 mapping	488	9	1342
contig_800 mapping	242	1	1184
contig_801 mapping	2403	618	3504
contig_802 mapping	17	1	1394
contig_803 mapping	49	4	2663
contig_804 mapping	84	5	5401
contig_805 mapping	123	1	1018
contig_806 mapping	3329	289	4213
contig_807 mapping	387	25	4507
contig_808 mapping	372	8	1405
contig_809 mapping	346	11	2820
contig_810 mapping	19	1	1175
contig_811 mapping	2473	66	3857
contig_812 mapping	291	6	1680
contig_813 mapping	3444	209	4432
contig_814	0	0	1014
contig_815 mapping	60	3	2168
contig_816 mapping	1559	53	1668
contig_817 mapping	493	8	1096
contig_818 mapping	528	26	1602
contig_819	0	0	1556
contig_820 mapping	604	25	1426
contig_821 mapping	845	29	2868
contig_822 mapping	300	4	2249
contig_823 mapping	186	4	1704
contig_824	0	0	1217
contig_825 mapping	383	14	1667
contig_826 mapping	156	2	1436
contig_827 mapping	35	2	2920
contig_828 mapping	452	8	1080
contig_829 mapping	24	1	1298
contig_830 mapping	2034	161	2704
contig_831 mapping	3121	63	5920
contig_832 mapping	874	15	1610
contig_833 mapping	83	2	1817
contig_834 mapping	106	7	4638
contig_835 mapping	1027	28	1804
contig_836 mapping	37	3	4476
contig_837 mapping	808	28	1543
contig_838 mapping	1382	52	1864
contig_839 mapping	57	2	1072
contig_840	0	0	1001
contig_841 mapping	352	13	1656
contig_842 mapping	592	17	2586
contig_843 mapping	1806	42	7175
contig_844 mapping	828	36	1048
contig_845 mapping	59	6	4031
contig_846 mapping	17	1	1389
contig_847 mapping	15	1	1195
contig_848 mapping	146	4	2139
contig_849 mapping	94	5	1277
contig_850	0	0	1754
contig_851 mapping	532	23	1080
contig_852 mapping	2933	738	6331
contig_853 mapping	17	1	1528
contig_854 mapping	220	14	2108
contig_855 mapping	1384	80	1722
contig_856 mapping	323	16	2303
contig_857 mapping	168	9	1035
contig_858 mapping	352	8	3616
contig_859	0	0	1075
contig_860 mapping	24	2	1347
contig_861 mapping	18	1	1357
contig_862 mapping	1278	158	2175
contig_863	0	0	3305
contig_864 mapping	1252	718	3196
contig_865 mapping	56	3	1121
contig_866 mapping	744	17	2261
contig_867 mapping	70	4	1768
contig_868 mapping	141	4	2949
contig_869 mapping	900	22	2609
contig_870 mapping	150	8	1768
contig_871 mapping	337	11	1620
contig_872 mapping	122	4	2128
contig_873 mapping	76	2	1247
contig_874 mapping	961	34	1146
contig_875 mapping	113	1	1430
contig_876 mapping	847	86	1136
contig_877	0	0	1040
contig_878 mapping	216	3	1189
contig_879 mapping	20	2	1567
contig_880 mapping	131	5	2328
contig_881 mapping	78	6	1834
contig_882	0	0	1786
contig_883 mapping	196	2	2007
contig_884 mapping	561	71	1303
contig_885 mapping	143	3	1234
contig_886 mapping	578	181	1506
contig_887 mapping	65	1	1352
contig_888 mapping	324	6	2541
contig_889	0	0	1153
contig_890 mapping	546	12	3751
contig_891 mapping	117	7	1952
contig_892 mapping	209	3	1236
contig_893 mapping	58	2	2232
contig_894 mapping	70	4	2764
contig_895 mapping	1186	68	3354
contig_896 mapping	3056	102	8164
contig_897 mapping	742	36	1540
contig_898	0	0	1086
contig_899 mapping	1261	186	1302
contig_900 mapping	591	9	1203
contig_901 mapping	65	1	2142
contig_902 mapping	627	9	1201
contig_903 mapping	131	4	1283
contig_904 mapping	1638	37	4383
contig_905 mapping	52	3	1697
contig_906 mapping	390	7	1214
contig_907 mapping	33	2	1186
contig_908 mapping	2285	591	3775
contig_909 mapping	48	2	1877
contig_910 mapping	81	3	1119
contig_911 mapping	36	4	2154
contig_912 mapping	46	4	1037
contig_913 mapping	1062	35	1185
contig_914 mapping	1379	17	4889
contig_915 mapping	2780	287	3620
contig_916 mapping	230	6	1824
contig_917 mapping	423	13	1187
contig_918	0	0	1200
contig_919 mapping	596	13	1231
contig_920 mapping	179	79	1517
contig_921 mapping	152	91	2113
contig_922 mapping	689	31	1757
contig_923 mapping	523	10	1135
contig_924 mapping	554	10	2315
contig_925	0	0	1272
contig_926 mapping	476	54	1300
contig_927 mapping	210	7	1471
contig_928 mapping	84	5	1733
contig_929 mapping	473	25	1236
contig_930 mapping	233	8	1978
contig_931	0	0	1077
contig_932 mapping	4366	1178	5813
contig_933 mapping	110	2	1166
contig_934 mapping	528	23	2829
contig_935 mapping	365	29	2221
contig_936 mapping	56	3	1779
contig_937 mapping	233	5	1627
contig_938 mapping	142	8	8469
contig_939 mapping	61	3	1638
contig_940 mapping	20	1	1182
contig_941 mapping	868	30	1118
contig_942 mapping	556	414	1036
contig_943 mapping	110	2	2092
contig_944 mapping	1343	72	2094
contig_945 mapping	1543	42	2569
contig_946 mapping	228	7	2453
contig_947 mapping	16	1	1137
contig_948 mapping	32	3	1386
contig_949	0	0	1221
contig_950 mapping	137	4	1278
contig_951 mapping	175	6	2291
contig_952 mapping	115	3	1188
contig_953 mapping	140	5	1629
contig_954 mapping	1220	199	2703
contig_955 mapping	263	9	1821
contig_956 mapping	307	22	2789
contig_957 mapping	1211	37	3687
contig_958 mapping	342	126	1229
contig_959 mapping	351	10	1786
contig_960 mapping	253	7	1399
contig_961 mapping	451	6	3530
contig_962 mapping	1460	60	2163
contig_963 mapping	1192	24	2753
contig_964 mapping	821	16	1130
contig_965 mapping	186	7	1866
contig_966 mapping	124	8	3621
contig_967 mapping	300	5	1412
contig_968 mapping	43	2	1592
contig_969 mapping	86	7	2303
contig_970 mapping	167	4	2073
contig_971 mapping	616	9	3706
contig_972 mapping	186	2	1345
contig_973 mapping	37	2	1211
contig_974 mapping	267	14	1995
contig_975 mapping	234	28	1708
contig_976 mapping	219	6	1787
contig_977 mapping	504	95	1063
contig_978 mapping	362	15	3785
contig_979 mapping	243	5	1862
contig_980 mapping	1004	33	2650
contig_981 mapping	592	24	3102
contig_982	0	0	1435
contig_983 mapping	176	5	1402
contig_984 mapping	351	12	1343
contig_985 mapping	134	6	3241
contig_986 mapping	248	10	3582
contig_987 mapping	33	3	1295
contig_988 mapping	318	51	1142
contig_989 mapping	20	1	1324
contig_990 mapping	183	2	1084
contig_991 mapping	215	4	1382
contig_992 mapping	605	41	1221
contig_993 mapping	104	1	1114
contig_994 mapping	421	41	1565
contig_995 mapping	1251	20	3547
contig_996 mapping	52	3	1441
contig_997 mapping	754	54	2570
contig_998 mapping	399	6	2130
contig_999 mapping	536	5	2030
contig_1000 mapping	281	10	2439
contig_1001 mapping	1236	225	4022
contig_1002	0	0	1090
contig_1003 mapping	110	6	1749
contig_1004 mapping	24	1	1331
contig_1005 mapping	141	7	1966
contig_1006 mapping	186	6	1195
contig_1007	0	0	2131
contig_1008 mapping	168	10	1331
contig_1009 mapping	591	8	1150
contig_1010 mapping	16	1	1541
contig_1011 mapping	1366	75	5040
contig_1012 mapping	65	2	1508
contig_1013 mapping	171	3	1937
contig_1014	0	0	1545
contig_1015 mapping	128	5	4065
contig_1016	0	0	1261
contig_1017 mapping	38	2	1143
contig_1018 mapping	36	1	1141
contig_1019 mapping	1028	77	1109
contig_1020 mapping	255	8	1484
contig_1021 mapping	296	7	1459
contig_1022 mapping	309	20	2574
contig_1023 mapping	78	2	1283
contig_1024 mapping	109	4	1048
contig_1025 mapping	422	7	2082
contig_1026 mapping	194	9	7065
contig_1027 mapping	1192	179	1202
contig_1028 mapping	443	15	1059
contig_1029 mapping	109	3	1370
contig_1030 mapping	23	1	1356
contig_1031	0	0	2170
contig_1032 mapping	453	22	2741
contig_1033 mapping	910	22	3314
contig_1034 mapping	17	1	1115
contig_1035 mapping	464	8	3388
contig_1036 mapping	235	6	1412
contig_1037 mapping	757	28	3394
contig_1038 mapping	945	48	3743
contig_1039 mapping	464	275	2476
contig_1040 mapping	44	5	1801
contig_1041 mapping	82	4	1574
contig_1042 mapping	161	6	1060
contig_1043 mapping	157	4	3181
contig_1044 mapping	1320	129	2199
contig_1045 mapping	786	189	1890
contig_1046 mapping	1812	31	4890
contig_1047 mapping	23	1	1018
contig_1048 mapping	287	4	4760
contig_1049 mapping	85	15	1815
contig_1050 mapping	232	8	1661
contig_1051 mapping	523	14	2279
contig_1052 mapping	47	2	1215
contig_1053 mapping	546	11	2970
contig_1054 mapping	341	52	2284
contig_1055 mapping	677	29	3332
contig_1056 mapping	488	52	1179
contig_1057 mapping	17	1	1312
contig_1058 mapping	94	2	1066
contig_1059 mapping	651	28	1017
contig_1060 mapping	1907	82	4054
contig_1061 mapping	3302	56	7048
contig_1062 mapping	230	3	3542
contig_1063 mapping	40	1	1213
contig_1064 mapping	2004	200	2151
contig_1065 mapping	338	10	3984
contig_1066 mapping	183	7	2579
contig_1067 mapping	80	7	4628
contig_1068	0	0	2454
contig_1069 mapping	1760	35	2876
contig_1070 mapping	211	8	1845
contig_1071	0	0	1827
contig_1072 mapping	809	40	2661
contig_1073 mapping	90	3	1221
contig_1074 mapping	61	3	1448
contig_1075 mapping	340	13	5625
contig_1076 mapping	648	16	2739
contig_1077 mapping	728	20	2096
contig_1078 mapping	125	73	1664
contig_1079 mapping	190	3	1303
contig_1080 mapping	1601	58	2354
contig_1081 mapping	938	47	1924
contig_1082 mapping	680	14	1288
contig_1083 mapping	459	12	1601
contig_1084 mapping	67	2	1027
contig_1085 mapping	493	23	2309
contig_1086 mapping	376	4	1288
contig_1087 mapping	220	7	1741
contig_1088 mapping	344	9	4482
contig_1089 mapping	49	2	1803
contig_1090	0	0	1346
contig_1091 mapping	671	216	1274
contig_1092 mapping	1634	242	2637
contig_1093 mapping	622	66	2842
contig_1094 mapping	240	9	1494
contig_1095 mapping	1256	1449	1300
contig_1096	0	0	1267
contig_1097 mapping	230	13	1412
contig_1098 mapping	52	1	1110
contig_1099 mapping	56	7	1781
contig_1100 mapping	670	29	1121
contig_1101 mapping	122	2	1564
contig_1102 mapping	194	3	1482
contig_1103 mapping	40	4	1414
contig_1104 mapping	641	26	1000
contig_1105	0	0	1648
contig_1106 mapping	347	2	1453
contig_1107 mapping	1862	173	6377
contig_1108 mapping	897	28	1091
contig_1109 mapping	397	4	2805
contig_1110 mapping	346	24	1685
contig_1111 mapping	231	5	2157
contig_1112 mapping	922	96	1863
contig_1113 mapping	473	14	1019
contig_1114 mapping	24	1	1148
contig_1115 mapping	500	9	1492
contig_1116 mapping	686	19	1573
contig_1117	0	0	1420
contig_1118 mapping	23	1	1235
contig_1119 mapping	2426	292	2429
contig_1120 mapping	963	24	4300
contig_1121 mapping	937	56	4205
contig_1122 mapping	27	2	2179
contig_1123 mapping	241	4	3044
contig_1124 mapping	155	5	1064
contig_1125 mapping	1093	33	1386
contig_1126	0	0	1225
contig_1127 mapping	1054	34	1301
contig_1128 mapping	57	2	1052
contig_1129 mapping	68	3	1546
contig_1130 mapping	381	6	2463
contig_1131 mapping	128	3	1005
contig_1132 mapping	155	2	1388
contig_1133 mapping	435	10	2637
contig_1134 mapping	243	5	1414
contig_1135 mapping	406	27	1336
contig_1136 mapping	390	23	2485
contig_1137 mapping	3546	612	4464
contig_1138 mapping	879	28	3895
contig_1139	0	0	1358
contig_1140	0	0	1604
contig_1141 mapping	25	1	1008
contig_1142 mapping	520	39	1667
contig_1143 mapping	38	2	2585
contig_1144 mapping	264	12	2264
contig_1145 mapping	162	25	1111
contig_1146 mapping	1559	328	1591
contig_1147 mapping	190	1	1817
contig_1148 mapping	540	23	1235
contig_1149 mapping	442	35	3301
contig_1150 mapping	629	32	1667
contig_1151 mapping	2611	80	4004
contig_1152 mapping	238	30	1734
contig_1153 mapping	16	2	2409
contig_1154 mapping	1977	243	2424
contig_1155 mapping	203	3	1004
contig_1156 mapping	18	21	1183
contig_1157 mapping	88	6	3002
contig_1158 mapping	1856	112	2314
contig_1159 mapping	17	1	1781
contig_1160 mapping	61	1	1406
contig_1161	0	0	1078
contig_1162 mapping	35	3	1521
contig_1163 mapping	29	1	1433
contig_1164 mapping	20	1	1496
contig_1165 mapping	614	13	2328
contig_1166 mapping	255	9	1135
contig_1167 mapping	48	1	1306
contig_1168 mapping	577	7	1571
contig_1169 mapping	1593	103	1630
contig_1170 mapping	295	8	1141
contig_1171 mapping	23	2	1234
contig_1172 mapping	175	3	1980
contig_1173 mapping	517	64	2137
contig_1174 mapping	2507	127	4613
contig_1175 mapping	427	4	1414
contig_1176 mapping	614	33	1241
contig_1177 mapping	1019	49	2041
contig_1178 mapping	669	15	1288
contig_1179 mapping	155	4	3954
contig_1180 mapping	571	12	1048
contig_1181 mapping	18	1	1247
contig_1182 mapping	401	20	5399
contig_1183 mapping	163	4	1324
contig_1184 mapping	112	2	1755
contig_1185 mapping	630	102	1188
contig_1186 mapping	89	4	1941
contig_1187 mapping	581	6	1445
contig_1188 mapping	440	9	2247
contig_1189 mapping	16	2	2526
contig_1190 mapping	1524	97	1968
contig_1191 mapping	277	9	1468
contig_1192 mapping	874	66	1968
contig_1193	0	0	1363
contig_1194 mapping	575	12	1255
contig_1195 mapping	38	2	1694
contig_1196 mapping	457	13	2435
contig_1197 mapping	280	5	1914
contig_1198 mapping	672	19	1954
contig_1199 mapping	494	59	1892
contig_1200 mapping	16	4	1047
contig_1201 mapping	495	15	5534
contig_1202 mapping	162	2	1332
contig_1203 mapping	367	9	1141
contig_1204	0	0	1112
contig_1205 mapping	862	12	1815
contig_1206 mapping	19	1	1254
contig_1207 mapping	596	14	1039
contig_1208 mapping	906	22	4011
contig_1209 mapping	1430	34	1647
contig_1210 mapping	109	2	1977
contig_1211 mapping	1037	108	2606
contig_1212 mapping	168	4	1298
contig_1213 mapping	649	28	1701
contig_1214 mapping	16	1	1240
contig_1215 mapping	31	1	1620
contig_1216 mapping	18	1	1299
contig_1217 mapping	156	2	1267
contig_1218 mapping	2795	273	2850
contig_1219 mapping	34	10	1208
contig_1220 mapping	230	50	1899
contig_1221 mapping	1165	128	4923
contig_1222 mapping	1455	47	2453
contig_1223 mapping	1248	42	1333
contig_1224 mapping	213	8	1197
contig_1225 mapping	242	8	1572
contig_1226 mapping	166	12	2823
contig_1227 mapping	2055	128	2142
contig_1228 mapping	257	6	2637
contig_1229 mapping	1107	78	1565
contig_1230	0	0	1011
contig_1231 mapping	1963	41	3667
contig_1232 mapping	76	1	1250
contig_1233 mapping	540	28	1949
contig_1234 mapping	90	3	1336
contig_1235 mapping	34	129	1015
contig_1236	0	0	1080
contig_1237 mapping	2076	99	4086
contig_1238 mapping	17	2	2794
contig_1239 mapping	16	2	1456
contig_1240 mapping	355	13	1141
contig_1241 mapping	217	4	1088
contig_1242 mapping	438	8	3402
contig_1243 mapping	751	89	1105
contig_1244 mapping	221	35	5263
contig_1245 mapping	77	9	6070
contig_1246 mapping	70	21	2489
contig_1247 mapping	15	2	1582
contig_1248	0	0	1006
contig_1249 mapping	50	3	3123
contig_1250 mapping	2669	69	5051
contig_1251 mapping	70	31	3635
contig_1252	0	0	1613
contig_1253 mapping	179	3	1980
contig_1254 mapping	341	14	3308
contig_1255 mapping	772	11	1572
contig_1256 mapping	142	2	1472
contig_1257 mapping	20	1	1056
contig_1258	0	0	1274
contig_1259	0	0	1599
contig_1260 mapping	118	9	2792
contig_1261 mapping	455	5	1311
contig_1262 mapping	270	19	1212
contig_1263 mapping	471	4	1057
contig_1264 mapping	31	2	1375
contig_1265 mapping	90	16	2382
contig_1266 mapping	402	11	5049
contig_1267 mapping	920	15	1551
contig_1268	0	0	1644
contig_1269 mapping	852	24	1315
contig_1270 mapping	76	5	1216
contig_1271 mapping	2881	307	2906
contig_1272	0	0	1461
contig_1273 mapping	593	13	1934
contig_1274 mapping	343	6	1533
contig_1275 mapping	723	150	2608
contig_1276 mapping	331	10	2149
contig_1277 mapping	129	6	2233
contig_1278 mapping	24	1	1759
contig_1279	0	0	2086
contig_1280 mapping	69	4	2405
contig_1281	0	0	1578
contig_1282 mapping	19	1	4257
contig_1283 mapping	91	5	2793
contig_1284 mapping	95	5	1479
contig_1285 mapping	416	390	1321
contig_1286 mapping	1196	38	2603
contig_1287 mapping	40	1	2125
contig_1288 mapping	828	156	1949
contig_1289 mapping	141	11	1518
contig_1290 mapping	336	13	1308
contig_1291 mapping	41	3	2038
contig_1292 mapping	56	2	2192
contig_1293 mapping	438	12	2024
contig_1294 mapping	1836	39	1993
contig_1295 mapping	305	8	1711
contig_1296 mapping	499	90	1900
contig_1297 mapping	1282	30	2249
contig_1298 mapping	16	1	1074
contig_1299 mapping	7980	826	9359
contig_1300 mapping	77	2	1792
contig_1301 mapping	190	3	1759
contig_1302 mapping	4518	3818	5883
contig_1303 mapping	528	40	1812
contig_1304 mapping	984	31	1297
contig_1305 mapping	383	11	1352
contig_1306 mapping	110	4	3436
contig_1307 mapping	75	1	1099
contig_1308 mapping	42	2	1237
contig_1309 mapping	419	10	1387
contig_1310 mapping	201	5	1833
contig_1311 mapping	881	18	1735
contig_1312 mapping	17	1	1031
contig_1313 mapping	24	1	1209
contig_1314 mapping	2601	597	3031
contig_1315 mapping	15	1	1150
contig_1316 mapping	505	9	2062
contig_1317 mapping	43	5	1663
contig_1318 mapping	70	5	1525
contig_1319 mapping	397	44	1343
contig_1320 mapping	1437	46	5993
contig_1321 mapping	1440	145	2539
contig_1322 mapping	99	3	1413
contig_1323 mapping	43	2	1024
contig_1324 mapping	1545	90	3934
contig_1325	0	0	1206
contig_1326 mapping	111	4	1469
contig_1327 mapping	773	49	1503
contig_1328 mapping	155	4	1666
contig_1329 mapping	121	4	2226
contig_1330 mapping	1459	40	2216
contig_1331 mapping	936	139	3114
contig_1332 mapping	2393	109	4447
contig_1333 mapping	236	5	1002
contig_1334 mapping	19	2	2534
contig_1335 mapping	44	2	2025
contig_1336 mapping	70	2	2736
contig_1337 mapping	240	33	1751
contig_1338 mapping	229	31	1472
contig_1339 mapping	247	9	3947
contig_1340 mapping	2892	351	3716
contig_1341 mapping	178	9	2661
contig_1342 mapping	643	19	2998
contig_1343 mapping	826	16	1919
contig_1344 mapping	135	5	3089
contig_1345 mapping	43	3	1360
contig_1346 mapping	181	4	1195
contig_1347 mapping	109	10	2503
contig_1348 mapping	320	43	1285
contig_1349 mapping	223	5	1423
contig_1350 mapping	294	25	1996
contig_1351 mapping	301	11	1106
contig_1352 mapping	29	1	1643
contig_1353 mapping	458	12	1020
contig_1354 mapping	61	1	1519
contig_1355 mapping	136	4	1049
contig_1356 mapping	174	1	1210
contig_1357	0	0	1391
contig_1358 mapping	797	123	3028
contig_1359 mapping	48	1	3421
contig_1360 mapping	147	16	1501
contig_1361 mapping	179	5	2164
contig_1362 mapping	164	4	1596
contig_1363 mapping	664	11	6838
contig_1364 mapping	1473	277	3548
contig_1365 mapping	54	3	1184
contig_1366 mapping	75	1	2027
contig_1367 mapping	2679	123	3531
contig_1368 mapping	921	231	4222
contig_1369 mapping	138	3	1377
contig_1370 mapping	551	32	2130
contig_1371 mapping	369	10	1579
contig_1372 mapping	2929	1459	3923
contig_1373 mapping	16	1	1105
contig_1374 mapping	117	4	1420
contig_1375 mapping	22	2	1223
contig_1376 mapping	560	13	1498
contig_1377 mapping	642	87	2595
contig_1378 mapping	689	11	1886
contig_1379 mapping	170	7	1806
contig_1380 mapping	1168	27	1878
contig_1381 mapping	102	2	2028
contig_1382 mapping	1708	900	2092
contig_1383	0	0	1319
contig_1384 mapping	282	78	1532
contig_1385	0	0	1463
contig_1386 mapping	16	2	1020
contig_1387 mapping	356	14	2608
contig_1388 mapping	118	5	1244
contig_1389 mapping	16	1	1381
contig_1390 mapping	299	6	1491
contig_1391 mapping	109	3	3086
contig_1392	0	0	1555
contig_1393 mapping	3346	87	3832
contig_1394	0	0	1135
contig_1395 mapping	676	42	1422
contig_1396 mapping	15	1	1015
contig_1397 mapping	369	9	3526
contig_1398 mapping	153	2	1148
contig_1399 mapping	231	1	1868
contig_1400 mapping	41	1	1006
contig_1401 mapping	121	3	1443
contig_1402 mapping	379	13	2192
contig_1403 mapping	56	7	1419
contig_1404 mapping	81	5	2392
contig_1405 mapping	1039	27	1533
contig_1406 mapping	866	49	1020
contig_1407 mapping	33	2	1310
contig_1408 mapping	2523	284	3594
contig_1409 mapping	227	4	1120
contig_1410 mapping	121	6	2128
contig_1411 mapping	167	5	1183
contig_1412 mapping	90	4	1141
contig_1413 mapping	352	7	1911
contig_1414 mapping	16	1	1066
contig_1415	0	0	1319
contig_1416 mapping	3113	1907	4082
contig_1417 mapping	25	1	1662
contig_1418 mapping	136	7	1646
contig_1419 mapping	564	10	4557
contig_1420 mapping	972	19	3020
contig_1421	0	0	1121
contig_1422 mapping	255	7	1905
contig_1423 mapping	190	5	1922
contig_1424 mapping	18	21	1362
contig_1425 mapping	2209	138	2683
contig_1426 mapping	1936	42	4994
contig_1427 mapping	4137	9843	6243
contig_1428 mapping	43	2	1765
contig_1429 mapping	693	15	1373
contig_1430 mapping	65	3	1087
contig_1431	0	0	1045
contig_1432 mapping	403	13	5135
contig_1433	0	0	1409
contig_1434 mapping	235	18	1426
contig_1435 mapping	20	1	1010
contig_1436 mapping	237	2	2011
contig_1437 mapping	207	4	2759
contig_1438 mapping	16	1	3109
contig_1439 mapping	1109	227	1223
contig_1440 mapping	1628	36	2068
contig_1441 mapping	736	153	1308
contig_1442 mapping	41	4	1316
contig_1443 mapping	60	2	1077
contig_1444 mapping	777	37	2158
contig_1445 mapping	45	1	1676
contig_1446	0	0	1693
contig_1447 mapping	272	10	3567
contig_1448 mapping	18	1	1122
contig_1449 mapping	848	152	1503
contig_1450 mapping	214	2	1627
contig_1451 mapping	1583	65	4260
contig_1452 mapping	34	1	1461
contig_1453 mapping	948	27	2153
contig_1454	0	0	2218
contig_1455 mapping	790	34	1916
contig_1456 mapping	2138	93	2516
contig_1457 mapping	323	12	1139
contig_1458 mapping	761	30	1825
contig_1459 mapping	1448	80	2317
contig_1460 mapping	1154	19	2783
contig_1461 mapping	17	1	1180
contig_1462 mapping	787	25	1369
contig_1463 mapping	1288	30	1926
contig_1464 mapping	1742	66	2496
contig_1465 mapping	982	32	1877
contig_1466 mapping	702	818	1021
contig_1467	0	0	1090
contig_1468 mapping	186	8	1322
contig_1469 mapping	127	9	2969
contig_1470 mapping	669	22	1198
contig_1471 mapping	135	2	1184
contig_1472 mapping	179	3	2280
contig_1473 mapping	66	2	1073
contig_1474 mapping	786	36	1007
contig_1475 mapping	29	1	1469
contig_1476 mapping	849	127	1134
contig_1477	0	0	1716
contig_1478 mapping	2568	44	5296
contig_1479 mapping	199	6	1138
contig_1480 mapping	178	453	3057
contig_1481 mapping	135	4	1199
contig_1482 mapping	664	20	2655
contig_1483 mapping	24	1	1193
contig_1484 mapping	185	5	2271
contig_1485 mapping	198	14	2418
contig_1486 mapping	209	16	1407
contig_1487 mapping	52	2	1110
contig_1488 mapping	104	4	1594
contig_1489 mapping	104	6	3297
contig_1490 mapping	605	111	3699
contig_1491 mapping	89	2	2164
contig_1492 mapping	633	13	1053
contig_1493 mapping	52	3	1021
contig_1494 mapping	44	2	1190
contig_1495 mapping	36	2	1716
contig_1496 mapping	78	1	1830
contig_1497 mapping	337	8	3971
contig_1498 mapping	145	6	2520
contig_1499 mapping	362	4	1033
contig_1500 mapping	929	450	1209
contig_1501 mapping	16	1	1160
contig_1502 mapping	83	2	1245
contig_1503	0	0	1026
contig_1504 mapping	894	29	1216
contig_1505 mapping	17	1	1557
contig_1506 mapping	1339	42	2339
contig_1507 mapping	512	7	1635
contig_1508 mapping	53	3	1430
contig_1509 mapping	1378	51	1868
contig_1510 mapping	903	40	4664
contig_1511 mapping	119	2	1060
contig_1512 mapping	522	91	1134
contig_1513 mapping	108	7	4241
contig_1514	0	0	1304
contig_1515 mapping	838	26	1189
contig_1516 mapping	96	4	1790
contig_1517 mapping	32	2	1477
contig_1518 mapping	69	7	1938
contig_1519 mapping	690	11	1598
contig_1520 mapping	270	9	1455
contig_1521 mapping	16	1	2246
contig_1522 mapping	512	12	3073
contig_1523 mapping	247	12	3165
contig_1524 mapping	638	12	1685
contig_1525 mapping	805	45	3496
contig_1526 mapping	191	4	3182
contig_1527 mapping	108	3	1351
contig_1528 mapping	634	42	1192
contig_1529 mapping	615	28	2128
contig_1530 mapping	728	60	3115
contig_1531 mapping	15	2	1962
contig_1532 mapping	1030	20	1683
contig_1533 mapping	1437	456	4587
contig_1534 mapping	3363	416	6238
contig_1535	0	0	1442
contig_1536 mapping	112	8	2732
contig_1537 mapping	1572	39	2314
contig_1538 mapping	658	25	1117
contig_1539 mapping	615	20	2829
contig_1540 mapping	228	5	2007
contig_1541 mapping	37	2	1792
contig_1542 mapping	244	4	1128
contig_1543 mapping	2509	80	3314
contig_1544 mapping	106	7	3735
contig_1545 mapping	16	1	1866
contig_1546 mapping	983	55	1913
contig_1547 mapping	168	4	2372
contig_1548 mapping	334	25	1302
contig_1549	0	0	1137
contig_1550 mapping	164	4	1679
contig_1551 mapping	167	4	2758
contig_1552 mapping	537	16	2925
contig_1553 mapping	148	3	2256
contig_1554 mapping	1308	209	1665
contig_1555 mapping	416	15	1690
contig_1556 mapping	180	68	1670
contig_1557 mapping	17	1	1996
contig_1558 mapping	1251	28	2357
contig_1559 mapping	82	11	3293
contig_1560 mapping	62	2	2079
contig_1561 mapping	434	34	1607
contig_1562 mapping	592	10	2199
contig_1563 mapping	52	2	1267
contig_1564 mapping	293	14	1695
contig_1565 mapping	71	4	1427
contig_1566 mapping	225	83	1421
contig_1567 mapping	40	2	1284
contig_1568 mapping	21	1	1815
contig_1569 mapping	3146	107	5029
contig_1570 mapping	81	2	1467
contig_1571 mapping	93	3	1264
contig_1572 mapping	1750	66	2460
contig_1573	0	0	1409
contig_1574 mapping	3305	335	3657
contig_1575 mapping	657	23	4485
contig_1576 mapping	1313	207	3662
contig_1577 mapping	152	5	1328
contig_1578 mapping	170	5	1450
contig_1579	0	0	1963
contig_1580 mapping	566	18	1355
contig_1581 mapping	1199	1092	1284
contig_1582 mapping	77	4	1323
contig_1583 mapping	512	70	1262
contig_1584 mapping	190	1	1170
contig_1585 mapping	115	3	2803
contig_1586	0	0	1345
contig_1587 mapping	17	1	1524
contig_1588 mapping	6258	922	8119
contig_1589 mapping	250	3	1607
contig_1590 mapping	2464	906	2569
contig_1591 mapping	179	2	1301
contig_1592	0	0	2596
contig_1593 mapping	864	11	3020
contig_1594 mapping	75	2	1328
contig_1595 mapping	2645	686	3367
contig_1596	0	0	1111
contig_1597 mapping	36	2	1145
contig_1598 mapping	1259	40	1299
contig_1599 mapping	461	19	1431
contig_1600 mapping	34	3	1935
contig_1601	0	0	1372
contig_1602 mapping	101	1	1008
contig_1603 mapping	64	3	1818
contig_1604	0	0	1958
contig_1605 mapping	804	41	2186
contig_1606 mapping	786	94	3205
contig_1607 mapping	831	48	1177
contig_1608 mapping	421	9	2842
contig_1609 mapping	439	6	1434
contig_1610 mapping	752	39	1224
contig_1611 mapping	15	1	1430
contig_1612 mapping	228	6	1793
contig_1613 mapping	3320	1053	4301
contig_1614 mapping	1067	36	1474
contig_1615 mapping	904	25	3032
contig_1616 mapping	443	10	1473
contig_1617 mapping	52	4	1871
contig_1618 mapping	153	4	3017
contig_1619 mapping	147	3	1722
contig_1620 mapping	2667	599	6527
contig_1621 mapping	716	12	1338
contig_1622 mapping	60	19	1946
contig_1623 mapping	192	6	1429
contig_1624 mapping	450	14	1766
contig_1625 mapping	197	6	6154
contig_1626 mapping	1021	39	2255
contig_1627 mapping	3563	676	3705
contig_1628 mapping	527	26	1760
contig_1629 mapping	189	9	1260
contig_1630	0	0	1095
contig_1631 mapping	130	4	1587
contig_1632 mapping	37	10	2806
contig_1633 mapping	905	22	1345
contig_1634 mapping	84	2	1837
contig_1635 mapping	993	318	1017
contig_1636 mapping	53	8	2219
contig_1637 mapping	790	42	2094
contig_1638 mapping	4398	1223	6843
contig_1639 mapping	198	7	5657
contig_1640 mapping	486	11	2182
contig_1641 mapping	93	6	1291
contig_1642 mapping	961	44	1074
contig_1643 mapping	906	38	1782
contig_1644 mapping	2236	161	2427
contig_1645 mapping	1015	5347	1025
contig_1646 mapping	77	4	1534
contig_1647 mapping	2244	579	2271
contig_1648 mapping	3883	555	4023
contig_1649	0	0	1501
contig_1650 mapping	393	16	2334
contig_1651 mapping	549	61	1629
contig_1652 mapping	334	9	1771
contig_1653 mapping	58	4	1948
contig_1654 mapping	606	17	1482
contig_1655 mapping	1438	49	1805
contig_1656 mapping	397	10	1987
contig_1657 mapping	914	77	1472
contig_1658 mapping	768	12	1598
contig_1659	0	0	3107
contig_1660 mapping	1482	99	5199
contig_1661 mapping	48	13	2009
contig_1662 mapping	871	27	2710
contig_1663 mapping	4178	1219	4266
contig_1664 mapping	3608	568	7472
contig_1665 mapping	197	6	1299
contig_1666 mapping	77	1	1065
contig_1667 mapping	1172	269	2703
contig_1668 mapping	262	6	1074
contig_1669 mapping	111	4	3404
contig_1670 mapping	44	1	1721
contig_1671 mapping	27	2	1211
contig_1672 mapping	263	5	3353
contig_1673 mapping	705	25	1378
contig_1674 mapping	465	10	1556
contig_1675 mapping	196	9	1377
contig_1676 mapping	116	3	1226
contig_1677 mapping	1670	61	2373
contig_1678	0	0	1048
contig_1679 mapping	113	3	1598
contig_1680 mapping	498	30	2588
contig_1681 mapping	586	40	2774
contig_1682	0	0	2043
contig_1683 mapping	57	6	1135
contig_1684 mapping	56	3	2126
contig_1685 mapping	28	1	1281
contig_1686 mapping	442	17	1815
contig_1687 mapping	246	9	2528
contig_1688 mapping	2041	631	2346
contig_1689 mapping	364	14	2470
contig_1690 mapping	304	19	3426
contig_1691 mapping	158	2	1123
contig_1692 mapping	1964	201	5743
contig_1693 mapping	178	6	1374
contig_1694 mapping	20	1	2218
contig_1695 mapping	60	2	2583
contig_1696 mapping	96	1	1089
contig_1697 mapping	234	4	1184
contig_1698 mapping	664	18	2151
contig_1699	0	0	1651
contig_1700 mapping	468	8	1892
contig_1701 mapping	132	11	1817
contig_1702 mapping	899	365	1736
contig_1703 mapping	15	1	1488
contig_1704 mapping	291	7	1214
contig_1705	0	0	1148
contig_1706 mapping	128	4	1141
contig_1707 mapping	1917	40	3882
contig_1708 mapping	94	3	1235
contig_1709 mapping	53	1	1636
contig_1710 mapping	466	18	1116
contig_1711 mapping	2874	464	6750
contig_1712 mapping	15	1	1483
contig_1713 mapping	1098	473	2163
contig_1714 mapping	90	3	1946
contig_1715 mapping	779	19	1823
contig_1716 mapping	127	2	2650
contig_1717 mapping	877	9	1353
contig_1718 mapping	302	8	1686
contig_1719 mapping	55	1	1026
contig_1720 mapping	6261	1156	8527
contig_1721	0	0	1075
contig_1722 mapping	177	3	1055
contig_1723 mapping	220	10	3223
contig_1724 mapping	433	14	3748
contig_1725 mapping	418	22	2833
contig_1726 mapping	2057	574	2058
contig_1727 mapping	103	8	6229
contig_1728 mapping	327	8	1012
contig_1729 mapping	327	27	1254
contig_1730 mapping	586	16	1491
contig_1731	0	0	1539
contig_1732 mapping	20	2	1227
contig_1733 mapping	208	4	1243
contig_1734 mapping	21	1	1320
contig_1735	0	0	5257
contig_1736 mapping	36	11	2516
contig_1737	0	0	1275
contig_1738 mapping	16	2	1528
contig_1739 mapping	108	21	1275
contig_1740	0	0	1669
contig_1741 mapping	1382	517	1460
contig_1742 mapping	493	10	1877
contig_1743 mapping	561	7	2153
contig_1744 mapping	19	3	2011
contig_1745	0	0	1236
contig_1746 mapping	83	1	2085
contig_1747 mapping	32	11	1160
contig_1748 mapping	17	2	1148
contig_1749 mapping	75	3	1634
contig_1750 mapping	17	2	1847
contig_1751 mapping	347	39	1983
contig_1752 mapping	961	147	1171
contig_1753 mapping	487	16	1242
contig_1754 mapping	48	2	1702
contig_1755 mapping	301	21	2144
contig_1756 mapping	439	6	1418
contig_1757 mapping	37	2	3047
contig_1758 mapping	242	6	1370
contig_1759 mapping	298	7	1213
contig_1760 mapping	152	9	1073
contig_1761 mapping	3675	2872	4175
contig_1762 mapping	54	2	1313
contig_1763	0	0	1171
contig_1764 mapping	1013	100	1180
contig_1765 mapping	641	23	2915
contig_1766 mapping	304	7	1695
contig_1767 mapping	181	4	2194
contig_1768 mapping	1308	82	2954
contig_1769 mapping	159	2	1954
contig_1770	0	0	1137
contig_1771 mapping	57	3	1877
contig_1772 mapping	350	19	2071
contig_1773 mapping	37	2	3268
contig_1774 mapping	3867	111	7001
contig_1775 mapping	194	17	1820
contig_1776	0	0	1848
contig_1777 mapping	613	16	1051
contig_1778 mapping	15	1	3461
contig_1779 mapping	39	2	1456
contig_1780 mapping	240	2	1581
contig_1781 mapping	197	7	2140
contig_1782	0	0	1219
contig_1783 mapping	15	2	2506
contig_1784 mapping	377	21	1293
contig_1785 mapping	49	2	1019
contig_1786 mapping	164	4	1762
contig_1787 mapping	1140	7921	1162
contig_1788 mapping	243	7	1162
contig_1789 mapping	6677	821	7268
contig_1790 mapping	747	25	1877
contig_1791	0	0	1462
contig_1792 mapping	893	63	1744
contig_1793 mapping	83	2	3222
contig_1794 mapping	151	4	1774
contig_1795	0	0	1802
contig_1796 mapping	94	5	3306
contig_1797 mapping	164	4	1626
contig_1798	0	0	1724
contig_1799 mapping	203	3	1123
contig_1800 mapping	67	1	1339
contig_1801 mapping	174	4	2229
contig_1802 mapping	375	10	1334
contig_1803 mapping	704	12	1604
contig_1804 mapping	1893	39	3603
contig_1805 mapping	812	31	1562
contig_1806 mapping	144	5	1915
contig_1807 mapping	3947	141	6376
contig_1808 mapping	172	1	1886
contig_1809 mapping	704	11	1127
contig_1810 mapping	32	3	1890
contig_1811 mapping	32	2	3540
contig_1812 mapping	19	2	1011
contig_1813 mapping	467	11	2344
contig_1814 mapping	17	1	1157
contig_1815 mapping	23	1	1049
contig_1816 mapping	609	12	2314
contig_1817 mapping	617	11	2995
contig_1818 mapping	138	6	1701
contig_1819 mapping	3509	1585	3983
contig_1820	0	0	1676
contig_1821 mapping	122	4	3071
contig_1822 mapping	314	19	1396
contig_1823 mapping	289	7	1240
contig_1824 mapping	217	1	1538
contig_1825 mapping	155	15	5761
contig_1826	0	0	1445
contig_1827 mapping	236	12	2627
contig_1828 mapping	1102	53	1445
contig_1829 mapping	1104	192	4428
contig_1830	0	0	1415
contig_1831 mapping	611	20	4532
contig_1832 mapping	291	15	1165
contig_1833 mapping	176	7	4830
contig_1834 mapping	231	37	1249
contig_1835	0	0	1249
contig_1836	0	0	1015
contig_1837 mapping	155	8	1746
contig_1838 mapping	509	33	1138
contig_1839 mapping	75	7	1561
contig_1840	0	0	1242
contig_1841 mapping	476	9	1823
contig_1842 mapping	359	21	3026
contig_1843 mapping	41	3	1447
contig_1844 mapping	593	44	2379
contig_1845 mapping	39	3	1438
contig_1846 mapping	227	9	1605
contig_1847 mapping	84	3	1052
contig_1848 mapping	847	15	3007
contig_1849 mapping	137	8	1818
contig_1850 mapping	136	9	2352
contig_1851 mapping	29	4	1749
contig_1852 mapping	145	2	1616
contig_1853 mapping	1388	36	2288
contig_1854 mapping	392	14	3035
contig_1855 mapping	195	7	1027
contig_1856 mapping	2776	65	4138
contig_1857	0	0	1296
contig_1858 mapping	23	1	1094
contig_1859 mapping	566	8	2818
contig_1860 mapping	759	34	1483
contig_1861 mapping	148	2	1788
contig_1862 mapping	354	54	3403
contig_1863 mapping	274	4	1174
contig_1864 mapping	752	95	1052
contig_1865 mapping	1052	70	1249
contig_1866 mapping	598	27	1241
contig_1867 mapping	232	4	1077
contig_1868 mapping	592	38	1381
contig_1869	0	0	1282
contig_1870 mapping	425	7	1147
contig_1871	0	0	1329
contig_1872 mapping	429	24	7490
contig_1873 mapping	2213	114	2935
contig_1874 mapping	443	16	1306
contig_1875 mapping	198	2	1089
contig_1876	0	0	1005
contig_1877	0	0	1075
contig_1878 mapping	2800	394	3373
contig_1879 mapping	262	4	1988
contig_1880 mapping	276	28	1084
contig_1881 mapping	166	8	3325
contig_1882 mapping	798	35	1736
contig_1883 mapping	24	27	1978
contig_1884 mapping	301	4	1489
contig_1885 mapping	18	1	1379
contig_1886	0	0	2656
contig_1887 mapping	52	4	1447
contig_1888 mapping	959	22	1629
contig_1889 mapping	4351	3832	4362
contig_1890 mapping	471	21	1533
contig_1891 mapping	111	2	1007
contig_1892 mapping	943	128	1096
contig_1893 mapping	78	1	1560
contig_1894 mapping	552	151	1564
contig_1895 mapping	1716	689	2413
contig_1896 mapping	44	2	1170
contig_1897 mapping	855	25	2744
contig_1898 mapping	41	2	1425
contig_1899 mapping	295	10	2668
contig_1900 mapping	17	2	1857
contig_1901	0	0	1234
contig_1902	0	0	1767
contig_1903 mapping	880	100	1701
contig_1904 mapping	69	5	3780
contig_1905 mapping	376	6	1049
contig_1906 mapping	77	3	2083
contig_1907 mapping	32	2	1674
contig_1908 mapping	131	6	1508
contig_1909 mapping	1850	803	2951
contig_1910	0	0	1285
contig_1911 mapping	193	4	3576
contig_1912 mapping	1313	177	7035
contig_1913 mapping	139	6	1564
contig_1914 mapping	103	2	1305
contig_1915 mapping	995	426	1028
contig_1916 mapping	669	21	1183
contig_1917 mapping	40	2	3596
contig_1918	0	0	1057
contig_1919 mapping	4065	331	6256
contig_1920 mapping	268	22	1237
contig_1921 mapping	327	9	2215
contig_1922 mapping	2500	89	2975
contig_1923 mapping	570	11	1926
contig_1924 mapping	508	12	1217
contig_1925	0	0	1341
contig_1926 mapping	1061	127	1124
contig_1927 mapping	579	21	1974
contig_1928 mapping	51	1	1223
contig_1929 mapping	166	8	1261
contig_1930 mapping	203	7	1909
contig_1931 mapping	305	7	1836
contig_1932 mapping	1290	52	1419
contig_1933	0	0	1260
contig_1934 mapping	141	2	3059
contig_1935 mapping	223	6	1481
contig_1936 mapping	121	8	2724
contig_1937 mapping	431	9	1161
contig_1938 mapping	1019	26	2657
contig_1939 mapping	846	310	1183
contig_1940 mapping	327	99	3728
contig_1941 mapping	100	2	1174
contig_1942 mapping	15	3	1334
contig_1943 mapping	181	1	2004
contig_1944 mapping	3110	84	4274
contig_1945 mapping	316	7	3635
contig_1946 mapping	896	47	6591
contig_1947 mapping	502	12	1572
contig_1948 mapping	33	2	1048
contig_1949 mapping	792	31	1653
contig_1950 mapping	1219	49	1635
contig_1951 mapping	85	3	1095
contig_1952 mapping	193	6	1211
contig_1953 mapping	290	10	1235
contig_1954 mapping	61	4	3002
contig_1955 mapping	657	15	2997
contig_1956 mapping	183	6	2010
contig_1957 mapping	129	3	1037
contig_1958 mapping	315	5	1220
contig_1959 mapping	986	113	2775
contig_1960 mapping	412	70	2659
contig_1961 mapping	1240	27	2296
contig_1962 mapping	1981	105	1983
contig_1963 mapping	1730	37	3322
contig_1964 mapping	915	218	1166
contig_1965 mapping	70	3	2935
contig_1966 mapping	496	32	2311
contig_1967	0	0	1192
contig_1968 mapping	58	1	1098
contig_1969 mapping	1954	32	4167
contig_1970 mapping	2560	128	4122
contig_1971 mapping	92	1	1117
contig_1972 mapping	253	6	2241
contig_1973 mapping	355	10	2031
contig_1974 mapping	16	6	1236
contig_1975 mapping	338	7	1683
contig_1976 mapping	347	51	1334
contig_1977 mapping	248	4	1066
contig_1978 mapping	258	11	1529
contig_1979 mapping	1274	749	2219
contig_1980 mapping	1197	35	4311
contig_1981 mapping	208	8	2258
contig_1982 mapping	119	2	1291
contig_1983 mapping	836	18	1103
contig_1984 mapping	594	10	1317
contig_1985 mapping	400	17	1238
contig_1986 mapping	537	29	1097
contig_1987 mapping	1018	102	1256
contig_1988 mapping	23	4	2076
contig_1989 mapping	53	14	1638
contig_1990	0	0	1137
contig_1991 mapping	237	3	2084
contig_1992 mapping	570	54	1646
contig_1993	0	0	1005
contig_1994 mapping	307	5	2828
contig_1995 mapping	5770	1959	8735
contig_1996 mapping	16	1	1207
contig_1997 mapping	36	7	1373
contig_1998 mapping	32	2	1047
contig_1999 mapping	91	2	1057
[truncated: 233,954+ more rows]
