# Supplementary material for: Integration of Ixodes ricinus genome sequencing with transcriptome and proteome annotation of the naïve midgut
Source: BMC Genomics. 2015 Oct 28;16:871. doi: 10.1186/s12864-015-1981-7 (PMC4625525; doi:10.1186/s12864-015-1981-7)
Supplement: Additional file 3: — Genomic sequences corresponding to known I. ricinus genes. Genome contigs corresponding to known I. ricinus genes including search validation parameters are listed. (XLSX 48 kb) [file 12864_2015_1981_MOESM3_ESM.xlsx]

## Sheet: Sheet 1
Query	Number of hits	Lowest E-value	Accession (E-value)	Greatest hit length	Accession (hit length)	Greatest bit score	Accession (bit score)
gi|691194341|gb|KM091274.1	5	0	I ricinus contig 72424	832	I ricinus contig 72424	910.184	I ricinus contig 72424
gi|691194339|gb|KM091273.1	5	0	I ricinus contig 72424	832	I ricinus contig 72424	1288.89	I ricinus contig 72424
gi|656177988|emb|HG916809.1	5	0	I ricinus contig 93	406	I ricinus contig 93	704.6	I ricinus contig 93
gi|656177984|emb|HG916808.1	5	0	I ricinus contig 93	406	I ricinus contig 93	695.583	I ricinus contig 93
gi|656177980|emb|HG916807.1	5	0	I ricinus contig 93	406	I ricinus contig 93	715.42	I ricinus contig 93
gi|656177977|emb|HG916806.1	5	0	I ricinus contig 93	406	I ricinus contig 93	710.01	I ricinus contig 93
gi|525347135|gb|KC809977.1	5	0	I ricinus contig 147	630	I ricinus contig 147	1119.37	I ricinus contig 147
gi|525347133|gb|KC809976.1	5	0	I ricinus contig 147	630	I ricinus contig 147	1132	I ricinus contig 147
gi|525347131|gb|KC809975.1	5	0	I ricinus contig 147	641	I ricinus contig 147	1142.82	I ricinus contig 147
gi|525347129|gb|KC809974.1	5	0	I ricinus contig 147	630	I ricinus contig 147	1132	I ricinus contig 147
gi|525347127|gb|KC809973.1	5	0	I ricinus contig 147	617	I ricinus contig 147	1104.95	I ricinus contig 147
gi|525347125|gb|KC809972.1	5	0	I ricinus contig 147	630	I ricinus contig 147	1128.39	I ricinus contig 147
gi|356460426|emb|FR874103.1	5	1.30939e-174	I ricinus contig 102	340	I ricinus contig 102	614.432	I ricinus contig 102
gi|32365706|gb|AF549870.1	5	8.80544e-125	I ricinus contig 93	264	I ricinus contig 93	448.522	I ricinus contig 93
gi|13397969|gb|AF150029.1	5	1.33162e-155	I ricinus contig 93	309	I ricinus contig 93	551.314	I ricinus contig 93
gi|1418975|emb|Z74479.1	5	0	I ricinus contig 404	1812	I ricinus contig 404	3268.99	I ricinus contig 404
gi|558701358|gb|KF583520.1	5	4.15193e-05	I ricinus contig 96409	61	I ricinus contig 96409	51.7806	I ricinus contig 96409
gi|558701356|gb|KF583519.1	5	4.15193e-05	I ricinus contig 96409	61	I ricinus contig 96409	51.7806	I ricinus contig 96409
gi|558701354|gb|KF583518.1	5	0.00174423	I ricinus contig 96409	61	I ricinus contig 96409	46.3705	I ricinus contig 96409
gi|327533075|gb|JF703110.1	6	0	I ricinus contig 404	419	I ricinus contig 404	744.274	I ricinus contig 404
gi|507414719|emb|HE798553.1	6	1.90125e-153	I ricinus contig 147	311	I ricinus contig 147	544.1	I ricinus contig 147
gi|476490560|gb|JX141778.1	5	0	I ricinus contig 174143	479	I ricinus contig 174143	856.083	I ricinus contig 174143
gi|476490559|gb|JX141777.1	5	0	I ricinus contig 174143	479	I ricinus contig 174143	847.066	I ricinus contig 174143
gi|476490558|gb|JX141776.1	5	0	I ricinus contig 174143	479	I ricinus contig 174143	847.066	I ricinus contig 174143
gi|476490557|gb|JX141775.1	5	0	I ricinus contig 174143	479	I ricinus contig 174143	856.083	I ricinus contig 174143
gi|476490556|gb|JX141774.1	6	0	I ricinus contig 174143	479	I ricinus contig 174143	859.69	I ricinus contig 174143
gi|476490555|gb|JX141773.1	5	0	I ricinus contig 174143	479	I ricinus contig 174143	850.673	I ricinus contig 174143
gi|476490554|gb|JX141772.1	5	0	I ricinus contig 174143	479	I ricinus contig 174143	856.083	I ricinus contig 174143
gi|476490553|gb|JX141771.1	5	0	I ricinus contig 174143	479	I ricinus contig 174143	856.083	I ricinus contig 174143
gi|476490552|gb|JX141770.1	5	0	I ricinus contig 174143	479	I ricinus contig 174143	847.066	I ricinus contig 174143
gi|476490551|gb|JX141769.1	5	0	I ricinus contig 174143	479	I ricinus contig 174143	856.083	I ricinus contig 174143
gi|476490550|gb|JX141768.1	5	0	I ricinus contig 174143	479	I ricinus contig 174143	859.69	I ricinus contig 174143
gi|476490549|gb|JX141767.1	5	0	I ricinus contig 174143	479	I ricinus contig 174143	841.656	I ricinus contig 174143
gi|476490548|gb|JX141766.1	5	0	I ricinus contig 174143	479	I ricinus contig 174143	847.066	I ricinus contig 174143
gi|476490547|gb|JX141765.1	5	0	I ricinus contig 174143	479	I ricinus contig 174143	856.083	I ricinus contig 174143
gi|476490546|gb|JX141764.1	5	0	I ricinus contig 174143	479	I ricinus contig 174143	847.066	I ricinus contig 174143
gi|476490545|gb|JX141763.1	5	0	I ricinus contig 174143	479	I ricinus contig 174143	850.673	I ricinus contig 174143
gi|476490544|gb|JX141762.1	5	0	I ricinus contig 174143	479	I ricinus contig 174143	859.69	I ricinus contig 174143
gi|476490543|gb|JX141761.1	5	0	I ricinus contig 174143	479	I ricinus contig 174143	847.066	I ricinus contig 174143
gi|476490542|gb|JX141760.1	6	0	I ricinus contig 174143	479	I ricinus contig 174143	865.1	I ricinus contig 174143
gi|476490541|gb|JX141759.1	5	0	I ricinus contig 174143	479	I ricinus contig 174143	856.083	I ricinus contig 174143
gi|476490540|gb|JX141758.1	5	0	I ricinus contig 174143	479	I ricinus contig 174143	856.083	I ricinus contig 174143
gi|476490539|gb|JX141757.1	5	0	I ricinus contig 174143	479	I ricinus contig 174143	829.033	I ricinus contig 174143
gi|476490538|gb|JX141756.1	6	0	I ricinus contig 174143	479	I ricinus contig 174143	859.69	I ricinus contig 174143
gi|476490537|gb|JX141755.1	5	0	I ricinus contig 174143	479	I ricinus contig 174143	832.639	I ricinus contig 174143
gi|476490536|gb|JX141754.1	5	0	I ricinus contig 174143	479	I ricinus contig 174143	838.049	I ricinus contig 174143
gi|476490535|gb|JX141753.1	5	0	I ricinus contig 174143	479	I ricinus contig 174143	847.066	I ricinus contig 174143
gi|476490534|gb|JX141752.1	5	0	I ricinus contig 174143	479	I ricinus contig 174143	850.673	I ricinus contig 174143
gi|476490533|gb|JX141751.1	5	0	I ricinus contig 174143	479	I ricinus contig 174143	847.066	I ricinus contig 174143
gi|476490532|gb|JX141750.1	5	0	I ricinus contig 174143	479	I ricinus contig 174143	850.673	I ricinus contig 174143
gi|409974353|gb|JX983209.1	6	0	I ricinus contig 147	671	I ricinus contig 147	1178.89	I ricinus contig 147
gi|409974351|gb|JX983208.1	5	0	I ricinus contig 147	730	I ricinus contig 147	1290.69	I ricinus contig 147
gi|283443652|gb|GU001677.1	5	9.58724e-168	I ricinus contig 404	340	I ricinus contig 404	592.791	I ricinus contig 404
gi|283443651|gb|GU001676.1	5	1.2374e-153	I ricinus contig 404	340	I ricinus contig 404	545.904	I ricinus contig 404
gi|303431810|emb|FN394357.1	5	0	I ricinus contig 147	519	I ricinus contig 147	913.791	I ricinus contig 147
gi|303431780|emb|FN394342.1	5	0	I ricinus contig 147	731	I ricinus contig 147	1305.12	I ricinus contig 147
gi|61970080|gb|AY945395.1	6	8.15688e-171	I ricinus contig 147	336	I ricinus contig 147	601.808	I ricinus contig 147
gi|61970078|gb|AY945394.1	6	1.91831e-172	I ricinus contig 147	336	I ricinus contig 147	607.218	I ricinus contig 147
gi|61970076|gb|AY945393.1	6	1.91831e-172	I ricinus contig 147	336	I ricinus contig 147	607.218	I ricinus contig 147
gi|61970074|gb|AY945392.1	6	1.91831e-172	I ricinus contig 147	336	I ricinus contig 147	607.218	I ricinus contig 147
gi|61970072|gb|AY945391.1	6	1.91831e-172	I ricinus contig 147	336	I ricinus contig 147	607.218	I ricinus contig 147
gi|61970070|gb|AY945390.1	6	7.63964e-165	I ricinus contig 147	335	I ricinus contig 147	581.971	I ricinus contig 147
gi|61970068|gb|AY945389.1	6	7.63964e-165	I ricinus contig 147	335	I ricinus contig 147	581.971	I ricinus contig 147
gi|61970066|gb|AY945388.1	6	1.91831e-172	I ricinus contig 147	336	I ricinus contig 147	607.218	I ricinus contig 147
gi|61970064|gb|AY945387.1	6	1.91831e-172	I ricinus contig 147	336	I ricinus contig 147	607.218	I ricinus contig 147
gi|61970062|gb|AY945386.1	6	7.63964e-165	I ricinus contig 147	335	I ricinus contig 147	581.971	I ricinus contig 147
gi|61970060|gb|AY945385.1	6	8.15688e-171	I ricinus contig 147	336	I ricinus contig 147	601.808	I ricinus contig 147
gi|61970058|gb|AY945384.1	6	7.63964e-165	I ricinus contig 147	335	I ricinus contig 147	581.971	I ricinus contig 147
gi|61970056|gb|AY945383.1	6	8.15688e-171	I ricinus contig 147	336	I ricinus contig 147	601.808	I ricinus contig 147
gi|61970054|gb|AY945382.1	6	1.91831e-172	I ricinus contig 147	336	I ricinus contig 147	607.218	I ricinus contig 147
gi|61970052|gb|AY945381.1	6	1.91831e-172	I ricinus contig 147	336	I ricinus contig 147	607.218	I ricinus contig 147
gi|61970050|gb|AY945380.1	6	1.91831e-172	I ricinus contig 147	336	I ricinus contig 147	607.218	I ricinus contig 147
gi|61970048|gb|AY945379.1	6	1.79667e-166	I ricinus contig 147	335	I ricinus contig 147	587.381	I ricinus contig 147
gi|61970046|gb|AY945378.1	6	1.91831e-172	I ricinus contig 147	336	I ricinus contig 147	607.218	I ricinus contig 147
gi|61970044|gb|AY945377.1	6	1.91831e-172	I ricinus contig 147	336	I ricinus contig 147	607.218	I ricinus contig 147
gi|61970042|gb|AY945376.1	6	1.91831e-172	I ricinus contig 147	336	I ricinus contig 147	607.218	I ricinus contig 147
gi|61970040|gb|AY945375.1	6	1.91831e-172	I ricinus contig 147	336	I ricinus contig 147	607.218	I ricinus contig 147
gi|61970038|gb|AY945374.1	6	1.91831e-172	I ricinus contig 147	336	I ricinus contig 147	607.218	I ricinus contig 147
gi|61970036|gb|AY945373.1	6	1.91831e-172	I ricinus contig 147	336	I ricinus contig 147	607.218	I ricinus contig 147
gi|61970034|gb|AY945372.1	6	1.91831e-172	I ricinus contig 147	336	I ricinus contig 147	607.218	I ricinus contig 147
gi|61970032|gb|AY945371.1	6	1.91831e-172	I ricinus contig 147	336	I ricinus contig 147	607.218	I ricinus contig 147
gi|61970030|gb|AY945370.1	6	1.91831e-172	I ricinus contig 147	336	I ricinus contig 147	607.218	I ricinus contig 147
gi|309318629|gb|GU074951.1	7	0	I ricinus contig 147	1319	I ricinus contig 147	2361.9	I ricinus contig 147
gi|309318627|gb|GU074950.1	7	0	I ricinus contig 147	1319	I ricinus contig 147	2361.9	I ricinus contig 147
gi|309318625|gb|GU074949.1	7	0	I ricinus contig 147	1319	I ricinus contig 147	2352.88	I ricinus contig 147
gi|309318623|gb|GU074948.1	7	0	I ricinus contig 147	1319	I ricinus contig 147	2352.88	I ricinus contig 147
gi|309318621|gb|GU074947.1	7	0	I ricinus contig 147	1319	I ricinus contig 147	2358.29	I ricinus contig 147
gi|309318619|gb|GU074946.1	7	0	I ricinus contig 147	1319	I ricinus contig 147	2349.27	I ricinus contig 147
gi|309318617|gb|GU074945.1	7	0	I ricinus contig 147	1319	I ricinus contig 147	2352.88	I ricinus contig 147
gi|309318615|gb|GU074944.1	7	0	I ricinus contig 147	1319	I ricinus contig 147	2358.29	I ricinus contig 147
gi|309318613|gb|GU074943.1	7	0	I ricinus contig 147	1319	I ricinus contig 147	2352.88	I ricinus contig 147
gi|309318611|gb|GU074942.1	7	0	I ricinus contig 147	1319	I ricinus contig 147	2352.88	I ricinus contig 147
gi|309318609|gb|GU074941.1	7	0	I ricinus contig 147	1319	I ricinus contig 147	2361.9	I ricinus contig 147
gi|309318607|gb|GU074940.1	7	0	I ricinus contig 147	1319	I ricinus contig 147	2358.29	I ricinus contig 147
gi|309318605|gb|GU074939.1	7	0	I ricinus contig 147	1319	I ricinus contig 147	2352.88	I ricinus contig 147
gi|309318603|gb|GU074938.1	7	0	I ricinus contig 147	1319	I ricinus contig 147	2352.88	I ricinus contig 147
gi|309318601|gb|GU074937.1	7	0	I ricinus contig 147	1319	I ricinus contig 147	2352.88	I ricinus contig 147
gi|309318599|gb|GU074936.1	7	0	I ricinus contig 147	1319	I ricinus contig 147	2352.88	I ricinus contig 147
gi|309318597|gb|GU074935.1	7	0	I ricinus contig 147	1319	I ricinus contig 147	2352.88	I ricinus contig 147
gi|309318595|gb|GU074934.1	7	0	I ricinus contig 147	1319	I ricinus contig 147	2352.88	I ricinus contig 147
gi|309318593|gb|GU074933.1	7	0	I ricinus contig 147	1319	I ricinus contig 147	2349.27	I ricinus contig 147
gi|309318591|gb|GU074932.1	7	0	I ricinus contig 147	1319	I ricinus contig 147	2352.88	I ricinus contig 147
gi|309318589|gb|GU074931.1	7	0	I ricinus contig 147	1319	I ricinus contig 147	2352.88	I ricinus contig 147
gi|309318587|gb|GU074930.1	7	0	I ricinus contig 147	1319	I ricinus contig 147	2352.88	I ricinus contig 147
gi|309318585|gb|GU074929.1	7	0	I ricinus contig 147	1319	I ricinus contig 147	2358.29	I ricinus contig 147
gi|309318583|gb|GU074928.1	7	0	I ricinus contig 147	1319	I ricinus contig 147	2352.88	I ricinus contig 147
gi|309318581|gb|GU074927.1	7	0	I ricinus contig 147	1319	I ricinus contig 147	2349.27	I ricinus contig 147
gi|309318579|gb|GU074926.1	7	0	I ricinus contig 147	1319	I ricinus contig 147	2358.29	I ricinus contig 147
gi|309318577|gb|GU074925.1	7	0	I ricinus contig 147	1319	I ricinus contig 147	2358.29	I ricinus contig 147
gi|309318575|gb|GU074924.1	7	0	I ricinus contig 147	1319	I ricinus contig 147	2358.29	I ricinus contig 147
gi|309318573|gb|GU074923.1	7	0	I ricinus contig 147	1319	I ricinus contig 147	2358.29	I ricinus contig 147
gi|309318571|gb|GU074922.1	7	0	I ricinus contig 147	1319	I ricinus contig 147	2343.86	I ricinus contig 147
gi|309318569|gb|GU074921.1	7	0	I ricinus contig 147	1319	I ricinus contig 147	2343.86	I ricinus contig 147
gi|309318567|gb|GU074920.1	7	0	I ricinus contig 147	1319	I ricinus contig 147	2358.29	I ricinus contig 147
gi|309318565|gb|GU074919.1	7	0	I ricinus contig 147	1319	I ricinus contig 147	2352.88	I ricinus contig 147
gi|309318563|gb|GU074918.1	7	0	I ricinus contig 147	1319	I ricinus contig 147	2358.29	I ricinus contig 147
gi|309318561|gb|GU074917.1	7	0	I ricinus contig 147	1319	I ricinus contig 147	2340.26	I ricinus contig 147
gi|309318559|gb|GU074916.1	7	0	I ricinus contig 147	1319	I ricinus contig 147	2358.29	I ricinus contig 147
gi|309318557|gb|GU074915.1	7	0	I ricinus contig 147	1319	I ricinus contig 147	2352.88	I ricinus contig 147
gi|309318555|gb|GU074914.1	7	0	I ricinus contig 147	1319	I ricinus contig 147	2358.29	I ricinus contig 147
gi|309318553|gb|GU074913.1	7	0	I ricinus contig 147	1319	I ricinus contig 147	2358.29	I ricinus contig 147
gi|309318551|gb|GU074912.1	7	0	I ricinus contig 147	1319	I ricinus contig 147	2358.29	I ricinus contig 147
gi|309318549|gb|GU074911.1	7	0	I ricinus contig 147	1319	I ricinus contig 147	2349.27	I ricinus contig 147
gi|309318547|gb|GU074910.1	7	0	I ricinus contig 147	1319	I ricinus contig 147	2331.24	I ricinus contig 147
gi|309318545|gb|GU074909.1	7	0	I ricinus contig 147	1319	I ricinus contig 147	2349.27	I ricinus contig 147
gi|309318543|gb|GU074908.1	7	0	I ricinus contig 147	1319	I ricinus contig 147	2349.27	I ricinus contig 147
gi|309318541|gb|GU074907.1	7	0	I ricinus contig 147	1319	I ricinus contig 147	2352.88	I ricinus contig 147
gi|309318539|gb|GU074906.1	7	0	I ricinus contig 147	1319	I ricinus contig 147	2325.83	I ricinus contig 147
gi|309318537|gb|GU074905.1	7	0	I ricinus contig 147	1319	I ricinus contig 147	2340.26	I ricinus contig 147
gi|309318535|gb|GU074904.1	7	0	I ricinus contig 147	1319	I ricinus contig 147	2343.86	I ricinus contig 147
gi|309318533|gb|GU074903.1	7	0	I ricinus contig 147	1319	I ricinus contig 147	2352.88	I ricinus contig 147
gi|309318531|gb|GU074902.1	7	0	I ricinus contig 147	1319	I ricinus contig 147	2331.24	I ricinus contig 147
gi|309318529|gb|GU074901.1	7	0	I ricinus contig 147	1319	I ricinus contig 147	2352.88	I ricinus contig 147
gi|309318527|gb|GU074900.1	7	0	I ricinus contig 147	1319	I ricinus contig 147	2334.85	I ricinus contig 147
gi|309318525|gb|GU074899.1	7	0	I ricinus contig 147	1319	I ricinus contig 147	2334.85	I ricinus contig 147
gi|309318523|gb|GU074898.1	7	0	I ricinus contig 147	1319	I ricinus contig 147	2349.27	I ricinus contig 147
gi|309318521|gb|GU074897.1	7	0	I ricinus contig 147	1319	I ricinus contig 147	2349.27	I ricinus contig 147
gi|309318519|gb|GU074896.1	7	0	I ricinus contig 147	1319	I ricinus contig 147	2358.29	I ricinus contig 147
gi|309318517|gb|GU074895.1	7	0	I ricinus contig 147	1319	I ricinus contig 147	2340.26	I ricinus contig 147
gi|309318515|gb|GU074894.1	7	0	I ricinus contig 147	1319	I ricinus contig 147	2352.88	I ricinus contig 147
gi|309318513|gb|GU074893.1	7	0	I ricinus contig 147	1319	I ricinus contig 147	2352.88	I ricinus contig 147
gi|309318511|gb|GU074892.1	7	0	I ricinus contig 147	1319	I ricinus contig 147	2352.88	I ricinus contig 147
gi|61970132|gb|AY945421.1	5	0	I ricinus contig 147	770	I ricinus contig 147	1380.86	I ricinus contig 147
gi|61970130|gb|AY945420.1	5	0	I ricinus contig 147	770	I ricinus contig 147	1375.45	I ricinus contig 147
gi|61970128|gb|AY945419.1	5	0	I ricinus contig 147	771	I ricinus contig 147	1373.65	I ricinus contig 147
gi|61970126|gb|AY945418.1	5	0	I ricinus contig 147	770	I ricinus contig 147	1380.86	I ricinus contig 147
gi|61970124|gb|AY945417.1	5	0	I ricinus contig 147	770	I ricinus contig 147	1380.86	I ricinus contig 147
gi|61970122|gb|AY945416.1	5	0	I ricinus contig 147	771	I ricinus contig 147	1377.26	I ricinus contig 147
gi|61970120|gb|AY945415.1	5	0	I ricinus contig 147	771	I ricinus contig 147	1382.67	I ricinus contig 147
gi|61970118|gb|AY945414.1	5	0	I ricinus contig 147	770	I ricinus contig 147	1380.86	I ricinus contig 147
gi|61970116|gb|AY945413.1	5	0	I ricinus contig 147	770	I ricinus contig 147	1380.86	I ricinus contig 147
gi|61970114|gb|AY945412.1	5	0	I ricinus contig 147	771	I ricinus contig 147	1386.27	I ricinus contig 147
gi|61970112|gb|AY945411.1	5	0	I ricinus contig 147	771	I ricinus contig 147	1368.24	I ricinus contig 147
gi|61970110|gb|AY945410.1	5	0	I ricinus contig 147	771	I ricinus contig 147	1377.26	I ricinus contig 147
gi|61970108|gb|AY945409.1	5	0	I ricinus contig 147	771	I ricinus contig 147	1382.67	I ricinus contig 147
gi|61970106|gb|AY945408.1	5	0	I ricinus contig 147	770	I ricinus contig 147	1380.86	I ricinus contig 147
gi|61970104|gb|AY945407.1	5	0	I ricinus contig 147	770	I ricinus contig 147	1380.86	I ricinus contig 147
gi|61970102|gb|AY945406.1	5	0	I ricinus contig 147	770	I ricinus contig 147	1380.86	I ricinus contig 147
gi|61970100|gb|AY945405.1	5	0	I ricinus contig 147	771	I ricinus contig 147	1386.27	I ricinus contig 147
gi|61970098|gb|AY945404.1	5	0	I ricinus contig 147	770	I ricinus contig 147	1380.86	I ricinus contig 147
gi|61970096|gb|AY945403.1	5	0	I ricinus contig 147	770	I ricinus contig 147	1380.86	I ricinus contig 147
gi|61970094|gb|AY945402.1	5	0	I ricinus contig 147	771	I ricinus contig 147	1382.67	I ricinus contig 147
gi|61970092|gb|AY945401.1	5	0	I ricinus contig 147	770	I ricinus contig 147	1375.45	I ricinus contig 147
gi|61970090|gb|AY945400.1	5	0	I ricinus contig 147	770	I ricinus contig 147	1375.45	I ricinus contig 147
gi|61970088|gb|AY945399.1	5	0	I ricinus contig 147	771	I ricinus contig 147	1368.24	I ricinus contig 147
gi|61970086|gb|AY945398.1	5	0	I ricinus contig 147	770	I ricinus contig 147	1380.86	I ricinus contig 147
gi|61970084|gb|AY945397.1	5	0	I ricinus contig 147	770	I ricinus contig 147	1380.86	I ricinus contig 147
gi|61970082|gb|AY945396.1	5	0	I ricinus contig 147	770	I ricinus contig 147	1380.86	I ricinus contig 147
gi|32365678|gb|AF549842.1	5	0	I ricinus contig 93	482	I ricinus contig 93	863.297	I ricinus contig 93
gi|240247709|emb|FN178519.1	5	0.483425	I ricinus contig 64561	36	I ricinus contig 50032	39.157	I ricinus contig 64561
gi|1161032|gb|L43903.1|IXOMTRGZEX	5	5.61359e-174	I ricinus contig 93	354	I ricinus contig 93	612.628	I ricinus contig 93
gi|508663|gb|L34292.1|IXOMTRGDG	5	0	I ricinus contig 93	460	I ricinus contig 93	791.162	I ricinus contig 93
gi|39726012|gb|AY395272.1	9	0	I ricinus contig 23058	1397	I ricinus contig 23058	2329.44	I ricinus contig 23058
gi|258404028|emb|FM957791.1	5	0.694686	I ricinus contig 223888	56	I ricinus contig 223888	37.3537	I ricinus contig 223888
gi|258404026|emb|FM957790.1	5	2.72129e-13	I ricinus contig 96409	51	I ricinus contig 96409	78.8312	I ricinus contig 96409
gi|219935296|emb|AM055960.1	5	7.39178e-82	I ricinus contig 76073	205	I ricinus contig 76073	307.859	I ricinus contig 76073
gi|219935294|emb|AM055959.1	5	3.30322e-67	I ricinus contig 16105	166	I ricinus contig 16105	259.168	I ricinus contig 16105
gi|219935292|emb|AM055958.1	5	2.39593e-88	I ricinus contig 76073	205	I ricinus contig 76073	329.499	I ricinus contig 76073
gi|219935290|emb|AM055957.1	5	1.22271e-72	I ricinus contig 16105	163	I ricinus contig 16105	277.202	I ricinus contig 16105
gi|219935288|emb|AM055956.1	5	4.93302e-57	I ricinus contig 65992	177	I ricinus contig 124291	224.904	I ricinus contig 65992
gi|219935284|emb|AM055954.1	8	5.21801e-63	I ricinus contig 211050	188	I ricinus contig 211050	244.741	I ricinus contig 211050
gi|219935280|emb|AM055952.1	5	8.47579e-62	I ricinus contig 154548	205	I ricinus contig 76073	241.134	I ricinus contig 154548
gi|219935278|emb|AM055951.1	8	2.29167e-61	I ricinus contig 7569	200	I ricinus contig 140187	239.331	I ricinus contig 7569
gi|219935276|emb|AM055950.1	5	1.52959e-56	I ricinus contig 160732	138	I ricinus contig 160732	223.101	I ricinus contig 160732
gi|219935274|emb|AM055949.1	6	3.86093e-58	I ricinus contig 134698	152	I ricinus contig 134698	228.511	I ricinus contig 134698
gi|219935272|emb|AM055948.1	6	2.73079e-41	I ricinus contig 134698	153	I ricinus contig 134698	172.606	I ricinus contig 134698
gi|219935270|emb|AM055947.1	7	4.74947e-57	I ricinus contig 134698	152	I ricinus contig 134698	224.904	I ricinus contig 134698
gi|219935268|emb|AM055946.1	6	4.10585e-45	I ricinus contig 134698	152	I ricinus contig 134698	185.23	I ricinus contig 134698
gi|219935266|emb|AM055945.1	6	4.14768e-136	I ricinus contig 59854	334	I ricinus contig 59854	488.196	I ricinus contig 59854
gi|219935286|emb|AM055955.1	8	2.703e-60	I ricinus contig 7569	187	I ricinus contig 211050	235.724	I ricinus contig 7569
gi|219935282|emb|AM055953.1	5	1.03256e-60	I ricinus contig 154548	205	I ricinus contig 76073	237.528	I ricinus contig 154548
gi|164510728|emb|AM055590.1	5	4.79332e-37	I ricinus contig 186475	143	I ricinus contig 33285	158.179	I ricinus contig 186475
gi|164510726|emb|AM055589.1	5	2.09e-15	I ricinus contig 143499	52	I ricinus contig 143499	86.0446	I ricinus contig 143499
gi|164414643|emb|AM407400.1	6	6.50485e-113	I ricinus contig 114684	340	I ricinus contig 114684	410.651	I ricinus contig 114684
gi|164414641|emb|AM407399.1	6	7.78476e-157	I ricinus contig 114684	443	I ricinus contig 114684	556.724	I ricinus contig 114684
gi|164414639|emb|AM407398.1	5	3.18748e-104	I ricinus contig 114684	345	I ricinus contig 114684	381.797	I ricinus contig 114684
gi|164414637|emb|AM407397.1	6	7.71824e-86	I ricinus contig 114684	247	I ricinus contig 114684	320.483	I ricinus contig 114684
gi|164414635|emb|AM407396.1	6	2.04167e-61	I ricinus contig 114684	211	I ricinus contig 114684	239.331	I ricinus contig 114684
gi|118136500|gb|EF067917.1	8	7.79823e-107	I ricinus contig 72424	494	I ricinus contig 72424	390.814	I ricinus contig 72424
gi|60730229|emb|AJ889837.1	5	0	I ricinus contig 74783	1007	I ricinus contig 74783	1748.75	I ricinus contig 74783
gi|28564460|emb|AJ547805.1	5	0.00290951	I ricinus contig 70551	47	I ricinus contig 80165	46.3705	I ricinus contig 70551
gi|28564456|emb|AJ547803.1	7	1.24979e-21	I ricinus contig 106673	174	I ricinus contig 106673	107.685	I ricinus contig 106673
gi|28564458|emb|AJ547804.1	7	2.36397e-18	I ricinus contig 128167	146	I ricinus contig 128167	96.8649	I ricinus contig 128167
gi|674304537|gb|KM211788.1	6	0	I ricinus contig 93	389	I ricinus contig 93	697.387	I ricinus contig 93
gi|674304536|gb|KM211787.1	6	0	I ricinus contig 93	389	I ricinus contig 93	686.566	I ricinus contig 93
gi|674304535|gb|KM211786.1	6	0	I ricinus contig 93	389	I ricinus contig 93	682.96	I ricinus contig 93
gi|674304534|gb|KM211785.1	6	0	I ricinus contig 93	389	I ricinus contig 93	686.566	I ricinus contig 93
gi|585636669|gb|KC817421.1	5	1.96379e-153	I ricinus contig 93	307	I ricinus contig 93	544.1	I ricinus contig 93
gi|614461314|gb|KJ414457.1	5	0	I ricinus contig 93	456	I ricinus contig 93	789.358	I ricinus contig 93
gi|614461313|gb|KJ414456.1	5	0	I ricinus contig 93	456	I ricinus contig 93	789.358	I ricinus contig 93
gi|400530631|gb|JQ675354.1	5	8.51677e-138	I ricinus contig 93	275	I ricinus contig 93	491.803	I ricinus contig 93
gi|400530630|gb|JQ675353.1	6	4.95942e-141	I ricinus contig 93	287	I ricinus contig 93	502.623	I ricinus contig 93
gi|589230062|gb|KF963196.1	5	6.66777e-89	I ricinus contig 159564	227	I ricinus contig 159564	329.499	I ricinus contig 159564
gi|540362557|gb|KF041821.1	31	0	I ricinus contig 174143	977	I ricinus contig 174143	1712.68	I ricinus contig 174143
gi|557359604|gb|KF422892.1	6	3.37374e-135	I ricinus contig 404	294	I ricinus contig 404	484.589	I ricinus contig 404
gi|557359603|gb|KF422891.1	6	3.88702e-147	I ricinus contig 404	294	I ricinus contig 404	524.263	I ricinus contig 404
gi|557359602|gb|KF422890.1	6	1.64782e-145	I ricinus contig 404	294	I ricinus contig 404	518.853	I ricinus contig 404
gi|532166923|gb|KF471777.1	6	9.65123e-136	I ricinus contig 404	294	I ricinus contig 404	486.393	I ricinus contig 404
gi|532166922|gb|KF471776.1	6	3.88702e-147	I ricinus contig 404	294	I ricinus contig 404	524.263	I ricinus contig 404
gi|532166921|gb|KF471775.1	6	1.64782e-145	I ricinus contig 404	294	I ricinus contig 404	518.853	I ricinus contig 404
gi|472825945|gb|JX193817.1	5	2.07079e-149	I ricinus contig 19840	294	I ricinus contig 19840	531.477	I ricinus contig 19840
gi|476490530|gb|JX141749.1	5	4.97697e-65	I ricinus contig 72424	268	I ricinus contig 72424	250.151	I ricinus contig 72424
gi|476490528|gb|JX141748.1	5	6.0632e-64	I ricinus contig 72424	268	I ricinus contig 72424	246.544	I ricinus contig 72424
gi|476490526|gb|JX141747.1	5	1.73713e-64	I ricinus contig 72424	269	I ricinus contig 72424	248.348	I ricinus contig 72424
gi|476490524|gb|JX141746.1	5	8.99858e-62	I ricinus contig 72424	269	I ricinus contig 72424	239.331	I ricinus contig 72424
gi|476490522|gb|JX141745.1	5	8.99858e-62	I ricinus contig 72424	269	I ricinus contig 72424	239.331	I ricinus contig 72424
gi|476490520|gb|JX141744.1	5	4.66138e-59	I ricinus contig 72424	269	I ricinus contig 72424	230.314	I ricinus contig 72424
gi|476490518|gb|JX141743.1	5	2.11626e-63	I ricinus contig 72424	269	I ricinus contig 72424	244.741	I ricinus contig 72424
gi|476490516|gb|JX141742.1	5	2.11626e-63	I ricinus contig 72424	269	I ricinus contig 72424	244.741	I ricinus contig 72424
gi|476490514|gb|JX141741.1	5	2.11626e-63	I ricinus contig 72424	269	I ricinus contig 72424	244.741	I ricinus contig 72424
gi|476490512|gb|JX141740.1	5	2.11626e-63	I ricinus contig 72424	269	I ricinus contig 72424	244.741	I ricinus contig 72424
gi|476490510|gb|JX141739.1	5	1.42593e-65	I ricinus contig 72424	269	I ricinus contig 72424	251.955	I ricinus contig 72424
gi|476490508|gb|JX141738.1	5	2.11626e-63	I ricinus contig 72424	269	I ricinus contig 72424	244.741	I ricinus contig 72424
gi|476490506|gb|JX141737.1	5	4.66138e-59	I ricinus contig 72424	269	I ricinus contig 72424	230.314	I ricinus contig 72424
gi|476490504|gb|JX141736.1	5	8.99858e-62	I ricinus contig 72424	269	I ricinus contig 72424	239.331	I ricinus contig 72424
gi|476490502|gb|JX141735.1	5	2.11626e-63	I ricinus contig 72424	269	I ricinus contig 72424	244.741	I ricinus contig 72424
gi|476490500|gb|JX141734.1	5	2.11626e-63	I ricinus contig 72424	269	I ricinus contig 72424	244.741	I ricinus contig 72424
gi|476490498|gb|JX141733.1	5	8.99858e-62	I ricinus contig 72424	269	I ricinus contig 72424	239.331	I ricinus contig 72424
gi|476490496|gb|JX141732.1	5	1.73713e-64	I ricinus contig 72424	269	I ricinus contig 72424	248.348	I ricinus contig 72424
gi|476490494|gb|JX141731.1	5	8.99858e-62	I ricinus contig 72424	269	I ricinus contig 72424	239.331	I ricinus contig 72424
gi|476490492|gb|JX141730.1	5	2.11626e-63	I ricinus contig 72424	269	I ricinus contig 72424	244.741	I ricinus contig 72424
gi|476490490|gb|JX141729.1	5	2.11626e-63	I ricinus contig 72424	269	I ricinus contig 72424	244.741	I ricinus contig 72424
gi|476490488|gb|JX141728.1	5	7.38648e-63	I ricinus contig 72424	269	I ricinus contig 72424	242.938	I ricinus contig 72424
gi|476490486|gb|JX141727.1	5	1.73713e-64	I ricinus contig 72424	269	I ricinus contig 72424	248.348	I ricinus contig 72424
gi|476490484|gb|JX141726.1	5	2.11626e-63	I ricinus contig 72424	269	I ricinus contig 72424	244.741	I ricinus contig 72424
gi|476490482|gb|JX141725.1	5	2.11626e-63	I ricinus contig 72424	269	I ricinus contig 72424	244.741	I ricinus contig 72424
gi|476490480|gb|JX141724.1	5	5.67872e-58	I ricinus contig 72424	269	I ricinus contig 72424	226.707	I ricinus contig 72424
gi|476490478|gb|JX141723.1	5	2.11626e-63	I ricinus contig 72424	269	I ricinus contig 72424	244.741	I ricinus contig 72424
gi|476490476|gb|JX141722.1	5	8.99858e-62	I ricinus contig 72424	269	I ricinus contig 72424	239.331	I ricinus contig 72424
gi|476490474|gb|JX141721.1	5	7.38648e-63	I ricinus contig 72424	269	I ricinus contig 72424	242.938	I ricinus contig 72424
gi|476490472|gb|JX141720.1	5	2.11626e-63	I ricinus contig 72424	269	I ricinus contig 72424	244.741	I ricinus contig 72424
gi|476490470|gb|JX141719.1	5	2.11626e-63	I ricinus contig 72424	269	I ricinus contig 72424	244.741	I ricinus contig 72424
gi|476490468|gb|JX141718.1	5	4.08535e-66	I ricinus contig 72424	269	I ricinus contig 72424	253.758	I ricinus contig 72424
gi|476490466|gb|JX141717.1	5	1.73713e-64	I ricinus contig 72424	269	I ricinus contig 72424	248.348	I ricinus contig 72424
gi|476490464|gb|JX141716.1	5	8.99858e-62	I ricinus contig 72424	269	I ricinus contig 72424	239.331	I ricinus contig 72424
gi|476490462|gb|JX141715.1	5	1.73713e-64	I ricinus contig 72424	269	I ricinus contig 72424	248.348	I ricinus contig 72424
gi|476490460|gb|JX141714.1	5	2.11626e-63	I ricinus contig 72424	269	I ricinus contig 72424	244.741	I ricinus contig 72424
gi|476490458|gb|JX141713.1	5	6.0632e-64	I ricinus contig 72424	268	I ricinus contig 72424	246.544	I ricinus contig 72424
gi|476490456|gb|JX141712.1	5	3.82629e-60	I ricinus contig 72424	269	I ricinus contig 72424	233.921	I ricinus contig 72424
gi|476490454|gb|JX141711.1	5	0	I ricinus contig 147	654	I ricinus contig 147	1166.26	I ricinus contig 147
gi|476490452|gb|JX141710.1	5	0	I ricinus contig 147	654	I ricinus contig 147	1162.66	I ricinus contig 147
gi|476490450|gb|JX141709.1	6	0	I ricinus contig 147	654	I ricinus contig 147	1162.66	I ricinus contig 147
gi|476490448|gb|JX141708.1	5	0	I ricinus contig 147	654	I ricinus contig 147	1171.67	I ricinus contig 147
gi|476490446|gb|JX141707.1	5	0	I ricinus contig 147	654	I ricinus contig 147	1166.26	I ricinus contig 147
gi|476490444|gb|JX141706.1	5	0	I ricinus contig 147	654	I ricinus contig 147	1166.26	I ricinus contig 147
gi|476490442|gb|JX141705.1	5	0	I ricinus contig 147	572	I ricinus contig 147	1018.39	I ricinus contig 147
gi|476490440|gb|JX141704.1	5	0	I ricinus contig 147	654	I ricinus contig 147	1166.26	I ricinus contig 147
gi|476490438|gb|JX141703.1	5	0	I ricinus contig 147	654	I ricinus contig 147	1162.66	I ricinus contig 147
gi|476490436|gb|JX141702.1	5	0	I ricinus contig 147	654	I ricinus contig 147	1166.26	I ricinus contig 147
gi|476490434|gb|JX141701.1	5	0	I ricinus contig 147	654	I ricinus contig 147	1166.26	I ricinus contig 147
gi|476490432|gb|JX141700.1	5	0	I ricinus contig 147	654	I ricinus contig 147	1166.26	I ricinus contig 147
gi|476490430|gb|JX141699.1	5	0	I ricinus contig 147	654	I ricinus contig 147	1166.26	I ricinus contig 147
gi|476490428|gb|JX141698.1	5	0	I ricinus contig 147	654	I ricinus contig 147	1166.26	I ricinus contig 147
gi|476490426|gb|JX141697.1	5	0	I ricinus contig 147	654	I ricinus contig 147	1148.23	I ricinus contig 147
gi|476490424|gb|JX141696.1	5	0	I ricinus contig 147	654	I ricinus contig 147	1166.26	I ricinus contig 147
gi|476490422|gb|JX141695.1	5	0	I ricinus contig 147	654	I ricinus contig 147	1162.66	I ricinus contig 147
gi|476490420|gb|JX141694.1	5	0	I ricinus contig 147	654	I ricinus contig 147	1166.26	I ricinus contig 147
gi|476490418|gb|JX141693.1	5	0	I ricinus contig 147	654	I ricinus contig 147	1153.64	I ricinus contig 147
gi|476490416|gb|JX141692.1	5	0	I ricinus contig 147	654	I ricinus contig 147	1166.26	I ricinus contig 147
gi|476490414|gb|JX141691.1	5	0	I ricinus contig 147	654	I ricinus contig 147	1166.26	I ricinus contig 147
gi|476490412|gb|JX141690.1	5	0	I ricinus contig 147	654	I ricinus contig 147	1175.28	I ricinus contig 147
gi|476490410|gb|JX141689.1	5	0	I ricinus contig 147	654	I ricinus contig 147	1166.26	I ricinus contig 147
gi|476490408|gb|JX141688.1	6	0	I ricinus contig 147	654	I ricinus contig 147	1166.26	I ricinus contig 147
gi|476490406|gb|JX141687.1	5	0	I ricinus contig 147	654	I ricinus contig 147	1166.26	I ricinus contig 147
gi|476490404|gb|JX141686.1	5	0	I ricinus contig 147	654	I ricinus contig 147	1166.26	I ricinus contig 147
gi|476490402|gb|JX141685.1	5	0	I ricinus contig 147	654	I ricinus contig 147	1166.26	I ricinus contig 147
gi|476490400|gb|JX141684.1	5	0	I ricinus contig 147	654	I ricinus contig 147	1157.25	I ricinus contig 147
gi|476490398|gb|JX141683.1	5	0	I ricinus contig 147	654	I ricinus contig 147	1166.26	I ricinus contig 147
gi|476490396|gb|JX141682.1	5	0	I ricinus contig 147	654	I ricinus contig 147	1162.66	I ricinus contig 147
gi|476490394|gb|JX141681.1	5	0	I ricinus contig 147	654	I ricinus contig 147	1166.26	I ricinus contig 147
gi|476490392|gb|JX141680.1	5	0	I ricinus contig 147	654	I ricinus contig 147	1171.67	I ricinus contig 147
gi|476490390|gb|JX141679.1	5	0	I ricinus contig 147	654	I ricinus contig 147	1166.26	I ricinus contig 147
gi|476490388|gb|JX141678.1	5	0	I ricinus contig 147	654	I ricinus contig 147	1166.26	I ricinus contig 147
gi|476490386|gb|JX141677.1	5	0	I ricinus contig 147	654	I ricinus contig 147	1166.26	I ricinus contig 147
gi|476490384|gb|JX141676.1	5	0	I ricinus contig 147	654	I ricinus contig 147	1171.67	I ricinus contig 147
gi|476490382|gb|JX141675.1	6	0	I ricinus contig 147	684	I ricinus contig 147	1220.36	I ricinus contig 147
gi|476490380|gb|JX141674.1	6	0	I ricinus contig 147	684	I ricinus contig 147	1225.77	I ricinus contig 147
gi|476490378|gb|JX141673.1	6	0	I ricinus contig 147	684	I ricinus contig 147	1220.36	I ricinus contig 147
gi|476490376|gb|JX141672.1	6	0	I ricinus contig 147	684	I ricinus contig 147	1220.36	I ricinus contig 147
gi|476490374|gb|JX141671.1	6	0	I ricinus contig 147	684	I ricinus contig 147	1220.36	I ricinus contig 147
gi|476490372|gb|JX141670.1	6	0	I ricinus contig 147	684	I ricinus contig 147	1216.76	I ricinus contig 147
gi|476490370|gb|JX141669.1	6	0	I ricinus contig 147	684	I ricinus contig 147	1211.35	I ricinus contig 147
gi|476490368|gb|JX141668.1	6	0	I ricinus contig 147	684	I ricinus contig 147	1220.36	I ricinus contig 147
gi|476490366|gb|JX141667.1	6	0	I ricinus contig 147	684	I ricinus contig 147	1220.36	I ricinus contig 147
gi|476490364|gb|JX141666.1	6	0	I ricinus contig 147	684	I ricinus contig 147	1198.72	I ricinus contig 147
gi|476490362|gb|JX141665.1	6	0	I ricinus contig 147	684	I ricinus contig 147	1220.36	I ricinus contig 147
gi|476490360|gb|JX141664.1	6	0	I ricinus contig 147	684	I ricinus contig 147	1216.76	I ricinus contig 147
gi|476490358|gb|JX141663.1	6	0	I ricinus contig 147	684	I ricinus contig 147	1220.36	I ricinus contig 147
gi|476490356|gb|JX141662.1	6	0	I ricinus contig 147	684	I ricinus contig 147	1220.36	I ricinus contig 147
gi|476490354|gb|JX141661.1	6	0	I ricinus contig 147	684	I ricinus contig 147	1220.36	I ricinus contig 147
gi|476490352|gb|JX141660.1	6	0	I ricinus contig 147	684	I ricinus contig 147	1225.77	I ricinus contig 147
gi|476490350|gb|JX141659.1	6	0	I ricinus contig 147	684	I ricinus contig 147	1225.77	I ricinus contig 147
gi|476490348|gb|JX141658.1	6	0	I ricinus contig 147	684	I ricinus contig 147	1216.76	I ricinus contig 147
gi|476490346|gb|JX141657.1	6	0	I ricinus contig 147	684	I ricinus contig 147	1211.35	I ricinus contig 147
gi|476490344|gb|JX141656.1	6	0	I ricinus contig 147	683	I ricinus contig 147	1209.54	I ricinus contig 147
gi|476490342|gb|JX141655.1	6	0	I ricinus contig 147	684	I ricinus contig 147	1211.35	I ricinus contig 147
gi|476490340|gb|JX141654.1	6	0	I ricinus contig 147	684	I ricinus contig 147	1211.35	I ricinus contig 147
gi|476490338|gb|JX141653.1	6	0	I ricinus contig 147	684	I ricinus contig 147	1225.77	I ricinus contig 147
gi|476490336|gb|JX141652.1	6	0	I ricinus contig 147	684	I ricinus contig 147	1207.74	I ricinus contig 147
gi|476490334|gb|JX141651.1	6	0	I ricinus contig 147	684	I ricinus contig 147	1229.38	I ricinus contig 147
gi|476490332|gb|JX141650.1	6	0	I ricinus contig 147	684	I ricinus contig 147	1220.36	I ricinus contig 147
gi|476490330|gb|JX141649.1	6	0	I ricinus contig 147	684	I ricinus contig 147	1220.36	I ricinus contig 147
gi|476490328|gb|JX141648.1	6	0	I ricinus contig 147	684	I ricinus contig 147	1229.38	I ricinus contig 147
gi|476490326|gb|JX141647.1	6	0	I ricinus contig 147	684	I ricinus contig 147	1229.38	I ricinus contig 147
gi|476490324|gb|JX141646.1	6	0	I ricinus contig 147	684	I ricinus contig 147	1234.79	I ricinus contig 147
gi|476490322|gb|JX141645.1	6	0	I ricinus contig 147	684	I ricinus contig 147	1220.36	I ricinus contig 147
gi|476490320|gb|JX141644.1	6	0	I ricinus contig 147	684	I ricinus contig 147	1220.36	I ricinus contig 147
gi|476490318|gb|JX141643.1	6	0	I ricinus contig 147	684	I ricinus contig 147	1225.77	I ricinus contig 147
gi|476490316|gb|JX141642.1	6	0	I ricinus contig 147	684	I ricinus contig 147	1225.77	I ricinus contig 147
gi|476490314|gb|JX141641.1	6	0	I ricinus contig 147	684	I ricinus contig 147	1220.36	I ricinus contig 147
gi|476490312|gb|JX141640.1	6	0	I ricinus contig 147	684	I ricinus contig 147	1220.36	I ricinus contig 147
gi|476490310|gb|JX141639.1	6	0	I ricinus contig 147	684	I ricinus contig 147	1220.36	I ricinus contig 147
gi|476490308|gb|JX141638.1	6	0	I ricinus contig 147	684	I ricinus contig 147	1220.36	I ricinus contig 147
gi|476490306|gb|JX141637.1	6	0	I ricinus contig 147	684	I ricinus contig 147	1225.77	I ricinus contig 147
gi|476490304|gb|JX141636.1	6	0	I ricinus contig 147	684	I ricinus contig 147	1225.77	I ricinus contig 147
gi|476490302|gb|JX141635.1	6	0	I ricinus contig 147	684	I ricinus contig 147	1207.74	I ricinus contig 147
gi|476490300|gb|JX141634.1	6	0	I ricinus contig 147	684	I ricinus contig 147	1220.36	I ricinus contig 147
gi|476490298|gb|JX141633.1	6	0	I ricinus contig 147	684	I ricinus contig 147	1220.36	I ricinus contig 147
gi|476490296|gb|JX141632.1	6	0	I ricinus contig 147	684	I ricinus contig 147	1207.74	I ricinus contig 147
gi|476490294|gb|JX141631.1	6	0	I ricinus contig 147	684	I ricinus contig 147	1207.74	I ricinus contig 147
gi|476490292|gb|JX141630.1	6	0	I ricinus contig 147	684	I ricinus contig 147	1220.36	I ricinus contig 147
gi|476490290|gb|JX141629.1	6	0	I ricinus contig 147	684	I ricinus contig 147	1220.36	I ricinus contig 147
gi|476490288|gb|JX141628.1	6	0	I ricinus contig 147	684	I ricinus contig 147	1211.35	I ricinus contig 147
gi|476490286|gb|JX141627.1	6	0	I ricinus contig 147	684	I ricinus contig 147	1225.77	I ricinus contig 147
gi|476490284|gb|JX141626.1	6	0	I ricinus contig 147	684	I ricinus contig 147	1216.76	I ricinus contig 147
gi|409974350|gb|JX983207.1	6	0	I ricinus contig 93	380	I ricinus contig 93	637.875	I ricinus contig 93
gi|409974349|gb|JX983206.1	5	3.70976e-137	I ricinus contig 93	278	I ricinus contig 93	489.999	I ricinus contig 93
gi|337730621|gb|JF928529.1	6	0	I ricinus contig 93	395	I ricinus contig 93	699.19	I ricinus contig 93
gi|337730620|gb|JF928528.1	6	0	I ricinus contig 93	395	I ricinus contig 93	699.19	I ricinus contig 93
gi|337730619|gb|JF928527.1	6	0	I ricinus contig 93	397	I ricinus contig 93	700.993	I ricinus contig 93
gi|337730618|gb|JF928526.1	6	0	I ricinus contig 93	395	I ricinus contig 93	697.387	I ricinus contig 93
gi|337730617|gb|JF928525.1	6	1.2407e-175	I ricinus contig 93	383	I ricinus contig 93	618.038	I ricinus contig 93
gi|337730616|gb|JF928524.1	5	0	I ricinus contig 93	408	I ricinus contig 93	717.224	I ricinus contig 93
gi|337730605|gb|JF928513.1	5	0	I ricinus contig 93	408	I ricinus contig 93	711.814	I ricinus contig 93
gi|337730604|gb|JF928512.1	5	0	I ricinus contig 93	408	I ricinus contig 93	693.78	I ricinus contig 93
gi|309318669|gb|HM461061.1	11	0	I ricinus contig 174143	695	I ricinus contig 174143	1146.43	I ricinus contig 174143
gi|309318667|gb|HM461060.1	11	0	I ricinus contig 174143	695	I ricinus contig 174143	1150.03	I ricinus contig 174143
gi|309318665|gb|HM461059.1	11	0	I ricinus contig 174143	695	I ricinus contig 174143	1150.03	I ricinus contig 174143
gi|309318663|gb|HM461058.1	11	0	I ricinus contig 174143	695	I ricinus contig 174143	1146.43	I ricinus contig 174143
gi|309318661|gb|HM461057.1	11	0	I ricinus contig 174143	695	I ricinus contig 174143	1146.43	I ricinus contig 174143
gi|309318659|gb|HM461056.1	11	0	I ricinus contig 174143	695	I ricinus contig 174143	1146.43	I ricinus contig 174143
gi|309318657|gb|HM461055.1	11	0	I ricinus contig 174143	695	I ricinus contig 174143	1146.43	I ricinus contig 174143
gi|309318655|gb|HM461054.1	11	0	I ricinus contig 174143	695	I ricinus contig 174143	1137.41	I ricinus contig 174143
gi|309318653|gb|HM461053.1	11	0	I ricinus contig 174143	695	I ricinus contig 174143	1141.02	I ricinus contig 174143
gi|309318651|gb|HM461052.1	12	0	I ricinus contig 174143	695	I ricinus contig 174143	1141.02	I ricinus contig 174143
gi|309318649|gb|HM461051.1	11	0	I ricinus contig 174143	695	I ricinus contig 174143	1137.41	I ricinus contig 174143
gi|309318647|gb|HM461050.1	11	0	I ricinus contig 174143	695	I ricinus contig 174143	1128.39	I ricinus contig 174143
gi|309318645|gb|HM461049.1	11	0	I ricinus contig 174143	695	I ricinus contig 174143	1137.41	I ricinus contig 174143
gi|309318643|gb|HM461048.1	11	0	I ricinus contig 174143	695	I ricinus contig 174143	1141.02	I ricinus contig 174143
gi|309318641|gb|HM461047.1	11	0	I ricinus contig 174143	695	I ricinus contig 174143	1141.02	I ricinus contig 174143
gi|309318639|gb|HM461046.1	11	0	I ricinus contig 174143	695	I ricinus contig 174143	1150.03	I ricinus contig 174143
gi|309318637|gb|HM461045.1	11	0	I ricinus contig 174143	695	I ricinus contig 174143	1141.02	I ricinus contig 174143
gi|309318635|gb|HM461044.1	11	0	I ricinus contig 174143	695	I ricinus contig 174143	1141.02	I ricinus contig 174143
gi|309318633|gb|HM461043.1	12	0	I ricinus contig 174143	695	I ricinus contig 174143	1141.02	I ricinus contig 174143
gi|309318631|gb|HM461042.1	11	0	I ricinus contig 174143	695	I ricinus contig 174143	1141.02	I ricinus contig 174143
gi|309318507|gb|GU074890.1	12	0	I ricinus contig 174143	695	I ricinus contig 174143	1240.2	I ricinus contig 174143
gi|309318505|gb|GU074889.1	11	0	I ricinus contig 174143	695	I ricinus contig 174143	1249.22	I ricinus contig 174143
gi|309318503|gb|GU074888.1	11	0	I ricinus contig 174143	695	I ricinus contig 174143	1231.18	I ricinus contig 174143
gi|309318501|gb|GU074887.1	11	0	I ricinus contig 174143	695	I ricinus contig 174143	1245.61	I ricinus contig 174143
gi|309318499|gb|GU074886.1	12	0	I ricinus contig 174143	695	I ricinus contig 174143	1240.2	I ricinus contig 174143
gi|309318497|gb|GU074885.1	11	0	I ricinus contig 174143	695	I ricinus contig 174143	1249.22	I ricinus contig 174143
gi|309318495|gb|GU074884.1	12	0	I ricinus contig 174143	695	I ricinus contig 174143	1227.58	I ricinus contig 174143
gi|309318493|gb|GU074883.1	11	0	I ricinus contig 174143	695	I ricinus contig 174143	1240.2	I ricinus contig 174143
gi|309318491|gb|GU074882.1	11	0	I ricinus contig 174143	695	I ricinus contig 174143	1236.59	I ricinus contig 174143
gi|309318489|gb|GU074881.1	12	0	I ricinus contig 174143	695	I ricinus contig 174143	1231.18	I ricinus contig 174143
gi|309318487|gb|GU074880.1	11	0	I ricinus contig 174143	695	I ricinus contig 174143	1231.18	I ricinus contig 174143
gi|309318485|gb|GU074879.1	11	0	I ricinus contig 174143	695	I ricinus contig 174143	1245.61	I ricinus contig 174143
gi|309318483|gb|GU074878.1	11	0	I ricinus contig 174143	695	I ricinus contig 174143	1236.59	I ricinus contig 174143
gi|309318481|gb|GU074877.1	11	0	I ricinus contig 174143	695	I ricinus contig 174143	1236.59	I ricinus contig 174143
gi|309318479|gb|GU074876.1	11	0	I ricinus contig 174143	695	I ricinus contig 174143	1236.59	I ricinus contig 174143
gi|309318477|gb|GU074875.1	11	0	I ricinus contig 174143	695	I ricinus contig 174143	1245.61	I ricinus contig 174143
gi|309318475|gb|GU074874.1	11	0	I ricinus contig 174143	695	I ricinus contig 174143	1249.22	I ricinus contig 174143
gi|309318473|gb|GU074873.1	12	0	I ricinus contig 174143	695	I ricinus contig 174143	1231.18	I ricinus contig 174143
gi|309318471|gb|GU074872.1	11	0	I ricinus contig 174143	695	I ricinus contig 174143	1240.2	I ricinus contig 174143
gi|309318469|gb|GU074871.1	11	0	I ricinus contig 174143	695	I ricinus contig 174143	1236.59	I ricinus contig 174143
gi|309318467|gb|GU074870.1	12	0	I ricinus contig 174143	695	I ricinus contig 174143	1245.61	I ricinus contig 174143
gi|309318465|gb|GU074869.1	11	0	I ricinus contig 174143	695	I ricinus contig 174143	1231.18	I ricinus contig 174143
gi|309318463|gb|GU074868.1	11	0	I ricinus contig 174143	695	I ricinus contig 174143	1240.2	I ricinus contig 174143
gi|309318461|gb|GU074867.1	11	0	I ricinus contig 174143	695	I ricinus contig 174143	1240.2	I ricinus contig 174143
gi|309318459|gb|GU074866.1	11	0	I ricinus contig 174143	695	I ricinus contig 174143	1245.61	I ricinus contig 174143
gi|309318457|gb|GU074865.1	11	0	I ricinus contig 174143	695	I ricinus contig 174143	1236.59	I ricinus contig 174143
gi|309318455|gb|GU074864.1	11	0	I ricinus contig 174143	695	I ricinus contig 174143	1245.61	I ricinus contig 174143
gi|309318453|gb|GU074863.1	11	0	I ricinus contig 174143	695	I ricinus contig 174143	1249.22	I ricinus contig 174143
gi|309318451|gb|GU074862.1	11	0	I ricinus contig 174143	695	I ricinus contig 174143	1249.22	I ricinus contig 174143
gi|309318449|gb|GU074861.1	12	0	I ricinus contig 174143	695	I ricinus contig 174143	1236.59	I ricinus contig 174143
gi|309318447|gb|GU074860.1	12	0	I ricinus contig 174143	695	I ricinus contig 174143	1245.61	I ricinus contig 174143
gi|309318445|gb|GU074859.1	12	0	I ricinus contig 174143	695	I ricinus contig 174143	1240.2	I ricinus contig 174143
gi|309318443|gb|GU074858.1	8	0	I ricinus contig 174143	695	I ricinus contig 174143	1240.2	I ricinus contig 174143
gi|309318441|gb|GU074857.1	11	0	I ricinus contig 174143	695	I ricinus contig 174143	1236.59	I ricinus contig 174143
gi|309318439|gb|GU074856.1	11	0	I ricinus contig 174143	695	I ricinus contig 174143	1245.61	I ricinus contig 174143
gi|309318437|gb|GU074855.1	12	0	I ricinus contig 174143	695	I ricinus contig 174143	1231.18	I ricinus contig 174143
gi|309318435|gb|GU074854.1	11	0	I ricinus contig 174143	695	I ricinus contig 174143	1249.22	I ricinus contig 174143
gi|309318433|gb|GU074853.1	11	0	I ricinus contig 174143	695	I ricinus contig 174143	1254.63	I ricinus contig 174143
gi|309318431|gb|GU074852.1	11	0	I ricinus contig 174143	695	I ricinus contig 174143	1254.63	I ricinus contig 174143
gi|309318429|gb|GU074851.1	11	0	I ricinus contig 174143	695	I ricinus contig 174143	1245.61	I ricinus contig 174143
gi|309318427|gb|GU074850.1	11	0	I ricinus contig 174143	695	I ricinus contig 174143	1240.2	I ricinus contig 174143
gi|309318425|gb|GU074849.1	11	0	I ricinus contig 174143	695	I ricinus contig 174143	1249.22	I ricinus contig 174143
gi|309318423|gb|GU074848.1	11	0	I ricinus contig 174143	695	I ricinus contig 174143	1227.58	I ricinus contig 174143
gi|309318421|gb|GU074847.1	11	0	I ricinus contig 174143	695	I ricinus contig 174143	1245.61	I ricinus contig 174143
gi|309318419|gb|GU074846.1	11	0	I ricinus contig 174143	695	I ricinus contig 174143	1240.2	I ricinus contig 174143
gi|309318417|gb|GU074845.1	11	0	I ricinus contig 174143	695	I ricinus contig 174143	1141.02	I ricinus contig 174143
gi|309318415|gb|GU074844.1	11	0	I ricinus contig 174143	695	I ricinus contig 174143	1240.2	I ricinus contig 174143
gi|309318413|gb|GU074843.1	11	0	I ricinus contig 174143	695	I ricinus contig 174143	1231.18	I ricinus contig 174143
gi|309318411|gb|GU074842.1	11	0	I ricinus contig 174143	695	I ricinus contig 174143	1249.22	I ricinus contig 174143
gi|309318409|gb|GU074841.1	11	0	I ricinus contig 174143	695	I ricinus contig 174143	1146.43	I ricinus contig 174143
gi|309318407|gb|GU074840.1	11	0	I ricinus contig 174143	695	I ricinus contig 174143	1254.63	I ricinus contig 174143
gi|309318405|gb|GU074839.1	11	0	I ricinus contig 174143	695	I ricinus contig 174143	1137.41	I ricinus contig 174143
gi|309318403|gb|GU074838.1	11	0	I ricinus contig 174143	695	I ricinus contig 174143	1245.61	I ricinus contig 174143
gi|309318401|gb|GU074837.1	11	0	I ricinus contig 174143	695	I ricinus contig 174143	1240.2	I ricinus contig 174143
gi|309318399|gb|GU074836.1	11	0	I ricinus contig 174143	695	I ricinus contig 174143	1240.2	I ricinus contig 174143
gi|309318397|gb|GU074835.1	11	0	I ricinus contig 174143	695	I ricinus contig 174143	1240.2	I ricinus contig 174143
gi|309318395|gb|GU074834.1	11	0	I ricinus contig 174143	695	I ricinus contig 174143	1254.63	I ricinus contig 174143
gi|309318393|gb|GU074833.1	11	0	I ricinus contig 174143	695	I ricinus contig 174143	1240.2	I ricinus contig 174143
gi|309318391|gb|GU074832.1	11	0	I ricinus contig 174143	695	I ricinus contig 174143	1240.2	I ricinus contig 174143
gi|309318389|gb|GU074831.1	11	0	I ricinus contig 174143	695	I ricinus contig 174143	1240.2	I ricinus contig 174143
gi|309318385|gb|GU074829.1	5	0	I ricinus contig 179581	1123	I ricinus contig 179581	1936.3	I ricinus contig 179581
gi|309318383|gb|GU074828.1	5	0	I ricinus contig 179581	1105	I ricinus contig 179581	1941.71	I ricinus contig 179581
gi|309318381|gb|GU074827.1	5	0	I ricinus contig 179581	844	I ricinus contig 179581	1505.3	I ricinus contig 179581
gi|309318379|gb|GU074826.1	5	0	I ricinus contig 179581	1123	I ricinus contig 179581	1984.99	I ricinus contig 179581
gi|309318377|gb|GU074825.1	11	0	I ricinus contig 179581	1123	I ricinus contig 179581	1977.78	I ricinus contig 179581
gi|309318375|gb|GU074824.1	5	0	I ricinus contig 179581	844	I ricinus contig 179581	1490.87	I ricinus contig 179581
gi|309318373|gb|GU074823.1	5	0	I ricinus contig 179581	1123	I ricinus contig 179581	1932.69	I ricinus contig 179581
gi|309318371|gb|GU074822.1	5	0	I ricinus contig 179581	1123	I ricinus contig 179581	1905.64	I ricinus contig 179581
gi|309318369|gb|GU074821.1	9	0	I ricinus contig 179581	1123	I ricinus contig 179581	1938.1	I ricinus contig 179581
gi|309318367|gb|GU074820.1	5	0	I ricinus contig 179581	1123	I ricinus contig 179581	1974.17	I ricinus contig 179581
gi|309318365|gb|GU074819.1	5	0	I ricinus contig 179581	1123	I ricinus contig 179581	1954.33	I ricinus contig 179581
gi|309318363|gb|GU074818.1	5	0	I ricinus contig 179581	1104	I ricinus contig 179581	1930.89	I ricinus contig 179581
gi|309318361|gb|GU074817.1	5	0	I ricinus contig 179581	1123	I ricinus contig 179581	1945.32	I ricinus contig 179581
gi|309318359|gb|GU074816.1	5	0	I ricinus contig 179581	1123	I ricinus contig 179581	1954.33	I ricinus contig 179581
gi|309318357|gb|GU074815.1	5	0	I ricinus contig 179581	844	I ricinus contig 179581	1496.28	I ricinus contig 179581
gi|309318355|gb|GU074814.1	5	0	I ricinus contig 179581	844	I ricinus contig 179581	1496.28	I ricinus contig 179581
gi|309318353|gb|GU074813.1	5	0	I ricinus contig 179581	1123	I ricinus contig 179581	1936.3	I ricinus contig 179581
gi|309318351|gb|GU074812.1	5	0	I ricinus contig 179581	844	I ricinus contig 179581	1496.28	I ricinus contig 179581
gi|309318349|gb|GU074811.1	5	0	I ricinus contig 179581	844	I ricinus contig 179581	1487.26	I ricinus contig 179581
gi|309318347|gb|GU074810.1	5	0	I ricinus contig 179581	1123	I ricinus contig 179581	1939.91	I ricinus contig 179581
gi|309318345|gb|GU074809.1	6	0	I ricinus contig 179581	1105	I ricinus contig 179581	1941.71	I ricinus contig 179581
gi|309318343|gb|GU074808.1	5	0	I ricinus contig 179581	1105	I ricinus contig 179581	1947.12	I ricinus contig 179581
gi|309318341|gb|GU074807.1	5	0	I ricinus contig 179581	1123	I ricinus contig 179581	1979.58	I ricinus contig 179581
gi|309318339|gb|GU074806.1	11	0	I ricinus contig 179581	1123	I ricinus contig 179581	2008.44	I ricinus contig 179581
gi|309318337|gb|GU074805.1	5	0	I ricinus contig 179581	1105	I ricinus contig 179581	1947.12	I ricinus contig 179581
gi|309318335|gb|GU074804.1	5	0	I ricinus contig 179581	1105	I ricinus contig 179581	1947.12	I ricinus contig 179581
gi|309318333|gb|GU074803.1	7	0	I ricinus contig 179581	1123	I ricinus contig 179581	1956.14	I ricinus contig 179581
gi|309318331|gb|GU074802.1	6	0	I ricinus contig 179581	1105	I ricinus contig 179581	1941.71	I ricinus contig 179581
gi|309318329|gb|GU074801.1	5	0	I ricinus contig 179581	844	I ricinus contig 179581	1496.28	I ricinus contig 179581
gi|309318327|gb|GU074800.1	5	0	I ricinus contig 179581	1105	I ricinus contig 179581	1936.3	I ricinus contig 179581
gi|309318325|gb|GU074799.1	5	0	I ricinus contig 179581	1105	I ricinus contig 179581	1947.12	I ricinus contig 179581
gi|309318323|gb|GU074798.1	5	0	I ricinus contig 179581	1123	I ricinus contig 179581	1938.1	I ricinus contig 179581
gi|309318321|gb|GU074797.1	5	0	I ricinus contig 179581	1123	I ricinus contig 179581	1957.94	I ricinus contig 179581
gi|309318319|gb|GU074796.1	5	0	I ricinus contig 179581	1105	I ricinus contig 179581	1934.5	I ricinus contig 179581
gi|309318317|gb|GU074795.1	6	0	I ricinus contig 179581	1105	I ricinus contig 179581	1943.51	I ricinus contig 179581
gi|309318315|gb|GU074794.1	5	0	I ricinus contig 179581	844	I ricinus contig 179581	1496.28	I ricinus contig 179581
gi|309318313|gb|GU074793.1	6	0	I ricinus contig 179581	1105	I ricinus contig 179581	1938.1	I ricinus contig 179581
gi|309318311|gb|GU074792.1	6	0	I ricinus contig 179581	1105	I ricinus contig 179581	1941.71	I ricinus contig 179581
gi|309318309|gb|GU074791.1	5	0	I ricinus contig 179581	844	I ricinus contig 179581	1490.87	I ricinus contig 179581
gi|309318307|gb|GU074790.1	6	0	I ricinus contig 179581	1105	I ricinus contig 179581	1947.12	I ricinus contig 179581
gi|309318305|gb|GU074789.1	5	0	I ricinus contig 179581	1105	I ricinus contig 179581	1925.48	I ricinus contig 179581
gi|309318303|gb|GU074788.1	7	0	I ricinus contig 179581	1105	I ricinus contig 179581	1956.14	I ricinus contig 179581
gi|309318301|gb|GU074787.1	7	0	I ricinus contig 179581	1105	I ricinus contig 179581	1927.28	I ricinus contig 179581
gi|309318299|gb|GU074786.1	5	0	I ricinus contig 179581	1105	I ricinus contig 179581	1929.09	I ricinus contig 179581
gi|309318297|gb|GU074785.1	6	0	I ricinus contig 179581	1105	I ricinus contig 179581	1943.51	I ricinus contig 179581
gi|309318295|gb|GU074784.1	5	0	I ricinus contig 179581	1123	I ricinus contig 179581	1979.58	I ricinus contig 179581
gi|309318293|gb|GU074783.1	5	0	I ricinus contig 179581	1123	I ricinus contig 179581	1970.57	I ricinus contig 179581
gi|309318291|gb|GU074782.1	5	0	I ricinus contig 179581	1105	I ricinus contig 179581	1934.5	I ricinus contig 179581
gi|309318289|gb|GU074781.1	7	0	I ricinus contig 179581	1105	I ricinus contig 179581	1932.69	I ricinus contig 179581
gi|309318287|gb|GU074780.1	5	0	I ricinus contig 179581	1123	I ricinus contig 179581	1970.57	I ricinus contig 179581
gi|309318285|gb|GU074779.1	5	0	I ricinus contig 179581	1105	I ricinus contig 179581	1947.12	I ricinus contig 179581
gi|309318283|gb|GU074778.1	10	0	I ricinus contig 179581	1123	I ricinus contig 179581	1994.01	I ricinus contig 179581
gi|309318281|gb|GU074777.1	5	0	I ricinus contig 179581	1123	I ricinus contig 179581	1984.99	I ricinus contig 179581
gi|309318279|gb|GU074776.1	5	0	I ricinus contig 179581	1105	I ricinus contig 179581	1952.53	I ricinus contig 179581
gi|309318277|gb|GU074775.1	5	0	I ricinus contig 179581	1123	I ricinus contig 179581	1938.1	I ricinus contig 179581
gi|309318275|gb|GU074774.1	5	0	I ricinus contig 179581	1123	I ricinus contig 179581	1929.09	I ricinus contig 179581
gi|309318273|gb|GU074773.1	6	0	I ricinus contig 179581	1105	I ricinus contig 179581	1934.5	I ricinus contig 179581
gi|309318271|gb|GU074772.1	6	0	I ricinus contig 179581	1105	I ricinus contig 179581	1952.53	I ricinus contig 179581
gi|309318269|gb|GU074771.1	5	0	I ricinus contig 179581	1123	I ricinus contig 179581	1923.68	I ricinus contig 179581
gi|309318267|gb|GU074770.1	5	0	I ricinus contig 179581	1123	I ricinus contig 179581	1938.1	I ricinus contig 179581
gi|309318265|gb|GU074769.1	5	0	I ricinus contig 179581	1123	I ricinus contig 179581	1943.51	I ricinus contig 179581
gi|309318261|gb|GU074767.1	8	1.15736e-104	I ricinus contig 72424	494	I ricinus contig 72424	383.6	I ricinus contig 72424
gi|309318259|gb|GU074766.1	8	2.23423e-107	I ricinus contig 72424	494	I ricinus contig 72424	392.617	I ricinus contig 72424
gi|309318257|gb|GU074765.1	8	9.50019e-106	I ricinus contig 72424	494	I ricinus contig 72424	387.207	I ricinus contig 72424
gi|309318255|gb|GU074764.1	8	2.23423e-107	I ricinus contig 72424	494	I ricinus contig 72424	392.617	I ricinus contig 72424
gi|309318253|gb|GU074763.1	8	2.23423e-107	I ricinus contig 72424	494	I ricinus contig 72424	392.617	I ricinus contig 72424
gi|309318251|gb|GU074762.1	8	2.23423e-107	I ricinus contig 72424	494	I ricinus contig 72424	392.617	I ricinus contig 72424
gi|309318249|gb|GU074761.1	8	2.23423e-107	I ricinus contig 72424	494	I ricinus contig 72424	392.617	I ricinus contig 72424
gi|309318247|gb|GU074760.1	8	1.15736e-104	I ricinus contig 72424	494	I ricinus contig 72424	383.6	I ricinus contig 72424
gi|309318245|gb|GU074759.1	8	2.72185e-106	I ricinus contig 72424	494	I ricinus contig 72424	389.011	I ricinus contig 72424
gi|309318243|gb|GU074758.1	8	1.15736e-104	I ricinus contig 72424	494	I ricinus contig 72424	383.6	I ricinus contig 72424
gi|309318241|gb|GU074757.1	8	2.23423e-107	I ricinus contig 72424	494	I ricinus contig 72424	392.617	I ricinus contig 72424
gi|309318239|gb|GU074756.1	8	2.72185e-106	I ricinus contig 72424	494	I ricinus contig 72424	389.011	I ricinus contig 72424
gi|309318237|gb|GU074755.1	8	2.23423e-107	I ricinus contig 72424	494	I ricinus contig 72424	392.617	I ricinus contig 72424
gi|309318235|gb|GU074754.1	7	1.15736e-104	I ricinus contig 72424	494	I ricinus contig 72424	383.6	I ricinus contig 72424
gi|309318233|gb|GU074753.1	8	2.72185e-106	I ricinus contig 72424	494	I ricinus contig 72424	389.011	I ricinus contig 72424
gi|309318231|gb|GU074752.1	8	2.72185e-106	I ricinus contig 72424	494	I ricinus contig 72424	389.011	I ricinus contig 72424
gi|309318229|gb|GU074751.1	8	2.23423e-107	I ricinus contig 72424	494	I ricinus contig 72424	392.617	I ricinus contig 72424
gi|309318227|gb|GU074750.1	8	2.72185e-106	I ricinus contig 72424	494	I ricinus contig 72424	389.011	I ricinus contig 72424
gi|309318225|gb|GU074749.1	8	2.72185e-106	I ricinus contig 72424	494	I ricinus contig 72424	389.011	I ricinus contig 72424
gi|309318223|gb|GU074748.1	8	2.72185e-106	I ricinus contig 72424	494	I ricinus contig 72424	389.011	I ricinus contig 72424
gi|309318221|gb|GU074747.1	8	2.23423e-107	I ricinus contig 72424	494	I ricinus contig 72424	392.617	I ricinus contig 72424
gi|309318219|gb|GU074746.1	8	5.25441e-109	I ricinus contig 72424	494	I ricinus contig 72424	398.027	I ricinus contig 72424
gi|309318217|gb|GU074745.1	7	5.99527e-102	I ricinus contig 72424	494	I ricinus contig 72424	374.584	I ricinus contig 72424
gi|309318215|gb|GU074744.1	8	2.23423e-107	I ricinus contig 72424	494	I ricinus contig 72424	392.617	I ricinus contig 72424
gi|309318213|gb|GU074743.1	8	2.23423e-107	I ricinus contig 72424	494	I ricinus contig 72424	392.617	I ricinus contig 72424
gi|309318211|gb|GU074742.1	8	2.72185e-106	I ricinus contig 72424	494	I ricinus contig 72424	389.011	I ricinus contig 72424
gi|309318209|gb|GU074741.1	7	2.72185e-106	I ricinus contig 72424	494	I ricinus contig 72424	389.011	I ricinus contig 72424
gi|309318207|gb|GU074740.1	7	1.15736e-104	I ricinus contig 72424	494	I ricinus contig 72424	383.6	I ricinus contig 72424
gi|309318205|gb|GU074739.1	7	1.40995e-103	I ricinus contig 72424	494	I ricinus contig 72424	379.994	I ricinus contig 72424
gi|309318203|gb|GU074738.1	8	1.40995e-103	I ricinus contig 72424	494	I ricinus contig 72424	379.994	I ricinus contig 72424
gi|309318201|gb|GU074737.1	7	1.71767e-102	I ricinus contig 72424	494	I ricinus contig 72424	376.387	I ricinus contig 72424
gi|309318199|gb|GU074736.1	8	7.79823e-107	I ricinus contig 72424	494	I ricinus contig 72424	390.814	I ricinus contig 72424
gi|309318197|gb|GU074735.1	7	2.72185e-106	I ricinus contig 72424	494	I ricinus contig 72424	389.011	I ricinus contig 72424
gi|309318195|gb|GU074734.1	8	2.72185e-106	I ricinus contig 72424	494	I ricinus contig 72424	389.011	I ricinus contig 72424
gi|309318193|gb|GU074733.1	8	2.72185e-106	I ricinus contig 72424	494	I ricinus contig 72424	389.011	I ricinus contig 72424
gi|309318191|gb|GU074732.1	8	2.23423e-107	I ricinus contig 72424	494	I ricinus contig 72424	392.617	I ricinus contig 72424
gi|309318189|gb|GU074731.1	7	1.15736e-104	I ricinus contig 72424	494	I ricinus contig 72424	383.6	I ricinus contig 72424
gi|309318187|gb|GU074730.1	8	2.23423e-107	I ricinus contig 72424	494	I ricinus contig 72424	392.617	I ricinus contig 72424
gi|309318185|gb|GU074729.1	8	2.72185e-106	I ricinus contig 72424	494	I ricinus contig 72424	389.011	I ricinus contig 72424
gi|309318183|gb|GU074728.1	8	2.23423e-107	I ricinus contig 72424	494	I ricinus contig 72424	392.617	I ricinus contig 72424
gi|309318181|gb|GU074727.1	8	2.72185e-106	I ricinus contig 72424	494	I ricinus contig 72424	389.011	I ricinus contig 72424
gi|309318179|gb|GU074726.1	7	1.15736e-104	I ricinus contig 72424	494	I ricinus contig 72424	383.6	I ricinus contig 72424
gi|309318177|gb|GU074725.1	8	2.23423e-107	I ricinus contig 72424	494	I ricinus contig 72424	392.617	I ricinus contig 72424
gi|309318175|gb|GU074724.1	7	2.72185e-106	I ricinus contig 72424	494	I ricinus contig 72424	389.011	I ricinus contig 72424
gi|309318173|gb|GU074723.1	8	2.72185e-106	I ricinus contig 72424	494	I ricinus contig 72424	389.011	I ricinus contig 72424
gi|309318171|gb|GU074722.1	8	1.15994e-104	I ricinus contig 72424	494	I ricinus contig 72424	383.6	I ricinus contig 72424
gi|309318169|gb|GU074721.1	7	2.23423e-107	I ricinus contig 72424	494	I ricinus contig 72424	392.617	I ricinus contig 72424
gi|309318167|gb|GU074720.1	8	5.25441e-109	I ricinus contig 72424	494	I ricinus contig 72424	398.027	I ricinus contig 72424
gi|309318165|gb|GU074719.1	8	1.15736e-104	I ricinus contig 72424	494	I ricinus contig 72424	383.6	I ricinus contig 72424
gi|309318163|gb|GU074718.1	8	6.00197e-102	I ricinus contig 72424	494	I ricinus contig 72424	374.584	I ricinus contig 72424
gi|309318161|gb|GU074717.1	8	1.15736e-104	I ricinus contig 72424	494	I ricinus contig 72424	383.6	I ricinus contig 72424
gi|309318159|gb|GU074716.1	8	2.72185e-106	I ricinus contig 72424	494	I ricinus contig 72424	389.011	I ricinus contig 72424
gi|309318157|gb|GU074715.1	8	2.72185e-106	I ricinus contig 72424	494	I ricinus contig 72424	389.011	I ricinus contig 72424
gi|309318155|gb|GU074714.1	8	2.23423e-107	I ricinus contig 72424	494	I ricinus contig 72424	392.617	I ricinus contig 72424
gi|309318153|gb|GU074713.1	8	2.23423e-107	I ricinus contig 72424	494	I ricinus contig 72424	392.617	I ricinus contig 72424
gi|309318151|gb|GU074712.1	8	5.25441e-109	I ricinus contig 72424	494	I ricinus contig 72424	398.027	I ricinus contig 72424
gi|309318149|gb|GU074711.1	7	2.72185e-106	I ricinus contig 72424	494	I ricinus contig 72424	389.011	I ricinus contig 72424
gi|309318147|gb|GU074710.1	8	1.15736e-104	I ricinus contig 72424	494	I ricinus contig 72424	383.6	I ricinus contig 72424
gi|309318145|gb|GU074709.1	8	1.15736e-104	I ricinus contig 72424	494	I ricinus contig 72424	383.6	I ricinus contig 72424
gi|309318143|gb|GU074708.1	8	2.72185e-106	I ricinus contig 72424	494	I ricinus contig 72424	389.011	I ricinus contig 72424
gi|309318142|gb|GU074707.1	7	0	I ricinus contig 404	1760	I ricinus contig 404	3175.22	I ricinus contig 404
gi|309318141|gb|GU074706.1	7	0	I ricinus contig 404	1760	I ricinus contig 404	3175.22	I ricinus contig 404
gi|309318140|gb|GU074705.1	7	0	I ricinus contig 404	1760	I ricinus contig 404	3175.22	I ricinus contig 404
gi|309318139|gb|GU074704.1	7	0	I ricinus contig 404	1760	I ricinus contig 404	3175.22	I ricinus contig 404
gi|309318138|gb|GU074703.1	7	0	I ricinus contig 404	1760	I ricinus contig 404	3175.22	I ricinus contig 404
gi|309318137|gb|GU074702.1	7	0	I ricinus contig 404	1760	I ricinus contig 404	3175.22	I ricinus contig 404
gi|309318136|gb|GU074701.1	7	0	I ricinus contig 404	1760	I ricinus contig 404	3175.22	I ricinus contig 404
gi|309318135|gb|GU074700.1	7	0	I ricinus contig 404	1760	I ricinus contig 404	3175.22	I ricinus contig 404
gi|309318134|gb|GU074699.1	7	0	I ricinus contig 404	1760	I ricinus contig 404	3175.22	I ricinus contig 404
gi|309318133|gb|GU074698.1	7	0	I ricinus contig 404	1760	I ricinus contig 404	3175.22	I ricinus contig 404
gi|309318132|gb|GU074697.1	7	0	I ricinus contig 404	1760	I ricinus contig 404	3175.22	I ricinus contig 404
gi|309318131|gb|GU074696.1	7	0	I ricinus contig 404	1760	I ricinus contig 404	3175.22	I ricinus contig 404
gi|309318130|gb|GU074695.1	7	0	I ricinus contig 404	1760	I ricinus contig 404	3175.22	I ricinus contig 404
gi|309318129|gb|GU074694.1	7	0	I ricinus contig 404	1760	I ricinus contig 404	3175.22	I ricinus contig 404
gi|309318128|gb|GU074693.1	7	0	I ricinus contig 404	1760	I ricinus contig 404	3175.22	I ricinus contig 404
gi|309318127|gb|GU074692.1	7	0	I ricinus contig 404	1760	I ricinus contig 404	3175.22	I ricinus contig 404
gi|309318126|gb|GU074691.1	7	0	I ricinus contig 404	1760	I ricinus contig 404	3175.22	I ricinus contig 404
gi|309318125|gb|GU074690.1	7	0	I ricinus contig 404	1760	I ricinus contig 404	3175.22	I ricinus contig 404
gi|309318124|gb|GU074689.1	7	0	I ricinus contig 404	1760	I ricinus contig 404	3175.22	I ricinus contig 404
gi|309318123|gb|GU074688.1	7	0	I ricinus contig 404	1760	I ricinus contig 404	3175.22	I ricinus contig 404
gi|309318122|gb|GU074687.1	7	0	I ricinus contig 404	1760	I ricinus contig 404	3175.22	I ricinus contig 404
gi|309318121|gb|GU074686.1	7	0	I ricinus contig 404	1760	I ricinus contig 404	3175.22	I ricinus contig 404
gi|309318120|gb|GU074685.1	7	0	I ricinus contig 404	1760	I ricinus contig 404	3175.22	I ricinus contig 404
gi|309318119|gb|GU074684.1	7	0	I ricinus contig 404	1760	I ricinus contig 404	3175.22	I ricinus contig 404
gi|309318118|gb|GU074683.1	7	0	I ricinus contig 404	1760	I ricinus contig 404	3175.22	I ricinus contig 404
gi|309318117|gb|GU074682.1	7	0	I ricinus contig 404	1760	I ricinus contig 404	3175.22	I ricinus contig 404
gi|309318116|gb|GU074681.1	7	0	I ricinus contig 404	1760	I ricinus contig 404	3175.22	I ricinus contig 404
gi|309318115|gb|GU074680.1	7	0	I ricinus contig 404	1760	I ricinus contig 404	3175.22	I ricinus contig 404
gi|309318114|gb|GU074679.1	7	0	I ricinus contig 404	1760	I ricinus contig 404	3175.22	I ricinus contig 404
gi|309318113|gb|GU074678.1	7	0	I ricinus contig 404	1760	I ricinus contig 404	3175.22	I ricinus contig 404
gi|309318112|gb|GU074677.1	7	0	I ricinus contig 404	1760	I ricinus contig 404	3175.22	I ricinus contig 404
gi|309318111|gb|GU074676.1	7	0	I ricinus contig 404	1760	I ricinus contig 404	3175.22	I ricinus contig 404
gi|309318110|gb|GU074675.1	7	0	I ricinus contig 404	1760	I ricinus contig 404	3175.22	I ricinus contig 404
gi|309318109|gb|GU074674.1	7	0	I ricinus contig 404	1760	I ricinus contig 404	3175.22	I ricinus contig 404
gi|309318108|gb|GU074673.1	7	0	I ricinus contig 404	1760	I ricinus contig 404	3175.22	I ricinus contig 404
gi|309318107|gb|GU074672.1	7	0	I ricinus contig 404	1760	I ricinus contig 404	3175.22	I ricinus contig 404
gi|309318106|gb|GU074671.1	7	0	I ricinus contig 404	1760	I ricinus contig 404	3175.22	I ricinus contig 404
gi|309318105|gb|GU074670.1	7	0	I ricinus contig 404	1760	I ricinus contig 404	3175.22	I ricinus contig 404
gi|309318104|gb|GU074669.1	7	0	I ricinus contig 404	1760	I ricinus contig 404	3175.22	I ricinus contig 404
gi|309318103|gb|GU074668.1	7	0	I ricinus contig 404	1760	I ricinus contig 404	3175.22	I ricinus contig 404
gi|309318102|gb|GU074667.1	7	0	I ricinus contig 404	1760	I ricinus contig 404	3175.22	I ricinus contig 404
gi|309318101|gb|GU074666.1	7	0	I ricinus contig 404	1760	I ricinus contig 404	3175.22	I ricinus contig 404
gi|309318100|gb|GU074665.1	7	0	I ricinus contig 404	1760	I ricinus contig 404	3175.22	I ricinus contig 404
gi|309318099|gb|GU074664.1	7	0	I ricinus contig 404	1760	I ricinus contig 404	3175.22	I ricinus contig 404
gi|309318098|gb|GU074663.1	7	0	I ricinus contig 404	1760	I ricinus contig 404	3175.22	I ricinus contig 404
gi|309318097|gb|GU074662.1	7	0	I ricinus contig 404	1760	I ricinus contig 404	3175.22	I ricinus contig 404
gi|309318096|gb|GU074661.1	7	0	I ricinus contig 404	1760	I ricinus contig 404	3175.22	I ricinus contig 404
gi|309318095|gb|GU074660.1	7	0	I ricinus contig 404	1760	I ricinus contig 404	3175.22	I ricinus contig 404
gi|309318094|gb|GU074659.1	7	0	I ricinus contig 404	1760	I ricinus contig 404	3175.22	I ricinus contig 404
gi|309318093|gb|GU074658.1	7	0	I ricinus contig 404	1760	I ricinus contig 404	3175.22	I ricinus contig 404
gi|309318092|gb|GU074657.1	7	0	I ricinus contig 404	1760	I ricinus contig 404	3175.22	I ricinus contig 404
gi|309318091|gb|GU074656.1	7	0	I ricinus contig 404	1760	I ricinus contig 404	3175.22	I ricinus contig 404
gi|309318090|gb|GU074655.1	7	0	I ricinus contig 404	1760	I ricinus contig 404	3175.22	I ricinus contig 404
gi|309318089|gb|GU074654.1	7	0	I ricinus contig 404	1760	I ricinus contig 404	3175.22	I ricinus contig 404
gi|309318088|gb|GU074653.1	7	0	I ricinus contig 404	1760	I ricinus contig 404	3175.22	I ricinus contig 404
gi|309318087|gb|GU074652.1	7	0	I ricinus contig 404	1760	I ricinus contig 404	3175.22	I ricinus contig 404
gi|309318086|gb|GU074651.1	7	0	I ricinus contig 404	1760	I ricinus contig 404	3175.22	I ricinus contig 404
gi|309318085|gb|GU074650.1	7	0	I ricinus contig 404	1760	I ricinus contig 404	3175.22	I ricinus contig 404
gi|309318084|gb|GU074649.1	7	0	I ricinus contig 404	1760	I ricinus contig 404	3175.22	I ricinus contig 404
gi|309318083|gb|GU074648.1	7	0	I ricinus contig 404	1760	I ricinus contig 404	3175.22	I ricinus contig 404
gi|309318082|gb|GU074647.1	5	0	I ricinus contig 93	437	I ricinus contig 93	783.948	I ricinus contig 93
gi|309318081|gb|GU074646.1	5	0	I ricinus contig 93	437	I ricinus contig 93	783.948	I ricinus contig 93
gi|309318080|gb|GU074645.1	5	0	I ricinus contig 93	437	I ricinus contig 93	771.325	I ricinus contig 93
gi|309318079|gb|GU074644.1	5	0	I ricinus contig 93	437	I ricinus contig 93	771.325	I ricinus contig 93
gi|309318078|gb|GU074643.1	5	0	I ricinus contig 93	437	I ricinus contig 93	764.111	I ricinus contig 93
gi|309318077|gb|GU074642.1	5	0	I ricinus contig 93	437	I ricinus contig 93	783.948	I ricinus contig 93
gi|309318076|gb|GU074641.1	5	0	I ricinus contig 93	437	I ricinus contig 93	774.932	I ricinus contig 93
gi|309318075|gb|GU074640.1	5	0	I ricinus contig 93	437	I ricinus contig 93	771.325	I ricinus contig 93
gi|309318074|gb|GU074639.1	5	0	I ricinus contig 93	437	I ricinus contig 93	771.325	I ricinus contig 93
gi|309318073|gb|GU074638.1	5	0	I ricinus contig 93	437	I ricinus contig 93	769.521	I ricinus contig 93
gi|309318072|gb|GU074637.1	5	0	I ricinus contig 93	437	I ricinus contig 93	783.948	I ricinus contig 93
gi|309318071|gb|GU074636.1	5	0	I ricinus contig 93	437	I ricinus contig 93	760.505	I ricinus contig 93
gi|309318070|gb|GU074635.1	5	0	I ricinus contig 93	437	I ricinus contig 93	771.325	I ricinus contig 93
gi|309318069|gb|GU074634.1	5	0	I ricinus contig 93	437	I ricinus contig 93	771.325	I ricinus contig 93
gi|309318068|gb|GU074633.1	5	0	I ricinus contig 93	437	I ricinus contig 93	783.948	I ricinus contig 93
gi|309318067|gb|GU074632.1	5	0	I ricinus contig 93	437	I ricinus contig 93	762.308	I ricinus contig 93
gi|309318066|gb|GU074631.1	5	0	I ricinus contig 93	437	I ricinus contig 93	771.325	I ricinus contig 93
gi|309318065|gb|GU074630.1	5	0	I ricinus contig 93	437	I ricinus contig 93	760.505	I ricinus contig 93
gi|309318064|gb|GU074629.1	5	0	I ricinus contig 93	437	I ricinus contig 93	767.718	I ricinus contig 93
gi|309318063|gb|GU074628.1	5	0	I ricinus contig 93	437	I ricinus contig 93	783.948	I ricinus contig 93
gi|309318062|gb|GU074627.1	5	0	I ricinus contig 93	437	I ricinus contig 93	771.325	I ricinus contig 93
gi|309318061|gb|GU074626.1	5	0	I ricinus contig 93	437	I ricinus contig 93	767.718	I ricinus contig 93
gi|309318060|gb|GU074625.1	5	0	I ricinus contig 93	437	I ricinus contig 93	771.325	I ricinus contig 93
gi|309318059|gb|GU074624.1	5	0	I ricinus contig 93	437	I ricinus contig 93	753.291	I ricinus contig 93
gi|309318058|gb|GU074623.1	5	0	I ricinus contig 93	437	I ricinus contig 93	771.325	I ricinus contig 93
gi|309318057|gb|GU074622.1	5	0	I ricinus contig 93	437	I ricinus contig 93	771.325	I ricinus contig 93
gi|309318056|gb|GU074621.1	5	0	I ricinus contig 93	437	I ricinus contig 93	769.521	I ricinus contig 93
gi|309318055|gb|GU074620.1	5	0	I ricinus contig 93	437	I ricinus contig 93	764.111	I ricinus contig 93
gi|309318054|gb|GU074619.1	5	0	I ricinus contig 93	437	I ricinus contig 93	767.718	I ricinus contig 93
gi|309318053|gb|GU074618.1	5	0	I ricinus contig 93	437	I ricinus contig 93	756.898	I ricinus contig 93
gi|309318052|gb|GU074617.1	5	0	I ricinus contig 93	437	I ricinus contig 93	783.948	I ricinus contig 93
gi|309318051|gb|GU074616.1	5	0	I ricinus contig 93	437	I ricinus contig 93	774.932	I ricinus contig 93
gi|309318050|gb|GU074615.1	5	0	I ricinus contig 93	437	I ricinus contig 93	771.325	I ricinus contig 93
gi|309318049|gb|GU074614.1	5	0	I ricinus contig 93	437	I ricinus contig 93	771.325	I ricinus contig 93
gi|309318048|gb|GU074613.1	5	0	I ricinus contig 93	437	I ricinus contig 93	765.915	I ricinus contig 93
gi|309318047|gb|GU074612.1	5	0	I ricinus contig 93	437	I ricinus contig 93	758.701	I ricinus contig 93
gi|309318046|gb|GU074611.1	5	0	I ricinus contig 93	437	I ricinus contig 93	771.325	I ricinus contig 93
gi|309318045|gb|GU074610.1	5	0	I ricinus contig 93	437	I ricinus contig 93	778.538	I ricinus contig 93
gi|309318044|gb|GU074609.1	5	0	I ricinus contig 93	437	I ricinus contig 93	762.308	I ricinus contig 93
gi|309318043|gb|GU074608.1	5	0	I ricinus contig 93	437	I ricinus contig 93	771.325	I ricinus contig 93
gi|309318042|gb|GU074607.1	5	0	I ricinus contig 93	437	I ricinus contig 93	756.898	I ricinus contig 93
gi|309318041|gb|GU074606.1	5	0	I ricinus contig 93	437	I ricinus contig 93	771.325	I ricinus contig 93
gi|309318040|gb|GU074605.1	5	0	I ricinus contig 93	437	I ricinus contig 93	769.521	I ricinus contig 93
gi|309318039|gb|GU074604.1	5	0	I ricinus contig 93	437	I ricinus contig 93	778.538	I ricinus contig 93
gi|309318038|gb|GU074603.1	5	0	I ricinus contig 93	437	I ricinus contig 93	762.308	I ricinus contig 93
gi|309318037|gb|GU074602.1	5	0	I ricinus contig 93	437	I ricinus contig 93	769.521	I ricinus contig 93
gi|309318036|gb|GU074601.1	5	0	I ricinus contig 93	437	I ricinus contig 93	780.342	I ricinus contig 93
gi|309318035|gb|GU074600.1	5	0	I ricinus contig 93	437	I ricinus contig 93	771.325	I ricinus contig 93
gi|309318034|gb|GU074599.1	5	0	I ricinus contig 93	437	I ricinus contig 93	774.932	I ricinus contig 93
gi|309318033|gb|GU074598.1	5	0	I ricinus contig 93	437	I ricinus contig 93	780.342	I ricinus contig 93
gi|309318032|gb|GU074597.1	5	0	I ricinus contig 93	437	I ricinus contig 93	780.342	I ricinus contig 93
gi|309318031|gb|GU074596.1	5	0	I ricinus contig 93	437	I ricinus contig 93	765.915	I ricinus contig 93
gi|309318030|gb|GU074595.1	5	0	I ricinus contig 93	437	I ricinus contig 93	783.948	I ricinus contig 93
gi|309318029|gb|GU074594.1	5	0	I ricinus contig 93	437	I ricinus contig 93	778.538	I ricinus contig 93
gi|309318028|gb|GU074593.1	5	0	I ricinus contig 93	437	I ricinus contig 93	767.718	I ricinus contig 93
gi|309318027|gb|GU074592.1	5	0	I ricinus contig 93	437	I ricinus contig 93	764.111	I ricinus contig 93
gi|309318026|gb|GU074591.1	5	0	I ricinus contig 93	437	I ricinus contig 93	767.718	I ricinus contig 93
gi|309318025|gb|GU074590.1	5	0	I ricinus contig 93	437	I ricinus contig 93	769.521	I ricinus contig 93
gi|309318024|gb|GU074589.1	5	0	I ricinus contig 93	437	I ricinus contig 93	769.521	I ricinus contig 93
gi|309318023|gb|GU074588.1	5	0	I ricinus contig 93	437	I ricinus contig 93	767.718	I ricinus contig 93
gi|168838752|gb|EU443438.1	5	7.10467e-139	I ricinus contig 93	279	I ricinus contig 93	495.409	I ricinus contig 93
gi|168838751|gb|EU443437.1	6	3.70975e-136	I ricinus contig 93	280	I ricinus contig 93	486.393	I ricinus contig 93
gi|168838750|gb|EU443436.1	5	8.75912e-138	I ricinus contig 93	280	I ricinus contig 93	491.803	I ricinus contig 93
gi|168838749|gb|EU443435.1	6	3.70975e-136	I ricinus contig 93	280	I ricinus contig 93	486.393	I ricinus contig 93
gi|168838748|gb|EU443434.1	5	8.23612e-132	I ricinus contig 93	280	I ricinus contig 93	471.966	I ricinus contig 93
gi|168838747|gb|EU443433.1	6	2.52167e-119	I ricinus contig 93	280	I ricinus contig 93	430.488	I ricinus contig 93
gi|168838746|gb|EU443432.1	6	5.92518e-140	I ricinus contig 93	280	I ricinus contig 93	499.016	I ricinus contig 93
gi|168838717|gb|EU443403.1	5	6.74591e-95	I ricinus contig 93	283	I ricinus contig 93	349.336	I ricinus contig 93
gi|168838716|gb|EU443402.1	5	6.74591e-95	I ricinus contig 93	283	I ricinus contig 93	349.336	I ricinus contig 93
gi|168838715|gb|EU443401.1	6	1.9217e-133	I ricinus contig 93	279	I ricinus contig 93	477.376	I ricinus contig 93
gi|168838714|gb|EU443400.1	6	6.81385e-133	I ricinus contig 93	282	I ricinus contig 93	475.572	I ricinus contig 93
gi|168838713|gb|EU443399.1	5	2.05995e-139	I ricinus contig 93	281	I ricinus contig 93	497.213	I ricinus contig 93
gi|168838712|gb|EU443398.1	6	1.69091e-140	I ricinus contig 93	281	I ricinus contig 93	500.819	I ricinus contig 93
gi|168838711|gb|EU443397.1	6	1.79984e-127	I ricinus contig 93	270	I ricinus contig 93	457.539	I ricinus contig 93
gi|168838710|gb|EU443396.1	6	9.99415e-131	I ricinus contig 93	282	I ricinus contig 93	468.359	I ricinus contig 93
gi|300387729|gb|HM208308.1	5	0	I ricinus contig 404	419	I ricinus contig 404	684.763	I ricinus contig 404
gi|297660262|gb|HM055904.1	5	0	I ricinus contig 404	389	I ricinus contig 404	693.78	I ricinus contig 404
gi|297660261|gb|HM055903.1	5	0	I ricinus contig 404	419	I ricinus contig 404	717.224	I ricinus contig 404
gi|297660260|gb|HM055902.1	5	0	I ricinus contig 404	419	I ricinus contig 404	744.274	I ricinus contig 404
gi|297660259|gb|HM055901.1	5	1.66414e-127	I ricinus contig 404	268	I ricinus contig 404	457.539	I ricinus contig 404
gi|12006997|gb|AF303988.1	4	9.617e-59	I ricinus contig 102	181	I ricinus contig 102	228.511	I ricinus contig 102
gi|166162227|gb|EU384705.1	42	0	I ricinus contig 174143	977	I ricinus contig 174143	1739.73	I ricinus contig 174143
gi|33090155|gb|AY327035.1	6	0	I ricinus contig 147	405	I ricinus contig 147	695.583	I ricinus contig 147
gi|62002679|gb|AY945499.1	5	4.15139e-136	I ricinus contig 93	274	I ricinus contig 93	486.393	I ricinus contig 93
gi|62002678|gb|AY945498.1	5	1.18517e-136	I ricinus contig 93	274	I ricinus contig 93	488.196	I ricinus contig 93
gi|62002677|gb|AY945497.1	5	1.18517e-136	I ricinus contig 93	274	I ricinus contig 93	488.196	I ricinus contig 93
gi|62002676|gb|AY945496.1	5	1.18517e-136	I ricinus contig 93	274	I ricinus contig 93	488.196	I ricinus contig 93
gi|62002675|gb|AY945495.1	5	1.18517e-136	I ricinus contig 93	274	I ricinus contig 93	488.196	I ricinus contig 93
gi|62002674|gb|AY945494.1	5	4.12195e-136	I ricinus contig 93	274	I ricinus contig 93	486.393	I ricinus contig 93
gi|62002673|gb|AY945493.1	5	3.3835e-137	I ricinus contig 93	274	I ricinus contig 93	489.999	I ricinus contig 93
gi|62002672|gb|AY945492.1	5	1.44384e-135	I ricinus contig 93	274	I ricinus contig 93	484.589	I ricinus contig 93
gi|62002671|gb|AY945491.1	5	7.95723e-139	I ricinus contig 93	274	I ricinus contig 93	495.409	I ricinus contig 93
gi|62002670|gb|AY945490.1	5	1.44384e-135	I ricinus contig 93	274	I ricinus contig 93	484.589	I ricinus contig 93
gi|62002669|gb|AY945489.1	5	1.18517e-136	I ricinus contig 93	274	I ricinus contig 93	488.196	I ricinus contig 93
gi|62002668|gb|AY945488.1	5	4.12195e-136	I ricinus contig 93	274	I ricinus contig 93	486.393	I ricinus contig 93
gi|62002667|gb|AY945487.1	5	1.18517e-136	I ricinus contig 93	274	I ricinus contig 93	488.196	I ricinus contig 93
gi|62002666|gb|AY945486.1	5	1.18517e-136	I ricinus contig 93	274	I ricinus contig 93	488.196	I ricinus contig 93
gi|62002665|gb|AY945485.1	5	7.95723e-139	I ricinus contig 93	274	I ricinus contig 93	495.409	I ricinus contig 93
gi|62002664|gb|AY945484.1	5	3.3835e-137	I ricinus contig 93	274	I ricinus contig 93	489.999	I ricinus contig 93
gi|62002663|gb|AY945483.1	5	4.12195e-136	I ricinus contig 93	274	I ricinus contig 93	486.393	I ricinus contig 93
gi|62002662|gb|AY945482.1	5	1.18517e-136	I ricinus contig 93	274	I ricinus contig 93	488.196	I ricinus contig 93
gi|62002661|gb|AY945481.1	5	7.95723e-139	I ricinus contig 93	274	I ricinus contig 93	495.409	I ricinus contig 93
gi|62002660|gb|AY945480.1	5	1.18517e-136	I ricinus contig 93	274	I ricinus contig 93	488.196	I ricinus contig 93
gi|62002659|gb|AY945479.1	5	1.18517e-136	I ricinus contig 93	274	I ricinus contig 93	488.196	I ricinus contig 93
gi|62002658|gb|AY945478.1	5	1.18517e-136	I ricinus contig 93	274	I ricinus contig 93	488.196	I ricinus contig 93
gi|62002657|gb|AY945477.1	5	1.18517e-136	I ricinus contig 93	274	I ricinus contig 93	488.196	I ricinus contig 93
gi|62002656|gb|AY945476.1	5	7.95723e-139	I ricinus contig 93	274	I ricinus contig 93	495.409	I ricinus contig 93
gi|62002655|gb|AY945475.1	5	1.18517e-136	I ricinus contig 93	274	I ricinus contig 93	488.196	I ricinus contig 93
gi|62002654|gb|AY945474.1	5	5.05743e-135	I ricinus contig 93	274	I ricinus contig 93	482.786	I ricinus contig 93
gi|62002653|gb|AY945473.1	5	0	I ricinus contig 147	379	I ricinus contig 147	666.729	I ricinus contig 147
gi|62002652|gb|AY945472.1	5	0	I ricinus contig 147	379	I ricinus contig 147	663.123	I ricinus contig 147
gi|62002651|gb|AY945471.1	5	0	I ricinus contig 147	379	I ricinus contig 147	672.139	I ricinus contig 147
gi|62002650|gb|AY945470.1	5	0	I ricinus contig 147	379	I ricinus contig 147	673.943	I ricinus contig 147
gi|62002649|gb|AY945469.1	5	0	I ricinus contig 147	379	I ricinus contig 147	672.139	I ricinus contig 147
gi|62002648|gb|AY945468.1	5	0	I ricinus contig 147	379	I ricinus contig 147	675.746	I ricinus contig 147
gi|62002647|gb|AY945467.1	5	0	I ricinus contig 147	379	I ricinus contig 147	679.353	I ricinus contig 147
gi|62002646|gb|AY945466.1	5	0	I ricinus contig 147	379	I ricinus contig 147	670.336	I ricinus contig 147
gi|62002645|gb|AY945465.1	5	0	I ricinus contig 147	379	I ricinus contig 147	670.336	I ricinus contig 147
gi|62002644|gb|AY945464.1	5	0	I ricinus contig 147	379	I ricinus contig 147	684.763	I ricinus contig 147
gi|62002643|gb|AY945463.1	5	0	I ricinus contig 147	379	I ricinus contig 147	673.943	I ricinus contig 147
gi|62002642|gb|AY945462.1	5	0	I ricinus contig 147	379	I ricinus contig 147	679.353	I ricinus contig 147
gi|62002641|gb|AY945461.1	5	0	I ricinus contig 147	379	I ricinus contig 147	652.302	I ricinus contig 147
gi|62002640|gb|AY945460.1	5	0	I ricinus contig 147	379	I ricinus contig 147	675.746	I ricinus contig 147
gi|62002639|gb|AY945459.1	5	0	I ricinus contig 147	379	I ricinus contig 147	672.139	I ricinus contig 147
gi|62002638|gb|AY945458.1	5	0	I ricinus contig 147	379	I ricinus contig 147	668.533	I ricinus contig 147
gi|62002637|gb|AY945457.1	5	0	I ricinus contig 147	379	I ricinus contig 147	670.336	I ricinus contig 147
gi|62002636|gb|AY945456.1	5	0	I ricinus contig 147	379	I ricinus contig 147	672.139	I ricinus contig 147
gi|62002635|gb|AY945455.1	5	0	I ricinus contig 147	379	I ricinus contig 147	664.926	I ricinus contig 147
gi|62002634|gb|AY945454.1	5	0	I ricinus contig 147	379	I ricinus contig 147	664.926	I ricinus contig 147
gi|62002633|gb|AY945453.1	5	0	I ricinus contig 147	379	I ricinus contig 147	663.123	I ricinus contig 147
gi|62002632|gb|AY945452.1	5	0	I ricinus contig 147	379	I ricinus contig 147	672.139	I ricinus contig 147
gi|62002631|gb|AY945451.1	5	0	I ricinus contig 147	379	I ricinus contig 147	672.139	I ricinus contig 147
gi|62002630|gb|AY945450.1	5	0	I ricinus contig 147	379	I ricinus contig 147	661.319	I ricinus contig 147
gi|62002629|gb|AY945449.1	5	0	I ricinus contig 147	379	I ricinus contig 147	668.533	I ricinus contig 147
gi|62002628|gb|AY945448.1	5	0	I ricinus contig 147	379	I ricinus contig 147	664.926	I ricinus contig 147
gi|62002626|gb|AY945447.1	7	0	I ricinus contig 147	1520	I ricinus contig 147	2727.98	I ricinus contig 147
gi|62002624|gb|AY945446.1	7	0	I ricinus contig 147	1520	I ricinus contig 147	2727.98	I ricinus contig 147
gi|62002622|gb|AY945445.1	7	0	I ricinus contig 147	1520	I ricinus contig 147	2709.95	I ricinus contig 147
gi|62002620|gb|AY945444.1	7	0	I ricinus contig 147	1520	I ricinus contig 147	2709.95	I ricinus contig 147
gi|62002618|gb|AY945443.1	7	0	I ricinus contig 147	1520	I ricinus contig 147	2727.98	I ricinus contig 147
gi|62002616|gb|AY945442.1	7	0	I ricinus contig 147	1520	I ricinus contig 147	2718.96	I ricinus contig 147
gi|62002614|gb|AY945441.1	6	0	I ricinus contig 147	1520	I ricinus contig 147	2706.34	I ricinus contig 147
gi|62002612|gb|AY945440.1	7	0	I ricinus contig 147	1520	I ricinus contig 147	2724.37	I ricinus contig 147
gi|62002610|gb|AY945439.1	7	0	I ricinus contig 147	1520	I ricinus contig 147	2727.98	I ricinus contig 147
gi|62002608|gb|AY945438.1	7	0	I ricinus contig 147	1520	I ricinus contig 147	2724.37	I ricinus contig 147
gi|62002606|gb|AY945437.1	7	0	I ricinus contig 147	1520	I ricinus contig 147	2727.98	I ricinus contig 147
gi|62002604|gb|AY945436.1	7	0	I ricinus contig 147	1520	I ricinus contig 147	2718.96	I ricinus contig 147
gi|62002602|gb|AY945435.1	7	0	I ricinus contig 147	1520	I ricinus contig 147	2724.37	I ricinus contig 147
gi|62002600|gb|AY945434.1	7	0	I ricinus contig 147	1520	I ricinus contig 147	2724.37	I ricinus contig 147
gi|62002598|gb|AY945433.1	7	0	I ricinus contig 147	1520	I ricinus contig 147	2727.98	I ricinus contig 147
gi|62002596|gb|AY945432.1	7	0	I ricinus contig 147	1520	I ricinus contig 147	2724.37	I ricinus contig 147
gi|62002594|gb|AY945431.1	7	0	I ricinus contig 147	1520	I ricinus contig 147	2724.37	I ricinus contig 147
gi|62002592|gb|AY945430.1	7	0	I ricinus contig 147	1520	I ricinus contig 147	2724.37	I ricinus contig 147
gi|62002590|gb|AY945429.1	7	0	I ricinus contig 147	1520	I ricinus contig 147	2724.37	I ricinus contig 147
gi|62002588|gb|AY945428.1	7	0	I ricinus contig 147	1520	I ricinus contig 147	2691.91	I ricinus contig 147
gi|62002586|gb|AY945427.1	7	0	I ricinus contig 147	1520	I ricinus contig 147	2727.98	I ricinus contig 147
gi|62002584|gb|AY945426.1	7	0	I ricinus contig 147	1520	I ricinus contig 147	2724.37	I ricinus contig 147
gi|62002582|gb|AY945425.1	7	0	I ricinus contig 147	1520	I ricinus contig 147	2724.37	I ricinus contig 147
gi|62002580|gb|AY945424.1	6	0	I ricinus contig 147	1520	I ricinus contig 147	2706.34	I ricinus contig 147
gi|62002578|gb|AY945423.1	7	0	I ricinus contig 147	1520	I ricinus contig 147	2718.96	I ricinus contig 147
gi|62002576|gb|AY945422.1	7	0	I ricinus contig 147	1520	I ricinus contig 147	2727.98	I ricinus contig 147
gi|154845458|gb|EU043231.1	6	2.40823e-97	I ricinus contig 188526	411	I ricinus contig 188526	360.157	I ricinus contig 188526
gi|56645760|gb|AY690420.1	5	0	I ricinus contig 102	684	I ricinus contig 102	1234.79	I ricinus contig 102
gi|606737|gb|U14155.1|IRU14155	5	2.87485e-170	I ricinus contig 93	338	I ricinus contig 93	600.005	I ricinus contig 93
gi|606736|gb|U14154.1|IRU14154	6	2.35982e-171	I ricinus contig 93	338	I ricinus contig 93	603.611	I ricinus contig 93
gi|7707401|dbj|D88884.1	6	0	I ricinus contig 404	389	I ricinus contig 404	677.55	I ricinus contig 404
gi|7707400|dbj|D88883.1	6	0	I ricinus contig 404	389	I ricinus contig 404	670.336	I ricinus contig 404
gi|7707399|dbj|D88882.1	6	0	I ricinus contig 404	389	I ricinus contig 404	672.139	I ricinus contig 404
gi|7707398|dbj|D88881.1	6	5.19403e-178	I ricinus contig 404	385	I ricinus contig 404	627.055	I ricinus contig 404
gi|7707397|dbj|D88880.1	6	0	I ricinus contig 404	389	I ricinus contig 404	657.713	I ricinus contig 404
gi|7707396|dbj|D88879.1	6	0	I ricinus contig 404	389	I ricinus contig 404	681.156	I ricinus contig 404
gi|7707395|dbj|D88878.1	6	0	I ricinus contig 404	389	I ricinus contig 404	682.96	I ricinus contig 404
gi|556067119|gb|GANP01007882.1	5	0	I ricinus contig 115773	1566	I ricinus contig 115773	2810.93	I ricinus contig 115773
gi|305380994|gb|HM213905.1	32	3.89497e-53	I ricinus contig 71267	193	I ricinus contig 132916	212.28	I ricinus contig 71267
gi|544190738|gb|KF197136.1	23	0	I ricinus contig 147	11976	I ricinus contig 147	21414.5	I ricinus contig 147
gi|544190724|gb|KF197135.1	23	0	I ricinus contig 147	11976	I ricinus contig 147	21346	I ricinus contig 147
gi|544190710|gb|KF197134.1	22	0	I ricinus contig 147	11976	I ricinus contig 147	21380.2	I ricinus contig 147
gi|544190696|gb|KF197133.1	23	0	I ricinus contig 147	11976	I ricinus contig 147	21410.9	I ricinus contig 147
gi|544190682|gb|KF197132.1	24	0	I ricinus contig 147	11976	I ricinus contig 147	21412.7	I ricinus contig 147
gi|544190668|gb|KF197131.1	24	0	I ricinus contig 147	11976	I ricinus contig 147	21418.1	I ricinus contig 147
gi|544190654|gb|KF197130.1	21	0	I ricinus contig 147	11976	I ricinus contig 147	21382	I ricinus contig 147
gi|544190640|gb|KF197129.1	23	0	I ricinus contig 147	11976	I ricinus contig 147	21398.3	I ricinus contig 147
gi|544190626|gb|KF197128.1	23	0	I ricinus contig 147	11976	I ricinus contig 147	21414.5	I ricinus contig 147
gi|544190612|gb|KF197127.1	23	0	I ricinus contig 147	11976	I ricinus contig 147	21418.1	I ricinus contig 147
gi|544190598|gb|KF197126.1	22	0	I ricinus contig 147	11976	I ricinus contig 147	21189.1	I ricinus contig 147
gi|544190584|gb|KF197125.1	23	0	I ricinus contig 147	11976	I ricinus contig 147	21418.1	I ricinus contig 147
gi|544190570|gb|KF197124.1	24	0	I ricinus contig 147	11976	I ricinus contig 147	21418.1	I ricinus contig 147
gi|544190556|gb|KF197123.1	23	0	I ricinus contig 147	11976	I ricinus contig 147	21425.3	I ricinus contig 147
gi|544190542|gb|KF197122.1	24	0	I ricinus contig 147	11967	I ricinus contig 147	21412.7	I ricinus contig 147
gi|544190528|gb|KF197121.1	24	0	I ricinus contig 147	11976	I ricinus contig 147	21425.3	I ricinus contig 147
gi|544190514|gb|KF197120.1	23	0	I ricinus contig 147	11976	I ricinus contig 147	21414.5	I ricinus contig 147
gi|544190500|gb|KF197119.1	23	0	I ricinus contig 147	11976	I ricinus contig 147	21414.5	I ricinus contig 147
gi|544190486|gb|KF197118.1	23	0	I ricinus contig 147	11976	I ricinus contig 147	21414.5	I ricinus contig 147
gi|544190472|gb|KF197117.1	23	0	I ricinus contig 147	11976	I ricinus contig 147	21355	I ricinus contig 147
gi|544190458|gb|KF197116.1	23	0	I ricinus contig 147	11976	I ricinus contig 147	21409.1	I ricinus contig 147
gi|544190444|gb|KF197115.1	23	0	I ricinus contig 147	11974	I ricinus contig 147	21410.9	I ricinus contig 147
gi|544190430|gb|KF197114.1	24	0	I ricinus contig 147	11974	I ricinus contig 147	21437.9	I ricinus contig 147
gi|585635465|gb|KF531922.1	5	1.02855e-16	I ricinus contig 55715	63	I ricinus contig 76389	89.6514	I ricinus contig 55715
gi|556067247|gb|GANP01007818.1	5	0.63533	I ricinus contig 113849	30	I ricinus contig 113849	37.3537	I ricinus contig 113849
gi|542428564|gb|KF152936.1	6	6.66184e-11	I ricinus contig 190566	66	I ricinus contig 190566	69.8143	I ricinus contig 190566
gi|432332312|ref|NC_018369.2	23	0	I ricinus contig 147	11976	I ricinus contig 147	19715.7	I ricinus contig 147
gi|507414722|emb|HE798555.1	5	6.89388e-126	I ricinus contig 93	255	I ricinus contig 93	452.129	I ricinus contig 93
gi|507414721|emb|HE798554.1	5	2.99592e-124	I ricinus contig 93	255	I ricinus contig 93	446.718	I ricinus contig 93
gi|442756936|gb|GADI01003181.1	19	8.01218e-91	I ricinus contig 43914	187	I ricinus contig 43914	338.516	I ricinus contig 43914
gi|442753554|gb|GADI01004871.1	5	0.63533	I ricinus contig 113849	30	I ricinus contig 113849	37.3537	I ricinus contig 113849
gi|425885012|gb|JX846919.1	6	8.2518e-10	I ricinus contig 190566	70	I ricinus contig 190566	66.2076	I ricinus contig 190566
gi|410173884|gb|JN248424.2	23	0	I ricinus contig 147	11976	I ricinus contig 147	19715.7	I ricinus contig 147
gi|55785680|dbj|AB161437.1	5	7.77234e-116	I ricinus contig 93	238	I ricinus contig 93	419.668	I ricinus contig 93
gi|55785679|dbj|AB161436.1	6	0	I ricinus contig 147	399	I ricinus contig 147	699.19	I ricinus contig 147
gi|288904132|gb|GU363548.1	6	9.22759e-113	I ricinus contig 207808	232	I ricinus contig 207808	410.651	I ricinus contig 207808
gi|288904130|gb|GU363547.1	6	5.10364e-116	I ricinus contig 207808	233	I ricinus contig 207808	421.471	I ricinus contig 207808
gi|288904128|gb|GU363546.1	6	1.3695e-110	I ricinus contig 207808	233	I ricinus contig 207808	403.438	I ricinus contig 207808
gi|288904126|gb|GU363545.1	6	2.64375e-113	I ricinus contig 207808	233	I ricinus contig 207808	412.454	I ricinus contig 207808
gi|288904124|gb|GU363544.1	6	2.64375e-113	I ricinus contig 207808	233	I ricinus contig 207808	412.454	I ricinus contig 207808
gi|288904122|gb|GU363543.1	6	1.12415e-111	I ricinus contig 207808	233	I ricinus contig 207808	407.044	I ricinus contig 207808
gi|288904120|gb|GU363542.1	6	2.17012e-114	I ricinus contig 207808	233	I ricinus contig 207808	416.061	I ricinus contig 207808
gi|288904118|gb|GU363541.1	6	5.10364e-116	I ricinus contig 207808	233	I ricinus contig 207808	421.471	I ricinus contig 207808
gi|288904116|gb|GU363540.1	6	2.17012e-114	I ricinus contig 207808	233	I ricinus contig 207808	416.061	I ricinus contig 207808
gi|288904114|gb|GU363539.1	6	5.82324e-109	I ricinus contig 207808	233	I ricinus contig 207808	398.027	I ricinus contig 207808
gi|288904112|gb|GU363538.1	6	8.09443e-101	I ricinus contig 207808	233	I ricinus contig 207808	370.977	I ricinus contig 207808
gi|47551467|gb|AY341424.1	7	2.79167e-61	I ricinus contig 26542	163	I ricinus contig 184483	239.331	I ricinus contig 26542
gi|45593709|gb|AY556535.1	8	2.2568e-72	I ricinus contig 197679	240	I ricinus contig 197679	275.398	I ricinus contig 197679
gi|37575342|gb|AY341423.1	5	5.04802e-79	I ricinus contig 207697	174	I ricinus contig 207697	297.039	I ricinus contig 207697
gi|3192912|gb|AF068224.1	5	9.00313e-105	I ricinus contig 142545	215	I ricinus contig 142545	383.6	I ricinus contig 142545
gi|170285598|emb|AM747810.1	5	1.87931e-79	I ricinus contig 15557	176	I ricinus contig 15557	300.646	I ricinus contig 15557
gi|170285596|emb|AM747809.1	9	5.42049e-67	I ricinus contig 196994	146	I ricinus contig 196994	259.168	I ricinus contig 196994
gi|170285594|emb|AM747808.1	10	1.12053e-56	I ricinus contig 81333	157	I ricinus contig 81333	224.904	I ricinus contig 81333
gi|170285592|emb|AM747807.1	7	1.25125e-68	I ricinus contig 68210	163	I ricinus contig 107960	264.578	I ricinus contig 68210
gi|170285590|emb|AM747806.1	7	1.42768e-61	I ricinus contig 18285	163	I ricinus contig 107960	241.134	I ricinus contig 18285
gi|157041110|dbj|AB360397.1	5	0.223595	I ricinus contig 98425	40	I ricinus contig 98425	39.157	I ricinus contig 98425
gi|112806939|dbj|AB269881.1	6	2.48288e-153	I ricinus contig 140815	343	I ricinus contig 140815	544.1	I ricinus contig 140815
gi|58532806|gb|AY643518.3	5	1.38795e-110	I ricinus contig 35253	362	I ricinus contig 172018	403.438	I ricinus contig 35253
gi|2546986|emb|Z97882.1	6	0	I ricinus contig 93	383	I ricinus contig 93	686.566	I ricinus contig 93
