# Supplementary material for: Integration of Ixodes ricinus genome sequencing with transcriptome and proteome annotation of the naïve midgut
Source: BMC Genomics. 2015 Oct 28;16:871. doi: 10.1186/s12864-015-1981-7 (PMC4625525; doi:10.1186/s12864-015-1981-7)
Supplement: Additional file 4: — Homology comparison to Acari genomes (except I. scapularis ). A description of the best match including e-value, identity, bit score and hit length of a homology comparison against all Acari genomes registered at NCBI Genbank at the time of analysis except I. scapularis, namely Dermatophagoides farinae, Metaseiulus occidentalis, Rhipicephalus microplus, Tetranychus urticae and Varroa destructor, are listed for each contig. (XLSX 1023 kb) [file 12864_2015_1981_MOESM4_ESM.xlsx]

## Sheet: Sheet 1
Query	Number of hits	Lowest E-value	Accession (E-value)	Description (E-value)	Greatest identity %	Accession (identity %)	Description (identity %)	Greatest hit length	Accession (hit length)	Description (hit length)	Greatest bit score	Accession (bit score)	Description (bit score)
I ricinus contig 6219	5	0	ADMZ02045503	Rhipicephalus microplus strain Deutsch Ctg14095, whole genome shotgun sequence	97.5758	ADMZ02045503	Rhipicephalus microplus strain Deutsch Ctg14095, whole genome shotgun sequence	1114	ADMZ02045503	Rhipicephalus microplus strain Deutsch Ctg14095, whole genome shotgun sequence	1856.08	ADMZ02045503	Rhipicephalus microplus strain Deutsch Ctg14095, whole genome shotgun sequence
I ricinus contig 18698	3	0	ADMZ02103787	Rhipicephalus microplus strain Deutsch Ctg35715, whole genome shotgun sequence	98.7654	ADMZ02081911	Rhipicephalus microplus strain Deutsch Ctg17372, whole genome shotgun sequence	525	ADMZ02103787	Rhipicephalus microplus strain Deutsch Ctg35715, whole genome shotgun sequence	887.047	ADMZ02103787	Rhipicephalus microplus strain Deutsch Ctg35715, whole genome shotgun sequence
I ricinus contig 144619	2	8.52963e-10	ADDG01080905	Varroa destructor strain Korean VDK00081618-1353, whole genome shotgun sequence	100	ADDG01080905	Varroa destructor strain Korean VDK00081618-1353, whole genome shotgun sequence	36	ADDG01080905	Varroa destructor strain Korean VDK00081618-1353, whole genome shotgun sequence	69.9041	ADDG01080905	Varroa destructor strain Korean VDK00081618-1353, whole genome shotgun sequence
I ricinus contig 163671	2	1.42556e-09	KN266250	Dermatophagoides farinae isolate Derf unplaced genomic scaffold scaffold_36, whole genome shotgun sequence	100	KN266250	Dermatophagoides farinae isolate Derf unplaced genomic scaffold scaffold_36, whole genome shotgun sequence	36	KN266250	Dermatophagoides farinae isolate Derf unplaced genomic scaffold scaffold_36, whole genome shotgun sequence	69.9041	KN266250	Dermatophagoides farinae isolate Derf unplaced genomic scaffold scaffold_36, whole genome shotgun sequence
I ricinus contig 9764	1	6.66609e-10	KN266360	Dermatophagoides farinae isolate Derf unplaced genomic scaffold scaffold_158, whole genome shotgun sequence	100	KN266360	Dermatophagoides farinae isolate Derf unplaced genomic scaffold scaffold_158, whole genome shotgun sequence	36	KN266360	Dermatophagoides farinae isolate Derf unplaced genomic scaffold scaffold_158, whole genome shotgun sequence	69.9041	KN266360	Dermatophagoides farinae isolate Derf unplaced genomic scaffold scaffold_158, whole genome shotgun sequence
I ricinus contig 15868	1	0	ADMZ02082759	Rhipicephalus microplus strain Deutsch Ctg174494, whole genome shotgun sequence	98.9275	ADMZ02082759	Rhipicephalus microplus strain Deutsch Ctg174494, whole genome shotgun sequence	1957	ADMZ02082759	Rhipicephalus microplus strain Deutsch Ctg174494, whole genome shotgun sequence	3605.73	ADMZ02082759	Rhipicephalus microplus strain Deutsch Ctg174494, whole genome shotgun sequence
I ricinus contig 44944	1	8.47968e-10	ADDG01007856	Varroa destructor strain Korean VDK00007901-4468, whole genome shotgun sequence	100	ADDG01007856	Varroa destructor strain Korean VDK00007901-4468, whole genome shotgun sequence	36	ADDG01007856	Varroa destructor strain Korean VDK00007901-4468, whole genome shotgun sequence	69.9041	ADDG01007856	Varroa destructor strain Korean VDK00007901-4468, whole genome shotgun sequence
I ricinus contig 60561	1	3.13875e-12	ADMZ02103625	Rhipicephalus microplus strain Deutsch Ctg3556, whole genome shotgun sequence	97.6744	ADMZ02103625	Rhipicephalus microplus strain Deutsch Ctg3556, whole genome shotgun sequence	43	ADMZ02103625	Rhipicephalus microplus strain Deutsch Ctg3556, whole genome shotgun sequence	77.5949	ADMZ02103625	Rhipicephalus microplus strain Deutsch Ctg3556, whole genome shotgun sequence
I ricinus contig 152762	1	9.69106e-10	ADDG01108875	Varroa destructor strain Korean VDK00110621-960, whole genome shotgun sequence	100	ADDG01108875	Varroa destructor strain Korean VDK00110621-960, whole genome shotgun sequence	36	ADDG01108875	Varroa destructor strain Korean VDK00110621-960, whole genome shotgun sequence	69.9041	ADDG01108875	Varroa destructor strain Korean VDK00110621-960, whole genome shotgun sequence
I ricinus contig 180590	1	2.67637e-10	KN266233	Dermatophagoides farinae isolate Derf unplaced genomic scaffold scaffold_14, whole genome shotgun sequence	100	KN266233	Dermatophagoides farinae isolate Derf unplaced genomic scaffold scaffold_14, whole genome shotgun sequence	37	KN266233	Dermatophagoides farinae isolate Derf unplaced genomic scaffold scaffold_14, whole genome shotgun sequence	71.8268	KN266233	Dermatophagoides farinae isolate Derf unplaced genomic scaffold scaffold_14, whole genome shotgun sequence
I ricinus contig 185927	1	4.44206e-11	KN266528	Dermatophagoides farinae isolate Derf unplaced genomic scaffold scaffold_331, whole genome shotgun sequence	100	KN266528	Dermatophagoides farinae isolate Derf unplaced genomic scaffold scaffold_331, whole genome shotgun sequence	38	KN266528	Dermatophagoides farinae isolate Derf unplaced genomic scaffold scaffold_331, whole genome shotgun sequence	73.7495	KN266528	Dermatophagoides farinae isolate Derf unplaced genomic scaffold scaffold_331, whole genome shotgun sequence
I ricinus contig 207029	1	7.12216e-10	ADMZ02028525	Rhipicephalus microplus strain Deutsch Ctg125677, whole genome shotgun sequence	100	ADMZ02028525	Rhipicephalus microplus strain Deutsch Ctg125677, whole genome shotgun sequence	36	ADMZ02028525	Rhipicephalus microplus strain Deutsch Ctg125677, whole genome shotgun sequence	69.9041	ADMZ02028525	Rhipicephalus microplus strain Deutsch Ctg125677, whole genome shotgun sequence
I ricinus contig 219788	1	5.15221e-26	ADDG01112544	Varroa destructor strain Korean VDK00114533-916, whole genome shotgun sequence	92.6829	ADDG01112544	Varroa destructor strain Korean VDK00114533-916, whole genome shotgun sequence	82	ADDG01112544	Varroa destructor strain Korean VDK00114533-916, whole genome shotgun sequence	123.739	ADDG01112544	Varroa destructor strain Korean VDK00114533-916, whole genome shotgun sequence
I ricinus contig 33	0		not available	not available		not available	not available		not available	not available		not available	not available
I ricinus contig 90	0		not available	not available		not available	not available		not available	not available		not available	not available
I ricinus contig 92	0		not available	not available		not available	not available		not available	not available		not available	not available
I ricinus contig 101	0		not available	not available		not available	not available		not available	not available		not available	not available
I ricinus contig 110	0		not available	not available		not available	not available		not available	not available		not available	not available
I ricinus contig 153	0		not available	not available		not available	not available		not available	not available		not available	not available
I ricinus contig 158	0		not available	not available		not available	not available		not available	not available		not available	not available
I ricinus contig 190	0		not available	not available		not available	not available		not available	not available		not available	not available
I ricinus contig 224	0		not available	not available		not available	not available		not available	not available		not available	not available
I ricinus contig 266	0		not available	not available		not available	not available		not available	not available		not available	not available
I ricinus contig 302	0		not available	not available		not available	not available		not available	not available		not available	not available
I ricinus contig 326	0		not available	not available		not available	not available		not available	not available		not available	not available
I ricinus contig 347	0		not available	not available		not available	not available		not available	not available		not available	not available
I ricinus contig 386	0		not available	not available		not available	not available		not available	not available		not available	not available
I ricinus contig 394	0		not available	not available		not available	not available		not available	not available		not available	not available
I ricinus contig 410	0		not available	not available		not available	not available		not available	not available		not available	not available
I ricinus contig 421	0		not available	not available		not available	not available		not available	not available		not available	not available
I ricinus contig 423	0		not available	not available		not available	not available		not available	not available		not available	not available
I ricinus contig 461	0		not available	not available		not available	not available		not available	not available		not available	not available
I ricinus contig 476	0		not available	not available		not available	not available		not available	not available		not available	not available
I ricinus contig 543	0		not available	not available		not available	not available		not available	not available		not available	not available
I ricinus contig 577	0		not available	not available		not available	not available		not available	not available		not available	not available
I ricinus contig 596	0		not available	not available		not available	not available		not available	not available		not available	not available
I ricinus contig 600	0		not available	not available		not available	not available		not available	not available		not available	not available
I ricinus contig 637	0		not available	not available		not available	not available		not available	not available		not available	not available
I ricinus contig 661	0		not available	not available		not available	not available		not available	not available		not available	not available
I ricinus contig 702	0		not available	not available		not available	not available		not available	not available		not available	not available
I ricinus contig 704	0		not available	not available		not available	not available		not available	not available		not available	not available
I ricinus contig 731	0		not available	not available		not available	not available		not available	not available		not available	not available
I ricinus contig 751	0		not available	not available		not available	not available		not available	not available		not available	not available
I ricinus contig 779	0		not available	not available		not available	not available		not available	not available		not available	not available
I ricinus contig 803	0		not available	not available		not available	not available		not available	not available		not available	not available
I ricinus contig 804	0		not available	not available		not available	not available		not available	not available		not available	not available
I ricinus contig 813	0		not available	not available		not available	not available		not available	not available		not available	not available
I ricinus contig 814	0		not available	not available		not available	not available		not available	not available		not available	not available
I ricinus contig 815	0		not available	not available		not available	not available		not available	not available		not available	not available
I ricinus contig 877	0		not available	not available		not available	not available		not available	not available		not available	not available
I ricinus contig 882	0		not available	not available		not available	not available		not available	not available		not available	not available
I ricinus contig 889	0		not available	not available		not available	not available		not available	not available		not available	not available
I ricinus contig 928	0		not available	not available		not available	not available		not available	not available		not available	not available
I ricinus contig 936	0		not available	not available		not available	not available		not available	not available		not available	not available
I ricinus contig 960	0		not available	not available		not available	not available		not available	not available		not available	not available
I ricinus contig 1017	0		not available	not available		not available	not available		not available	not available		not available	not available
I ricinus contig 1030	0		not available	not available		not available	not available		not available	not available		not available	not available
I ricinus contig 1044	0		not available	not available		not available	not available		not available	not available		not available	not available
I ricinus contig 1057	0		not available	not available		not available	not available		not available	not available		not available	not available
I ricinus contig 1085	0		not available	not available		not available	not available		not available	not available		not available	not available
I ricinus contig 1086	0		not available	not available		not available	not available		not available	not available		not available	not available
I ricinus contig 1096	0		not available	not available		not available	not available		not available	not available		not available	not available
I ricinus contig 1139	0		not available	not available		not available	not available		not available	not available		not available	not available
I ricinus contig 1147	0		not available	not available		not available	not available		not available	not available		not available	not available
I ricinus contig 1159	0		not available	not available		not available	not available		not available	not available		not available	not available
I ricinus contig 1162	0		not available	not available		not available	not available		not available	not available		not available	not available
I ricinus contig 1163	0		not available	not available		not available	not available		not available	not available		not available	not available
I ricinus contig 1183	0		not available	not available		not available	not available		not available	not available		not available	not available
I ricinus contig 1194	0		not available	not available		not available	not available		not available	not available		not available	not available
I ricinus contig 1214	0		not available	not available		not available	not available		not available	not available		not available	not available
I ricinus contig 1238	0		not available	not available		not available	not available		not available	not available		not available	not available
I ricinus contig 1264	0		not available	not available		not available	not available		not available	not available		not available	not available
I ricinus contig 1271	0		not available	not available		not available	not available		not available	not available		not available	not available
I ricinus contig 1274	0		not available	not available		not available	not available		not available	not available		not available	not available
I ricinus contig 1278	0		not available	not available		not available	not available		not available	not available		not available	not available
I ricinus contig 1375	0		not available	not available		not available	not available		not available	not available		not available	not available
I ricinus contig 1386	0		not available	not available		not available	not available		not available	not available		not available	not available
I ricinus contig 1409	0		not available	not available		not available	not available		not available	not available		not available	not available
I ricinus contig 1433	0		not available	not available		not available	not available		not available	not available		not available	not available
I ricinus contig 1435	0		not available	not available		not available	not available		not available	not available		not available	not available
I ricinus contig 1436	0		not available	not available		not available	not available		not available	not available		not available	not available
I ricinus contig 1446	0		not available	not available		not available	not available		not available	not available		not available	not available
I ricinus contig 1461	0		not available	not available		not available	not available		not available	not available		not available	not available
I ricinus contig 1478	0		not available	not available		not available	not available		not available	not available		not available	not available
I ricinus contig 1503	0		not available	not available		not available	not available		not available	not available		not available	not available
I ricinus contig 1518	0		not available	not available		not available	not available		not available	not available		not available	not available
I ricinus contig 1549	0		not available	not available		not available	not available		not available	not available		not available	not available
I ricinus contig 1565	0		not available	not available		not available	not available		not available	not available		not available	not available
I ricinus contig 1573	0		not available	not available		not available	not available		not available	not available		not available	not available
I ricinus contig 1585	0		not available	not available		not available	not available		not available	not available		not available	not available
I ricinus contig 1586	0		not available	not available		not available	not available		not available	not available		not available	not available
I ricinus contig 1597	0		not available	not available		not available	not available		not available	not available		not available	not available
I ricinus contig 1602	0		not available	not available		not available	not available		not available	not available		not available	not available
I ricinus contig 1609	0		not available	not available		not available	not available		not available	not available		not available	not available
I ricinus contig 1672	0		not available	not available		not available	not available		not available	not available		not available	not available
I ricinus contig 1703	0		not available	not available		not available	not available		not available	not available		not available	not available
I ricinus contig 1721	0		not available	not available		not available	not available		not available	not available		not available	not available
I ricinus contig 1731	0		not available	not available		not available	not available		not available	not available		not available	not available
I ricinus contig 1740	0		not available	not available		not available	not available		not available	not available		not available	not available
I ricinus contig 1750	0		not available	not available		not available	not available		not available	not available		not available	not available
I ricinus contig 1763	0		not available	not available		not available	not available		not available	not available		not available	not available
I ricinus contig 1782	0		not available	not available		not available	not available		not available	not available		not available	not available
I ricinus contig 1787	0		not available	not available		not available	not available		not available	not available		not available	not available
I ricinus contig 1814	0		not available	not available		not available	not available		not available	not available		not available	not available
I ricinus contig 1839	0		not available	not available		not available	not available		not available	not available		not available	not available
I ricinus contig 1847	0		not available	not available		not available	not available		not available	not available		not available	not available
I ricinus contig 1885	0		not available	not available		not available	not available		not available	not available		not available	not available
I ricinus contig 1893	0		not available	not available		not available	not available		not available	not available		not available	not available
I ricinus contig 1901	0		not available	not available		not available	not available		not available	not available		not available	not available
I ricinus contig 1910	0		not available	not available		not available	not available		not available	not available		not available	not available
I ricinus contig 1918	0		not available	not available		not available	not available		not available	not available		not available	not available
I ricinus contig 1924	0		not available	not available		not available	not available		not available	not available		not available	not available
I ricinus contig 1926	0		not available	not available		not available	not available		not available	not available		not available	not available
I ricinus contig 1942	0		not available	not available		not available	not available		not available	not available		not available	not available
I ricinus contig 1944	0		not available	not available		not available	not available		not available	not available		not available	not available
I ricinus contig 1989	0		not available	not available		not available	not available		not available	not available		not available	not available
I ricinus contig 1996	0		not available	not available		not available	not available		not available	not available		not available	not available
I ricinus contig 2012	0		not available	not available		not available	not available		not available	not available		not available	not available
I ricinus contig 2013	0		not available	not available		not available	not available		not available	not available		not available	not available
I ricinus contig 2016	0		not available	not available		not available	not available		not available	not available		not available	not available
I ricinus contig 2021	0		not available	not available		not available	not available		not available	not available		not available	not available
I ricinus contig 2030	0		not available	not available		not available	not available		not available	not available		not available	not available
I ricinus contig 2058	0		not available	not available		not available	not available		not available	not available		not available	not available
I ricinus contig 2066	0		not available	not available		not available	not available		not available	not available		not available	not available
I ricinus contig 2068	0		not available	not available		not available	not available		not available	not available		not available	not available
I ricinus contig 2078	0		not available	not available		not available	not available		not available	not available		not available	not available
I ricinus contig 2095	0		not available	not available		not available	not available		not available	not available		not available	not available
I ricinus contig 2099	0		not available	not available		not available	not available		not available	not available		not available	not available
I ricinus contig 2116	0		not available	not available		not available	not available		not available	not available		not available	not available
I ricinus contig 2154	0		not available	not available		not available	not available		not available	not available		not available	not available
I ricinus contig 2158	0		not available	not available		not available	not available		not available	not available		not available	not available
I ricinus contig 2194	0		not available	not available		not available	not available		not available	not available		not available	not available
I ricinus contig 2210	0		not available	not available		not available	not available		not available	not available		not available	not available
I ricinus contig 2222	0		not available	not available		not available	not available		not available	not available		not available	not available
I ricinus contig 2226	0		not available	not available		not available	not available		not available	not available		not available	not available
I ricinus contig 2233	0		not available	not available		not available	not available		not available	not available		not available	not available
I ricinus contig 2276	0		not available	not available		not available	not available		not available	not available		not available	not available
I ricinus contig 2278	0		not available	not available		not available	not available		not available	not available		not available	not available
I ricinus contig 2280	0		not available	not available		not available	not available		not available	not available		not available	not available
I ricinus contig 2287	0		not available	not available		not available	not available		not available	not available		not available	not available
I ricinus contig 2313	0		not available	not available		not available	not available		not available	not available		not available	not available
I ricinus contig 2336	0		not available	not available		not available	not available		not available	not available		not available	not available
I ricinus contig 2337	0		not available	not available		not available	not available		not available	not available		not available	not available
I ricinus contig 2349	0		not available	not available		not available	not available		not available	not available		not available	not available
I ricinus contig 2395	0		not available	not available		not available	not available		not available	not available		not available	not available
I ricinus contig 2400	0		not available	not available		not available	not available		not available	not available		not available	not available
I ricinus contig 2431	0		not available	not available		not available	not available		not available	not available		not available	not available
I ricinus contig 2432	0		not available	not available		not available	not available		not available	not available		not available	not available
I ricinus contig 2438	0		not available	not available		not available	not available		not available	not available		not available	not available
I ricinus contig 2473	0		not available	not available		not available	not available		not available	not available		not available	not available
I ricinus contig 2502	0		not available	not available		not available	not available		not available	not available		not available	not available
I ricinus contig 2506	0		not available	not available		not available	not available		not available	not available		not available	not available
I ricinus contig 2569	0		not available	not available		not available	not available		not available	not available		not available	not available
I ricinus contig 2573	0		not available	not available		not available	not available		not available	not available		not available	not available
I ricinus contig 2584	0		not available	not available		not available	not available		not available	not available		not available	not available
I ricinus contig 2606	0		not available	not available		not available	not available		not available	not available		not available	not available
I ricinus contig 2616	0		not available	not available		not available	not available		not available	not available		not available	not available
I ricinus contig 2642	0		not available	not available		not available	not available		not available	not available		not available	not available
I ricinus contig 2649	0		not available	not available		not available	not available		not available	not available		not available	not available
I ricinus contig 2656	0		not available	not available		not available	not available		not available	not available		not available	not available
I ricinus contig 2659	0		not available	not available		not available	not available		not available	not available		not available	not available
I ricinus contig 2682	0		not available	not available		not available	not available		not available	not available		not available	not available
I ricinus contig 2747	0		not available	not available		not available	not available		not available	not available		not available	not available
I ricinus contig 2782	0		not available	not available		not available	not available		not available	not available		not available	not available
I ricinus contig 2793	0		not available	not available		not available	not available		not available	not available		not available	not available
I ricinus contig 2802	0		not available	not available		not available	not available		not available	not available		not available	not available
I ricinus contig 2824	0		not available	not available		not available	not available		not available	not available		not available	not available
I ricinus contig 2889	0		not available	not available		not available	not available		not available	not available		not available	not available
I ricinus contig 2894	0		not available	not available		not available	not available		not available	not available		not available	not available
I ricinus contig 2903	0		not available	not available		not available	not available		not available	not available		not available	not available
I ricinus contig 2916	0		not available	not available		not available	not available		not available	not available		not available	not available
I ricinus contig 2924	0		not available	not available		not available	not available		not available	not available		not available	not available
I ricinus contig 2934	0		not available	not available		not available	not available		not available	not available		not available	not available
I ricinus contig 2936	0		not available	not available		not available	not available		not available	not available		not available	not available
I ricinus contig 2949	0		not available	not available		not available	not available		not available	not available		not available	not available
I ricinus contig 2969	0		not available	not available		not available	not available		not available	not available		not available	not available
I ricinus contig 2980	0		not available	not available		not available	not available		not available	not available		not available	not available
I ricinus contig 2999	0		not available	not available		not available	not available		not available	not available		not available	not available
I ricinus contig 3064	0		not available	not available		not available	not available		not available	not available		not available	not available
I ricinus contig 3107	0		not available	not available		not available	not available		not available	not available		not available	not available
I ricinus contig 3112	0		not available	not available		not available	not available		not available	not available		not available	not available
I ricinus contig 3118	0		not available	not available		not available	not available		not available	not available		not available	not available
I ricinus contig 3138	0		not available	not available		not available	not available		not available	not available		not available	not available
I ricinus contig 3150	0		not available	not available		not available	not available		not available	not available		not available	not available
I ricinus contig 3157	0		not available	not available		not available	not available		not available	not available		not available	not available
I ricinus contig 3188	0		not available	not available		not available	not available		not available	not available		not available	not available
I ricinus contig 3213	0		not available	not available		not available	not available		not available	not available		not available	not available
I ricinus contig 3230	0		not available	not available		not available	not available		not available	not available		not available	not available
I ricinus contig 3236	0		not available	not available		not available	not available		not available	not available		not available	not available
I ricinus contig 3237	0		not available	not available		not available	not available		not available	not available		not available	not available
I ricinus contig 3266	0		not available	not available		not available	not available		not available	not available		not available	not available
I ricinus contig 3267	0		not available	not available		not available	not available		not available	not available		not available	not available
I ricinus contig 3287	0		not available	not available		not available	not available		not available	not available		not available	not available
I ricinus contig 3310	0		not available	not available		not available	not available		not available	not available		not available	not available
I ricinus contig 3321	0		not available	not available		not available	not available		not available	not available		not available	not available
I ricinus contig 3371	0		not available	not available		not available	not available		not available	not available		not available	not available
I ricinus contig 3380	0		not available	not available		not available	not available		not available	not available		not available	not available
I ricinus contig 3469	0		not available	not available		not available	not available		not available	not available		not available	not available
I ricinus contig 3472	0		not available	not available		not available	not available		not available	not available		not available	not available
I ricinus contig 3482	0		not available	not available		not available	not available		not available	not available		not available	not available
I ricinus contig 3515	0		not available	not available		not available	not available		not available	not available		not available	not available
I ricinus contig 3539	0		not available	not available		not available	not available		not available	not available		not available	not available
I ricinus contig 3600	0		not available	not available		not available	not available		not available	not available		not available	not available
I ricinus contig 3614	0		not available	not available		not available	not available		not available	not available		not available	not available
I ricinus contig 3656	0		not available	not available		not available	not available		not available	not available		not available	not available
I ricinus contig 3661	0		not available	not available		not available	not available		not available	not available		not available	not available
I ricinus contig 3671	0		not available	not available		not available	not available		not available	not available		not available	not available
I ricinus contig 3672	0		not available	not available		not available	not available		not available	not available		not available	not available
I ricinus contig 3677	0		not available	not available		not available	not available		not available	not available		not available	not available
I ricinus contig 3681	0		not available	not available		not available	not available		not available	not available		not available	not available
I ricinus contig 3704	0		not available	not available		not available	not available		not available	not available		not available	not available
I ricinus contig 3724	0		not available	not available		not available	not available		not available	not available		not available	not available
I ricinus contig 3727	0		not available	not available		not available	not available		not available	not available		not available	not available
I ricinus contig 3736	0		not available	not available		not available	not available		not available	not available		not available	not available
I ricinus contig 3761	0		not available	not available		not available	not available		not available	not available		not available	not available
I ricinus contig 3762	0		not available	not available		not available	not available		not available	not available		not available	not available
I ricinus contig 3777	0		not available	not available		not available	not available		not available	not available		not available	not available
I ricinus contig 3802	0		not available	not available		not available	not available		not available	not available		not available	not available
I ricinus contig 3812	0		not available	not available		not available	not available		not available	not available		not available	not available
I ricinus contig 3838	0		not available	not available		not available	not available		not available	not available		not available	not available
I ricinus contig 3841	0		not available	not available		not available	not available		not available	not available		not available	not available
I ricinus contig 3854	0		not available	not available		not available	not available		not available	not available		not available	not available
I ricinus contig 3873	0		not available	not available		not available	not available		not available	not available		not available	not available
I ricinus contig 3887	0		not available	not available		not available	not available		not available	not available		not available	not available
I ricinus contig 3890	0		not available	not available		not available	not available		not available	not available		not available	not available
I ricinus contig 3901	0		not available	not available		not available	not available		not available	not available		not available	not available
I ricinus contig 3917	0		not available	not available		not available	not available		not available	not available		not available	not available
I ricinus contig 3941	0		not available	not available		not available	not available		not available	not available		not available	not available
I ricinus contig 3996	0		not available	not available		not available	not available		not available	not available		not available	not available
I ricinus contig 3999	0		not available	not available		not available	not available		not available	not available		not available	not available
I ricinus contig 4074	0		not available	not available		not available	not available		not available	not available		not available	not available
I ricinus contig 4083	0		not available	not available		not available	not available		not available	not available		not available	not available
I ricinus contig 4093	0		not available	not available		not available	not available		not available	not available		not available	not available
I ricinus contig 4103	0		not available	not available		not available	not available		not available	not available		not available	not available
I ricinus contig 4110	0		not available	not available		not available	not available		not available	not available		not available	not available
I ricinus contig 4112	0		not available	not available		not available	not available		not available	not available		not available	not available
I ricinus contig 4121	0		not available	not available		not available	not available		not available	not available		not available	not available
I ricinus contig 4130	0		not available	not available		not available	not available		not available	not available		not available	not available
I ricinus contig 4143	0		not available	not available		not available	not available		not available	not available		not available	not available
I ricinus contig 4158	0		not available	not available		not available	not available		not available	not available		not available	not available
I ricinus contig 4159	0		not available	not available		not available	not available		not available	not available		not available	not available
I ricinus contig 4161	0		not available	not available		not available	not available		not available	not available		not available	not available
I ricinus contig 4165	0		not available	not available		not available	not available		not available	not available		not available	not available
I ricinus contig 4167	0		not available	not available		not available	not available		not available	not available		not available	not available
I ricinus contig 4177	0		not available	not available		not available	not available		not available	not available		not available	not available
I ricinus contig 4196	0		not available	not available		not available	not available		not available	not available		not available	not available
I ricinus contig 4197	0		not available	not available		not available	not available		not available	not available		not available	not available
I ricinus contig 4226	0		not available	not available		not available	not available		not available	not available		not available	not available
I ricinus contig 4240	0		not available	not available		not available	not available		not available	not available		not available	not available
I ricinus contig 4250	0		not available	not available		not available	not available		not available	not available		not available	not available
I ricinus contig 4253	0		not available	not available		not available	not available		not available	not available		not available	not available
I ricinus contig 4258	0		not available	not available		not available	not available		not available	not available		not available	not available
I ricinus contig 4265	0		not available	not available		not available	not available		not available	not available		not available	not available
I ricinus contig 4269	0		not available	not available		not available	not available		not available	not available		not available	not available
I ricinus contig 4280	0		not available	not available		not available	not available		not available	not available		not available	not available
I ricinus contig 4288	0		not available	not available		not available	not available		not available	not available		not available	not available
I ricinus contig 4291	0		not available	not available		not available	not available		not available	not available		not available	not available
I ricinus contig 4292	0		not available	not available		not available	not available		not available	not available		not available	not available
I ricinus contig 4298	0		not available	not available		not available	not available		not available	not available		not available	not available
I ricinus contig 4314	0		not available	not available		not available	not available		not available	not available		not available	not available
I ricinus contig 4351	0		not available	not available		not available	not available		not available	not available		not available	not available
I ricinus contig 4387	0		not available	not available		not available	not available		not available	not available		not available	not available
I ricinus contig 4388	0		not available	not available		not available	not available		not available	not available		not available	not available
I ricinus contig 4391	0		not available	not available		not available	not available		not available	not available		not available	not available
I ricinus contig 4416	0		not available	not available		not available	not available		not available	not available		not available	not available
I ricinus contig 4426	0		not available	not available		not available	not available		not available	not available		not available	not available
I ricinus contig 4458	0		not available	not available		not available	not available		not available	not available		not available	not available
I ricinus contig 4484	0		not available	not available		not available	not available		not available	not available		not available	not available
I ricinus contig 4495	0		not available	not available		not available	not available		not available	not available		not available	not available
I ricinus contig 4519	0		not available	not available		not available	not available		not available	not available		not available	not available
I ricinus contig 4605	0		not available	not available		not available	not available		not available	not available		not available	not available
I ricinus contig 4638	0		not available	not available		not available	not available		not available	not available		not available	not available
I ricinus contig 4658	0		not available	not available		not available	not available		not available	not available		not available	not available
I ricinus contig 4661	0		not available	not available		not available	not available		not available	not available		not available	not available
I ricinus contig 4674	0		not available	not available		not available	not available		not available	not available		not available	not available
I ricinus contig 4679	0		not available	not available		not available	not available		not available	not available		not available	not available
I ricinus contig 4688	0		not available	not available		not available	not available		not available	not available		not available	not available
I ricinus contig 4721	0		not available	not available		not available	not available		not available	not available		not available	not available
I ricinus contig 4727	0		not available	not available		not available	not available		not available	not available		not available	not available
I ricinus contig 4734	0		not available	not available		not available	not available		not available	not available		not available	not available
I ricinus contig 4775	0		not available	not available		not available	not available		not available	not available		not available	not available
I ricinus contig 4787	0		not available	not available		not available	not available		not available	not available		not available	not available
I ricinus contig 4808	0		not available	not available		not available	not available		not available	not available		not available	not available
I ricinus contig 4832	0		not available	not available		not available	not available		not available	not available		not available	not available
I ricinus contig 4961	0		not available	not available		not available	not available		not available	not available		not available	not available
I ricinus contig 4967	0		not available	not available		not available	not available		not available	not available		not available	not available
I ricinus contig 4979	0		not available	not available		not available	not available		not available	not available		not available	not available
I ricinus contig 4980	0		not available	not available		not available	not available		not available	not available		not available	not available
I ricinus contig 4999	0		not available	not available		not available	not available		not available	not available		not available	not available
I ricinus contig 5017	0		not available	not available		not available	not available		not available	not available		not available	not available
I ricinus contig 5020	0		not available	not available		not available	not available		not available	not available		not available	not available
I ricinus contig 5030	0		not available	not available		not available	not available		not available	not available		not available	not available
I ricinus contig 5035	0		not available	not available		not available	not available		not available	not available		not available	not available
I ricinus contig 5039	0		not available	not available		not available	not available		not available	not available		not available	not available
I ricinus contig 5060	0		not available	not available		not available	not available		not available	not available		not available	not available
I ricinus contig 5084	0		not available	not available		not available	not available		not available	not available		not available	not available
I ricinus contig 5157	0		not available	not available		not available	not available		not available	not available		not available	not available
I ricinus contig 5158	0		not available	not available		not available	not available		not available	not available		not available	not available
I ricinus contig 5172	0		not available	not available		not available	not available		not available	not available		not available	not available
I ricinus contig 5194	0		not available	not available		not available	not available		not available	not available		not available	not available
I ricinus contig 5195	0		not available	not available		not available	not available		not available	not available		not available	not available
I ricinus contig 5196	0		not available	not available		not available	not available		not available	not available		not available	not available
I ricinus contig 5282	0		not available	not available		not available	not available		not available	not available		not available	not available
I ricinus contig 5288	0		not available	not available		not available	not available		not available	not available		not available	not available
I ricinus contig 5305	0		not available	not available		not available	not available		not available	not available		not available	not available
I ricinus contig 5318	0		not available	not available		not available	not available		not available	not available		not available	not available
I ricinus contig 5325	0		not available	not available		not available	not available		not available	not available		not available	not available
I ricinus contig 5333	0		not available	not available		not available	not available		not available	not available		not available	not available
I ricinus contig 5346	0		not available	not available		not available	not available		not available	not available		not available	not available
I ricinus contig 5351	0		not available	not available		not available	not available		not available	not available		not available	not available
I ricinus contig 5353	0		not available	not available		not available	not available		not available	not available		not available	not available
I ricinus contig 5361	0		not available	not available		not available	not available		not available	not available		not available	not available
I ricinus contig 5368	0		not available	not available		not available	not available		not available	not available		not available	not available
I ricinus contig 5401	0		not available	not available		not available	not available		not available	not available		not available	not available
I ricinus contig 5410	0		not available	not available		not available	not available		not available	not available		not available	not available
I ricinus contig 5458	0		not available	not available		not available	not available		not available	not available		not available	not available
I ricinus contig 5459	0		not available	not available		not available	not available		not available	not available		not available	not available
I ricinus contig 5473	0		not available	not available		not available	not available		not available	not available		not available	not available
I ricinus contig 5557	0		not available	not available		not available	not available		not available	not available		not available	not available
I ricinus contig 5592	0		not available	not available		not available	not available		not available	not available		not available	not available
I ricinus contig 5595	0		not available	not available		not available	not available		not available	not available		not available	not available
I ricinus contig 5624	0		not available	not available		not available	not available		not available	not available		not available	not available
I ricinus contig 5631	0		not available	not available		not available	not available		not available	not available		not available	not available
I ricinus contig 5658	0		not available	not available		not available	not available		not available	not available		not available	not available
I ricinus contig 5696	0		not available	not available		not available	not available		not available	not available		not available	not available
I ricinus contig 5718	0		not available	not available		not available	not available		not available	not available		not available	not available
I ricinus contig 5722	0		not available	not available		not available	not available		not available	not available		not available	not available
I ricinus contig 5725	0		not available	not available		not available	not available		not available	not available		not available	not available
I ricinus contig 5760	0		not available	not available		not available	not available		not available	not available		not available	not available
I ricinus contig 5764	0		not available	not available		not available	not available		not available	not available		not available	not available
I ricinus contig 5787	0		not available	not available		not available	not available		not available	not available		not available	not available
I ricinus contig 5818	0		not available	not available		not available	not available		not available	not available		not available	not available
I ricinus contig 5837	0		not available	not available		not available	not available		not available	not available		not available	not available
I ricinus contig 5841	0		not available	not available		not available	not available		not available	not available		not available	not available
I ricinus contig 5843	0		not available	not available		not available	not available		not available	not available		not available	not available
I ricinus contig 5863	0		not available	not available		not available	not available		not available	not available		not available	not available
I ricinus contig 5918	0		not available	not available		not available	not available		not available	not available		not available	not available
I ricinus contig 5919	0		not available	not available		not available	not available		not available	not available		not available	not available
I ricinus contig 5923	0		not available	not available		not available	not available		not available	not available		not available	not available
I ricinus contig 5924	0		not available	not available		not available	not available		not available	not available		not available	not available
I ricinus contig 5935	0		not available	not available		not available	not available		not available	not available		not available	not available
I ricinus contig 5967	0		not available	not available		not available	not available		not available	not available		not available	not available
I ricinus contig 5968	0		not available	not available		not available	not available		not available	not available		not available	not available
I ricinus contig 6065	0		not available	not available		not available	not available		not available	not available		not available	not available
I ricinus contig 6075	0		not available	not available		not available	not available		not available	not available		not available	not available
I ricinus contig 6079	0		not available	not available		not available	not available		not available	not available		not available	not available
I ricinus contig 6099	0		not available	not available		not available	not available		not available	not available		not available	not available
I ricinus contig 6110	0		not available	not available		not available	not available		not available	not available		not available	not available
I ricinus contig 6111	0		not available	not available		not available	not available		not available	not available		not available	not available
I ricinus contig 6114	0		not available	not available		not available	not available		not available	not available		not available	not available
I ricinus contig 6123	0		not available	not available		not available	not available		not available	not available		not available	not available
I ricinus contig 6181	0		not available	not available		not available	not available		not available	not available		not available	not available
I ricinus contig 6242	0		not available	not available		not available	not available		not available	not available		not available	not available
I ricinus contig 6247	0		not available	not available		not available	not available		not available	not available		not available	not available
I ricinus contig 6292	0		not available	not available		not available	not available		not available	not available		not available	not available
I ricinus contig 6297	0		not available	not available		not available	not available		not available	not available		not available	not available
I ricinus contig 6308	0		not available	not available		not available	not available		not available	not available		not available	not available
I ricinus contig 6318	0		not available	not available		not available	not available		not available	not available		not available	not available
I ricinus contig 6319	0		not available	not available		not available	not available		not available	not available		not available	not available
I ricinus contig 6326	0		not available	not available		not available	not available		not available	not available		not available	not available
I ricinus contig 6332	0		not available	not available		not available	not available		not available	not available		not available	not available
I ricinus contig 6342	0		not available	not available		not available	not available		not available	not available		not available	not available
I ricinus contig 6374	0		not available	not available		not available	not available		not available	not available		not available	not available
I ricinus contig 6385	0		not available	not available		not available	not available		not available	not available		not available	not available
I ricinus contig 6386	0		not available	not available		not available	not available		not available	not available		not available	not available
I ricinus contig 6443	0		not available	not available		not available	not available		not available	not available		not available	not available
I ricinus contig 6456	0		not available	not available		not available	not available		not available	not available		not available	not available
I ricinus contig 6464	0		not available	not available		not available	not available		not available	not available		not available	not available
I ricinus contig 6490	0		not available	not available		not available	not available		not available	not available		not available	not available
I ricinus contig 6520	0		not available	not available		not available	not available		not available	not available		not available	not available
I ricinus contig 6567	0		not available	not available		not available	not available		not available	not available		not available	not available
I ricinus contig 6637	0		not available	not available		not available	not available		not available	not available		not available	not available
I ricinus contig 6667	0		not available	not available		not available	not available		not available	not available		not available	not available
I ricinus contig 6726	0		not available	not available		not available	not available		not available	not available		not available	not available
I ricinus contig 6740	0		not available	not available		not available	not available		not available	not available		not available	not available
I ricinus contig 6759	0		not available	not available		not available	not available		not available	not available		not available	not available
I ricinus contig 6762	0		not available	not available		not available	not available		not available	not available		not available	not available
I ricinus contig 6791	0		not available	not available		not available	not available		not available	not available		not available	not available
I ricinus contig 6802	0		not available	not available		not available	not available		not available	not available		not available	not available
I ricinus contig 6818	0		not available	not available		not available	not available		not available	not available		not available	not available
I ricinus contig 6821	0		not available	not available		not available	not available		not available	not available		not available	not available
I ricinus contig 6836	0		not available	not available		not available	not available		not available	not available		not available	not available
I ricinus contig 6854	0		not available	not available		not available	not available		not available	not available		not available	not available
I ricinus contig 6912	0		not available	not available		not available	not available		not available	not available		not available	not available
I ricinus contig 6922	0		not available	not available		not available	not available		not available	not available		not available	not available
I ricinus contig 6926	0		not available	not available		not available	not available		not available	not available		not available	not available
I ricinus contig 6927	0		not available	not available		not available	not available		not available	not available		not available	not available
I ricinus contig 6944	0		not available	not available		not available	not available		not available	not available		not available	not available
I ricinus contig 6964	0		not available	not available		not available	not available		not available	not available		not available	not available
I ricinus contig 7044	0		not available	not available		not available	not available		not available	not available		not available	not available
I ricinus contig 7053	0		not available	not available		not available	not available		not available	not available		not available	not available
I ricinus contig 7061	0		not available	not available		not available	not available		not available	not available		not available	not available
I ricinus contig 7080	0		not available	not available		not available	not available		not available	not available		not available	not available
I ricinus contig 7088	0		not available	not available		not available	not available		not available	not available		not available	not available
I ricinus contig 7089	0		not available	not available		not available	not available		not available	not available		not available	not available
I ricinus contig 7104	0		not available	not available		not available	not available		not available	not available		not available	not available
I ricinus contig 7130	0		not available	not available		not available	not available		not available	not available		not available	not available
I ricinus contig 7162	0		not available	not available		not available	not available		not available	not available		not available	not available
I ricinus contig 7191	0		not available	not available		not available	not available		not available	not available		not available	not available
I ricinus contig 7235	0		not available	not available		not available	not available		not available	not available		not available	not available
I ricinus contig 7254	0		not available	not available		not available	not available		not available	not available		not available	not available
I ricinus contig 7313	0		not available	not available		not available	not available		not available	not available		not available	not available
I ricinus contig 7315	0		not available	not available		not available	not available		not available	not available		not available	not available
I ricinus contig 7347	0		not available	not available		not available	not available		not available	not available		not available	not available
I ricinus contig 7356	0		not available	not available		not available	not available		not available	not available		not available	not available
I ricinus contig 7383	0		not available	not available		not available	not available		not available	not available		not available	not available
I ricinus contig 7392	0		not available	not available		not available	not available		not available	not available		not available	not available
I ricinus contig 7418	0		not available	not available		not available	not available		not available	not available		not available	not available
I ricinus contig 7460	0		not available	not available		not available	not available		not available	not available		not available	not available
I ricinus contig 7479	0		not available	not available		not available	not available		not available	not available		not available	not available
I ricinus contig 7483	0		not available	not available		not available	not available		not available	not available		not available	not available
I ricinus contig 7498	0		not available	not available		not available	not available		not available	not available		not available	not available
I ricinus contig 7507	0		not available	not available		not available	not available		not available	not available		not available	not available
I ricinus contig 7512	0		not available	not available		not available	not available		not available	not available		not available	not available
I ricinus contig 7536	0		not available	not available		not available	not available		not available	not available		not available	not available
I ricinus contig 7545	0		not available	not available		not available	not available		not available	not available		not available	not available
I ricinus contig 7564	0		not available	not available		not available	not available		not available	not available		not available	not available
I ricinus contig 7586	0		not available	not available		not available	not available		not available	not available		not available	not available
I ricinus contig 7612	0		not available	not available		not available	not available		not available	not available		not available	not available
I ricinus contig 7613	0		not available	not available		not available	not available		not available	not available		not available	not available
I ricinus contig 7621	0		not available	not available		not available	not available		not available	not available		not available	not available
I ricinus contig 7622	0		not available	not available		not available	not available		not available	not available		not available	not available
I ricinus contig 7670	0		not available	not available		not available	not available		not available	not available		not available	not available
I ricinus contig 7676	0		not available	not available		not available	not available		not available	not available		not available	not available
I ricinus contig 7710	0		not available	not available		not available	not available		not available	not available		not available	not available
I ricinus contig 7728	0		not available	not available		not available	not available		not available	not available		not available	not available
I ricinus contig 7772	0		not available	not available		not available	not available		not available	not available		not available	not available
I ricinus contig 7834	0		not available	not available		not available	not available		not available	not available		not available	not available
I ricinus contig 7881	0		not available	not available		not available	not available		not available	not available		not available	not available
I ricinus contig 7883	0		not available	not available		not available	not available		not available	not available		not available	not available
I ricinus contig 7887	0		not available	not available		not available	not available		not available	not available		not available	not available
I ricinus contig 7967	0		not available	not available		not available	not available		not available	not available		not available	not available
I ricinus contig 7994	0		not available	not available		not available	not available		not available	not available		not available	not available
I ricinus contig 8011	0		not available	not available		not available	not available		not available	not available		not available	not available
I ricinus contig 8018	0		not available	not available		not available	not available		not available	not available		not available	not available
I ricinus contig 8023	0		not available	not available		not available	not available		not available	not available		not available	not available
I ricinus contig 8060	0		not available	not available		not available	not available		not available	not available		not available	not available
I ricinus contig 8069	0		not available	not available		not available	not available		not available	not available		not available	not available
I ricinus contig 8071	0		not available	not available		not available	not available		not available	not available		not available	not available
I ricinus contig 8093	0		not available	not available		not available	not available		not available	not available		not available	not available
I ricinus contig 8158	0		not available	not available		not available	not available		not available	not available		not available	not available
I ricinus contig 8168	0		not available	not available		not available	not available		not available	not available		not available	not available
I ricinus contig 8194	0		not available	not available		not available	not available		not available	not available		not available	not available
I ricinus contig 8219	0		not available	not available		not available	not available		not available	not available		not available	not available
I ricinus contig 8221	0		not available	not available		not available	not available		not available	not available		not available	not available
I ricinus contig 8224	0		not available	not available		not available	not available		not available	not available		not available	not available
I ricinus contig 8256	0		not available	not available		not available	not available		not available	not available		not available	not available
I ricinus contig 8268	0		not available	not available		not available	not available		not available	not available		not available	not available
I ricinus contig 8274	0		not available	not available		not available	not available		not available	not available		not available	not available
I ricinus contig 8295	0		not available	not available		not available	not available		not available	not available		not available	not available
I ricinus contig 8393	0		not available	not available		not available	not available		not available	not available		not available	not available
I ricinus contig 8434	0		not available	not available		not available	not available		not available	not available		not available	not available
I ricinus contig 8437	0		not available	not available		not available	not available		not available	not available		not available	not available
I ricinus contig 8440	0		not available	not available		not available	not available		not available	not available		not available	not available
I ricinus contig 8471	0		not available	not available		not available	not available		not available	not available		not available	not available
I ricinus contig 8485	0		not available	not available		not available	not available		not available	not available		not available	not available
I ricinus contig 8527	0		not available	not available		not available	not available		not available	not available		not available	not available
I ricinus contig 8540	0		not available	not available		not available	not available		not available	not available		not available	not available
I ricinus contig 8569	0		not available	not available		not available	not available		not available	not available		not available	not available
I ricinus contig 8596	0		not available	not available		not available	not available		not available	not available		not available	not available
I ricinus contig 8598	0		not available	not available		not available	not available		not available	not available		not available	not available
I ricinus contig 8604	0		not available	not available		not available	not available		not available	not available		not available	not available
I ricinus contig 8612	0		not available	not available		not available	not available		not available	not available		not available	not available
I ricinus contig 8614	0		not available	not available		not available	not available		not available	not available		not available	not available
I ricinus contig 8625	0		not available	not available		not available	not available		not available	not available		not available	not available
I ricinus contig 8627	0		not available	not available		not available	not available		not available	not available		not available	not available
I ricinus contig 8639	0		not available	not available		not available	not available		not available	not available		not available	not available
I ricinus contig 8644	0		not available	not available		not available	not available		not available	not available		not available	not available
I ricinus contig 8656	0		not available	not available		not available	not available		not available	not available		not available	not available
I ricinus contig 8662	0		not available	not available		not available	not available		not available	not available		not available	not available
I ricinus contig 8683	0		not available	not available		not available	not available		not available	not available		not available	not available
I ricinus contig 8684	0		not available	not available		not available	not available		not available	not available		not available	not available
I ricinus contig 8688	0		not available	not available		not available	not available		not available	not available		not available	not available
I ricinus contig 8696	0		not available	not available		not available	not available		not available	not available		not available	not available
I ricinus contig 8719	0		not available	not available		not available	not available		not available	not available		not available	not available
I ricinus contig 8727	0		not available	not available		not available	not available		not available	not available		not available	not available
I ricinus contig 8734	0		not available	not available		not available	not available		not available	not available		not available	not available
I ricinus contig 8752	0		not available	not available		not available	not available		not available	not available		not available	not available
I ricinus contig 8771	0		not available	not available		not available	not available		not available	not available		not available	not available
I ricinus contig 8781	0		not available	not available		not available	not available		not available	not available		not available	not available
I ricinus contig 8797	0		not available	not available		not available	not available		not available	not available		not available	not available
I ricinus contig 8814	0		not available	not available		not available	not available		not available	not available		not available	not available
I ricinus contig 8825	0		not available	not available		not available	not available		not available	not available		not available	not available
I ricinus contig 8858	0		not available	not available		not available	not available		not available	not available		not available	not available
I ricinus contig 8876	0		not available	not available		not available	not available		not available	not available		not available	not available
I ricinus contig 8878	0		not available	not available		not available	not available		not available	not available		not available	not available
I ricinus contig 8886	0		not available	not available		not available	not available		not available	not available		not available	not available
I ricinus contig 8909	0		not available	not available		not available	not available		not available	not available		not available	not available
I ricinus contig 8919	0		not available	not available		not available	not available		not available	not available		not available	not available
I ricinus contig 8922	0		not available	not available		not available	not available		not available	not available		not available	not available
I ricinus contig 8964	0		not available	not available		not available	not available		not available	not available		not available	not available
I ricinus contig 8972	0		not available	not available		not available	not available		not available	not available		not available	not available
I ricinus contig 9014	0		not available	not available		not available	not available		not available	not available		not available	not available
I ricinus contig 9019	0		not available	not available		not available	not available		not available	not available		not available	not available
I ricinus contig 9032	0		not available	not available		not available	not available		not available	not available		not available	not available
I ricinus contig 9083	0		not available	not available		not available	not available		not available	not available		not available	not available
I ricinus contig 9096	0		not available	not available		not available	not available		not available	not available		not available	not available
I ricinus contig 9118	0		not available	not available		not available	not available		not available	not available		not available	not available
I ricinus contig 9144	0		not available	not available		not available	not available		not available	not available		not available	not available
I ricinus contig 9190	0		not available	not available		not available	not available		not available	not available		not available	not available
I ricinus contig 9226	0		not available	not available		not available	not available		not available	not available		not available	not available
I ricinus contig 9249	0		not available	not available		not available	not available		not available	not available		not available	not available
I ricinus contig 9253	0		not available	not available		not available	not available		not available	not available		not available	not available
I ricinus contig 9260	0		not available	not available		not available	not available		not available	not available		not available	not available
I ricinus contig 9277	0		not available	not available		not available	not available		not available	not available		not available	not available
I ricinus contig 9279	0		not available	not available		not available	not available		not available	not available		not available	not available
I ricinus contig 9352	0		not available	not available		not available	not available		not available	not available		not available	not available
I ricinus contig 9355	0		not available	not available		not available	not available		not available	not available		not available	not available
I ricinus contig 9366	0		not available	not available		not available	not available		not available	not available		not available	not available
I ricinus contig 9368	0		not available	not available		not available	not available		not available	not available		not available	not available
I ricinus contig 9408	0		not available	not available		not available	not available		not available	not available		not available	not available
I ricinus contig 9431	0		not available	not available		not available	not available		not available	not available		not available	not available
I ricinus contig 9442	0		not available	not available		not available	not available		not available	not available		not available	not available
I ricinus contig 9450	0		not available	not available		not available	not available		not available	not available		not available	not available
I ricinus contig 9452	0		not available	not available		not available	not available		not available	not available		not available	not available
I ricinus contig 9456	0		not available	not available		not available	not available		not available	not available		not available	not available
I ricinus contig 9480	0		not available	not available		not available	not available		not available	not available		not available	not available
I ricinus contig 9489	0		not available	not available		not available	not available		not available	not available		not available	not available
I ricinus contig 9507	0		not available	not available		not available	not available		not available	not available		not available	not available
I ricinus contig 9519	0		not available	not available		not available	not available		not available	not available		not available	not available
I ricinus contig 9520	0		not available	not available		not available	not available		not available	not available		not available	not available
I ricinus contig 9541	0		not available	not available		not available	not available		not available	not available		not available	not available
I ricinus contig 9542	0		not available	not available		not available	not available		not available	not available		not available	not available
I ricinus contig 9548	0		not available	not available		not available	not available		not available	not available		not available	not available
I ricinus contig 9549	0		not available	not available		not available	not available		not available	not available		not available	not available
I ricinus contig 9577	0		not available	not available		not available	not available		not available	not available		not available	not available
I ricinus contig 9601	0		not available	not available		not available	not available		not available	not available		not available	not available
I ricinus contig 9604	0		not available	not available		not available	not available		not available	not available		not available	not available
I ricinus contig 9642	0		not available	not available		not available	not available		not available	not available		not available	not available
I ricinus contig 9673	0		not available	not available		not available	not available		not available	not available		not available	not available
I ricinus contig 9685	0		not available	not available		not available	not available		not available	not available		not available	not available
I ricinus contig 9707	0		not available	not available		not available	not available		not available	not available		not available	not available
I ricinus contig 9708	0		not available	not available		not available	not available		not available	not available		not available	not available
I ricinus contig 9715	0		not available	not available		not available	not available		not available	not available		not available	not available
I ricinus contig 9738	0		not available	not available		not available	not available		not available	not available		not available	not available
I ricinus contig 9739	0		not available	not available		not available	not available		not available	not available		not available	not available
I ricinus contig 9758	0		not available	not available		not available	not available		not available	not available		not available	not available
I ricinus contig 9760	0		not available	not available		not available	not available		not available	not available		not available	not available
I ricinus contig 9768	0		not available	not available		not available	not available		not available	not available		not available	not available
I ricinus contig 9787	0		not available	not available		not available	not available		not available	not available		not available	not available
I ricinus contig 9801	0		not available	not available		not available	not available		not available	not available		not available	not available
I ricinus contig 9819	0		not available	not available		not available	not available		not available	not available		not available	not available
I ricinus contig 9834	0		not available	not available		not available	not available		not available	not available		not available	not available
I ricinus contig 9838	0		not available	not available		not available	not available		not available	not available		not available	not available
I ricinus contig 9843	0		not available	not available		not available	not available		not available	not available		not available	not available
I ricinus contig 9892	0		not available	not available		not available	not available		not available	not available		not available	not available
I ricinus contig 9899	0		not available	not available		not available	not available		not available	not available		not available	not available
I ricinus contig 9933	0		not available	not available		not available	not available		not available	not available		not available	not available
I ricinus contig 9981	0		not available	not available		not available	not available		not available	not available		not available	not available
I ricinus contig 10014	0		not available	not available		not available	not available		not available	not available		not available	not available
I ricinus contig 10058	0		not available	not available		not available	not available		not available	not available		not available	not available
I ricinus contig 10061	0		not available	not available		not available	not available		not available	not available		not available	not available
I ricinus contig 10066	0		not available	not available		not available	not available		not available	not available		not available	not available
I ricinus contig 10075	0		not available	not available		not available	not available		not available	not available		not available	not available
I ricinus contig 10094	0		not available	not available		not available	not available		not available	not available		not available	not available
I ricinus contig 10096	0		not available	not available		not available	not available		not available	not available		not available	not available
I ricinus contig 10110	0		not available	not available		not available	not available		not available	not available		not available	not available
I ricinus contig 10155	0		not available	not available		not available	not available		not available	not available		not available	not available
I ricinus contig 10173	0		not available	not available		not available	not available		not available	not available		not available	not available
I ricinus contig 10180	0		not available	not available		not available	not available		not available	not available		not available	not available
I ricinus contig 10210	0		not available	not available		not available	not available		not available	not available		not available	not available
I ricinus contig 10230	0		not available	not available		not available	not available		not available	not available		not available	not available
I ricinus contig 10256	0		not available	not available		not available	not available		not available	not available		not available	not available
I ricinus contig 10293	0		not available	not available		not available	not available		not available	not available		not available	not available
I ricinus contig 10309	0		not available	not available		not available	not available		not available	not available		not available	not available
I ricinus contig 10324	0		not available	not available		not available	not available		not available	not available		not available	not available
I ricinus contig 10335	0		not available	not available		not available	not available		not available	not available		not available	not available
I ricinus contig 10344	0		not available	not available		not available	not available		not available	not available		not available	not available
I ricinus contig 10365	0		not available	not available		not available	not available		not available	not available		not available	not available
I ricinus contig 10367	0		not available	not available		not available	not available		not available	not available		not available	not available
I ricinus contig 10371	0		not available	not available		not available	not available		not available	not available		not available	not available
I ricinus contig 10393	0		not available	not available		not available	not available		not available	not available		not available	not available
I ricinus contig 10416	0		not available	not available		not available	not available		not available	not available		not available	not available
I ricinus contig 10436	0		not available	not available		not available	not available		not available	not available		not available	not available
I ricinus contig 10437	0		not available	not available		not available	not available		not available	not available		not available	not available
I ricinus contig 10438	0		not available	not available		not available	not available		not available	not available		not available	not available
I ricinus contig 10462	0		not available	not available		not available	not available		not available	not available		not available	not available
I ricinus contig 10473	0		not available	not available		not available	not available		not available	not available		not available	not available
I ricinus contig 10474	0		not available	not available		not available	not available		not available	not available		not available	not available
I ricinus contig 10490	0		not available	not available		not available	not available		not available	not available		not available	not available
I ricinus contig 10500	0		not available	not available		not available	not available		not available	not available		not available	not available
I ricinus contig 10511	0		not available	not available		not available	not available		not available	not available		not available	not available
I ricinus contig 10520	0		not available	not available		not available	not available		not available	not available		not available	not available
I ricinus contig 10526	0		not available	not available		not available	not available		not available	not available		not available	not available
I ricinus contig 10535	0		not available	not available		not available	not available		not available	not available		not available	not available
I ricinus contig 10536	0		not available	not available		not available	not available		not available	not available		not available	not available
I ricinus contig 10550	0		not available	not available		not available	not available		not available	not available		not available	not available
I ricinus contig 10558	0		not available	not available		not available	not available		not available	not available		not available	not available
I ricinus contig 10588	0		not available	not available		not available	not available		not available	not available		not available	not available
I ricinus contig 10595	0		not available	not available		not available	not available		not available	not available		not available	not available
I ricinus contig 10619	0		not available	not available		not available	not available		not available	not available		not available	not available
I ricinus contig 10689	0		not available	not available		not available	not available		not available	not available		not available	not available
I ricinus contig 10691	0		not available	not available		not available	not available		not available	not available		not available	not available
I ricinus contig 10710	0		not available	not available		not available	not available		not available	not available		not available	not available
I ricinus contig 10713	0		not available	not available		not available	not available		not available	not available		not available	not available
I ricinus contig 10754	0		not available	not available		not available	not available		not available	not available		not available	not available
I ricinus contig 10760	0		not available	not available		not available	not available		not available	not available		not available	not available
I ricinus contig 10764	0		not available	not available		not available	not available		not available	not available		not available	not available
I ricinus contig 10772	0		not available	not available		not available	not available		not available	not available		not available	not available
I ricinus contig 10776	0		not available	not available		not available	not available		not available	not available		not available	not available
I ricinus contig 10777	0		not available	not available		not available	not available		not available	not available		not available	not available
I ricinus contig 10806	0		not available	not available		not available	not available		not available	not available		not available	not available
I ricinus contig 10809	0		not available	not available		not available	not available		not available	not available		not available	not available
I ricinus contig 10824	0		not available	not available		not available	not available		not available	not available		not available	not available
I ricinus contig 10851	0		not available	not available		not available	not available		not available	not available		not available	not available
I ricinus contig 10860	0		not available	not available		not available	not available		not available	not available		not available	not available
I ricinus contig 10902	0		not available	not available		not available	not available		not available	not available		not available	not available
I ricinus contig 10906	0		not available	not available		not available	not available		not available	not available		not available	not available
I ricinus contig 10944	0		not available	not available		not available	not available		not available	not available		not available	not available
I ricinus contig 10953	0		not available	not available		not available	not available		not available	not available		not available	not available
I ricinus contig 10956	0		not available	not available		not available	not available		not available	not available		not available	not available
I ricinus contig 10977	0		not available	not available		not available	not available		not available	not available		not available	not available
I ricinus contig 10987	0		not available	not available		not available	not available		not available	not available		not available	not available
I ricinus contig 10994	0		not available	not available		not available	not available		not available	not available		not available	not available
I ricinus contig 11002	0		not available	not available		not available	not available		not available	not available		not available	not available
I ricinus contig 11012	0		not available	not available		not available	not available		not available	not available		not available	not available
I ricinus contig 11035	0		not available	not available		not available	not available		not available	not available		not available	not available
I ricinus contig 11056	0		not available	not available		not available	not available		not available	not available		not available	not available
I ricinus contig 11059	0		not available	not available		not available	not available		not available	not available		not available	not available
I ricinus contig 11069	0		not available	not available		not available	not available		not available	not available		not available	not available
I ricinus contig 11169	0		not available	not available		not available	not available		not available	not available		not available	not available
I ricinus contig 11176	0		not available	not available		not available	not available		not available	not available		not available	not available
I ricinus contig 11201	0		not available	not available		not available	not available		not available	not available		not available	not available
I ricinus contig 11205	0		not available	not available		not available	not available		not available	not available		not available	not available
I ricinus contig 11221	0		not available	not available		not available	not available		not available	not available		not available	not available
I ricinus contig 11244	0		not available	not available		not available	not available		not available	not available		not available	not available
I ricinus contig 11269	0		not available	not available		not available	not available		not available	not available		not available	not available
I ricinus contig 11284	0		not available	not available		not available	not available		not available	not available		not available	not available
I ricinus contig 11292	0		not available	not available		not available	not available		not available	not available		not available	not available
I ricinus contig 11352	0		not available	not available		not available	not available		not available	not available		not available	not available
I ricinus contig 11357	0		not available	not available		not available	not available		not available	not available		not available	not available
I ricinus contig 11381	0		not available	not available		not available	not available		not available	not available		not available	not available
I ricinus contig 11425	0		not available	not available		not available	not available		not available	not available		not available	not available
I ricinus contig 11433	0		not available	not available		not available	not available		not available	not available		not available	not available
I ricinus contig 11485	0		not available	not available		not available	not available		not available	not available		not available	not available
I ricinus contig 11502	0		not available	not available		not available	not available		not available	not available		not available	not available
I ricinus contig 11521	0		not available	not available		not available	not available		not available	not available		not available	not available
I ricinus contig 11524	0		not available	not available		not available	not available		not available	not available		not available	not available
I ricinus contig 11525	0		not available	not available		not available	not available		not available	not available		not available	not available
I ricinus contig 11636	0		not available	not available		not available	not available		not available	not available		not available	not available
I ricinus contig 11652	0		not available	not available		not available	not available		not available	not available		not available	not available
I ricinus contig 11700	0		not available	not available		not available	not available		not available	not available		not available	not available
I ricinus contig 11736	0		not available	not available		not available	not available		not available	not available		not available	not available
I ricinus contig 11743	0		not available	not available		not available	not available		not available	not available		not available	not available
I ricinus contig 11752	0		not available	not available		not available	not available		not available	not available		not available	not available
I ricinus contig 11773	0		not available	not available		not available	not available		not available	not available		not available	not available
I ricinus contig 11824	0		not available	not available		not available	not available		not available	not available		not available	not available
I ricinus contig 11839	0		not available	not available		not available	not available		not available	not available		not available	not available
I ricinus contig 11856	0		not available	not available		not available	not available		not available	not available		not available	not available
I ricinus contig 11857	0		not available	not available		not available	not available		not available	not available		not available	not available
I ricinus contig 11858	0		not available	not available		not available	not available		not available	not available		not available	not available
I ricinus contig 11889	0		not available	not available		not available	not available		not available	not available		not available	not available
I ricinus contig 11910	0		not available	not available		not available	not available		not available	not available		not available	not available
I ricinus contig 11913	0		not available	not available		not available	not available		not available	not available		not available	not available
I ricinus contig 11929	0		not available	not available		not available	not available		not available	not available		not available	not available
I ricinus contig 11939	0		not available	not available		not available	not available		not available	not available		not available	not available
I ricinus contig 11959	0		not available	not available		not available	not available		not available	not available		not available	not available
I ricinus contig 11968	0		not available	not available		not available	not available		not available	not available		not available	not available
I ricinus contig 11970	0		not available	not available		not available	not available		not available	not available		not available	not available
I ricinus contig 11986	0		not available	not available		not available	not available		not available	not available		not available	not available
I ricinus contig 12002	0		not available	not available		not available	not available		not available	not available		not available	not available
I ricinus contig 12037	0		not available	not available		not available	not available		not available	not available		not available	not available
I ricinus contig 12074	0		not available	not available		not available	not available		not available	not available		not available	not available
I ricinus contig 12097	0		not available	not available		not available	not available		not available	not available		not available	not available
I ricinus contig 12107	0		not available	not available		not available	not available		not available	not available		not available	not available
I ricinus contig 12109	0		not available	not available		not available	not available		not available	not available		not available	not available
I ricinus contig 12129	0		not available	not available		not available	not available		not available	not available		not available	not available
I ricinus contig 12146	0		not available	not available		not available	not available		not available	not available		not available	not available
I ricinus contig 12195	0		not available	not available		not available	not available		not available	not available		not available	not available
I ricinus contig 12200	0		not available	not available		not available	not available		not available	not available		not available	not available
I ricinus contig 12202	0		not available	not available		not available	not available		not available	not available		not available	not available
I ricinus contig 12209	0		not available	not available		not available	not available		not available	not available		not available	not available
I ricinus contig 12220	0		not available	not available		not available	not available		not available	not available		not available	not available
I ricinus contig 12274	0		not available	not available		not available	not available		not available	not available		not available	not available
I ricinus contig 12295	0		not available	not available		not available	not available		not available	not available		not available	not available
I ricinus contig 12301	0		not available	not available		not available	not available		not available	not available		not available	not available
I ricinus contig 12327	0		not available	not available		not available	not available		not available	not available		not available	not available
I ricinus contig 12369	0		not available	not available		not available	not available		not available	not available		not available	not available
I ricinus contig 12385	0		not available	not available		not available	not available		not available	not available		not available	not available
I ricinus contig 12390	0		not available	not available		not available	not available		not available	not available		not available	not available
I ricinus contig 12433	0		not available	not available		not available	not available		not available	not available		not available	not available
I ricinus contig 12453	0		not available	not available		not available	not available		not available	not available		not available	not available
I ricinus contig 12467	0		not available	not available		not available	not available		not available	not available		not available	not available
I ricinus contig 12475	0		not available	not available		not available	not available		not available	not available		not available	not available
I ricinus contig 12485	0		not available	not available		not available	not available		not available	not available		not available	not available
I ricinus contig 12493	0		not available	not available		not available	not available		not available	not available		not available	not available
I ricinus contig 12513	0		not available	not available		not available	not available		not available	not available		not available	not available
I ricinus contig 12515	0		not available	not available		not available	not available		not available	not available		not available	not available
I ricinus contig 12516	0		not available	not available		not available	not available		not available	not available		not available	not available
I ricinus contig 12531	0		not available	not available		not available	not available		not available	not available		not available	not available
I ricinus contig 12539	0		not available	not available		not available	not available		not available	not available		not available	not available
I ricinus contig 12572	0		not available	not available		not available	not available		not available	not available		not available	not available
I ricinus contig 12577	0		not available	not available		not available	not available		not available	not available		not available	not available
I ricinus contig 12592	0		not available	not available		not available	not available		not available	not available		not available	not available
I ricinus contig 12610	0		not available	not available		not available	not available		not available	not available		not available	not available
I ricinus contig 12620	0		not available	not available		not available	not available		not available	not available		not available	not available
I ricinus contig 12621	0		not available	not available		not available	not available		not available	not available		not available	not available
I ricinus contig 12623	0		not available	not available		not available	not available		not available	not available		not available	not available
I ricinus contig 12683	0		not available	not available		not available	not available		not available	not available		not available	not available
I ricinus contig 12784	0		not available	not available		not available	not available		not available	not available		not available	not available
I ricinus contig 12787	0		not available	not available		not available	not available		not available	not available		not available	not available
I ricinus contig 12793	0		not available	not available		not available	not available		not available	not available		not available	not available
I ricinus contig 12796	0		not available	not available		not available	not available		not available	not available		not available	not available
I ricinus contig 12835	0		not available	not available		not available	not available		not available	not available		not available	not available
I ricinus contig 12919	0		not available	not available		not available	not available		not available	not available		not available	not available
I ricinus contig 12940	0		not available	not available		not available	not available		not available	not available		not available	not available
I ricinus contig 13004	0		not available	not available		not available	not available		not available	not available		not available	not available
I ricinus contig 13023	0		not available	not available		not available	not available		not available	not available		not available	not available
I ricinus contig 13056	0		not available	not available		not available	not available		not available	not available		not available	not available
I ricinus contig 13075	0		not available	not available		not available	not available		not available	not available		not available	not available
I ricinus contig 13079	0		not available	not available		not available	not available		not available	not available		not available	not available
I ricinus contig 13092	0		not available	not available		not available	not available		not available	not available		not available	not available
I ricinus contig 13095	0		not available	not available		not available	not available		not available	not available		not available	not available
I ricinus contig 13104	0		not available	not available		not available	not available		not available	not available		not available	not available
I ricinus contig 13126	0		not available	not available		not available	not available		not available	not available		not available	not available
I ricinus contig 13134	0		not available	not available		not available	not available		not available	not available		not available	not available
I ricinus contig 13160	0		not available	not available		not available	not available		not available	not available		not available	not available
I ricinus contig 13170	0		not available	not available		not available	not available		not available	not available		not available	not available
I ricinus contig 13189	0		not available	not available		not available	not available		not available	not available		not available	not available
I ricinus contig 13196	0		not available	not available		not available	not available		not available	not available		not available	not available
I ricinus contig 13213	0		not available	not available		not available	not available		not available	not available		not available	not available
I ricinus contig 13215	0		not available	not available		not available	not available		not available	not available		not available	not available
I ricinus contig 13316	0		not available	not available		not available	not available		not available	not available		not available	not available
I ricinus contig 13369	0		not available	not available		not available	not available		not available	not available		not available	not available
I ricinus contig 13393	0		not available	not available		not available	not available		not available	not available		not available	not available
I ricinus contig 13396	0		not available	not available		not available	not available		not available	not available		not available	not available
I ricinus contig 13414	0		not available	not available		not available	not available		not available	not available		not available	not available
I ricinus contig 13425	0		not available	not available		not available	not available		not available	not available		not available	not available
I ricinus contig 13445	0		not available	not available		not available	not available		not available	not available		not available	not available
I ricinus contig 13471	0		not available	not available		not available	not available		not available	not available		not available	not available
I ricinus contig 13493	0		not available	not available		not available	not available		not available	not available		not available	not available
I ricinus contig 13507	0		not available	not available		not available	not available		not available	not available		not available	not available
I ricinus contig 13519	0		not available	not available		not available	not available		not available	not available		not available	not available
I ricinus contig 13536	0		not available	not available		not available	not available		not available	not available		not available	not available
I ricinus contig 13572	0		not available	not available		not available	not available		not available	not available		not available	not available
I ricinus contig 13576	0		not available	not available		not available	not available		not available	not available		not available	not available
I ricinus contig 13586	0		not available	not available		not available	not available		not available	not available		not available	not available
I ricinus contig 13620	0		not available	not available		not available	not available		not available	not available		not available	not available
I ricinus contig 13630	0		not available	not available		not available	not available		not available	not available		not available	not available
I ricinus contig 13670	0		not available	not available		not available	not available		not available	not available		not available	not available
I ricinus contig 13684	0		not available	not available		not available	not available		not available	not available		not available	not available
I ricinus contig 13691	0		not available	not available		not available	not available		not available	not available		not available	not available
I ricinus contig 13697	0		not available	not available		not available	not available		not available	not available		not available	not available
I ricinus contig 13705	0		not available	not available		not available	not available		not available	not available		not available	not available
I ricinus contig 13714	0		not available	not available		not available	not available		not available	not available		not available	not available
I ricinus contig 13737	0		not available	not available		not available	not available		not available	not available		not available	not available
I ricinus contig 13739	0		not available	not available		not available	not available		not available	not available		not available	not available
I ricinus contig 13759	0		not available	not available		not available	not available		not available	not available		not available	not available
I ricinus contig 13800	0		not available	not available		not available	not available		not available	not available		not available	not available
I ricinus contig 13854	0		not available	not available		not available	not available		not available	not available		not available	not available
I ricinus contig 13857	0		not available	not available		not available	not available		not available	not available		not available	not available
I ricinus contig 13859	0		not available	not available		not available	not available		not available	not available		not available	not available
I ricinus contig 13870	0		not available	not available		not available	not available		not available	not available		not available	not available
I ricinus contig 13886	0		not available	not available		not available	not available		not available	not available		not available	not available
I ricinus contig 13891	0		not available	not available		not available	not available		not available	not available		not available	not available
I ricinus contig 13898	0		not available	not available		not available	not available		not available	not available		not available	not available
I ricinus contig 13918	0		not available	not available		not available	not available		not available	not available		not available	not available
I ricinus contig 13934	0		not available	not available		not available	not available		not available	not available		not available	not available
I ricinus contig 13935	0		not available	not available		not available	not available		not available	not available		not available	not available
I ricinus contig 14041	0		not available	not available		not available	not available		not available	not available		not available	not available
I ricinus contig 14047	0		not available	not available		not available	not available		not available	not available		not available	not available
I ricinus contig 14054	0		not available	not available		not available	not available		not available	not available		not available	not available
I ricinus contig 14084	0		not available	not available		not available	not available		not available	not available		not available	not available
I ricinus contig 14090	0		not available	not available		not available	not available		not available	not available		not available	not available
I ricinus contig 14125	0		not available	not available		not available	not available		not available	not available		not available	not available
I ricinus contig 14129	0		not available	not available		not available	not available		not available	not available		not available	not available
I ricinus contig 14159	0		not available	not available		not available	not available		not available	not available		not available	not available
I ricinus contig 14197	0		not available	not available		not available	not available		not available	not available		not available	not available
I ricinus contig 14201	0		not available	not available		not available	not available		not available	not available		not available	not available
I ricinus contig 14215	0		not available	not available		not available	not available		not available	not available		not available	not available
I ricinus contig 14238	0		not available	not available		not available	not available		not available	not available		not available	not available
I ricinus contig 14241	0		not available	not available		not available	not available		not available	not available		not available	not available
I ricinus contig 14266	0		not available	not available		not available	not available		not available	not available		not available	not available
I ricinus contig 14301	0		not available	not available		not available	not available		not available	not available		not available	not available
I ricinus contig 14332	0		not available	not available		not available	not available		not available	not available		not available	not available
I ricinus contig 14358	0		not available	not available		not available	not available		not available	not available		not available	not available
I ricinus contig 14364	0		not available	not available		not available	not available		not available	not available		not available	not available
I ricinus contig 14383	0		not available	not available		not available	not available		not available	not available		not available	not available
I ricinus contig 14423	0		not available	not available		not available	not available		not available	not available		not available	not available
I ricinus contig 14457	0		not available	not available		not available	not available		not available	not available		not available	not available
I ricinus contig 14459	0		not available	not available		not available	not available		not available	not available		not available	not available
I ricinus contig 14478	0		not available	not available		not available	not available		not available	not available		not available	not available
I ricinus contig 14490	0		not available	not available		not available	not available		not available	not available		not available	not available
I ricinus contig 14526	0		not available	not available		not available	not available		not available	not available		not available	not available
I ricinus contig 14527	0		not available	not available		not available	not available		not available	not available		not available	not available
I ricinus contig 14549	0		not available	not available		not available	not available		not available	not available		not available	not available
I ricinus contig 14558	0		not available	not available		not available	not available		not available	not available		not available	not available
I ricinus contig 14605	0		not available	not available		not available	not available		not available	not available		not available	not available
I ricinus contig 14633	0		not available	not available		not available	not available		not available	not available		not available	not available
I ricinus contig 14674	0		not available	not available		not available	not available		not available	not available		not available	not available
I ricinus contig 14697	0		not available	not available		not available	not available		not available	not available		not available	not available
I ricinus contig 14708	0		not available	not available		not available	not available		not available	not available		not available	not available
I ricinus contig 14715	0		not available	not available		not available	not available		not available	not available		not available	not available
I ricinus contig 14748	0		not available	not available		not available	not available		not available	not available		not available	not available
I ricinus contig 14770	0		not available	not available		not available	not available		not available	not available		not available	not available
I ricinus contig 14794	0		not available	not available		not available	not available		not available	not available		not available	not available
I ricinus contig 14882	0		not available	not available		not available	not available		not available	not available		not available	not available
I ricinus contig 14892	0		not available	not available		not available	not available		not available	not available		not available	not available
I ricinus contig 14902	0		not available	not available		not available	not available		not available	not available		not available	not available
I ricinus contig 14928	0		not available	not available		not available	not available		not available	not available		not available	not available
I ricinus contig 14947	0		not available	not available		not available	not available		not available	not available		not available	not available
I ricinus contig 14952	0		not available	not available		not available	not available		not available	not available		not available	not available
I ricinus contig 14958	0		not available	not available		not available	not available		not available	not available		not available	not available
I ricinus contig 14963	0		not available	not available		not available	not available		not available	not available		not available	not available
I ricinus contig 14966	0		not available	not available		not available	not available		not available	not available		not available	not available
I ricinus contig 14973	0		not available	not available		not available	not available		not available	not available		not available	not available
I ricinus contig 15028	0		not available	not available		not available	not available		not available	not available		not available	not available
I ricinus contig 15052	0		not available	not available		not available	not available		not available	not available		not available	not available
I ricinus contig 15058	0		not available	not available		not available	not available		not available	not available		not available	not available
I ricinus contig 15060	0		not available	not available		not available	not available		not available	not available		not available	not available
I ricinus contig 15078	0		not available	not available		not available	not available		not available	not available		not available	not available
I ricinus contig 15112	0		not available	not available		not available	not available		not available	not available		not available	not available
I ricinus contig 15143	0		not available	not available		not available	not available		not available	not available		not available	not available
I ricinus contig 15144	0		not available	not available		not available	not available		not available	not available		not available	not available
I ricinus contig 15147	0		not available	not available		not available	not available		not available	not available		not available	not available
I ricinus contig 15161	0		not available	not available		not available	not available		not available	not available		not available	not available
I ricinus contig 15172	0		not available	not available		not available	not available		not available	not available		not available	not available
I ricinus contig 15196	0		not available	not available		not available	not available		not available	not available		not available	not available
I ricinus contig 15213	0		not available	not available		not available	not available		not available	not available		not available	not available
I ricinus contig 15257	0		not available	not available		not available	not available		not available	not available		not available	not available
I ricinus contig 15313	0		not available	not available		not available	not available		not available	not available		not available	not available
I ricinus contig 15328	0		not available	not available		not available	not available		not available	not available		not available	not available
I ricinus contig 15369	0		not available	not available		not available	not available		not available	not available		not available	not available
I ricinus contig 15383	0		not available	not available		not available	not available		not available	not available		not available	not available
I ricinus contig 15417	0		not available	not available		not available	not available		not available	not available		not available	not available
I ricinus contig 15474	0		not available	not available		not available	not available		not available	not available		not available	not available
I ricinus contig 15518	0		not available	not available		not available	not available		not available	not available		not available	not available
I ricinus contig 15577	0		not available	not available		not available	not available		not available	not available		not available	not available
I ricinus contig 15585	0		not available	not available		not available	not available		not available	not available		not available	not available
I ricinus contig 15602	0		not available	not available		not available	not available		not available	not available		not available	not available
I ricinus contig 15623	0		not available	not available		not available	not available		not available	not available		not available	not available
I ricinus contig 15643	0		not available	not available		not available	not available		not available	not available		not available	not available
I ricinus contig 15701	0		not available	not available		not available	not available		not available	not available		not available	not available
I ricinus contig 15716	0		not available	not available		not available	not available		not available	not available		not available	not available
I ricinus contig 15733	0		not available	not available		not available	not available		not available	not available		not available	not available
I ricinus contig 15750	0		not available	not available		not available	not available		not available	not available		not available	not available
I ricinus contig 15796	0		not available	not available		not available	not available		not available	not available		not available	not available
I ricinus contig 15846	0		not available	not available		not available	not available		not available	not available		not available	not available
I ricinus contig 15852	0		not available	not available		not available	not available		not available	not available		not available	not available
I ricinus contig 15854	0		not available	not available		not available	not available		not available	not available		not available	not available
I ricinus contig 15879	0		not available	not available		not available	not available		not available	not available		not available	not available
I ricinus contig 15901	0		not available	not available		not available	not available		not available	not available		not available	not available
I ricinus contig 15919	0		not available	not available		not available	not available		not available	not available		not available	not available
I ricinus contig 15921	0		not available	not available		not available	not available		not available	not available		not available	not available
I ricinus contig 15925	0		not available	not available		not available	not available		not available	not available		not available	not available
I ricinus contig 15927	0		not available	not available		not available	not available		not available	not available		not available	not available
I ricinus contig 15960	0		not available	not available		not available	not available		not available	not available		not available	not available
I ricinus contig 15963	0		not available	not available		not available	not available		not available	not available		not available	not available
I ricinus contig 15978	0		not available	not available		not available	not available		not available	not available		not available	not available
I ricinus contig 15980	0		not available	not available		not available	not available		not available	not available		not available	not available
I ricinus contig 15990	0		not available	not available		not available	not available		not available	not available		not available	not available
I ricinus contig 16010	0		not available	not available		not available	not available		not available	not available		not available	not available
I ricinus contig 16012	0		not available	not available		not available	not available		not available	not available		not available	not available
I ricinus contig 16014	0		not available	not available		not available	not available		not available	not available		not available	not available
I ricinus contig 16025	0		not available	not available		not available	not available		not available	not available		not available	not available
I ricinus contig 16046	0		not available	not available		not available	not available		not available	not available		not available	not available
I ricinus contig 16073	0		not available	not available		not available	not available		not available	not available		not available	not available
I ricinus contig 16103	0		not available	not available		not available	not available		not available	not available		not available	not available
I ricinus contig 16138	0		not available	not available		not available	not available		not available	not available		not available	not available
I ricinus contig 16145	0		not available	not available		not available	not available		not available	not available		not available	not available
I ricinus contig 16195	0		not available	not available		not available	not available		not available	not available		not available	not available
I ricinus contig 16200	0		not available	not available		not available	not available		not available	not available		not available	not available
I ricinus contig 16210	0		not available	not available		not available	not available		not available	not available		not available	not available
I ricinus contig 16212	0		not available	not available		not available	not available		not available	not available		not available	not available
I ricinus contig 16224	0		not available	not available		not available	not available		not available	not available		not available	not available
I ricinus contig 16225	0		not available	not available		not available	not available		not available	not available		not available	not available
I ricinus contig 16230	0		not available	not available		not available	not available		not available	not available		not available	not available
I ricinus contig 16242	0		not available	not available		not available	not available		not available	not available		not available	not available
I ricinus contig 16260	0		not available	not available		not available	not available		not available	not available		not available	not available
I ricinus contig 16261	0		not available	not available		not available	not available		not available	not available		not available	not available
I ricinus contig 16298	0		not available	not available		not available	not available		not available	not available		not available	not available
I ricinus contig 16299	0		not available	not available		not available	not available		not available	not available		not available	not available
I ricinus contig 16353	0		not available	not available		not available	not available		not available	not available		not available	not available
I ricinus contig 16398	0		not available	not available		not available	not available		not available	not available		not available	not available
I ricinus contig 16405	0		not available	not available		not available	not available		not available	not available		not available	not available
I ricinus contig 16406	0		not available	not available		not available	not available		not available	not available		not available	not available
I ricinus contig 16425	0		not available	not available		not available	not available		not available	not available		not available	not available
I ricinus contig 16426	0		not available	not available		not available	not available		not available	not available		not available	not available
I ricinus contig 16431	0		not available	not available		not available	not available		not available	not available		not available	not available
I ricinus contig 16455	0		not available	not available		not available	not available		not available	not available		not available	not available
I ricinus contig 16470	0		not available	not available		not available	not available		not available	not available		not available	not available
I ricinus contig 16474	0		not available	not available		not available	not available		not available	not available		not available	not available
I ricinus contig 16480	0		not available	not available		not available	not available		not available	not available		not available	not available
I ricinus contig 16481	0		not available	not available		not available	not available		not available	not available		not available	not available
I ricinus contig 16497	0		not available	not available		not available	not available		not available	not available		not available	not available
I ricinus contig 16509	0		not available	not available		not available	not available		not available	not available		not available	not available
I ricinus contig 16527	0		not available	not available		not available	not available		not available	not available		not available	not available
I ricinus contig 16529	0		not available	not available		not available	not available		not available	not available		not available	not available
I ricinus contig 16551	0		not available	not available		not available	not available		not available	not available		not available	not available
I ricinus contig 16594	0		not available	not available		not available	not available		not available	not available		not available	not available
I ricinus contig 16628	0		not available	not available		not available	not available		not available	not available		not available	not available
I ricinus contig 16633	0		not available	not available		not available	not available		not available	not available		not available	not available
I ricinus contig 16641	0		not available	not available		not available	not available		not available	not available		not available	not available
I ricinus contig 16655	0		not available	not available		not available	not available		not available	not available		not available	not available
I ricinus contig 16682	0		not available	not available		not available	not available		not available	not available		not available	not available
I ricinus contig 16696	0		not available	not available		not available	not available		not available	not available		not available	not available
I ricinus contig 16701	0		not available	not available		not available	not available		not available	not available		not available	not available
I ricinus contig 16702	0		not available	not available		not available	not available		not available	not available		not available	not available
I ricinus contig 16710	0		not available	not available		not available	not available		not available	not available		not available	not available
I ricinus contig 16729	0		not available	not available		not available	not available		not available	not available		not available	not available
I ricinus contig 16758	0		not available	not available		not available	not available		not available	not available		not available	not available
I ricinus contig 16778	0		not available	not available		not available	not available		not available	not available		not available	not available
I ricinus contig 16797	0		not available	not available		not available	not available		not available	not available		not available	not available
I ricinus contig 16814	0		not available	not available		not available	not available		not available	not available		not available	not available
I ricinus contig 16817	0		not available	not available		not available	not available		not available	not available		not available	not available
I ricinus contig 16850	0		not available	not available		not available	not available		not available	not available		not available	not available
I ricinus contig 16895	0		not available	not available		not available	not available		not available	not available		not available	not available
I ricinus contig 16912	0		not available	not available		not available	not available		not available	not available		not available	not available
I ricinus contig 16927	0		not available	not available		not available	not available		not available	not available		not available	not available
I ricinus contig 16934	0		not available	not available		not available	not available		not available	not available		not available	not available
I ricinus contig 16940	0		not available	not available		not available	not available		not available	not available		not available	not available
I ricinus contig 16954	0		not available	not available		not available	not available		not available	not available		not available	not available
I ricinus contig 16967	0		not available	not available		not available	not available		not available	not available		not available	not available
I ricinus contig 16994	0		not available	not available		not available	not available		not available	not available		not available	not available
I ricinus contig 17007	0		not available	not available		not available	not available		not available	not available		not available	not available
I ricinus contig 17014	0		not available	not available		not available	not available		not available	not available		not available	not available
I ricinus contig 17015	0		not available	not available		not available	not available		not available	not available		not available	not available
I ricinus contig 17045	0		not available	not available		not available	not available		not available	not available		not available	not available
I ricinus contig 17055	0		not available	not available		not available	not available		not available	not available		not available	not available
I ricinus contig 17093	0		not available	not available		not available	not available		not available	not available		not available	not available
I ricinus contig 17097	0		not available	not available		not available	not available		not available	not available		not available	not available
I ricinus contig 17115	0		not available	not available		not available	not available		not available	not available		not available	not available
I ricinus contig 17119	0		not available	not available		not available	not available		not available	not available		not available	not available
I ricinus contig 17165	0		not available	not available		not available	not available		not available	not available		not available	not available
I ricinus contig 17239	0		not available	not available		not available	not available		not available	not available		not available	not available
I ricinus contig 17242	0		not available	not available		not available	not available		not available	not available		not available	not available
I ricinus contig 17265	0		not available	not available		not available	not available		not available	not available		not available	not available
I ricinus contig 17267	0		not available	not available		not available	not available		not available	not available		not available	not available
I ricinus contig 17269	0		not available	not available		not available	not available		not available	not available		not available	not available
I ricinus contig 17273	0		not available	not available		not available	not available		not available	not available		not available	not available
I ricinus contig 17274	0		not available	not available		not available	not available		not available	not available		not available	not available
I ricinus contig 17278	0		not available	not available		not available	not available		not available	not available		not available	not available
I ricinus contig 17298	0		not available	not available		not available	not available		not available	not available		not available	not available
I ricinus contig 17314	0		not available	not available		not available	not available		not available	not available		not available	not available
I ricinus contig 17335	0		not available	not available		not available	not available		not available	not available		not available	not available
I ricinus contig 17339	0		not available	not available		not available	not available		not available	not available		not available	not available
I ricinus contig 17347	0		not available	not available		not available	not available		not available	not available		not available	not available
I ricinus contig 17352	0		not available	not available		not available	not available		not available	not available		not available	not available
I ricinus contig 17391	0		not available	not available		not available	not available		not available	not available		not available	not available
I ricinus contig 17405	0		not available	not available		not available	not available		not available	not available		not available	not available
I ricinus contig 17452	0		not available	not available		not available	not available		not available	not available		not available	not available
I ricinus contig 17464	0		not available	not available		not available	not available		not available	not available		not available	not available
I ricinus contig 17503	0		not available	not available		not available	not available		not available	not available		not available	not available
I ricinus contig 17515	0		not available	not available		not available	not available		not available	not available		not available	not available
I ricinus contig 17521	0		not available	not available		not available	not available		not available	not available		not available	not available
I ricinus contig 17550	0		not available	not available		not available	not available		not available	not available		not available	not available
I ricinus contig 17554	0		not available	not available		not available	not available		not available	not available		not available	not available
I ricinus contig 17555	0		not available	not available		not available	not available		not available	not available		not available	not available
I ricinus contig 17562	0		not available	not available		not available	not available		not available	not available		not available	not available
I ricinus contig 17566	0		not available	not available		not available	not available		not available	not available		not available	not available
I ricinus contig 17575	0		not available	not available		not available	not available		not available	not available		not available	not available
I ricinus contig 17585	0		not available	not available		not available	not available		not available	not available		not available	not available
I ricinus contig 17596	0		not available	not available		not available	not available		not available	not available		not available	not available
I ricinus contig 17639	0		not available	not available		not available	not available		not available	not available		not available	not available
I ricinus contig 17644	0		not available	not available		not available	not available		not available	not available		not available	not available
I ricinus contig 17645	0		not available	not available		not available	not available		not available	not available		not available	not available
I ricinus contig 17654	0		not available	not available		not available	not available		not available	not available		not available	not available
I ricinus contig 17661	0		not available	not available		not available	not available		not available	not available		not available	not available
I ricinus contig 17698	0		not available	not available		not available	not available		not available	not available		not available	not available
I ricinus contig 17755	0		not available	not available		not available	not available		not available	not available		not available	not available
I ricinus contig 17759	0		not available	not available		not available	not available		not available	not available		not available	not available
I ricinus contig 17790	0		not available	not available		not available	not available		not available	not available		not available	not available
I ricinus contig 17799	0		not available	not available		not available	not available		not available	not available		not available	not available
I ricinus contig 17804	0		not available	not available		not available	not available		not available	not available		not available	not available
I ricinus contig 17816	0		not available	not available		not available	not available		not available	not available		not available	not available
I ricinus contig 17839	0		not available	not available		not available	not available		not available	not available		not available	not available
I ricinus contig 17859	0		not available	not available		not available	not available		not available	not available		not available	not available
I ricinus contig 17861	0		not available	not available		not available	not available		not available	not available		not available	not available
I ricinus contig 17900	0		not available	not available		not available	not available		not available	not available		not available	not available
I ricinus contig 17904	0		not available	not available		not available	not available		not available	not available		not available	not available
I ricinus contig 17916	0		not available	not available		not available	not available		not available	not available		not available	not available
I ricinus contig 17924	0		not available	not available		not available	not available		not available	not available		not available	not available
I ricinus contig 17933	0		not available	not available		not available	not available		not available	not available		not available	not available
I ricinus contig 17943	0		not available	not available		not available	not available		not available	not available		not available	not available
I ricinus contig 17950	0		not available	not available		not available	not available		not available	not available		not available	not available
I ricinus contig 17985	0		not available	not available		not available	not available		not available	not available		not available	not available
I ricinus contig 18000	0		not available	not available		not available	not available		not available	not available		not available	not available
I ricinus contig 18006	0		not available	not available		not available	not available		not available	not available		not available	not available
I ricinus contig 18040	0		not available	not available		not available	not available		not available	not available		not available	not available
I ricinus contig 18082	0		not available	not available		not available	not available		not available	not available		not available	not available
I ricinus contig 18084	0		not available	not available		not available	not available		not available	not available		not available	not available
I ricinus contig 18086	0		not available	not available		not available	not available		not available	not available		not available	not available
I ricinus contig 18096	0		not available	not available		not available	not available		not available	not available		not available	not available
I ricinus contig 18097	0		not available	not available		not available	not available		not available	not available		not available	not available
I ricinus contig 18104	0		not available	not available		not available	not available		not available	not available		not available	not available
I ricinus contig 18114	0		not available	not available		not available	not available		not available	not available		not available	not available
I ricinus contig 18139	0		not available	not available		not available	not available		not available	not available		not available	not available
I ricinus contig 18140	0		not available	not available		not available	not available		not available	not available		not available	not available
I ricinus contig 18161	0		not available	not available		not available	not available		not available	not available		not available	not available
I ricinus contig 18194	0		not available	not available		not available	not available		not available	not available		not available	not available
I ricinus contig 18202	0		not available	not available		not available	not available		not available	not available		not available	not available
I ricinus contig 18213	0		not available	not available		not available	not available		not available	not available		not available	not available
I ricinus contig 18235	0		not available	not available		not available	not available		not available	not available		not available	not available
I ricinus contig 18258	0		not available	not available		not available	not available		not available	not available		not available	not available
I ricinus contig 18261	0		not available	not available		not available	not available		not available	not available		not available	not available
I ricinus contig 18269	0		not available	not available		not available	not available		not available	not available		not available	not available
I ricinus contig 18280	0		not available	not available		not available	not available		not available	not available		not available	not available
I ricinus contig 18288	0		not available	not available		not available	not available		not available	not available		not available	not available
I ricinus contig 18295	0		not available	not available		not available	not available		not available	not available		not available	not available
I ricinus contig 18299	0		not available	not available		not available	not available		not available	not available		not available	not available
I ricinus contig 18379	0		not available	not available		not available	not available		not available	not available		not available	not available
I ricinus contig 18382	0		not available	not available		not available	not available		not available	not available		not available	not available
I ricinus contig 18398	0		not available	not available		not available	not available		not available	not available		not available	not available
I ricinus contig 18516	0		not available	not available		not available	not available		not available	not available		not available	not available
I ricinus contig 18551	0		not available	not available		not available	not available		not available	not available		not available	not available
I ricinus contig 18571	0		not available	not available		not available	not available		not available	not available		not available	not available
I ricinus contig 18591	0		not available	not available		not available	not available		not available	not available		not available	not available
I ricinus contig 18595	0		not available	not available		not available	not available		not available	not available		not available	not available
I ricinus contig 18599	0		not available	not available		not available	not available		not available	not available		not available	not available
I ricinus contig 18611	0		not available	not available		not available	not available		not available	not available		not available	not available
I ricinus contig 18622	0		not available	not available		not available	not available		not available	not available		not available	not available
I ricinus contig 18657	0		not available	not available		not available	not available		not available	not available		not available	not available
I ricinus contig 18668	0		not available	not available		not available	not available		not available	not available		not available	not available
I ricinus contig 18681	0		not available	not available		not available	not available		not available	not available		not available	not available
I ricinus contig 18683	0		not available	not available		not available	not available		not available	not available		not available	not available
I ricinus contig 18690	0		not available	not available		not available	not available		not available	not available		not available	not available
I ricinus contig 18696	0		not available	not available		not available	not available		not available	not available		not available	not available
I ricinus contig 18731	0		not available	not available		not available	not available		not available	not available		not available	not available
I ricinus contig 18733	0		not available	not available		not available	not available		not available	not available		not available	not available
I ricinus contig 18744	0		not available	not available		not available	not available		not available	not available		not available	not available
I ricinus contig 18771	0		not available	not available		not available	not available		not available	not available		not available	not available
I ricinus contig 18806	0		not available	not available		not available	not available		not available	not available		not available	not available
I ricinus contig 18821	0		not available	not available		not available	not available		not available	not available		not available	not available
I ricinus contig 18822	0		not available	not available		not available	not available		not available	not available		not available	not available
I ricinus contig 18826	0		not available	not available		not available	not available		not available	not available		not available	not available
I ricinus contig 18852	0		not available	not available		not available	not available		not available	not available		not available	not available
I ricinus contig 18863	0		not available	not available		not available	not available		not available	not available		not available	not available
I ricinus contig 18904	0		not available	not available		not available	not available		not available	not available		not available	not available
I ricinus contig 18912	0		not available	not available		not available	not available		not available	not available		not available	not available
I ricinus contig 18934	0		not available	not available		not available	not available		not available	not available		not available	not available
I ricinus contig 18940	0		not available	not available		not available	not available		not available	not available		not available	not available
I ricinus contig 18944	0		not available	not available		not available	not available		not available	not available		not available	not available
I ricinus contig 18950	0		not available	not available		not available	not available		not available	not available		not available	not available
I ricinus contig 18977	0		not available	not available		not available	not available		not available	not available		not available	not available
I ricinus contig 19021	0		not available	not available		not available	not available		not available	not available		not available	not available
I ricinus contig 19087	0		not available	not available		not available	not available		not available	not available		not available	not available
I ricinus contig 19091	0		not available	not available		not available	not available		not available	not available		not available	not available
I ricinus contig 19092	0		not available	not available		not available	not available		not available	not available		not available	not available
I ricinus contig 19111	0		not available	not available		not available	not available		not available	not available		not available	not available
I ricinus contig 19128	0		not available	not available		not available	not available		not available	not available		not available	not available
I ricinus contig 19142	0		not available	not available		not available	not available		not available	not available		not available	not available
I ricinus contig 19158	0		not available	not available		not available	not available		not available	not available		not available	not available
I ricinus contig 19160	0		not available	not available		not available	not available		not available	not available		not available	not available
I ricinus contig 19213	0		not available	not available		not available	not available		not available	not available		not available	not available
I ricinus contig 19227	0		not available	not available		not available	not available		not available	not available		not available	not available
I ricinus contig 19233	0		not available	not available		not available	not available		not available	not available		not available	not available
I ricinus contig 19256	0		not available	not available		not available	not available		not available	not available		not available	not available
I ricinus contig 19286	0		not available	not available		not available	not available		not available	not available		not available	not available
I ricinus contig 19333	0		not available	not available		not available	not available		not available	not available		not available	not available
I ricinus contig 19344	0		not available	not available		not available	not available		not available	not available		not available	not available
I ricinus contig 19345	0		not available	not available		not available	not available		not available	not available		not available	not available
I ricinus contig 19346	0		not available	not available		not available	not available		not available	not available		not available	not available
I ricinus contig 19360	0		not available	not available		not available	not available		not available	not available		not available	not available
I ricinus contig 19365	0		not available	not available		not available	not available		not available	not available		not available	not available
I ricinus contig 19376	0		not available	not available		not available	not available		not available	not available		not available	not available
I ricinus contig 19392	0		not available	not available		not available	not available		not available	not available		not available	not available
I ricinus contig 19407	0		not available	not available		not available	not available		not available	not available		not available	not available
I ricinus contig 19418	0		not available	not available		not available	not available		not available	not available		not available	not available
I ricinus contig 19428	0		not available	not available		not available	not available		not available	not available		not available	not available
I ricinus contig 19461	0		not available	not available		not available	not available		not available	not available		not available	not available
I ricinus contig 19462	0		not available	not available		not available	not available		not available	not available		not available	not available
I ricinus contig 19477	0		not available	not available		not available	not available		not available	not available		not available	not available
I ricinus contig 19509	0		not available	not available		not available	not available		not available	not available		not available	not available
I ricinus contig 19515	0		not available	not available		not available	not available		not available	not available		not available	not available
I ricinus contig 19544	0		not available	not available		not available	not available		not available	not available		not available	not available
I ricinus contig 19555	0		not available	not available		not available	not available		not available	not available		not available	not available
I ricinus contig 19578	0		not available	not available		not available	not available		not available	not available		not available	not available
I ricinus contig 19580	0		not available	not available		not available	not available		not available	not available		not available	not available
I ricinus contig 19585	0		not available	not available		not available	not available		not available	not available		not available	not available
I ricinus contig 19603	0		not available	not available		not available	not available		not available	not available		not available	not available
I ricinus contig 19611	0		not available	not available		not available	not available		not available	not available		not available	not available
I ricinus contig 19624	0		not available	not available		not available	not available		not available	not available		not available	not available
I ricinus contig 19645	0		not available	not available		not available	not available		not available	not available		not available	not available
I ricinus contig 19646	0		not available	not available		not available	not available		not available	not available		not available	not available
I ricinus contig 19654	0		not available	not available		not available	not available		not available	not available		not available	not available
I ricinus contig 19661	0		not available	not available		not available	not available		not available	not available		not available	not available
I ricinus contig 19666	0		not available	not available		not available	not available		not available	not available		not available	not available
I ricinus contig 19688	0		not available	not available		not available	not available		not available	not available		not available	not available
I ricinus contig 19703	0		not available	not available		not available	not available		not available	not available		not available	not available
I ricinus contig 19723	0		not available	not available		not available	not available		not available	not available		not available	not available
I ricinus contig 19733	0		not available	not available		not available	not available		not available	not available		not available	not available
I ricinus contig 19745	0		not available	not available		not available	not available		not available	not available		not available	not available
I ricinus contig 19756	0		not available	not available		not available	not available		not available	not available		not available	not available
I ricinus contig 19763	0		not available	not available		not available	not available		not available	not available		not available	not available
I ricinus contig 19785	0		not available	not available		not available	not available		not available	not available		not available	not available
I ricinus contig 19794	0		not available	not available		not available	not available		not available	not available		not available	not available
I ricinus contig 19803	0		not available	not available		not available	not available		not available	not available		not available	not available
I ricinus contig 19836	0		not available	not available		not available	not available		not available	not available		not available	not available
I ricinus contig 19854	0		not available	not available		not available	not available		not available	not available		not available	not available
I ricinus contig 19901	0		not available	not available		not available	not available		not available	not available		not available	not available
I ricinus contig 19902	0		not available	not available		not available	not available		not available	not available		not available	not available
I ricinus contig 19904	0		not available	not available		not available	not available		not available	not available		not available	not available
I ricinus contig 19924	0		not available	not available		not available	not available		not available	not available		not available	not available
I ricinus contig 19937	0		not available	not available		not available	not available		not available	not available		not available	not available
I ricinus contig 19959	0		not available	not available		not available	not available		not available	not available		not available	not available
I ricinus contig 19964	0		not available	not available		not available	not available		not available	not available		not available	not available
I ricinus contig 19966	0		not available	not available		not available	not available		not available	not available		not available	not available
I ricinus contig 19972	0		not available	not available		not available	not available		not available	not available		not available	not available
I ricinus contig 19974	0		not available	not available		not available	not available		not available	not available		not available	not available
I ricinus contig 19984	0		not available	not available		not available	not available		not available	not available		not available	not available
I ricinus contig 20002	0		not available	not available		not available	not available		not available	not available		not available	not available
I ricinus contig 20021	0		not available	not available		not available	not available		not available	not available		not available	not available
I ricinus contig 20081	0		not available	not available		not available	not available		not available	not available		not available	not available
I ricinus contig 20106	0		not available	not available		not available	not available		not available	not available		not available	not available
I ricinus contig 20148	0		not available	not available		not available	not available		not available	not available		not available	not available
I ricinus contig 20149	0		not available	not available		not available	not available		not available	not available		not available	not available
I ricinus contig 20153	0		not available	not available		not available	not available		not available	not available		not available	not available
I ricinus contig 20174	0		not available	not available		not available	not available		not available	not available		not available	not available
I ricinus contig 20175	0		not available	not available		not available	not available		not available	not available		not available	not available
I ricinus contig 20202	0		not available	not available		not available	not available		not available	not available		not available	not available
I ricinus contig 20207	0		not available	not available		not available	not available		not available	not available		not available	not available
I ricinus contig 20247	0		not available	not available		not available	not available		not available	not available		not available	not available
I ricinus contig 20248	0		not available	not available		not available	not available		not available	not available		not available	not available
I ricinus contig 20260	0		not available	not available		not available	not available		not available	not available		not available	not available
I ricinus contig 20261	0		not available	not available		not available	not available		not available	not available		not available	not available
I ricinus contig 20288	0		not available	not available		not available	not available		not available	not available		not available	not available
I ricinus contig 20304	0		not available	not available		not available	not available		not available	not available		not available	not available
I ricinus contig 20313	0		not available	not available		not available	not available		not available	not available		not available	not available
I ricinus contig 20325	0		not available	not available		not available	not available		not available	not available		not available	not available
I ricinus contig 20331	0		not available	not available		not available	not available		not available	not available		not available	not available
I ricinus contig 20350	0		not available	not available		not available	not available		not available	not available		not available	not available
I ricinus contig 20363	0		not available	not available		not available	not available		not available	not available		not available	not available
I ricinus contig 20377	0		not available	not available		not available	not available		not available	not available		not available	not available
I ricinus contig 20381	0		not available	not available		not available	not available		not available	not available		not available	not available
I ricinus contig 20387	0		not available	not available		not available	not available		not available	not available		not available	not available
I ricinus contig 20399	0		not available	not available		not available	not available		not available	not available		not available	not available
I ricinus contig 20407	0		not available	not available		not available	not available		not available	not available		not available	not available
I ricinus contig 20411	0		not available	not available		not available	not available		not available	not available		not available	not available
I ricinus contig 20449	0		not available	not available		not available	not available		not available	not available		not available	not available
I ricinus contig 20487	0		not available	not available		not available	not available		not available	not available		not available	not available
I ricinus contig 20554	0		not available	not available		not available	not available		not available	not available		not available	not available
I ricinus contig 20591	0		not available	not available		not available	not available		not available	not available		not available	not available
I ricinus contig 20623	0		not available	not available		not available	not available		not available	not available		not available	not available
I ricinus contig 20624	0		not available	not available		not available	not available		not available	not available		not available	not available
I ricinus contig 20635	0		not available	not available		not available	not available		not available	not available		not available	not available
I ricinus contig 20661	0		not available	not available		not available	not available		not available	not available		not available	not available
I ricinus contig 20727	0		not available	not available		not available	not available		not available	not available		not available	not available
I ricinus contig 20745	0		not available	not available		not available	not available		not available	not available		not available	not available
I ricinus contig 20782	0		not available	not available		not available	not available		not available	not available		not available	not available
I ricinus contig 20783	0		not available	not available		not available	not available		not available	not available		not available	not available
I ricinus contig 20813	0		not available	not available		not available	not available		not available	not available		not available	not available
I ricinus contig 20828	0		not available	not available		not available	not available		not available	not available		not available	not available
I ricinus contig 20834	0		not available	not available		not available	not available		not available	not available		not available	not available
I ricinus contig 20845	0		not available	not available		not available	not available		not available	not available		not available	not available
I ricinus contig 20848	0		not available	not available		not available	not available		not available	not available		not available	not available
I ricinus contig 20850	0		not available	not available		not available	not available		not available	not available		not available	not available
I ricinus contig 20854	0		not available	not available		not available	not available		not available	not available		not available	not available
I ricinus contig 20856	0		not available	not available		not available	not available		not available	not available		not available	not available
I ricinus contig 20861	0		not available	not available		not available	not available		not available	not available		not available	not available
I ricinus contig 20875	0		not available	not available		not available	not available		not available	not available		not available	not available
I ricinus contig 20901	0		not available	not available		not available	not available		not available	not available		not available	not available
I ricinus contig 20926	0		not available	not available		not available	not available		not available	not available		not available	not available
I ricinus contig 20954	0		not available	not available		not available	not available		not available	not available		not available	not available
I ricinus contig 20960	0		not available	not available		not available	not available		not available	not available		not available	not available
I ricinus contig 20974	0		not available	not available		not available	not available		not available	not available		not available	not available
I ricinus contig 21011	0		not available	not available		not available	not available		not available	not available		not available	not available
I ricinus contig 21037	0		not available	not available		not available	not available		not available	not available		not available	not available
I ricinus contig 21071	0		not available	not available		not available	not available		not available	not available		not available	not available
I ricinus contig 21122	0		not available	not available		not available	not available		not available	not available		not available	not available
I ricinus contig 21130	0		not available	not available		not available	not available		not available	not available		not available	not available
I ricinus contig 21133	0		not available	not available		not available	not available		not available	not available		not available	not available
I ricinus contig 21139	0		not available	not available		not available	not available		not available	not available		not available	not available
I ricinus contig 21154	0		not available	not available		not available	not available		not available	not available		not available	not available
I ricinus contig 21164	0		not available	not available		not available	not available		not available	not available		not available	not available
I ricinus contig 21165	0		not available	not available		not available	not available		not available	not available		not available	not available
I ricinus contig 21220	0		not available	not available		not available	not available		not available	not available		not available	not available
I ricinus contig 21229	0		not available	not available		not available	not available		not available	not available		not available	not available
I ricinus contig 21261	0		not available	not available		not available	not available		not available	not available		not available	not available
I ricinus contig 21282	0		not available	not available		not available	not available		not available	not available		not available	not available
I ricinus contig 21285	0		not available	not available		not available	not available		not available	not available		not available	not available
I ricinus contig 21286	0		not available	not available		not available	not available		not available	not available		not available	not available
I ricinus contig 21291	0		not available	not available		not available	not available		not available	not available		not available	not available
I ricinus contig 21296	0		not available	not available		not available	not available		not available	not available		not available	not available
I ricinus contig 21301	0		not available	not available		not available	not available		not available	not available		not available	not available
I ricinus contig 21323	0		not available	not available		not available	not available		not available	not available		not available	not available
I ricinus contig 21360	0		not available	not available		not available	not available		not available	not available		not available	not available
I ricinus contig 21367	0		not available	not available		not available	not available		not available	not available		not available	not available
I ricinus contig 21397	0		not available	not available		not available	not available		not available	not available		not available	not available
I ricinus contig 21398	0		not available	not available		not available	not available		not available	not available		not available	not available
I ricinus contig 21400	0		not available	not available		not available	not available		not available	not available		not available	not available
I ricinus contig 21417	0		not available	not available		not available	not available		not available	not available		not available	not available
I ricinus contig 21468	0		not available	not available		not available	not available		not available	not available		not available	not available
I ricinus contig 21482	0		not available	not available		not available	not available		not available	not available		not available	not available
I ricinus contig 21492	0		not available	not available		not available	not available		not available	not available		not available	not available
I ricinus contig 21503	0		not available	not available		not available	not available		not available	not available		not available	not available
I ricinus contig 21524	0		not available	not available		not available	not available		not available	not available		not available	not available
I ricinus contig 21527	0		not available	not available		not available	not available		not available	not available		not available	not available
I ricinus contig 21532	0		not available	not available		not available	not available		not available	not available		not available	not available
I ricinus contig 21551	0		not available	not available		not available	not available		not available	not available		not available	not available
I ricinus contig 21567	0		not available	not available		not available	not available		not available	not available		not available	not available
I ricinus contig 21585	0		not available	not available		not available	not available		not available	not available		not available	not available
I ricinus contig 21586	0		not available	not available		not available	not available		not available	not available		not available	not available
I ricinus contig 21593	0		not available	not available		not available	not available		not available	not available		not available	not available
I ricinus contig 21609	0		not available	not available		not available	not available		not available	not available		not available	not available
I ricinus contig 21620	0		not available	not available		not available	not available		not available	not available		not available	not available
I ricinus contig 21649	0		not available	not available		not available	not available		not available	not available		not available	not available
I ricinus contig 21673	0		not available	not available		not available	not available		not available	not available		not available	not available
I ricinus contig 21678	0		not available	not available		not available	not available		not available	not available		not available	not available
I ricinus contig 21685	0		not available	not available		not available	not available		not available	not available		not available	not available
I ricinus contig 21736	0		not available	not available		not available	not available		not available	not available		not available	not available
I ricinus contig 21756	0		not available	not available		not available	not available		not available	not available		not available	not available
I ricinus contig 21760	0		not available	not available		not available	not available		not available	not available		not available	not available
I ricinus contig 21801	0		not available	not available		not available	not available		not available	not available		not available	not available
I ricinus contig 21821	0		not available	not available		not available	not available		not available	not available		not available	not available
I ricinus contig 21835	0		not available	not available		not available	not available		not available	not available		not available	not available
I ricinus contig 21894	0		not available	not available		not available	not available		not available	not available		not available	not available
I ricinus contig 21897	0		not available	not available		not available	not available		not available	not available		not available	not available
I ricinus contig 21902	0		not available	not available		not available	not available		not available	not available		not available	not available
I ricinus contig 21940	0		not available	not available		not available	not available		not available	not available		not available	not available
I ricinus contig 21955	0		not available	not available		not available	not available		not available	not available		not available	not available
I ricinus contig 21958	0		not available	not available		not available	not available		not available	not available		not available	not available
I ricinus contig 21980	0		not available	not available		not available	not available		not available	not available		not available	not available
I ricinus contig 21983	0		not available	not available		not available	not available		not available	not available		not available	not available
I ricinus contig 21985	0		not available	not available		not available	not available		not available	not available		not available	not available
I ricinus contig 21993	0		not available	not available		not available	not available		not available	not available		not available	not available
I ricinus contig 22026	0		not available	not available		not available	not available		not available	not available		not available	not available
I ricinus contig 22050	0		not available	not available		not available	not available		not available	not available		not available	not available
I ricinus contig 22108	0		not available	not available		not available	not available		not available	not available		not available	not available
I ricinus contig 22109	0		not available	not available		not available	not available		not available	not available		not available	not available
I ricinus contig 22123	0		not available	not available		not available	not available		not available	not available		not available	not available
I ricinus contig 22125	0		not available	not available		not available	not available		not available	not available		not available	not available
I ricinus contig 22156	0		not available	not available		not available	not available		not available	not available		not available	not available
I ricinus contig 22162	0		not available	not available		not available	not available		not available	not available		not available	not available
I ricinus contig 22173	0		not available	not available		not available	not available		not available	not available		not available	not available
I ricinus contig 22188	0		not available	not available		not available	not available		not available	not available		not available	not available
I ricinus contig 22220	0		not available	not available		not available	not available		not available	not available		not available	not available
I ricinus contig 22226	0		not available	not available		not available	not available		not available	not available		not available	not available
I ricinus contig 22239	0		not available	not available		not available	not available		not available	not available		not available	not available
I ricinus contig 22272	0		not available	not available		not available	not available		not available	not available		not available	not available
I ricinus contig 22276	0		not available	not available		not available	not available		not available	not available		not available	not available
I ricinus contig 22304	0		not available	not available		not available	not available		not available	not available		not available	not available
I ricinus contig 22315	0		not available	not available		not available	not available		not available	not available		not available	not available
I ricinus contig 22321	0		not available	not available		not available	not available		not available	not available		not available	not available
I ricinus contig 22364	0		not available	not available		not available	not available		not available	not available		not available	not available
I ricinus contig 22370	0		not available	not available		not available	not available		not available	not available		not available	not available
I ricinus contig 22375	0		not available	not available		not available	not available		not available	not available		not available	not available
I ricinus contig 22403	0		not available	not available		not available	not available		not available	not available		not available	not available
I ricinus contig 22411	0		not available	not available		not available	not available		not available	not available		not available	not available
I ricinus contig 22415	0		not available	not available		not available	not available		not available	not available		not available	not available
I ricinus contig 22423	0		not available	not available		not available	not available		not available	not available		not available	not available
I ricinus contig 22432	0		not available	not available		not available	not available		not available	not available		not available	not available
I ricinus contig 22498	0		not available	not available		not available	not available		not available	not available		not available	not available
I ricinus contig 22499	0		not available	not available		not available	not available		not available	not available		not available	not available
I ricinus contig 22506	0		not available	not available		not available	not available		not available	not available		not available	not available
I ricinus contig 22508	0		not available	not available		not available	not available		not available	not available		not available	not available
I ricinus contig 22549	0		not available	not available		not available	not available		not available	not available		not available	not available
I ricinus contig 22579	0		not available	not available		not available	not available		not available	not available		not available	not available
I ricinus contig 22600	0		not available	not available		not available	not available		not available	not available		not available	not available
I ricinus contig 22610	0		not available	not available		not available	not available		not available	not available		not available	not available
I ricinus contig 22669	0		not available	not available		not available	not available		not available	not available		not available	not available
I ricinus contig 22684	0		not available	not available		not available	not available		not available	not available		not available	not available
I ricinus contig 22713	0		not available	not available		not available	not available		not available	not available		not available	not available
I ricinus contig 22768	0		not available	not available		not available	not available		not available	not available		not available	not available
I ricinus contig 22783	0		not available	not available		not available	not available		not available	not available		not available	not available
I ricinus contig 22815	0		not available	not available		not available	not available		not available	not available		not available	not available
I ricinus contig 22819	0		not available	not available		not available	not available		not available	not available		not available	not available
I ricinus contig 22824	0		not available	not available		not available	not available		not available	not available		not available	not available
I ricinus contig 22826	0		not available	not available		not available	not available		not available	not available		not available	not available
I ricinus contig 22867	0		not available	not available		not available	not available		not available	not available		not available	not available
I ricinus contig 22894	0		not available	not available		not available	not available		not available	not available		not available	not available
I ricinus contig 22902	0		not available	not available		not available	not available		not available	not available		not available	not available
I ricinus contig 22926	0		not available	not available		not available	not available		not available	not available		not available	not available
I ricinus contig 22954	0		not available	not available		not available	not available		not available	not available		not available	not available
I ricinus contig 22983	0		not available	not available		not available	not available		not available	not available		not available	not available
I ricinus contig 22989	0		not available	not available		not available	not available		not available	not available		not available	not available
I ricinus contig 23016	0		not available	not available		not available	not available		not available	not available		not available	not available
I ricinus contig 23072	0		not available	not available		not available	not available		not available	not available		not available	not available
I ricinus contig 23077	0		not available	not available		not available	not available		not available	not available		not available	not available
I ricinus contig 23079	0		not available	not available		not available	not available		not available	not available		not available	not available
I ricinus contig 23116	0		not available	not available		not available	not available		not available	not available		not available	not available
I ricinus contig 23139	0		not available	not available		not available	not available		not available	not available		not available	not available
I ricinus contig 23141	0		not available	not available		not available	not available		not available	not available		not available	not available
I ricinus contig 23241	0		not available	not available		not available	not available		not available	not available		not available	not available
I ricinus contig 23243	0		not available	not available		not available	not available		not available	not available		not available	not available
I ricinus contig 23265	0		not available	not available		not available	not available		not available	not available		not available	not available
I ricinus contig 23371	0		not available	not available		not available	not available		not available	not available		not available	not available
I ricinus contig 23380	0		not available	not available		not available	not available		not available	not available		not available	not available
I ricinus contig 23388	0		not available	not available		not available	not available		not available	not available		not available	not available
I ricinus contig 23390	0		not available	not available		not available	not available		not available	not available		not available	not available
I ricinus contig 23399	0		not available	not available		not available	not available		not available	not available		not available	not available
I ricinus contig 23402	0		not available	not available		not available	not available		not available	not available		not available	not available
I ricinus contig 23404	0		not available	not available		not available	not available		not available	not available		not available	not available
I ricinus contig 23415	0		not available	not available		not available	not available		not available	not available		not available	not available
I ricinus contig 23419	0		not available	not available		not available	not available		not available	not available		not available	not available
I ricinus contig 23430	0		not available	not available		not available	not available		not available	not available		not available	not available
I ricinus contig 23436	0		not available	not available		not available	not available		not available	not available		not available	not available
I ricinus contig 23446	0		not available	not available		not available	not available		not available	not available		not available	not available
I ricinus contig 23447	0		not available	not available		not available	not available		not available	not available		not available	not available
I ricinus contig 23448	0		not available	not available		not available	not available		not available	not available		not available	not available
I ricinus contig 23456	0		not available	not available		not available	not available		not available	not available		not available	not available
I ricinus contig 23460	0		not available	not available		not available	not available		not available	not available		not available	not available
I ricinus contig 23465	0		not available	not available		not available	not available		not available	not available		not available	not available
I ricinus contig 23471	0		not available	not available		not available	not available		not available	not available		not available	not available
I ricinus contig 23475	0		not available	not available		not available	not available		not available	not available		not available	not available
I ricinus contig 23502	0		not available	not available		not available	not available		not available	not available		not available	not available
I ricinus contig 23563	0		not available	not available		not available	not available		not available	not available		not available	not available
I ricinus contig 23664	0		not available	not available		not available	not available		not available	not available		not available	not available
I ricinus contig 23680	0		not available	not available		not available	not available		not available	not available		not available	not available
I ricinus contig 23688	0		not available	not available		not available	not available		not available	not available		not available	not available
I ricinus contig 23702	0		not available	not available		not available	not available		not available	not available		not available	not available
I ricinus contig 23732	0		not available	not available		not available	not available		not available	not available		not available	not available
I ricinus contig 23743	0		not available	not available		not available	not available		not available	not available		not available	not available
I ricinus contig 23765	0		not available	not available		not available	not available		not available	not available		not available	not available
I ricinus contig 23776	0		not available	not available		not available	not available		not available	not available		not available	not available
I ricinus contig 23834	0		not available	not available		not available	not available		not available	not available		not available	not available
I ricinus contig 23836	0		not available	not available		not available	not available		not available	not available		not available	not available
I ricinus contig 23855	0		not available	not available		not available	not available		not available	not available		not available	not available
I ricinus contig 23897	0		not available	not available		not available	not available		not available	not available		not available	not available
I ricinus contig 23905	0		not available	not available		not available	not available		not available	not available		not available	not available
I ricinus contig 23909	0		not available	not available		not available	not available		not available	not available		not available	not available
I ricinus contig 23910	0		not available	not available		not available	not available		not available	not available		not available	not available
I ricinus contig 23922	0		not available	not available		not available	not available		not available	not available		not available	not available
I ricinus contig 23930	0		not available	not available		not available	not available		not available	not available		not available	not available
I ricinus contig 23953	0		not available	not available		not available	not available		not available	not available		not available	not available
I ricinus contig 23960	0		not available	not available		not available	not available		not available	not available		not available	not available
I ricinus contig 23983	0		not available	not available		not available	not available		not available	not available		not available	not available
I ricinus contig 24031	0		not available	not available		not available	not available		not available	not available		not available	not available
I ricinus contig 24050	0		not available	not available		not available	not available		not available	not available		not available	not available
I ricinus contig 24062	0		not available	not available		not available	not available		not available	not available		not available	not available
I ricinus contig 24082	0		not available	not available		not available	not available		not available	not available		not available	not available
I ricinus contig 24083	0		not available	not available		not available	not available		not available	not available		not available	not available
I ricinus contig 24111	0		not available	not available		not available	not available		not available	not available		not available	not available
I ricinus contig 24123	0		not available	not available		not available	not available		not available	not available		not available	not available
I ricinus contig 24158	0		not available	not available		not available	not available		not available	not available		not available	not available
I ricinus contig 24166	0		not available	not available		not available	not available		not available	not available		not available	not available
I ricinus contig 24183	0		not available	not available		not available	not available		not available	not available		not available	not available
I ricinus contig 24186	0		not available	not available		not available	not available		not available	not available		not available	not available
I ricinus contig 24192	0		not available	not available		not available	not available		not available	not available		not available	not available
I ricinus contig 24223	0		not available	not available		not available	not available		not available	not available		not available	not available
I ricinus contig 24271	0		not available	not available		not available	not available		not available	not available		not available	not available
I ricinus contig 24317	0		not available	not available		not available	not available		not available	not available		not available	not available
I ricinus contig 24350	0		not available	not available		not available	not available		not available	not available		not available	not available
I ricinus contig 24370	0		not available	not available		not available	not available		not available	not available		not available	not available
I ricinus contig 24402	0		not available	not available		not available	not available		not available	not available		not available	not available
I ricinus contig 24408	0		not available	not available		not available	not available		not available	not available		not available	not available
I ricinus contig 24416	0		not available	not available		not available	not available		not available	not available		not available	not available
I ricinus contig 24439	0		not available	not available		not available	not available		not available	not available		not available	not available
I ricinus contig 24443	0		not available	not available		not available	not available		not available	not available		not available	not available
I ricinus contig 24489	0		not available	not available		not available	not available		not available	not available		not available	not available
I ricinus contig 24493	0		not available	not available		not available	not available		not available	not available		not available	not available
I ricinus contig 24522	0		not available	not available		not available	not available		not available	not available		not available	not available
I ricinus contig 24556	0		not available	not available		not available	not available		not available	not available		not available	not available
I ricinus contig 24561	0		not available	not available		not available	not available		not available	not available		not available	not available
I ricinus contig 24585	0		not available	not available		not available	not available		not available	not available		not available	not available
I ricinus contig 24589	0		not available	not available		not available	not available		not available	not available		not available	not available
I ricinus contig 24592	0		not available	not available		not available	not available		not available	not available		not available	not available
I ricinus contig 24628	0		not available	not available		not available	not available		not available	not available		not available	not available
I ricinus contig 24684	0		not available	not available		not available	not available		not available	not available		not available	not available
I ricinus contig 24732	0		not available	not available		not available	not available		not available	not available		not available	not available
I ricinus contig 24774	0		not available	not available		not available	not available		not available	not available		not available	not available
I ricinus contig 24775	0		not available	not available		not available	not available		not available	not available		not available	not available
I ricinus contig 24776	0		not available	not available		not available	not available		not available	not available		not available	not available
I ricinus contig 24786	0		not available	not available		not available	not available		not available	not available		not available	not available
I ricinus contig 24803	0		not available	not available		not available	not available		not available	not available		not available	not available
I ricinus contig 24868	0		not available	not available		not available	not available		not available	not available		not available	not available
I ricinus contig 24873	0		not available	not available		not available	not available		not available	not available		not available	not available
I ricinus contig 24891	0		not available	not available		not available	not available		not available	not available		not available	not available
I ricinus contig 24893	0		not available	not available		not available	not available		not available	not available		not available	not available
I ricinus contig 24922	0		not available	not available		not available	not available		not available	not available		not available	not available
I ricinus contig 24942	0		not available	not available		not available	not available		not available	not available		not available	not available
I ricinus contig 24943	0		not available	not available		not available	not available		not available	not available		not available	not available
I ricinus contig 24959	0		not available	not available		not available	not available		not available	not available		not available	not available
I ricinus contig 24962	0		not available	not available		not available	not available		not available	not available		not available	not available
I ricinus contig 25029	0		not available	not available		not available	not available		not available	not available		not available	not available
I ricinus contig 25068	0		not available	not available		not available	not available		not available	not available		not available	not available
I ricinus contig 25095	0		not available	not available		not available	not available		not available	not available		not available	not available
I ricinus contig 25110	0		not available	not available		not available	not available		not available	not available		not available	not available
I ricinus contig 25116	0		not available	not available		not available	not available		not available	not available		not available	not available
I ricinus contig 25120	0		not available	not available		not available	not available		not available	not available		not available	not available
I ricinus contig 25130	0		not available	not available		not available	not available		not available	not available		not available	not available
I ricinus contig 25146	0		not available	not available		not available	not available		not available	not available		not available	not available
I ricinus contig 25160	0		not available	not available		not available	not available		not available	not available		not available	not available
I ricinus contig 25196	0		not available	not available		not available	not available		not available	not available		not available	not available
I ricinus contig 25203	0		not available	not available		not available	not available		not available	not available		not available	not available
I ricinus contig 25221	0		not available	not available		not available	not available		not available	not available		not available	not available
I ricinus contig 25232	0		not available	not available		not available	not available		not available	not available		not available	not available
I ricinus contig 25234	0		not available	not available		not available	not available		not available	not available		not available	not available
I ricinus contig 25242	0		not available	not available		not available	not available		not available	not available		not available	not available
I ricinus contig 25252	0		not available	not available		not available	not available		not available	not available		not available	not available
I ricinus contig 25268	0		not available	not available		not available	not available		not available	not available		not available	not available
I ricinus contig 25272	0		not available	not available		not available	not available		not available	not available		not available	not available
I ricinus contig 25275	0		not available	not available		not available	not available		not available	not available		not available	not available
I ricinus contig 25299	0		not available	not available		not available	not available		not available	not available		not available	not available
I ricinus contig 25326	0		not available	not available		not available	not available		not available	not available		not available	not available
I ricinus contig 25355	0		not available	not available		not available	not available		not available	not available		not available	not available
I ricinus contig 25365	0		not available	not available		not available	not available		not available	not available		not available	not available
I ricinus contig 25443	0		not available	not available		not available	not available		not available	not available		not available	not available
I ricinus contig 25446	0		not available	not available		not available	not available		not available	not available		not available	not available
I ricinus contig 25452	0		not available	not available		not available	not available		not available	not available		not available	not available
I ricinus contig 25481	0		not available	not available		not available	not available		not available	not available		not available	not available
I ricinus contig 25498	0		not available	not available		not available	not available		not available	not available		not available	not available
I ricinus contig 25503	0		not available	not available		not available	not available		not available	not available		not available	not available
I ricinus contig 25511	0		not available	not available		not available	not available		not available	not available		not available	not available
I ricinus contig 25522	0		not available	not available		not available	not available		not available	not available		not available	not available
I ricinus contig 25572	0		not available	not available		not available	not available		not available	not available		not available	not available
I ricinus contig 25605	0		not available	not available		not available	not available		not available	not available		not available	not available
I ricinus contig 25615	0		not available	not available		not available	not available		not available	not available		not available	not available
I ricinus contig 25633	0		not available	not available		not available	not available		not available	not available		not available	not available
I ricinus contig 25658	0		not available	not available		not available	not available		not available	not available		not available	not available
I ricinus contig 25700	0		not available	not available		not available	not available		not available	not available		not available	not available
I ricinus contig 25736	0		not available	not available		not available	not available		not available	not available		not available	not available
I ricinus contig 25741	0		not available	not available		not available	not available		not available	not available		not available	not available
I ricinus contig 25755	0		not available	not available		not available	not available		not available	not available		not available	not available
I ricinus contig 25760	0		not available	not available		not available	not available		not available	not available		not available	not available
I ricinus contig 25786	0		not available	not available		not available	not available		not available	not available		not available	not available
I ricinus contig 25807	0		not available	not available		not available	not available		not available	not available		not available	not available
I ricinus contig 25835	0		not available	not available		not available	not available		not available	not available		not available	not available
I ricinus contig 25848	0		not available	not available		not available	not available		not available	not available		not available	not available
I ricinus contig 25860	0		not available	not available		not available	not available		not available	not available		not available	not available
I ricinus contig 25864	0		not available	not available		not available	not available		not available	not available		not available	not available
I ricinus contig 25906	0		not available	not available		not available	not available		not available	not available		not available	not available
I ricinus contig 25940	0		not available	not available		not available	not available		not available	not available		not available	not available
I ricinus contig 25967	0		not available	not available		not available	not available		not available	not available		not available	not available
I ricinus contig 26021	0		not available	not available		not available	not available		not available	not available		not available	not available
I ricinus contig 26044	0		not available	not available		not available	not available		not available	not available		not available	not available
I ricinus contig 26064	0		not available	not available		not available	not available		not available	not available		not available	not available
I ricinus contig 26066	0		not available	not available		not available	not available		not available	not available		not available	not available
I ricinus contig 26084	0		not available	not available		not available	not available		not available	not available		not available	not available
I ricinus contig 26086	0		not available	not available		not available	not available		not available	not available		not available	not available
I ricinus contig 26095	0		not available	not available		not available	not available		not available	not available		not available	not available
I ricinus contig 26186	0		not available	not available		not available	not available		not available	not available		not available	not available
I ricinus contig 26206	0		not available	not available		not available	not available		not available	not available		not available	not available
I ricinus contig 26211	0		not available	not available		not available	not available		not available	not available		not available	not available
I ricinus contig 26256	0		not available	not available		not available	not available		not available	not available		not available	not available
I ricinus contig 26300	0		not available	not available		not available	not available		not available	not available		not available	not available
I ricinus contig 26328	0		not available	not available		not available	not available		not available	not available		not available	not available
I ricinus contig 26352	0		not available	not available		not available	not available		not available	not available		not available	not available
I ricinus contig 26389	0		not available	not available		not available	not available		not available	not available		not available	not available
I ricinus contig 26391	0		not available	not available		not available	not available		not available	not available		not available	not available
I ricinus contig 26395	0		not available	not available		not available	not available		not available	not available		not available	not available
I ricinus contig 26421	0		not available	not available		not available	not available		not available	not available		not available	not available
I ricinus contig 26433	0		not available	not available		not available	not available		not available	not available		not available	not available
I ricinus contig 26486	0		not available	not available		not available	not available		not available	not available		not available	not available
I ricinus contig 26506	0		not available	not available		not available	not available		not available	not available		not available	not available
I ricinus contig 26507	0		not available	not available		not available	not available		not available	not available		not available	not available
I ricinus contig 26550	0		not available	not available		not available	not available		not available	not available		not available	not available
I ricinus contig 26552	0		not available	not available		not available	not available		not available	not available		not available	not available
I ricinus contig 26559	0		not available	not available		not available	not available		not available	not available		not available	not available
I ricinus contig 26574	0		not available	not available		not available	not available		not available	not available		not available	not available
I ricinus contig 26594	0		not available	not available		not available	not available		not available	not available		not available	not available
I ricinus contig 26621	0		not available	not available		not available	not available		not available	not available		not available	not available
I ricinus contig 26660	0		not available	not available		not available	not available		not available	not available		not available	not available
I ricinus contig 26671	0		not available	not available		not available	not available		not available	not available		not available	not available
I ricinus contig 26675	0		not available	not available		not available	not available		not available	not available		not available	not available
I ricinus contig 26689	0		not available	not available		not available	not available		not available	not available		not available	not available
I ricinus contig 26690	0		not available	not available		not available	not available		not available	not available		not available	not available
I ricinus contig 26692	0		not available	not available		not available	not available		not available	not available		not available	not available
I ricinus contig 26750	0		not available	not available		not available	not available		not available	not available		not available	not available
I ricinus contig 26753	0		not available	not available		not available	not available		not available	not available		not available	not available
I ricinus contig 26757	0		not available	not available		not available	not available		not available	not available		not available	not available
I ricinus contig 26759	0		not available	not available		not available	not available		not available	not available		not available	not available
I ricinus contig 26805	0		not available	not available		not available	not available		not available	not available		not available	not available
I ricinus contig 26825	0		not available	not available		not available	not available		not available	not available		not available	not available
I ricinus contig 26836	0		not available	not available		not available	not available		not available	not available		not available	not available
I ricinus contig 26839	0		not available	not available		not available	not available		not available	not available		not available	not available
I ricinus contig 26864	0		not available	not available		not available	not available		not available	not available		not available	not available
I ricinus contig 26866	0		not available	not available		not available	not available		not available	not available		not available	not available
I ricinus contig 26879	0		not available	not available		not available	not available		not available	not available		not available	not available
I ricinus contig 26898	0		not available	not available		not available	not available		not available	not available		not available	not available
I ricinus contig 26935	0		not available	not available		not available	not available		not available	not available		not available	not available
I ricinus contig 26950	0		not available	not available		not available	not available		not available	not available		not available	not available
I ricinus contig 26954	0		not available	not available		not available	not available		not available	not available		not available	not available
I ricinus contig 26966	0		not available	not available		not available	not available		not available	not available		not available	not available
I ricinus contig 26987	0		not available	not available		not available	not available		not available	not available		not available	not available
I ricinus contig 27013	0		not available	not available		not available	not available		not available	not available		not available	not available
I ricinus contig 27024	0		not available	not available		not available	not available		not available	not available		not available	not available
I ricinus contig 27085	0		not available	not available		not available	not available		not available	not available		not available	not available
I ricinus contig 27089	0		not available	not available		not available	not available		not available	not available		not available	not available
I ricinus contig 27090	0		not available	not available		not available	not available		not available	not available		not available	not available
I ricinus contig 27140	0		not available	not available		not available	not available		not available	not available		not available	not available
I ricinus contig 27141	0		not available	not available		not available	not available		not available	not available		not available	not available
I ricinus contig 27149	0		not available	not available		not available	not available		not available	not available		not available	not available
I ricinus contig 27154	0		not available	not available		not available	not available		not available	not available		not available	not available
I ricinus contig 27182	0		not available	not available		not available	not available		not available	not available		not available	not available
I ricinus contig 27194	0		not available	not available		not available	not available		not available	not available		not available	not available
I ricinus contig 27206	0		not available	not available		not available	not available		not available	not available		not available	not available
I ricinus contig 27217	0		not available	not available		not available	not available		not available	not available		not available	not available
I ricinus contig 27218	0		not available	not available		not available	not available		not available	not available		not available	not available
I ricinus contig 27221	0		not available	not available		not available	not available		not available	not available		not available	not available
I ricinus contig 27275	0		not available	not available		not available	not available		not available	not available		not available	not available
I ricinus contig 27293	0		not available	not available		not available	not available		not available	not available		not available	not available
I ricinus contig 27315	0		not available	not available		not available	not available		not available	not available		not available	not available
I ricinus contig 27317	0		not available	not available		not available	not available		not available	not available		not available	not available
I ricinus contig 27331	0		not available	not available		not available	not available		not available	not available		not available	not available
I ricinus contig 27361	0		not available	not available		not available	not available		not available	not available		not available	not available
I ricinus contig 27370	0		not available	not available		not available	not available		not available	not available		not available	not available
I ricinus contig 27388	0		not available	not available		not available	not available		not available	not available		not available	not available
I ricinus contig 27420	0		not available	not available		not available	not available		not available	not available		not available	not available
I ricinus contig 27436	0		not available	not available		not available	not available		not available	not available		not available	not available
I ricinus contig 27440	0		not available	not available		not available	not available		not available	not available		not available	not available
I ricinus contig 27449	0		not available	not available		not available	not available		not available	not available		not available	not available
I ricinus contig 27453	0		not available	not available		not available	not available		not available	not available		not available	not available
I ricinus contig 27465	0		not available	not available		not available	not available		not available	not available		not available	not available
I ricinus contig 27584	0		not available	not available		not available	not available		not available	not available		not available	not available
I ricinus contig 27588	0		not available	not available		not available	not available		not available	not available		not available	not available
I ricinus contig 27615	0		not available	not available		not available	not available		not available	not available		not available	not available
I ricinus contig 27616	0		not available	not available		not available	not available		not available	not available		not available	not available
I ricinus contig 27626	0		not available	not available		not available	not available		not available	not available		not available	not available
I ricinus contig 27634	0		not available	not available		not available	not available		not available	not available		not available	not available
I ricinus contig 27640	0		not available	not available		not available	not available		not available	not available		not available	not available
I ricinus contig 27650	0		not available	not available		not available	not available		not available	not available		not available	not available
I ricinus contig 27667	0		not available	not available		not available	not available		not available	not available		not available	not available
I ricinus contig 27668	0		not available	not available		not available	not available		not available	not available		not available	not available
I ricinus contig 27699	0		not available	not available		not available	not available		not available	not available		not available	not available
I ricinus contig 27713	0		not available	not available		not available	not available		not available	not available		not available	not available
I ricinus contig 27729	0		not available	not available		not available	not available		not available	not available		not available	not available
I ricinus contig 27750	0		not available	not available		not available	not available		not available	not available		not available	not available
I ricinus contig 27771	0		not available	not available		not available	not available		not available	not available		not available	not available
I ricinus contig 27795	0		not available	not available		not available	not available		not available	not available		not available	not available
I ricinus contig 27806	0		not available	not available		not available	not available		not available	not available		not available	not available
I ricinus contig 27852	0		not available	not available		not available	not available		not available	not available		not available	not available
I ricinus contig 27900	0		not available	not available		not available	not available		not available	not available		not available	not available
I ricinus contig 27927	0		not available	not available		not available	not available		not available	not available		not available	not available
I ricinus contig 27969	0		not available	not available		not available	not available		not available	not available		not available	not available
I ricinus contig 27994	0		not available	not available		not available	not available		not available	not available		not available	not available
I ricinus contig 28012	0		not available	not available		not available	not available		not available	not available		not available	not available
I ricinus contig 28024	0		not available	not available		not available	not available		not available	not available		not available	not available
I ricinus contig 28031	0		not available	not available		not available	not available		not available	not available		not available	not available
I ricinus contig 28076	0		not available	not available		not available	not available		not available	not available		not available	not available
I ricinus contig 28093	0		not available	not available		not available	not available		not available	not available		not available	not available
I ricinus contig 28096	0		not available	not available		not available	not available		not available	not available		not available	not available
I ricinus contig 28108	0		not available	not available		not available	not available		not available	not available		not available	not available
I ricinus contig 28136	0		not available	not available		not available	not available		not available	not available		not available	not available
I ricinus contig 28157	0		not available	not available		not available	not available		not available	not available		not available	not available
I ricinus contig 28166	0		not available	not available		not available	not available		not available	not available		not available	not available
I ricinus contig 28168	0		not available	not available		not available	not available		not available	not available		not available	not available
I ricinus contig 28181	0		not available	not available		not available	not available		not available	not available		not available	not available
I ricinus contig 28198	0		not available	not available		not available	not available		not available	not available		not available	not available
I ricinus contig 28203	0		not available	not available		not available	not available		not available	not available		not available	not available
I ricinus contig 28204	0		not available	not available		not available	not available		not available	not available		not available	not available
I ricinus contig 28205	0		not available	not available		not available	not available		not available	not available		not available	not available
I ricinus contig 28228	0		not available	not available		not available	not available		not available	not available		not available	not available
I ricinus contig 28233	0		not available	not available		not available	not available		not available	not available		not available	not available
I ricinus contig 28255	0		not available	not available		not available	not available		not available	not available		not available	not available
I ricinus contig 28261	0		not available	not available		not available	not available		not available	not available		not available	not available
I ricinus contig 28271	0		not available	not available		not available	not available		not available	not available		not available	not available
I ricinus contig 28276	0		not available	not available		not available	not available		not available	not available		not available	not available
I ricinus contig 28321	0		not available	not available		not available	not available		not available	not available		not available	not available
I ricinus contig 28377	0		not available	not available		not available	not available		not available	not available		not available	not available
I ricinus contig 28379	0		not available	not available		not available	not available		not available	not available		not available	not available
I ricinus contig 28424	0		not available	not available		not available	not available		not available	not available		not available	not available
I ricinus contig 28441	0		not available	not available		not available	not available		not available	not available		not available	not available
I ricinus contig 28458	0		not available	not available		not available	not available		not available	not available		not available	not available
I ricinus contig 28464	0		not available	not available		not available	not available		not available	not available		not available	not available
I ricinus contig 28467	0		not available	not available		not available	not available		not available	not available		not available	not available
I ricinus contig 28476	0		not available	not available		not available	not available		not available	not available		not available	not available
I ricinus contig 28479	0		not available	not available		not available	not available		not available	not available		not available	not available
I ricinus contig 28488	0		not available	not available		not available	not available		not available	not available		not available	not available
I ricinus contig 28496	0		not available	not available		not available	not available		not available	not available		not available	not available
I ricinus contig 28497	0		not available	not available		not available	not available		not available	not available		not available	not available
I ricinus contig 28505	0		not available	not available		not available	not available		not available	not available		not available	not available
I ricinus contig 28512	0		not available	not available		not available	not available		not available	not available		not available	not available
I ricinus contig 28526	0		not available	not available		not available	not available		not available	not available		not available	not available
I ricinus contig 28541	0		not available	not available		not available	not available		not available	not available		not available	not available
I ricinus contig 28555	0		not available	not available		not available	not available		not available	not available		not available	not available
I ricinus contig 28593	0		not available	not available		not available	not available		not available	not available		not available	not available
I ricinus contig 28601	0		not available	not available		not available	not available		not available	not available		not available	not available
I ricinus contig 28614	0		not available	not available		not available	not available		not available	not available		not available	not available
I ricinus contig 28622	0		not available	not available		not available	not available		not available	not available		not available	not available
I ricinus contig 28624	0		not available	not available		not available	not available		not available	not available		not available	not available
I ricinus contig 28638	0		not available	not available		not available	not available		not available	not available		not available	not available
I ricinus contig 28662	0		not available	not available		not available	not available		not available	not available		not available	not available
I ricinus contig 28692	0		not available	not available		not available	not available		not available	not available		not available	not available
I ricinus contig 28716	0		not available	not available		not available	not available		not available	not available		not available	not available
I ricinus contig 28722	0		not available	not available		not available	not available		not available	not available		not available	not available
I ricinus contig 28734	0		not available	not available		not available	not available		not available	not available		not available	not available
I ricinus contig 28760	0		not available	not available		not available	not available		not available	not available		not available	not available
I ricinus contig 28783	0		not available	not available		not available	not available		not available	not available		not available	not available
I ricinus contig 28787	0		not available	not available		not available	not available		not available	not available		not available	not available
I ricinus contig 28797	0		not available	not available		not available	not available		not available	not available		not available	not available
I ricinus contig 28801	0		not available	not available		not available	not available		not available	not available		not available	not available
I ricinus contig 28811	0		not available	not available		not available	not available		not available	not available		not available	not available
I ricinus contig 28839	0		not available	not available		not available	not available		not available	not available		not available	not available
I ricinus contig 28852	0		not available	not available		not available	not available		not available	not available		not available	not available
I ricinus contig 28855	0		not available	not available		not available	not available		not available	not available		not available	not available
I ricinus contig 28901	0		not available	not available		not available	not available		not available	not available		not available	not available
I ricinus contig 28944	0		not available	not available		not available	not available		not available	not available		not available	not available
I ricinus contig 28955	0		not available	not available		not available	not available		not available	not available		not available	not available
I ricinus contig 28957	0		not available	not available		not available	not available		not available	not available		not available	not available
I ricinus contig 28975	0		not available	not available		not available	not available		not available	not available		not available	not available
I ricinus contig 28986	0		not available	not available		not available	not available		not available	not available		not available	not available
I ricinus contig 28988	0		not available	not available		not available	not available		not available	not available		not available	not available
I ricinus contig 28994	0		not available	not available		not available	not available		not available	not available		not available	not available
I ricinus contig 29013	0		not available	not available		not available	not available		not available	not available		not available	not available
I ricinus contig 29045	0		not available	not available		not available	not available		not available	not available		not available	not available
I ricinus contig 29046	0		not available	not available		not available	not available		not available	not available		not available	not available
I ricinus contig 29078	0		not available	not available		not available	not available		not available	not available		not available	not available
I ricinus contig 29101	0		not available	not available		not available	not available		not available	not available		not available	not available
I ricinus contig 29102	0		not available	not available		not available	not available		not available	not available		not available	not available
I ricinus contig 29109	0		not available	not available		not available	not available		not available	not available		not available	not available
I ricinus contig 29114	0		not available	not available		not available	not available		not available	not available		not available	not available
I ricinus contig 29124	0		not available	not available		not available	not available		not available	not available		not available	not available
I ricinus contig 29132	0		not available	not available		not available	not available		not available	not available		not available	not available
I ricinus contig 29145	0		not available	not available		not available	not available		not available	not available		not available	not available
I ricinus contig 29190	0		not available	not available		not available	not available		not available	not available		not available	not available
I ricinus contig 29210	0		not available	not available		not available	not available		not available	not available		not available	not available
I ricinus contig 29212	0		not available	not available		not available	not available		not available	not available		not available	not available
I ricinus contig 29230	0		not available	not available		not available	not available		not available	not available		not available	not available
I ricinus contig 29244	0		not available	not available		not available	not available		not available	not available		not available	not available
I ricinus contig 29249	0		not available	not available		not available	not available		not available	not available		not available	not available
I ricinus contig 29260	0		not available	not available		not available	not available		not available	not available		not available	not available
I ricinus contig 29297	0		not available	not available		not available	not available		not available	not available		not available	not available
I ricinus contig 29307	0		not available	not available		not available	not available		not available	not available		not available	not available
I ricinus contig 29340	0		not available	not available		not available	not available		not available	not available		not available	not available
I ricinus contig 29371	0		not available	not available		not available	not available		not available	not available		not available	not available
I ricinus contig 29379	0		not available	not available		not available	not available		not available	not available		not available	not available
I ricinus contig 29401	0		not available	not available		not available	not available		not available	not available		not available	not available
I ricinus contig 29404	0		not available	not available		not available	not available		not available	not available		not available	not available
I ricinus contig 29406	0		not available	not available		not available	not available		not available	not available		not available	not available
I ricinus contig 29421	0		not available	not available		not available	not available		not available	not available		not available	not available
I ricinus contig 29422	0		not available	not available		not available	not available		not available	not available		not available	not available
I ricinus contig 29426	0		not available	not available		not available	not available		not available	not available		not available	not available
I ricinus contig 29440	0		not available	not available		not available	not available		not available	not available		not available	not available
I ricinus contig 29441	0		not available	not available		not available	not available		not available	not available		not available	not available
I ricinus contig 29442	0		not available	not available		not available	not available		not available	not available		not available	not available
I ricinus contig 29452	0		not available	not available		not available	not available		not available	not available		not available	not available
I ricinus contig 29468	0		not available	not available		not available	not available		not available	not available		not available	not available
I ricinus contig 29498	0		not available	not available		not available	not available		not available	not available		not available	not available
I ricinus contig 29500	0		not available	not available		not available	not available		not available	not available		not available	not available
I ricinus contig 29505	0		not available	not available		not available	not available		not available	not available		not available	not available
I ricinus contig 29606	0		not available	not available		not available	not available		not available	not available		not available	not available
I ricinus contig 29608	0		not available	not available		not available	not available		not available	not available		not available	not available
I ricinus contig 29610	0		not available	not available		not available	not available		not available	not available		not available	not available
I ricinus contig 29611	0		not available	not available		not available	not available		not available	not available		not available	not available
I ricinus contig 29623	0		not available	not available		not available	not available		not available	not available		not available	not available
I ricinus contig 29633	0		not available	not available		not available	not available		not available	not available		not available	not available
I ricinus contig 29649	0		not available	not available		not available	not available		not available	not available		not available	not available
I ricinus contig 29661	0		not available	not available		not available	not available		not available	not available		not available	not available
I ricinus contig 29666	0		not available	not available		not available	not available		not available	not available		not available	not available
I ricinus contig 29682	0		not available	not available		not available	not available		not available	not available		not available	not available
I ricinus contig 29691	0		not available	not available		not available	not available		not available	not available		not available	not available
I ricinus contig 29698	0		not available	not available		not available	not available		not available	not available		not available	not available
I ricinus contig 29721	0		not available	not available		not available	not available		not available	not available		not available	not available
I ricinus contig 29760	0		not available	not available		not available	not available		not available	not available		not available	not available
I ricinus contig 29762	0		not available	not available		not available	not available		not available	not available		not available	not available
I ricinus contig 29779	0		not available	not available		not available	not available		not available	not available		not available	not available
I ricinus contig 29787	0		not available	not available		not available	not available		not available	not available		not available	not available
I ricinus contig 29807	0		not available	not available		not available	not available		not available	not available		not available	not available
I ricinus contig 29852	0		not available	not available		not available	not available		not available	not available		not available	not available
I ricinus contig 29861	0		not available	not available		not available	not available		not available	not available		not available	not available
I ricinus contig 29865	0		not available	not available		not available	not available		not available	not available		not available	not available
I ricinus contig 29915	0		not available	not available		not available	not available		not available	not available		not available	not available
I ricinus contig 29921	0		not available	not available		not available	not available		not available	not available		not available	not available
I ricinus contig 29939	0		not available	not available		not available	not available		not available	not available		not available	not available
I ricinus contig 29940	0		not available	not available		not available	not available		not available	not available		not available	not available
I ricinus contig 29941	0		not available	not available		not available	not available		not available	not available		not available	not available
I ricinus contig 29955	0		not available	not available		not available	not available		not available	not available		not available	not available
I ricinus contig 29958	0		not available	not available		not available	not available		not available	not available		not available	not available
I ricinus contig 29975	0		not available	not available		not available	not available		not available	not available		not available	not available
I ricinus contig 29987	0		not available	not available		not available	not available		not available	not available		not available	not available
I ricinus contig 30009	0		not available	not available		not available	not available		not available	not available		not available	not available
I ricinus contig 30065	0		not available	not available		not available	not available		not available	not available		not available	not available
I ricinus contig 30089	0		not available	not available		not available	not available		not available	not available		not available	not available
I ricinus contig 30091	0		not available	not available		not available	not available		not available	not available		not available	not available
I ricinus contig 30112	0		not available	not available		not available	not available		not available	not available		not available	not available
I ricinus contig 30125	0		not available	not available		not available	not available		not available	not available		not available	not available
I ricinus contig 30131	0		not available	not available		not available	not available		not available	not available		not available	not available
I ricinus contig 30134	0		not available	not available		not available	not available		not available	not available		not available	not available
I ricinus contig 30175	0		not available	not available		not available	not available		not available	not available		not available	not available
I ricinus contig 30227	0		not available	not available		not available	not available		not available	not available		not available	not available
I ricinus contig 30234	0		not available	not available		not available	not available		not available	not available		not available	not available
I ricinus contig 30268	0		not available	not available		not available	not available		not available	not available		not available	not available
I ricinus contig 30271	0		not available	not available		not available	not available		not available	not available		not available	not available
I ricinus contig 30293	0		not available	not available		not available	not available		not available	not available		not available	not available
I ricinus contig 30316	0		not available	not available		not available	not available		not available	not available		not available	not available
I ricinus contig 30331	0		not available	not available		not available	not available		not available	not available		not available	not available
I ricinus contig 30346	0		not available	not available		not available	not available		not available	not available		not available	not available
I ricinus contig 30360	0		not available	not available		not available	not available		not available	not available		not available	not available
I ricinus contig 30395	0		not available	not available		not available	not available		not available	not available		not available	not available
I ricinus contig 30500	0		not available	not available		not available	not available		not available	not available		not available	not available
I ricinus contig 30504	0		not available	not available		not available	not available		not available	not available		not available	not available
I ricinus contig 30557	0		not available	not available		not available	not available		not available	not available		not available	not available
I ricinus contig 30570	0		not available	not available		not available	not available		not available	not available		not available	not available
I ricinus contig 30571	0		not available	not available		not available	not available		not available	not available		not available	not available
I ricinus contig 30616	0		not available	not available		not available	not available		not available	not available		not available	not available
I ricinus contig 30625	0		not available	not available		not available	not available		not available	not available		not available	not available
I ricinus contig 30632	0		not available	not available		not available	not available		not available	not available		not available	not available
I ricinus contig 30713	0		not available	not available		not available	not available		not available	not available		not available	not available
I ricinus contig 30718	0		not available	not available		not available	not available		not available	not available		not available	not available
I ricinus contig 30723	0		not available	not available		not available	not available		not available	not available		not available	not available
I ricinus contig 30734	0		not available	not available		not available	not available		not available	not available		not available	not available
I ricinus contig 30737	0		not available	not available		not available	not available		not available	not available		not available	not available
I ricinus contig 30740	0		not available	not available		not available	not available		not available	not available		not available	not available
I ricinus contig 30758	0		not available	not available		not available	not available		not available	not available		not available	not available
I ricinus contig 30767	0		not available	not available		not available	not available		not available	not available		not available	not available
I ricinus contig 30843	0		not available	not available		not available	not available		not available	not available		not available	not available
I ricinus contig 30847	0		not available	not available		not available	not available		not available	not available		not available	not available
I ricinus contig 30876	0		not available	not available		not available	not available		not available	not available		not available	not available
I ricinus contig 30899	0		not available	not available		not available	not available		not available	not available		not available	not available
I ricinus contig 30902	0		not available	not available		not available	not available		not available	not available		not available	not available
I ricinus contig 30912	0		not available	not available		not available	not available		not available	not available		not available	not available
I ricinus contig 30930	0		not available	not available		not available	not available		not available	not available		not available	not available
I ricinus contig 30943	0		not available	not available		not available	not available		not available	not available		not available	not available
I ricinus contig 30955	0		not available	not available		not available	not available		not available	not available		not available	not available
I ricinus contig 30963	0		not available	not available		not available	not available		not available	not available		not available	not available
I ricinus contig 30981	0		not available	not available		not available	not available		not available	not available		not available	not available
I ricinus contig 30994	0		not available	not available		not available	not available		not available	not available		not available	not available
I ricinus contig 31006	0		not available	not available		not available	not available		not available	not available		not available	not available
I ricinus contig 31016	0		not available	not available		not available	not available		not available	not available		not available	not available
I ricinus contig 31030	0		not available	not available		not available	not available		not available	not available		not available	not available
I ricinus contig 31036	0		not available	not available		not available	not available		not available	not available		not available	not available
I ricinus contig 31049	0		not available	not available		not available	not available		not available	not available		not available	not available
I ricinus contig 31051	0		not available	not available		not available	not available		not available	not available		not available	not available
I ricinus contig 31052	0		not available	not available		not available	not available		not available	not available		not available	not available
I ricinus contig 31072	0		not available	not available		not available	not available		not available	not available		not available	not available
I ricinus contig 31107	0		not available	not available		not available	not available		not available	not available		not available	not available
I ricinus contig 31136	0		not available	not available		not available	not available		not available	not available		not available	not available
I ricinus contig 31139	0		not available	not available		not available	not available		not available	not available		not available	not available
I ricinus contig 31150	0		not available	not available		not available	not available		not available	not available		not available	not available
I ricinus contig 31172	0		not available	not available		not available	not available		not available	not available		not available	not available
I ricinus contig 31189	0		not available	not available		not available	not available		not available	not available		not available	not available
I ricinus contig 31202	0		not available	not available		not available	not available		not available	not available		not available	not available
I ricinus contig 31218	0		not available	not available		not available	not available		not available	not available		not available	not available
I ricinus contig 31227	0		not available	not available		not available	not available		not available	not available		not available	not available
I ricinus contig 31242	0		not available	not available		not available	not available		not available	not available		not available	not available
I ricinus contig 31244	0		not available	not available		not available	not available		not available	not available		not available	not available
I ricinus contig 31252	0		not available	not available		not available	not available		not available	not available		not available	not available
I ricinus contig 31269	0		not available	not available		not available	not available		not available	not available		not available	not available
I ricinus contig 31291	0		not available	not available		not available	not available		not available	not available		not available	not available
I ricinus contig 31308	0		not available	not available		not available	not available		not available	not available		not available	not available
I ricinus contig 31328	0		not available	not available		not available	not available		not available	not available		not available	not available
I ricinus contig 31343	0		not available	not available		not available	not available		not available	not available		not available	not available
I ricinus contig 31361	0		not available	not available		not available	not available		not available	not available		not available	not available
I ricinus contig 31374	0		not available	not available		not available	not available		not available	not available		not available	not available
I ricinus contig 31375	0		not available	not available		not available	not available		not available	not available		not available	not available
I ricinus contig 31455	0		not available	not available		not available	not available		not available	not available		not available	not available
I ricinus contig 31465	0		not available	not available		not available	not available		not available	not available		not available	not available
I ricinus contig 31484	0		not available	not available		not available	not available		not available	not available		not available	not available
I ricinus contig 31510	0		not available	not available		not available	not available		not available	not available		not available	not available
I ricinus contig 31518	0		not available	not available		not available	not available		not available	not available		not available	not available
I ricinus contig 31528	0		not available	not available		not available	not available		not available	not available		not available	not available
I ricinus contig 31533	0		not available	not available		not available	not available		not available	not available		not available	not available
I ricinus contig 31534	0		not available	not available		not available	not available		not available	not available		not available	not available
I ricinus contig 31554	0		not available	not available		not available	not available		not available	not available		not available	not available
I ricinus contig 31560	0		not available	not available		not available	not available		not available	not available		not available	not available
I ricinus contig 31573	0		not available	not available		not available	not available		not available	not available		not available	not available
I ricinus contig 31574	0		not available	not available		not available	not available		not available	not available		not available	not available
I ricinus contig 31592	0		not available	not available		not available	not available		not available	not available		not available	not available
I ricinus contig 31593	0		not available	not available		not available	not available		not available	not available		not available	not available
I ricinus contig 31602	0		not available	not available		not available	not available		not available	not available		not available	not available
I ricinus contig 31617	0		not available	not available		not available	not available		not available	not available		not available	not available
I ricinus contig 31633	0		not available	not available		not available	not available		not available	not available		not available	not available
I ricinus contig 31642	0		not available	not available		not available	not available		not available	not available		not available	not available
I ricinus contig 31646	0		not available	not available		not available	not available		not available	not available		not available	not available
I ricinus contig 31670	0		not available	not available		not available	not available		not available	not available		not available	not available
I ricinus contig 31681	0		not available	not available		not available	not available		not available	not available		not available	not available
I ricinus contig 31695	0		not available	not available		not available	not available		not available	not available		not available	not available
I ricinus contig 31698	0		not available	not available		not available	not available		not available	not available		not available	not available
I ricinus contig 31702	0		not available	not available		not available	not available		not available	not available		not available	not available
I ricinus contig 31707	0		not available	not available		not available	not available		not available	not available		not available	not available
I ricinus contig 31722	0		not available	not available		not available	not available		not available	not available		not available	not available
I ricinus contig 31746	0		not available	not available		not available	not available		not available	not available		not available	not available
I ricinus contig 31747	0		not available	not available		not available	not available		not available	not available		not available	not available
I ricinus contig 31748	0		not available	not available		not available	not available		not available	not available		not available	not available
I ricinus contig 31749	0		not available	not available		not available	not available		not available	not available		not available	not available
I ricinus contig 31755	0		not available	not available		not available	not available		not available	not available		not available	not available
I ricinus contig 31764	0		not available	not available		not available	not available		not available	not available		not available	not available
I ricinus contig 31776	0		not available	not available		not available	not available		not available	not available		not available	not available
I ricinus contig 31781	0		not available	not available		not available	not available		not available	not available		not available	not available
I ricinus contig 31798	0		not available	not available		not available	not available		not available	not available		not available	not available
I ricinus contig 31844	0		not available	not available		not available	not available		not available	not available		not available	not available
I ricinus contig 31847	0		not available	not available		not available	not available		not available	not available		not available	not available
I ricinus contig 31868	0		not available	not available		not available	not available		not available	not available		not available	not available
I ricinus contig 31870	0		not available	not available		not available	not available		not available	not available		not available	not available
I ricinus contig 31900	0		not available	not available		not available	not available		not available	not available		not available	not available
I ricinus contig 31939	0		not available	not available		not available	not available		not available	not available		not available	not available
I ricinus contig 31963	0		not available	not available		not available	not available		not available	not available		not available	not available
I ricinus contig 31968	0		not available	not available		not available	not available		not available	not available		not available	not available
I ricinus contig 32007	0		not available	not available		not available	not available		not available	not available		not available	not available
I ricinus contig 32046	0		not available	not available		not available	not available		not available	not available		not available	not available
I ricinus contig 32052	0		not available	not available		not available	not available		not available	not available		not available	not available
I ricinus contig 32053	0		not available	not available		not available	not available		not available	not available		not available	not available
I ricinus contig 32063	0		not available	not available		not available	not available		not available	not available		not available	not available
I ricinus contig 32118	0		not available	not available		not available	not available		not available	not available		not available	not available
I ricinus contig 32126	0		not available	not available		not available	not available		not available	not available		not available	not available
I ricinus contig 32133	0		not available	not available		not available	not available		not available	not available		not available	not available
I ricinus contig 32155	0		not available	not available		not available	not available		not available	not available		not available	not available
I ricinus contig 32233	0		not available	not available		not available	not available		not available	not available		not available	not available
I ricinus contig 32236	0		not available	not available		not available	not available		not available	not available		not available	not available
I ricinus contig 32245	0		not available	not available		not available	not available		not available	not available		not available	not available
I ricinus contig 32316	0		not available	not available		not available	not available		not available	not available		not available	not available
I ricinus contig 32320	0		not available	not available		not available	not available		not available	not available		not available	not available
I ricinus contig 32330	0		not available	not available		not available	not available		not available	not available		not available	not available
I ricinus contig 32341	0		not available	not available		not available	not available		not available	not available		not available	not available
I ricinus contig 32354	0		not available	not available		not available	not available		not available	not available		not available	not available
I ricinus contig 32355	0		not available	not available		not available	not available		not available	not available		not available	not available
I ricinus contig 32375	0		not available	not available		not available	not available		not available	not available		not available	not available
I ricinus contig 32412	0		not available	not available		not available	not available		not available	not available		not available	not available
I ricinus contig 32413	0		not available	not available		not available	not available		not available	not available		not available	not available
I ricinus contig 32439	0		not available	not available		not available	not available		not available	not available		not available	not available
I ricinus contig 32444	0		not available	not available		not available	not available		not available	not available		not available	not available
I ricinus contig 32445	0		not available	not available		not available	not available		not available	not available		not available	not available
I ricinus contig 32490	0		not available	not available		not available	not available		not available	not available		not available	not available
I ricinus contig 32500	0		not available	not available		not available	not available		not available	not available		not available	not available
I ricinus contig 32502	0		not available	not available		not available	not available		not available	not available		not available	not available
I ricinus contig 32519	0		not available	not available		not available	not available		not available	not available		not available	not available
I ricinus contig 32532	0		not available	not available		not available	not available		not available	not available		not available	not available
I ricinus contig 32533	0		not available	not available		not available	not available		not available	not available		not available	not available
I ricinus contig 32549	0		not available	not available		not available	not available		not available	not available		not available	not available
I ricinus contig 32553	0		not available	not available		not available	not available		not available	not available		not available	not available
I ricinus contig 32554	0		not available	not available		not available	not available		not available	not available		not available	not available
I ricinus contig 32561	0		not available	not available		not available	not available		not available	not available		not available	not available
I ricinus contig 32589	0		not available	not available		not available	not available		not available	not available		not available	not available
I ricinus contig 32618	0		not available	not available		not available	not available		not available	not available		not available	not available
I ricinus contig 32632	0		not available	not available		not available	not available		not available	not available		not available	not available
I ricinus contig 32694	0		not available	not available		not available	not available		not available	not available		not available	not available
I ricinus contig 32722	0		not available	not available		not available	not available		not available	not available		not available	not available
I ricinus contig 32739	0		not available	not available		not available	not available		not available	not available		not available	not available
I ricinus contig 32744	0		not available	not available		not available	not available		not available	not available		not available	not available
I ricinus contig 32747	0		not available	not available		not available	not available		not available	not available		not available	not available
I ricinus contig 32749	0		not available	not available		not available	not available		not available	not available		not available	not available
I ricinus contig 32754	0		not available	not available		not available	not available		not available	not available		not available	not available
I ricinus contig 32757	0		not available	not available		not available	not available		not available	not available		not available	not available
I ricinus contig 32763	0		not available	not available		not available	not available		not available	not available		not available	not available
I ricinus contig 32764	0		not available	not available		not available	not available		not available	not available		not available	not available
I ricinus contig 32765	0		not available	not available		not available	not available		not available	not available		not available	not available
I ricinus contig 32770	0		not available	not available		not available	not available		not available	not available		not available	not available
I ricinus contig 32834	0		not available	not available		not available	not available		not available	not available		not available	not available
I ricinus contig 32860	0		not available	not available		not available	not available		not available	not available		not available	not available
I ricinus contig 32863	0		not available	not available		not available	not available		not available	not available		not available	not available
I ricinus contig 32904	0		not available	not available		not available	not available		not available	not available		not available	not available
I ricinus contig 32925	0		not available	not available		not available	not available		not available	not available		not available	not available
I ricinus contig 32934	0		not available	not available		not available	not available		not available	not available		not available	not available
I ricinus contig 32945	0		not available	not available		not available	not available		not available	not available		not available	not available
I ricinus contig 32948	0		not available	not available		not available	not available		not available	not available		not available	not available
I ricinus contig 32957	0		not available	not available		not available	not available		not available	not available		not available	not available
I ricinus contig 32966	0		not available	not available		not available	not available		not available	not available		not available	not available
I ricinus contig 32985	0		not available	not available		not available	not available		not available	not available		not available	not available
I ricinus contig 33052	0		not available	not available		not available	not available		not available	not available		not available	not available
I ricinus contig 33080	0		not available	not available		not available	not available		not available	not available		not available	not available
I ricinus contig 33081	0		not available	not available		not available	not available		not available	not available		not available	not available
I ricinus contig 33108	0		not available	not available		not available	not available		not available	not available		not available	not available
I ricinus contig 33112	0		not available	not available		not available	not available		not available	not available		not available	not available
I ricinus contig 33113	0		not available	not available		not available	not available		not available	not available		not available	not available
I ricinus contig 33131	0		not available	not available		not available	not available		not available	not available		not available	not available
I ricinus contig 33140	0		not available	not available		not available	not available		not available	not available		not available	not available
I ricinus contig 33147	0		not available	not available		not available	not available		not available	not available		not available	not available
I ricinus contig 33149	0		not available	not available		not available	not available		not available	not available		not available	not available
I ricinus contig 33179	0		not available	not available		not available	not available		not available	not available		not available	not available
I ricinus contig 33185	0		not available	not available		not available	not available		not available	not available		not available	not available
I ricinus contig 33189	0		not available	not available		not available	not available		not available	not available		not available	not available
I ricinus contig 33194	0		not available	not available		not available	not available		not available	not available		not available	not available
I ricinus contig 33204	0		not available	not available		not available	not available		not available	not available		not available	not available
I ricinus contig 33235	0		not available	not available		not available	not available		not available	not available		not available	not available
I ricinus contig 33242	0		not available	not available		not available	not available		not available	not available		not available	not available
I ricinus contig 33244	0		not available	not available		not available	not available		not available	not available		not available	not available
I ricinus contig 33249	0		not available	not available		not available	not available		not available	not available		not available	not available
I ricinus contig 33263	0		not available	not available		not available	not available		not available	not available		not available	not available
I ricinus contig 33267	0		not available	not available		not available	not available		not available	not available		not available	not available
I ricinus contig 33269	0		not available	not available		not available	not available		not available	not available		not available	not available
I ricinus contig 33300	0		not available	not available		not available	not available		not available	not available		not available	not available
I ricinus contig 33304	0		not available	not available		not available	not available		not available	not available		not available	not available
I ricinus contig 33313	0		not available	not available		not available	not available		not available	not available		not available	not available
I ricinus contig 33322	0		not available	not available		not available	not available		not available	not available		not available	not available
I ricinus contig 33372	0		not available	not available		not available	not available		not available	not available		not available	not available
I ricinus contig 33381	0		not available	not available		not available	not available		not available	not available		not available	not available
I ricinus contig 33450	0		not available	not available		not available	not available		not available	not available		not available	not available
I ricinus contig 33524	0		not available	not available		not available	not available		not available	not available		not available	not available
I ricinus contig 33535	0		not available	not available		not available	not available		not available	not available		not available	not available
I ricinus contig 33579	0		not available	not available		not available	not available		not available	not available		not available	not available
I ricinus contig 33586	0		not available	not available		not available	not available		not available	not available		not available	not available
I ricinus contig 33619	0		not available	not available		not available	not available		not available	not available		not available	not available
I ricinus contig 33649	0		not available	not available		not available	not available		not available	not available		not available	not available
I ricinus contig 33654	0		not available	not available		not available	not available		not available	not available		not available	not available
I ricinus contig 33674	0		not available	not available		not available	not available		not available	not available		not available	not available
I ricinus contig 33683	0		not available	not available		not available	not available		not available	not available		not available	not available
I ricinus contig 33684	0		not available	not available		not available	not available		not available	not available		not available	not available
I ricinus contig 33713	0		not available	not available		not available	not available		not available	not available		not available	not available
I ricinus contig 33755	0		not available	not available		not available	not available		not available	not available		not available	not available
I ricinus contig 33758	0		not available	not available		not available	not available		not available	not available		not available	not available
I ricinus contig 33793	0		not available	not available		not available	not available		not available	not available		not available	not available
I ricinus contig 33801	0		not available	not available		not available	not available		not available	not available		not available	not available
I ricinus contig 33817	0		not available	not available		not available	not available		not available	not available		not available	not available
I ricinus contig 33819	0		not available	not available		not available	not available		not available	not available		not available	not available
I ricinus contig 33839	0		not available	not available		not available	not available		not available	not available		not available	not available
I ricinus contig 33863	0		not available	not available		not available	not available		not available	not available		not available	not available
I ricinus contig 33868	0		not available	not available		not available	not available		not available	not available		not available	not available
I ricinus contig 33954	0		not available	not available		not available	not available		not available	not available		not available	not available
I ricinus contig 33977	0		not available	not available		not available	not available		not available	not available		not available	not available
I ricinus contig 33997	0		not available	not available		not available	not available		not available	not available		not available	not available
I ricinus contig 34025	0		not available	not available		not available	not available		not available	not available		not available	not available
I ricinus contig 34031	0		not available	not available		not available	not available		not available	not available		not available	not available
I ricinus contig 34041	0		not available	not available		not available	not available		not available	not available		not available	not available
I ricinus contig 34052	0		not available	not available		not available	not available		not available	not available		not available	not available
I ricinus contig 34059	0		not available	not available		not available	not available		not available	not available		not available	not available
I ricinus contig 34075	0		not available	not available		not available	not available		not available	not available		not available	not available
I ricinus contig 34117	0		not available	not available		not available	not available		not available	not available		not available	not available
I ricinus contig 34168	0		not available	not available		not available	not available		not available	not available		not available	not available
I ricinus contig 34171	0		not available	not available		not available	not available		not available	not available		not available	not available
I ricinus contig 34195	0		not available	not available		not available	not available		not available	not available		not available	not available
I ricinus contig 34220	0		not available	not available		not available	not available		not available	not available		not available	not available
I ricinus contig 34232	0		not available	not available		not available	not available		not available	not available		not available	not available
I ricinus contig 34247	0		not available	not available		not available	not available		not available	not available		not available	not available
I ricinus contig 34265	0		not available	not available		not available	not available		not available	not available		not available	not available
I ricinus contig 34276	0		not available	not available		not available	not available		not available	not available		not available	not available
I ricinus contig 34287	0		not available	not available		not available	not available		not available	not available		not available	not available
I ricinus contig 34288	0		not available	not available		not available	not available		not available	not available		not available	not available
I ricinus contig 34289	0		not available	not available		not available	not available		not available	not available		not available	not available
I ricinus contig 34313	0		not available	not available		not available	not available		not available	not available		not available	not available
I ricinus contig 34331	0		not available	not available		not available	not available		not available	not available		not available	not available
I ricinus contig 34341	0		not available	not available		not available	not available		not available	not available		not available	not available
I ricinus contig 34349	0		not available	not available		not available	not available		not available	not available		not available	not available
I ricinus contig 34361	0		not available	not available		not available	not available		not available	not available		not available	not available
I ricinus contig 34394	0		not available	not available		not available	not available		not available	not available		not available	not available
I ricinus contig 34523	0		not available	not available		not available	not available		not available	not available		not available	not available
I ricinus contig 34545	0		not available	not available		not available	not available		not available	not available		not available	not available
I ricinus contig 34568	0		not available	not available		not available	not available		not available	not available		not available	not available
I ricinus contig 34572	0		not available	not available		not available	not available		not available	not available		not available	not available
I ricinus contig 34576	0		not available	not available		not available	not available		not available	not available		not available	not available
I ricinus contig 34587	0		not available	not available		not available	not available		not available	not available		not available	not available
I ricinus contig 34588	0		not available	not available		not available	not available		not available	not available		not available	not available
I ricinus contig 34589	0		not available	not available		not available	not available		not available	not available		not available	not available
I ricinus contig 34611	0		not available	not available		not available	not available		not available	not available		not available	not available
I ricinus contig 34612	0		not available	not available		not available	not available		not available	not available		not available	not available
I ricinus contig 34643	0		not available	not available		not available	not available		not available	not available		not available	not available
I ricinus contig 34677	0		not available	not available		not available	not available		not available	not available		not available	not available
I ricinus contig 34691	0		not available	not available		not available	not available		not available	not available		not available	not available
I ricinus contig 34696	0		not available	not available		not available	not available		not available	not available		not available	not available
I ricinus contig 34736	0		not available	not available		not available	not available		not available	not available		not available	not available
I ricinus contig 34750	0		not available	not available		not available	not available		not available	not available		not available	not available
I ricinus contig 34751	0		not available	not available		not available	not available		not available	not available		not available	not available
I ricinus contig 34752	0		not available	not available		not available	not available		not available	not available		not available	not available
I ricinus contig 34799	0		not available	not available		not available	not available		not available	not available		not available	not available
I ricinus contig 34848	0		not available	not available		not available	not available		not available	not available		not available	not available
I ricinus contig 34871	0		not available	not available		not available	not available		not available	not available		not available	not available
I ricinus contig 34901	0		not available	not available		not available	not available		not available	not available		not available	not available
I ricinus contig 34908	0		not available	not available		not available	not available		not available	not available		not available	not available
I ricinus contig 34945	0		not available	not available		not available	not available		not available	not available		not available	not available
I ricinus contig 34964	0		not available	not available		not available	not available		not available	not available		not available	not available
I ricinus contig 34969	0		not available	not available		not available	not available		not available	not available		not available	not available
I ricinus contig 34981	0		not available	not available		not available	not available		not available	not available		not available	not available
I ricinus contig 34991	0		not available	not available		not available	not available		not available	not available		not available	not available
I ricinus contig 34997	0		not available	not available		not available	not available		not available	not available		not available	not available
I ricinus contig 35004	0		not available	not available		not available	not available		not available	not available		not available	not available
I ricinus contig 35034	0		not available	not available		not available	not available		not available	not available		not available	not available
I ricinus contig 35042	0		not available	not available		not available	not available		not available	not available		not available	not available
I ricinus contig 35049	0		not available	not available		not available	not available		not available	not available		not available	not available
I ricinus contig 35056	0		not available	not available		not available	not available		not available	not available		not available	not available
I ricinus contig 35065	0		not available	not available		not available	not available		not available	not available		not available	not available
I ricinus contig 35072	0		not available	not available		not available	not available		not available	not available		not available	not available
I ricinus contig 35077	0		not available	not available		not available	not available		not available	not available		not available	not available
I ricinus contig 35083	0		not available	not available		not available	not available		not available	not available		not available	not available
I ricinus contig 35094	0		not available	not available		not available	not available		not available	not available		not available	not available
I ricinus contig 35099	0		not available	not available		not available	not available		not available	not available		not available	not available
I ricinus contig 35102	0		not available	not available		not available	not available		not available	not available		not available	not available
I ricinus contig 35113	0		not available	not available		not available	not available		not available	not available		not available	not available
I ricinus contig 35139	0		not available	not available		not available	not available		not available	not available		not available	not available
I ricinus contig 35147	0		not available	not available		not available	not available		not available	not available		not available	not available
I ricinus contig 35159	0		not available	not available		not available	not available		not available	not available		not available	not available
I ricinus contig 35163	0		not available	not available		not available	not available		not available	not available		not available	not available
I ricinus contig 35169	0		not available	not available		not available	not available		not available	not available		not available	not available
I ricinus contig 35177	0		not available	not available		not available	not available		not available	not available		not available	not available
I ricinus contig 35218	0		not available	not available		not available	not available		not available	not available		not available	not available
I ricinus contig 35237	0		not available	not available		not available	not available		not available	not available		not available	not available
I ricinus contig 35248	0		not available	not available		not available	not available		not available	not available		not available	not available
I ricinus contig 35252	0		not available	not available		not available	not available		not available	not available		not available	not available
I ricinus contig 35259	0		not available	not available		not available	not available		not available	not available		not available	not available
I ricinus contig 35263	0		not available	not available		not available	not available		not available	not available		not available	not available
I ricinus contig 35272	0		not available	not available		not available	not available		not available	not available		not available	not available
I ricinus contig 35274	0		not available	not available		not available	not available		not available	not available		not available	not available
I ricinus contig 35277	0		not available	not available		not available	not available		not available	not available		not available	not available
I ricinus contig 35278	0		not available	not available		not available	not available		not available	not available		not available	not available
I ricinus contig 35299	0		not available	not available		not available	not available		not available	not available		not available	not available
I ricinus contig 35300	0		not available	not available		not available	not available		not available	not available		not available	not available
I ricinus contig 35301	0		not available	not available		not available	not available		not available	not available		not available	not available
I ricinus contig 35316	0		not available	not available		not available	not available		not available	not available		not available	not available
I ricinus contig 35340	0		not available	not available		not available	not available		not available	not available		not available	not available
I ricinus contig 35411	0		not available	not available		not available	not available		not available	not available		not available	not available
I ricinus contig 35430	0		not available	not available		not available	not available		not available	not available		not available	not available
I ricinus contig 35431	0		not available	not available		not available	not available		not available	not available		not available	not available
I ricinus contig 35444	0		not available	not available		not available	not available		not available	not available		not available	not available
I ricinus contig 35445	0		not available	not available		not available	not available		not available	not available		not available	not available
I ricinus contig 35459	0		not available	not available		not available	not available		not available	not available		not available	not available
I ricinus contig 35469	0		not available	not available		not available	not available		not available	not available		not available	not available
I ricinus contig 35486	0		not available	not available		not available	not available		not available	not available		not available	not available
I ricinus contig 35498	0		not available	not available		not available	not available		not available	not available		not available	not available
I ricinus contig 35507	0		not available	not available		not available	not available		not available	not available		not available	not available
I ricinus contig 35537	0		not available	not available		not available	not available		not available	not available		not available	not available
I ricinus contig 35542	0		not available	not available		not available	not available		not available	not available		not available	not available
I ricinus contig 35555	0		not available	not available		not available	not available		not available	not available		not available	not available
I ricinus contig 35598	0		not available	not available		not available	not available		not available	not available		not available	not available
I ricinus contig 35621	0		not available	not available		not available	not available		not available	not available		not available	not available
I ricinus contig 35632	0		not available	not available		not available	not available		not available	not available		not available	not available
I ricinus contig 35658	0		not available	not available		not available	not available		not available	not available		not available	not available
I ricinus contig 35664	0		not available	not available		not available	not available		not available	not available		not available	not available
I ricinus contig 35671	0		not available	not available		not available	not available		not available	not available		not available	not available
I ricinus contig 35699	0		not available	not available		not available	not available		not available	not available		not available	not available
I ricinus contig 35713	0		not available	not available		not available	not available		not available	not available		not available	not available
I ricinus contig 35774	0		not available	not available		not available	not available		not available	not available		not available	not available
I ricinus contig 35775	0		not available	not available		not available	not available		not available	not available		not available	not available
I ricinus contig 35797	0		not available	not available		not available	not available		not available	not available		not available	not available
I ricinus contig 35828	0		not available	not available		not available	not available		not available	not available		not available	not available
I ricinus contig 35938	0		not available	not available		not available	not available		not available	not available		not available	not available
I ricinus contig 35972	0		not available	not available		not available	not available		not available	not available		not available	not available
I ricinus contig 35976	0		not available	not available		not available	not available		not available	not available		not available	not available
I ricinus contig 36048	0		not available	not available		not available	not available		not available	not available		not available	not available
I ricinus contig 36055	0		not available	not available		not available	not available		not available	not available		not available	not available
I ricinus contig 36057	0		not available	not available		not available	not available		not available	not available		not available	not available
I ricinus contig 36064	0		not available	not available		not available	not available		not available	not available		not available	not available
[truncated: 17,745 more rows]
