# Supplementary material for: Integration of Ixodes ricinus genome sequencing with transcriptome and proteome annotation of the naïve midgut
Source: BMC Genomics. 2015 Oct 28;16:871. doi: 10.1186/s12864-015-1981-7 (PMC4625525; doi:10.1186/s12864-015-1981-7)
Supplement: Additional file 5: — Putative genes identified by transcript discovery in I. ricinus genome. The length of the gene, its start and end points, its strand specificity, the number of assigned transcripts, the length of the longest transcript and the number of total and spliced assigned reads are presented for each gene identified. (XLSX 418 kb) [file 12864_2015_1981_MOESM5_ESM.xlsx]

## Sheet: putative genes in I. ricinus
Reference	Gene	Length	Start	End	Strand	Transcripts	Longest transcript	Reads	Spliced Reads
contig 9	Gene 1	2708	1	2708	?	1	307	201	20
contig 13	Gene 2	4309	376	4684	+	1	627	19	19
contig 13	Gene 3	4899	5175	10073	-	2	1232	693	323
contig 17	Gene 4	3570	358	3927	+	2	1224	27	15
contig 39	Gene 5	907	493	1399	-	2	459	11	5
contig 72	Gene 6	4112	480	4591	-	1	596	372	159
contig 93	Gene 7	1597	1	1597	+	2	157	96	2
contig 101	Gene 8	650	624	1273	?	1	128	11	4
contig 104	Gene 9	375	692	1066	-	1	308	52	1
contig 112	Gene 10	1489	1	1489	+	4	280	90	77
contig 113	Gene 11	1231	250	1480	+	1	500	34	2
contig 120	Gene 12	2042	66	2107	-	1	1109	882	43
contig 121	Gene 13	2832	2444	5275	+	2	1507	526	283
contig 135	Gene 14	726	1744	2469	-	1	357	15	7
contig 149	Gene 15	1456	994	2449	-	1	705	39	1
contig 183	Gene 16	2465	46	2510	-	2	370	78	67
contig 187	Gene 17	699	624	1322	-	1	259	30	1
contig 199	Gene 18	2240	1920	4159	+	3	510	45	37
contig 203	Gene 19	876	252	1127	-	1	654	63	1
contig 220	Gene 20	1983	1132	3114	+	1	279	138	65
contig 233	Gene 21	4440	406	4845	-	2	534	202	101
contig 235	Gene 22	5563	1394	6956	-	2	3174	1499	291
contig 272	Gene 23	958	445	1402	-	1	504	28	7
contig 293	Gene 24	1460	4	1463	-	1	694	981	134
contig 307	Gene 25	1653	1	1653	-	1	1094	218	17
contig 308	Gene 26	2072	3256	5327	+	1	684	40	12
contig 333	Gene 27	10114	671	10784	-	1	685	95	95
contig 385	Gene 28	4310	518	4827	-	2	459	41	23
contig 402	Gene 29	916	165	1080	+	1	814	65	14
contig 404	Gene 30	2638	265	2902	+	3	1065	1638	3
contig 407	Gene 31	3449	9	3457	-	2	882	155	4
contig 416	Gene 32	2626	51	2676	+	1	1269	110	2
contig 432	Gene 33	1218	705	1922	-	1	289	57	26
contig 459	Gene 34	1456	1007	2462	+	1	1402	85	1
contig 464	Gene 35	6615	1	6615	+	2	2896	2324	15
contig 464	Gene 36	4049	2692	6740	-	1	1401	1005	157
contig 481	Gene 37	792	794	1585	+	1	210	12	1
contig 490	Gene 38	2503	503	3005	+	1	2241	10590	115
contig 515	Gene 39	1375	1090	2464	+	1	388	15	9
contig 538	Gene 40	793	2022	2814	-	1	655	165	1
contig 547	Gene 41	926	1542	2467	+	1	656	57	1
contig 551	Gene 42	4126	385	4510	-	1	765	6329	5330
contig 571	Gene 43	2929	1431	4359	+	3	978	108	51
contig 601	Gene 44	323	1	323	?	1	272	64	2
contig 618	Gene 45	3819	170	3988	+	1	1067	372	154
contig 627	Gene 46	437	639	1075	?	1	334	28	3
contig 631	Gene 47	766	42	807	-	1	207	18	4
contig 647	Gene 48	1069	12	1080	-	1	588	80	2
contig 662	Gene 49	2200	411	2610	+	3	619	357	109
contig 667	Gene 50	4762	461	5222	+	2	1253	156	8
contig 670	Gene 51	1343	2092	3434	-	1	614	77	4
contig 677	Gene 52	3181	192	3372	+	3	1056	232	159
contig 686	Gene 53	2437	794	3230	+	2	310	183	90
contig 797	Gene 54	2379	2483	4861	+	1	2159	1216	2
contig 801	Gene 55	1272	1711	2982	-	1	1219	315	2
contig 830	Gene 56	952	1650	2601	-	1	637	43	2
contig 852	Gene 57	564	1681	2244	+	1	482	53	12
contig 852	Gene 58	3593	2451	6043	-	1	757	280	93
contig 884	Gene 59	448	220	667	+	1	363	32	17
contig 896	Gene 60	6229	987	7215	+	1	431	15	9
contig 899	Gene 61	1302	1	1302	-	1	1104	101	5
contig 954	Gene 62	741	1738	2478	+	1	681	63	13
contig 1001	Gene 63	2448	639	3086	-	1	394	100	34
contig 1011	Gene 64	4206	33	4238	+	1	515	37	29
contig 1044	Gene 65	1553	611	2163	-	1	622	71	16
contig 1045	Gene 66	971	55	1025	+	1	169	16	1
contig 1056	Gene 67	650	1	650	+	1	221	12	4
contig 1085	Gene 68	850	305	1154	+	1	282	11	4
contig 1092	Gene 69	1042	1377	2418	-	1	453	135	27
contig 1093	Gene 70	1550	1	1550	+	1	227	20	9
contig 1095	Gene 71	1292	9	1300	+	1	691	786	67
contig 1119	Gene 72	1974	11	1984	-	1	1930	184	2
contig 1174	Gene 73	2817	1346	4162	-	1	361	15	1
contig 1211	Gene 74	992	904	1895	+	3	551	57	37
contig 1218	Gene 75	2107	455	2561	-	1	1922	130	4
contig 1221	Gene 76	3463	1451	4913	+	1	489	42	8
contig 1299	Gene 77	3182	1111	4292	+	2	2203	172	17
contig 1299	Gene 78	1834	5450	7283	-	1	949	139	2
contig 1303	Gene 79	1537	8	1544	+	2	390	12	12
contig 1314	Gene 80	2133	267	2399	+	1	678	211	33
contig 1321	Gene 81	1204	522	1725	-	1	560	84	25
contig 1331	Gene 82	2186	927	3112	+	1	583	66	24
contig 1332	Gene 83	910	3312	4221	+	1	829	17	2
contig 1332	Gene 84	315	2522	2836	-	1	249	23	10
contig 1364	Gene 85	1651	20	1670	-	1	300	21	12
contig 1368	Gene 86	768	21	788	-	1	259	35	1
contig 1382	Gene 87	902	258	1159	-	1	815	517	2
contig 1408	Gene 88	1992	6	1997	+	1	376	17	5
contig 1416	Gene 89	1450	189	1638	-	3	654	355	183
contig 1427	Gene 90	3648	260	3907	-	2	2565	4351	608
contig 1449	Gene 91	1059	431	1489	+	2	282	37	19
contig 1459	Gene 92	2047	70	2116	-	1	625	36	12
contig 1510	Gene 93	880	3188	4067	-	1	479	20	9
contig 1530	Gene 94	1728	621	2348	+	1	175	13	13
contig 1533	Gene 95	2928	1060	3987	-	1	259	47	29
contig 1574	Gene 96	515	3143	3657	+	1	119	32	32
contig 1574	Gene 97	819	1194	2012	-	1	739	35	9
contig 1576	Gene 98	1296	1102	2397	+	2	353	97	60
contig 1588	Gene 99	2895	4532	7426	-	1	1574	144	13
contig 1595	Gene 100	2649	541	3189	+	2	1754	356	41
contig 1606	Gene 101	2082	4	2085	?	1	373	38	18
contig 1613	Gene 102	3116	483	3598	-	2	2881	707	10
contig 1620	Gene 103	2967	2394	5360	-	1	455	332	126
contig 1638	Gene 104	1500	5103	6602	+	1	923	526	59
contig 1638	Gene 105	1449	639	2087	-	1	512	100	16
contig 1647	Gene 106	2244	6	2249	-	1	2122	387	5
contig 1648	Gene 107	3831	186	4016	+	1	1410	151	4
contig 1663	Gene 108	3337	899	4235	-	1	2743	266	1
contig 1692	Gene 109	4765	180	4944	+	1	1008	71	71
contig 1702	Gene 110	1214	193	1406	-	1	505	192	37
contig 1713	Gene 111	1617	136	1752	+	1	255	153	66
contig 1720	Gene 112	1102	1176	2277	?	1	1071	415	9
contig 1752	Gene 113	678	69	746	-	1	577	38	10
contig 1761	Gene 114	2433	201	2633	+	1	1073	1118	609
contig 1819	Gene 115	3338	131	3468	-	1	2457	831	4
contig 1860	Gene 116	626	499	1124	-	3	276	14	5
contig 1868	Gene 117	456	103	558	-	1	411	10	1
contig 1889	Gene 118	4333	29	4361	-	8	1326	656	453
contig 1894	Gene 119	1265	25	1289	-	1	304	72	35
contig 1895	Gene 120	1023	954	1976	+	3	401	53	38
contig 1903	Gene 121	1165	18	1182	-	1	777	52	26
contig 1909	Gene 122	2947	1	2947	?	1	483	401	6
contig 1912	Gene 123	1101	516	1616	-	1	161	39	31
contig 1919	Gene 124	2708	2566	5273	-	1	378	17	4
contig 1946	Gene 125	3941	1692	5632	-	1	382	11	11
contig 1959	Gene 126	301	608	908	+	1	162	28	9
contig 1987	Gene 127	786	418	1203	+	1	617	51	1
contig 1995	Gene 128	3669	3508	7176	+	3	364	75	46
contig 2026	Gene 129	595	1293	1887	-	1	365	147	97
contig 2069	Gene 130	1053	519	1571	-	1	612	31	21
contig 2115	Gene 131	3045	204	3248	-	2	406	247	100
contig 2123	Gene 132	2284	1220	3503	+	1	174	12	4
contig 2124	Gene 133	628	417	1044	-	1	361	487	303
contig 2132	Gene 134	947	261	1207	+	2	408	109	90
contig 2146	Gene 135	557	502	1058	-	1	303	20	2
contig 2153	Gene 136	1956	416	2371	+	2	188	71	43
contig 2179	Gene 137	2146	474	2619	+	2	1462	983	96
contig 2211	Gene 138	1907	2	1908	-	1	202	27	2
contig 2288	Gene 139	1807	909	2715	+	1	358	137	80
contig 2294	Gene 140	1325	1043	2367	+	1	228	85	5
contig 2353	Gene 141	1425	1109	2533	-	2	392	1296	697
contig 2368	Gene 142	2331	2051	4381	-	1	749	282	139
contig 2399	Gene 143	615	1337	1951	+	2	430	60	10
contig 2405	Gene 144	931	1509	2439	+	2	166	17	6
contig 2407	Gene 145	1372	313	1684	-	1	399	17	1
contig 2448	Gene 146	1785	3154	4938	+	1	1016	498	54
contig 2451	Gene 147	1169	250	1418	-	1	676	172	106
contig 2454	Gene 148	831	1457	2287	-	1	176	17	12
contig 2461	Gene 149	2242	6	2247	+	2	822	226	95
contig 2487	Gene 150	3387	2060	5446	+	1	674	56	4
contig 2498	Gene 151	935	2073	3007	+	2	541	363	265
contig 2513	Gene 152	1796	1284	3079	+	1	572	69	5
contig 2554	Gene 153	3333	4283	7615	-	2	355	15	10
contig 2563	Gene 154	606	1	606	+	1	510	54	5
contig 2563	Gene 155	401	57	457	-	1	366	10	10
contig 2593	Gene 156	823	560	1382	-	2	203	400	332
contig 2601	Gene 157	811	168	978	-	3	356	10	5
contig 2608	Gene 158	615	1886	2500	+	3	348	34	29
contig 2667	Gene 159	1531	759	2289	+	2	196	21	16
contig 2673	Gene 160	863	202	1064	+	3	157	18	13
contig 2679	Gene 161	2745	1058	3802	+	1	2320	127	7
contig 2696	Gene 162	1647	1	1647	?	1	473	59	6
contig 2723	Gene 163	684	1436	2119	+	1	112	25	25
contig 2750	Gene 164	1859	761	2619	-	3	451	31	26
contig 2751	Gene 165	1359	4	1362	-	1	1313	142	3
contig 2770	Gene 166	3048	1	3048	+	2	573	54	17
contig 2784	Gene 167	1014	966	1979	-	1	210	16	11
contig 2808	Gene 168	2585	116	2700	+	1	443	111	88
contig 2808	Gene 169	967	116	1082	-	2	367	633	339
contig 2838	Gene 170	4983	16	4998	+	2	952	168	131
contig 2842	Gene 171	1058	148	1205	-	2	228	273	186
contig 2844	Gene 172	1499	12	1510	-	1	210	12	7
contig 2898	Gene 173	939	1944	2882	-	1	406	91	37
contig 2969	Gene 174	1149	143	1291	-	1	342	18	2
contig 2976	Gene 175	946	2144	3089	-	3	311	233	125
contig 2988	Gene 176	3142	108	3249	-	2	435	44	11
contig 3023	Gene 177	1991	7	1997	+	1	1841	350	1
contig 3143	Gene 178	7912	1078	8989	-	1	1113	55	34
contig 3152	Gene 179	1103	9	1111	+	1	287	57	2
contig 3153	Gene 180	1687	19	1705	-	1	416	17	17
contig 3163	Gene 181	2640	1	2640	?	1	200	218	2
contig 3203	Gene 182	30734	1380	32113	+	2	790	153	108
contig 3234	Gene 183	429	810	1238	+	1	164	25	3
contig 3235	Gene 184	324	2667	2990	-	4	240	47	30
contig 3240	Gene 185	1018	3789	4806	-	1	631	167	1
contig 3269	Gene 186	2172	80	2251	-	1	1722	1890	75
contig 3302	Gene 187	4036	55	4090	+	2	2248	335	7
contig 3318	Gene 188	3500	1311	4810	-	1	746	21	1
contig 3348	Gene 189	1344	1432	2775	-	1	206	15	8
contig 3353	Gene 190	1358	740	2097	+	2	274	18	8
contig 3373	Gene 191	710	532	1241	-	1	646	169	9
contig 3374	Gene 192	2753	4	2756	+	1	1147	53	1
contig 3388	Gene 193	436	267	702	-	1	285	48	33
contig 3430	Gene 194	1559	328	1886	?	1	831	31	6
contig 3459	Gene 195	984	631	1614	-	1	341	72	52
contig 3474	Gene 196	2868	796	3663	+	1	2238	344	1
contig 3512	Gene 197	1218	339	1556	-	1	591	178	66
contig 3527	Gene 198	3134	540	3673	-	2	324	29	20
contig 3594	Gene 199	867	2027	2893	+	2	163	14	14
contig 3607	Gene 200	2565	1	2565	-	1	2523	2161	22
contig 3612	Gene 201	1486	938	2423	+	1	398	57	16
contig 3623	Gene 202	2053	738	2790	+	1	373	173	31
contig 3623	Gene 203	1540	2797	4336	-	1	1235	2162	5
contig 3642	Gene 204	1120	328	1447	+	1	658	737	313
contig 3644	Gene 205	1781	270	2050	-	2	858	118	77
contig 3694	Gene 206	2808	947	3754	+	2	627	20	4
contig 3714	Gene 207	2636	8300	10935	-	1	2589	362	2
contig 3756	Gene 208	805	1316	2120	-	1	262	11	4
contig 3788	Gene 209	3011	1	3011	-	1	1687	408	6
contig 3813	Gene 210	592	582	1173	-	1	340	20	20
contig 3879	Gene 211	1025	115	1139	-	1	163	10	1
contig 3883	Gene 212	799	284	1082	-	1	348	65	35
contig 3888	Gene 213	630	1917	2546	-	1	505	31	19
contig 3998	Gene 214	1014	995	2008	+	1	197	11	6
contig 4006	Gene 215	2013	1	2013	-	1	746	63	37
contig 4062	Gene 216	1488	234	1721	+	1	350	87	63
contig 4082	Gene 217	1655	449	2103	-	2	369	26	15
contig 4137	Gene 218	1184	359	1542	+	1	401	49	21
contig 4279	Gene 219	1200	542	1741	+	1	276	62	26
contig 4282	Gene 220	509	1303	1811	-	1	426	720	323
contig 4300	Gene 221	1695	256	1950	+	1	544	148	112
contig 4322	Gene 222	1813	1732	3544	-	1	1746	155	1
contig 4327	Gene 223	1743	255	1997	-	1	267	13	5
contig 4330	Gene 224	573	489	1061	+	1	292	16	10
contig 4331	Gene 225	1781	1778	3558	+	2	1110	324	39
contig 4399	Gene 226	1129	1	1129	+	2	395	108	70
contig 4402	Gene 227	1291	358	1648	+	4	720	25	13
contig 4443	Gene 228	1231	1	1231	+	1	343	39	21
contig 4457	Gene 229	1928	1429	3356	+	1	504	22	17
contig 4477	Gene 230	1805	1974	3778	+	2	946	324	2
contig 4489	Gene 231	1050	556	1605	+	1	236	123	112
contig 4519	Gene 232	674	80	753	?	1	592	34	12
contig 4523	Gene 233	3412	10283	13694	+	1	584	16	2
contig 4531	Gene 234	894	539	1432	-	1	810	78	26
contig 4571	Gene 235	3200	248	3447	-	1	3143	643	1
contig 4584	Gene 236	1536	320	1855	-	2	719	931	288
contig 4592	Gene 237	679	63	741	+	1	356	15	4
contig 4653	Gene 238	2033	499	2531	-	1	218	24	17
contig 4676	Gene 239	1217	3248	4464	+	2	960	423	93
contig 4717	Gene 240	1225	1350	2574	+	1	186	31	31
contig 4730	Gene 241	314	513	826	-	2	211	26	6
contig 4755	Gene 242	293	327	619	+	1	211	30	30
contig 4770	Gene 243	1437	224	1660	+	1	165	12	12
contig 4771	Gene 244	446	488	933	+	1	380	23	7
contig 4820	Gene 245	1072	39	1110	+	1	618	52	6
contig 4835	Gene 246	1227	753	1979	+	1	504	97	79
contig 4860	Gene 247	1137	1290	2426	+	1	434	41	9
contig 4865	Gene 248	852	590	1441	-	1	213	19	4
contig 4869	Gene 249	271	1278	1548	-	1	212	33	11
contig 4890	Gene 250	1655	5	1659	-	1	357	25	11
contig 4896	Gene 251	1012	947	1958	-	1	182	33	5
contig 4903	Gene 252	1721	82	1802	+	1	306	763	417
contig 4927	Gene 253	515	3301	3815	+	1	432	167	20
contig 4934	Gene 254	2764	792	3555	-	1	650	34	13
contig 4983	Gene 255	1091	644	1734	+	2	449	162	72
contig 5000	Gene 256	1299	46	1344	?	1	1250	719	6
contig 5018	Gene 257	1348	869	2216	+	1	241	58	35
contig 5033	Gene 258	838	321	1158	+	1	294	433	350
contig 5042	Gene 259	643	681	1323	+	1	464	71	5
contig 5044	Gene 260	5597	2401	7997	+	1	440	26	1
contig 5111	Gene 261	975	6911	7885	+	1	203	11	11
contig 5111	Gene 262	2767	2016	4782	-	2	739	224	150
contig 5140	Gene 263	694	1	694	-	1	353	23	1
contig 5148	Gene 264	447	2093	2539	+	1	351	11	2
contig 5164	Gene 265	966	432	1397	-	1	313	16	8
contig 5203	Gene 266	1396	145	1540	-	1	236	16	11
contig 5207	Gene 267	2798	1434	4231	+	2	1383	7042	2555
contig 5225	Gene 268	643	898	1540	+	1	460	15	2
contig 5229	Gene 269	4625	482	5106	-	1	807	185	108
contig 5232	Gene 270	4097	3362	7458	+	1	968	25	12
contig 5267	Gene 271	1991	59	2049	-	2	323	21	13
contig 5348	Gene 272	868	284	1151	-	1	228	23	23
contig 5350	Gene 273	1200	455	1654	+	1	175	13	8
contig 5360	Gene 274	1072	2087	3158	-	1	398	39	24
contig 5363	Gene 275	887	1898	2784	-	1	254	32	19
contig 5405	Gene 276	684	1583	2266	+	1	177	36	20
contig 5405	Gene 277	765	223	987	-	2	237	28	17
contig 5421	Gene 278	701	343	1043	-	1	492	22	7
contig 5451	Gene 279	1154	204	1357	+	1	470	21	13
contig 5457	Gene 280	3010	4158	7167	+	1	255	37	29
contig 5464	Gene 281	312	114	425	+	1	241	16	1
contig 5484	Gene 282	537	2014	2550	-	1	436	63	34
contig 5521	Gene 283	569	266	834	+	1	513	85	22
contig 5526	Gene 284	1532	765	2296	+	1	291	18	18
contig 5530	Gene 285	256	4	259	-	1	172	13	1
contig 5551	Gene 286	352	1054	1405	-	1	321	146	1
contig 5589	Gene 287	1980	102	2081	-	2	480	13	13
contig 5635	Gene 288	1330	1012	2341	-	2	312	39	3
contig 5640	Gene 289	989	676	1664	+	1	293	114	53
contig 5647	Gene 290	3404	1917	5320	-	1	514	14	7
contig 5668	Gene 291	1770	1	1770	+	1	932	184	7
contig 5693	Gene 292	303	1	303	-	1	248	42	4
contig 5726	Gene 293	2728	779	3506	+	2	1816	185	36
contig 5739	Gene 294	773	34	806	+	1	536	219	56
contig 5762	Gene 295	3354	1105	4458	-	1	335	15	6
contig 5767	Gene 296	1524	138	1661	-	1	242	22	16
contig 5771	Gene 297	1960	773	2732	-	1	629	103	13
contig 5775	Gene 298	9267	1421	10687	-	2	1745	263	148
contig 5820	Gene 299	7802	24	7825	+	1	429	22	14
contig 5820	Gene 300	5392	1074	6465	-	1	1293	48	10
contig 5893	Gene 301	1417	7	1423	+	1	333	11	3
contig 5899	Gene 302	1523	570	2092	-	3	265	221	201
contig 5902	Gene 303	1717	5502	7218	-	1	503	41	6
contig 5917	Gene 304	560	528	1087	-	1	262	76	48
contig 6001	Gene 305	1195	23	1217	+	1	262	16	5
contig 6007	Gene 306	4428	2780	7207	+	2	2155	648	17
contig 6041	Gene 307	2196	248	2443	+	2	614	61	12
contig 6045	Gene 308	454	1	454	+	1	381	434	107
contig 6093	Gene 309	251	544	794	+	2	172	35	12
contig 6107	Gene 310	609	8	616	-	1	320	47	7
contig 6129	Gene 311	1217	6693	7909	+	1	513	167	13
contig 6129	Gene 312	6481	56	6536	-	2	1564	502	185
contig 6172	Gene 313	5312	965	6276	+	2	409	14	7
contig 6175	Gene 314	1009	516	1524	+	1	261	34	5
contig 6199	Gene 315	1332	1138	2469	-	1	742	32	12
contig 6239	Gene 316	2915	2630	5544	+	2	902	493	265
contig 6252	Gene 317	905	155	1059	+	1	197	11	11
contig 6265	Gene 318	985	690	1674	-	1	433	34	6
contig 6280	Gene 319	2612	239	2850	-	2	251	57	36
contig 6300	Gene 320	2284	2990	5273	+	1	238	16	8
contig 6311	Gene 321	1164	350	1513	-	1	527	873	183
contig 6321	Gene 322	362	638	999	+	3	219	14	14
contig 6326	Gene 323	777	177	953	-	1	449	170	162
contig 6337	Gene 324	1236	2065	3300	+	1	387	20	14
contig 6436	Gene 325	3367	1056	4422	+	1	381	59	45
contig 6453	Gene 326	1545	471	2015	-	1	410	65	3
contig 6484	Gene 327	3863	385	4247	+	2	362	18	8
contig 6490	Gene 328	849	817	1665	+	1	587	46	3
contig 6501	Gene 329	2265	716	2980	+	2	535	183	95
contig 6545	Gene 330	2658	574	3231	-	1	435	30	7
contig 6554	Gene 331	5506	180	5685	-	2	899	498	257
contig 6586	Gene 332	6151	442	6592	-	1	492	38	21
contig 6592	Gene 333	2081	1208	3288	-	1	1996	1127	1
contig 6608	Gene 334	1750	483	2232	-	2	456	71	11
contig 6614	Gene 335	1277	2	1278	-	1	979	196	1
contig 6619	Gene 336	1779	1066	2844	-	1	181	10	3
contig 6647	Gene 337	1363	1378	2740	+	1	630	148	27
contig 6672	Gene 338	366	1018	1383	+	1	267	165	38
contig 6674	Gene 339	1953	1170	3122	-	1	1915	304	6
contig 6757	Gene 340	290	217	506	+	1	214	20	15
contig 6765	Gene 341	2735	3238	5972	+	2	455	11	11
contig 6771	Gene 342	1546	105	1650	-	1	507	1883	1350
contig 6784	Gene 343	794	1045	1838	-	1	325	15	7
contig 6801	Gene 344	1096	2	1097	+	1	247	89	9
contig 6828	Gene 345	2488	39	2526	+	2	337	11	11
contig 6832	Gene 346	559	403	961	-	3	283	61	54
contig 6859	Gene 347	1630	2	1631	-	3	760	154	89
contig 6874	Gene 348	657	1494	2150	+	1	313	775	479
contig 6911	Gene 349	350	2631	2980	+	1	279	106	39
contig 6974	Gene 350	2022	353	2374	-	1	351	19	12
contig 6975	Gene 351	2454	1517	3970	-	3	639	230	86
contig 7133	Gene 352	5099	2262	7360	+	2	1132	37	37
contig 7137	Gene 353	4799	794	5592	+	2	711	108	90
contig 7199	Gene 354	7376	389	7764	+	2	1216	96	81
contig 7226	Gene 355	3699	482	4180	-	3	1203	463	97
contig 7251	Gene 356	2437	250	2686	+	2	657	72	59
contig 7257	Gene 357	1191	385	1575	+	1	285	40	9
contig 7327	Gene 358	578	393	970	-	1	251	55	50
contig 7328	Gene 359	695	1828	2522	+	1	661	21	1
contig 7342	Gene 360	1530	2243	3772	?	1	1493	600	2
contig 7359	Gene 361	4266	472	4737	-	1	928	794	101
contig 7374	Gene 362	2515	903	3417	+	1	478	106	20
contig 7455	Gene 363	1206	1174	2379	-	1	597	62	11
contig 7466	Gene 364	585	766	1350	+	1	392	24	1
contig 7480	Gene 365	1197	883	2079	-	1	251	23	18
contig 7556	Gene 366	1460	1	1460	+	1	479	18	13
contig 7585	Gene 367	819	25	843	+	1	200	280	280
contig 7585	Gene 368	3975	21	3995	-	1	416	5824	5550
contig 7612	Gene 369	722	475	1196	+	1	661	23	1
contig 7638	Gene 370	504	5086	5589	-	2	317	84	84
contig 7707	Gene 371	1918	445	2362	+	1	1280	106	8
contig 7711	Gene 372	1520	651	2170	-	1	353	30	8
contig 7712	Gene 373	2359	1622	3980	-	1	377	349	52
contig 7727	Gene 374	3905	3078	6982	-	1	635	46	35
contig 7736	Gene 375	1625	1	1625	-	1	1028	83	3
contig 7751	Gene 376	626	14	639	-	1	558	338	1
contig 7815	Gene 377	1507	2497	4003	+	1	748	104	1
contig 7836	Gene 378	908	389	1296	+	1	296	13	3
contig 7854	Gene 379	2433	1	2433	-	1	2404	224	1
contig 7860	Gene 380	2343	1267	3609	-	1	746	15	15
contig 7919	Gene 381	3500	1360	4859	-	1	529	72	43
contig 8004	Gene 382	833	52	884	-	2	581	364	140
contig 8030	Gene 383	3082	842	3923	-	1	842	12	1
contig 8049	Gene 384	2871	736	3606	+	2	481	30	30
contig 8051	Gene 385	2502	460	2961	-	1	505	10	10
contig 8076	Gene 386	1985	589	2573	+	1	755	180	34
contig 8102	Gene 387	1007	539	1545	+	1	235	136	70
contig 8197	Gene 388	873	1033	1905	+	3	272	33	15
contig 8201	Gene 389	5412	345	5756	-	1	895	109	73
contig 8211	Gene 390	723	1382	2104	+	1	543	24	10
contig 8228	Gene 391	519	2312	2830	+	1	323	49	1
contig 8237	Gene 392	1216	604	1819	+	1	195	17	1
contig 8274	Gene 393	4302	1	4302	-	1	1834	522	2
contig 8280	Gene 394	732	698	1429	+	1	315	21	4
contig 8285	Gene 395	334	547	880	-	1	251	17	4
contig 8287	Gene 396	1226	32	1257	-	1	972	214	2
contig 8303	Gene 397	422	2934	3355	-	1	252	17	17
contig 8327	Gene 398	464	323	786	+	2	367	40	7
contig 8374	Gene 399	984	414	1397	-	2	398	42	27
contig 8405	Gene 400	1081	751	1831	+	2	302	56	50
contig 8439	Gene 401	3465	46	3510	+	1	754	49	2
contig 8460	Gene 402	3330	469	3798	+	1	350	64	33
contig 8461	Gene 403	1817	416	2232	-	1	393	188	97
contig 8479	Gene 404	3380	569	3948	+	1	454	10	10
contig 8502	Gene 405	1296	19	1314	-	1	285	113	22
contig 8504	Gene 406	1221	1283	2503	+	1	292	12	7
contig 8507	Gene 407	1948	145	2092	+	1	408	40	30
contig 8511	Gene 408	2376	3011	5386	+	1	304	17	5
contig 8512	Gene 409	1619	2162	3780	-	1	493	33	16
contig 8522	Gene 410	3573	1	3573	+	2	3228	401	4
contig 8528	Gene 411	561	609	1169	+	1	415	138	102
contig 8542	Gene 412	3638	5897	9534	+	1	680	16	16
contig 8560	Gene 413	4831	1	4831	-	3	2730	235	65
contig 8566	Gene 414	2631	1511	4141	-	3	681	44	10
contig 8590	Gene 415	1204	162	1365	+	1	1172	63	2
contig 8590	Gene 416	869	1238	2106	-	1	671	42	2
contig 8641	Gene 417	1188	948	2135	-	1	436	200	41
contig 8676	Gene 418	1399	336	1734	+	1	366	22	22
contig 8712	Gene 419	2724	2054	4777	-	1	305	12	12
contig 8793	Gene 420	1657	610	2266	-	2	274	29	18
contig 8808	Gene 421	816	1	816	-	2	557	292	106
contig 8866	Gene 422	989	654	1642	-	1	407	35	18
contig 8912	Gene 423	776	2086	2861	+	1	201	14	9
contig 8917	Gene 424	674	1175	1848	-	1	133	21	14
contig 8946	Gene 425	385	3157	3541	-	1	290	42	19
contig 8951	Gene 426	711	213	923	+	1	549	47	16
contig 8985	Gene 427	1587	1270	2856	+	1	955	594	341
contig 9006	Gene 428	938	18	955	+	1	138	10	1
contig 9007	Gene 429	706	795	1500	+	1	254	13	13
contig 9062	Gene 430	1041	74	1114	-	1	290	14	8
contig 9097	Gene 431	1154	1	1154	-	2	879	189	2
contig 9126	Gene 432	844	3443	4286	+	1	516	257	59
contig 9137	Gene 433	885	1426	2310	-	2	203	46	27
contig 9171	Gene 434	1620	1230	2849	+	1	440	146	7
contig 9233	Gene 435	861	733	1593	-	1	420	140	103
contig 9234	Gene 436	992	176	1167	-	3	856	722	179
contig 9294	Gene 437	588	1058	1645	+	1	157	11	1
contig 9341	Gene 438	2090	1	2090	-	1	432	51	24
contig 9351	Gene 439	1587	1	1587	+	1	645	52	19
contig 9400	Gene 440	8210	627	8836	-	1	1407	262	87
contig 9434	Gene 441	1132	109	1240	-	1	247	133	83
contig 9462	Gene 442	1504	961	2464	-	1	221	15	6
contig 9465	Gene 443	2886	574	3459	+	2	777	24	13
contig 9476	Gene 444	577	813	1389	+	3	329	84	28
contig 9481	Gene 445	2517	3643	6159	+	1	212	26	6
contig 9501	Gene 446	2223	69	2291	+	1	717	46	35
contig 9502	Gene 447	683	63	745	-	1	248	29	13
contig 9517	Gene 448	941	53	993	-	1	159	11	3
contig 9526	Gene 449	542	168	709	-	1	284	27	17
contig 9555	Gene 450	803	2637	3439	+	1	116	19	19
contig 9555	Gene 451	1833	297	2129	-	1	363	14	2
contig 9578	Gene 452	3812	879	4690	+	1	474	14	5
contig 9587	Gene 453	4130	1	4130	-	1	245	60	18
contig 9612	Gene 454	859	2571	3429	+	1	223	12	4
contig 9623	Gene 455	3479	2828	6306	-	1	568	385	148
contig 9674	Gene 456	2068	531	2598	-	1	502	44	32
contig 9677	Gene 457	483	765	1247	-	1	275	72	56
contig 9710	Gene 458	2044	1166	3209	+	1	1416	279	94
contig 9746	Gene 459	2313	51	2363	+	1	2256	947	1
contig 9763	Gene 460	2613	800	3412	+	1	352	85	19
contig 9774	Gene 461	768	553	1320	?	1	397	75	3
contig 9783	Gene 462	4030	3137	7166	+	2	1140	831	605
contig 9804	Gene 463	941	1	941	-	1	193	29	14
contig 9817	Gene 464	2845	16	2860	-	1	917	26	6
contig 9848	Gene 465	858	554	1411	-	1	245	69	1
contig 9855	Gene 466	2354	983	3336	+	1	351	13	7
contig 9865	Gene 467	341	1900	2240	-	1	281	98	45
contig 9871	Gene 468	792	495	1286	+	1	217	20	12
contig 9875	Gene 469	727	439	1165	-	2	274	39	9
contig 9883	Gene 470	1785	1091	2875	+	1	397	19	14
contig 9897	Gene 471	2223	28	2250	-	1	1206	133	6
contig 9905	Gene 472	799	2318	3116	-	2	275	147	54
contig 9907	Gene 473	1878	1	1878	-	1	1779	287	2
contig 9917	Gene 474	597	571	1167	-	1	326	80	58
contig 9963	Gene 475	963	882	1844	+	1	251	76	32
contig 9971	Gene 476	2728	416	3143	-	1	450	201	128
contig 10055	Gene 477	3805	1	3805	+	1	885	208	24
contig 10081	Gene 478	664	697	1360	-	1	163	10	5
contig 10083	Gene 479	2305	1	2305	-	1	970	756	182
contig 10124	Gene 480	1010	1	1010	-	1	285	40	29
contig 10146	Gene 481	706	2403	3108	-	1	118	11	1
contig 10152	Gene 482	2494	521	3014	-	1	596	420	266
contig 10174	Gene 483	433	794	1226	+	1	334	10	4
contig 10179	Gene 484	1827	113	1939	+	1	1096	224	166
contig 10182	Gene 485	1462	233	1694	+	1	276	11	11
contig 10183	Gene 486	3023	725	3747	-	1	453	513	107
contig 10212	Gene 487	2150	289	2438	-	1	334	80	22
contig 10227	Gene 488	805	1744	2548	-	1	496	65	3
contig 10232	Gene 489	1613	1	1613	+	1	438	858	630
contig 10304	Gene 490	1423	687	2109	-	1	861	315	37
contig 10310	Gene 491	462	596	1057	+	1	236	26	2
contig 10400	Gene 492	5466	1255	6720	+	1	4264	994	2
contig 10443	Gene 493	2982	52	3033	+	1	508	135	72
contig 10453	Gene 494	970	538	1507	+	2	486	30	20
contig 10477	Gene 495	4445	856	5300	+	1	636	96	73
contig 10479	Gene 496	1273	772	2044	+	1	257	156	57
contig 10482	Gene 497	3140	1	3140	-	2	330	79	65
contig 10485	Gene 498	1453	1	1453	+	2	796	53	4
contig 10509	Gene 499	2287	2	2288	+	1	785	238	17
contig 10566	Gene 500	2134	344	2477	-	2	330	169	53
contig 10676	Gene 501	6538	230	6767	+	1	571	58	18
contig 10684	Gene 502	720	517	1236	+	1	255	380	242
contig 10741	Gene 503	1552	2249	3800	-	1	521	267	93
contig 10742	Gene 504	1023	485	1507	+	1	526	120	1
contig 10743	Gene 505	3785	1079	4863	-	2	421	82	65
contig 10751	Gene 506	284	2364	2647	+	1	202	17	4
contig 10770	Gene 507	566	1	566	+	1	517	2589	1
contig 10804	Gene 508	2218	4465	6682	+	1	286	31	26
contig 10804	Gene 509	2688	1339	4026	-	1	318	35	28
contig 10840	Gene 510	1062	1	1062	?	1	213	16	2
contig 10848	Gene 511	1240	493	1732	+	1	1151	149	4
contig 10889	Gene 512	1784	1969	3752	+	2	591	267	6
contig 10913	Gene 513	1042	154	1195	+	1	299	248	165
contig 10924	Gene 514	1965	127	2091	-	2	539	23	9
contig 10926	Gene 515	1412	3542	4953	-	1	253	10	5
contig 10952	Gene 516	956	461	1416	+	1	759	57	6
contig 10952	Gene 517	1045	1546	2590	-	1	934	78	1
contig 10995	Gene 518	2136	1545	3680	-	1	253	10	5
contig 11046	Gene 519	4578	501	5078	+	2	1346	281	194
contig 11051	Gene 520	1807	82	1888	-	1	203	12	12
contig 11167	Gene 521	620	441	1060	-	1	152	14	4
contig 11203	Gene 522	693	1500	2192	+	1	477	10	1
contig 11204	Gene 523	3621	87	3707	-	4	699	71	30
contig 11217	Gene 524	308	1178	1485	+	2	228	69	12
contig 11236	Gene 525	2837	37	2873	+	1	177	47	39
contig 11271	Gene 526	921	70	990	-	1	230	115	39
contig 11297	Gene 527	2096	27	2122	-	1	1474	425	4
contig 11328	Gene 528	395	1818	2212	-	2	290	32	11
contig 11350	Gene 529	3937	575	4511	+	2	1818	2638	292
contig 11390	Gene 530	4938	967	5904	-	1	1515	154	79
contig 11399	Gene 531	878	139	1016	-	1	416	260	1
contig 11416	Gene 532	1530	312	1841	-	1	238	41	18
contig 11422	Gene 533	4922	660	5581	+	1	635	2120	2081
contig 11484	Gene 534	655	995	1649	-	1	267	40	18
contig 11505	Gene 535	1655	3608	5262	-	1	425	334	80
contig 11528	Gene 536	4395	503	4897	+	1	663	43	16
contig 11598	Gene 537	1901	1105	3005	+	1	493	165	79
contig 11663	Gene 538	817	336	1152	-	2	248	78	62
contig 11684	Gene 539	4856	1522	6377	+	3	347	33	25
contig 11699	Gene 540	1320	524	1843	+	2	411	60	30
contig 11713	Gene 541	807	2316	3122	+	2	434	111	25
contig 11717	Gene 542	2911	1443	4353	+	1	462	229	2
contig 11741	Gene 543	784	2173	2956	+	1	586	1111	83
contig 11741	Gene 544	1523	618	2140	-	1	574	140	25
contig 11778	Gene 545	635	1579	2213	+	1	178	11	6
contig 11797	Gene 546	2119	3794	5912	+	1	316	30	11
contig 11797	Gene 547	2868	642	3509	-	3	411	22	9
contig 11802	Gene 548	1390	3	1392	+	1	1113	246	98
contig 11831	Gene 549	2071	46	2116	+	1	280	18	3
contig 11837	Gene 550	4266	1806	6071	+	2	372	66	42
contig 11837	Gene 551	712	643	1354	-	1	363	27	5
contig 11875	Gene 552	528	3482	4009	+	1	274	1074	601
contig 11905	Gene 553	2396	627	3022	+	1	193	56	19
contig 11908	Gene 554	911	173	1083	-	1	873	365	3
contig 11919	Gene 555	1646	1	1646	-	1	1301	733	44
contig 11923	Gene 556	1652	248	1899	-	1	350	136	32
contig 11936	Gene 557	2115	298	2412	+	1	569	125	38
contig 11950	Gene 558	696	188	883	-	1	174	18	11
contig 11961	Gene 559	1743	311	2053	-	1	192	41	16
contig 11969	Gene 560	1940	250	2189	-	2	195	37	23
contig 12070	Gene 561	2366	345	2710	+	1	339	56	26
contig 12085	Gene 562	1879	392	2270	-	1	289	67	54
contig 12158	Gene 563	2798	199	2996	+	2	284	34	34
contig 12173	Gene 564	968	88	1055	+	1	541	203	33
contig 12173	Gene 565	2635	141	2775	-	2	737	500	233
contig 12175	Gene 566	431	1546	1976	-	1	310	131	74
contig 12222	Gene 567	2188	955	3142	+	1	755	37	11
contig 12258	Gene 568	730	954	1683	+	1	461	26	8
contig 12303	Gene 569	1603	115	1717	-	1	529	38	16
contig 12307	Gene 570	1711	1120	2830	+	1	1023	29	5
contig 12333	Gene 571	5144	293	5436	-	1	2129	568	44
contig 12384	Gene 572	2022	193	2214	+	1	1887	696	1
contig 12386	Gene 573	4912	269	5180	+	1	496	36	13
contig 12392	Gene 574	1570	1	1570	-	1	306	37	10
contig 12428	Gene 575	1100	106	1205	+	1	172	14	14
contig 12457	Gene 576	2659	2861	5519	-	1	439	22	10
contig 12459	Gene 577	1227	2163	3389	+	3	1029	191	81
contig 12527	Gene 578	1159	55	1213	+	1	970	138	2
contig 12540	Gene 579	1224	553	1776	+	2	528	92	33
contig 12565	Gene 580	1226	3407	4632	-	1	617	276	52
contig 12611	Gene 581	950	1397	2346	-	1	246	12	5
contig 12624	Gene 582	2244	1	2244	+	1	473	19	10
contig 12664	Gene 583	2274	12	2285	-	1	345	20	11
contig 12681	Gene 584	1639	142	1780	?	2	680	91	15
contig 12706	Gene 585	3310	1896	5205	+	1	241	20	11
contig 12754	Gene 586	724	579	1302	+	1	451	26	3
contig 12766	Gene 587	3645	1	3645	+	1	3531	1713	16
contig 12826	Gene 588	725	224	948	-	1	495	414	254
contig 12863	Gene 589	2819	116	2934	+	1	332	11	2
contig 12864	Gene 590	966	244	1209	-	1	298	23	6
contig 12865	Gene 591	2471	1	2471	-	2	295	75	9
contig 12868	Gene 592	1256	759	2014	+	1	235	32	3
contig 12890	Gene 593	1005	2917	3921	+	1	295	43	20
contig 12910	Gene 594	1343	114	1456	+	1	267	10	1
contig 12911	Gene 595	1116	633	1748	+	1	255	11	6
contig 12934	Gene 596	5652	614	6265	-	3	1081	589	444
contig 12942	Gene 597	1988	166	2153	-	1	745	72	8
contig 12986	Gene 598	3383	365	3747	-	1	955	29	1
contig 13015	Gene 599	1257	1631	2887	+	2	771	68	7
contig 13036	Gene 600	3760	2078	5837	-	1	3229	1605	21
contig 13086	Gene 601	1714	312	2025	-	1	396	22	11
contig 13124	Gene 602	1752	589	2340	-	1	950	16	16
contig 13127	Gene 603	1576	234	1809	+	1	274	1587	667
contig 13131	Gene 604	1285	6	1290	+	1	315	288	50
contig 13148	Gene 605	2281	623	2903	-	2	497	151	28
contig 13175	Gene 606	2703	823	3525	+	1	311	11	11
contig 13193	Gene 607	4131	728	4858	-	1	232	51	29
contig 13216	Gene 608	621	6	626	-	1	222	51	1
contig 13219	Gene 609	1376	1209	2584	-	1	583	105	79
contig 13253	Gene 610	2973	455	3427	+	1	207	41	15
contig 13254	Gene 611	762	2122	2883	-	1	379	21	5
contig 13298	Gene 612	1287	706	1992	+	1	430	152	27
contig 13331	Gene 613	740	1	740	+	3	336	283	123
contig 13332	Gene 614	1295	1860	3154	+	1	592	44	26
contig 13364	Gene 615	348	656	1003	+	1	162	11	1
contig 13395	Gene 616	800	700	1499	-	1	461	11	6
contig 13397	Gene 617	1166	656	1821	+	1	1007	80	2
contig 13402	Gene 618	1147	1537	2683	+	2	306	56	22
contig 13430	Gene 619	1858	436	2293	-	1	647	25	8
contig 13444	Gene 620	836	388	1223	-	2	608	51	34
contig 13451	Gene 621	505	1540	2044	+	1	284	13	3
contig 13451	Gene 622	573	639	1211	-	2	419	16	10
contig 13455	Gene 623	600	1	600	+	1	490	45	3
contig 13456	Gene 624	1665	3609	5273	+	1	853	30	6
contig 13505	Gene 625	722	1759	2480	+	1	280	48	14
contig 13583	Gene 626	1593	5043	6635	+	1	488	168	63
contig 13680	Gene 627	998	956	1953	+	1	202	160	104
contig 13710	Gene 628	716	114	829	-	1	498	101	44
contig 13751	Gene 629	536	370	905	-	1	272	153	80
contig 13829	Gene 630	1110	247	1356	+	1	1033	361	1
contig 13855	Gene 631	3933	532	4464	-	1	738	488	329
contig 13969	Gene 632	649	945	1593	+	1	96	31	24
contig 14043	Gene 633	1066	1139	2204	-	1	336	38	31
contig 14072	Gene 634	1103	3348	4450	+	2	516	306	43
contig 14078	Gene 635	874	151	1024	+	1	293	37	15
contig 14087	Gene 636	1471	898	2368	-	1	186	32	21
contig 14131	Gene 637	1169	36	1204	+	1	251	46	37
contig 14171	Gene 638	1266	394	1659	-	2	252	59	33
contig 14202	Gene 639	3383	247	3629	-	1	316	52	34
contig 14230	Gene 640	5386	933	6318	+	1	1017	98	41
contig 14255	Gene 641	832	115	946	+	1	312	39	18
contig 14287	Gene 642	1071	496	1566	-	1	843	61	20
contig 14296	Gene 643	2112	525	2636	-	2	235	14	9
contig 14320	Gene 644	453	311	763	-	1	238	22	2
contig 14328	Gene 645	2997	13	3009	-	2	297	158	82
contig 14394	Gene 646	293	23	315	+	1	224	18	6
contig 14417	Gene 647	1818	863	2680	-	1	702	174	5
contig 14422	Gene 648	3155	1923	5077	+	1	2062	6680	519
contig 14445	Gene 649	3018	1	3018	-	1	408	378	105
contig 14484	Gene 650	6534	12	6545	+	2	787	46	39
contig 14488	Gene 651	2245	520	2764	-	1	590	13	1
contig 14491	Gene 652	964	725	1688	+	1	401	110	60
contig 14499	Gene 653	417	97	513	-	1	227	17	12
contig 14552	Gene 654	657	492	1148	+	1	240	10	10
contig 14565	Gene 655	2209	2027	4235	-	1	338	41	12
contig 14585	Gene 656	380	1471	1850	+	1	273	22	11
contig 14605	Gene 657	808	22	829	-	1	301	248	203
contig 14609	Gene 658	1691	447	2137	+	1	1389	104	33
contig 14640	Gene 659	523	741	1263	-	1	453	15	1
contig 14679	Gene 660	293	302	594	+	1	185	16	16
contig 14682	Gene 661	1911	480	2390	+	2	1769	681	15
contig 14689	Gene 662	2348	256	2603	+	1	1661	230	13
contig 14730	Gene 663	1437	788	2224	+	1	332	296	207
contig 14736	Gene 664	1327	168	1494	-	2	464	758	272
contig 14764	Gene 665	1289	295	1583	+	1	383	189	74
contig 14766	Gene 666	939	118	1056	+	1	283	28	15
contig 14774	Gene 667	1631	12	1642	-	1	252	25	8
contig 14806	Gene 668	719	316	1034	+	2	497	91	2
contig 14806	Gene 669	692	1	692	-	1	610	174	7
contig 14817	Gene 670	948	1698	2645	+	1	279	30	14
contig 14826	Gene 671	1464	141	1604	+	1	230	21	2
contig 14853	Gene 672	1288	12	1299	-	1	738	85	15
contig 14926	Gene 673	506	560	1065	+	1	407	40	11
contig 14929	Gene 674	1055	6079	7133	-	2	364	1837	1132
contig 14933	Gene 675	440	1434	1873	+	1	309	221	76
contig 14953	Gene 676	2719	1492	4210	-	2	1022	503	35
contig 15010	Gene 677	1092	53	1144	-	2	969	352	18
contig 15099	Gene 678	604	1293	1896	+	1	297	251	144
contig 15099	Gene 679	1617	280	1896	-	1	564	2340	12
contig 15103	Gene 680	1164	458	1621	+	2	826	176	119
contig 15151	Gene 681	462	713	1174	-	1	228	18	12
contig 15160	Gene 682	3939	965	4903	+	2	272	113	98
contig 15163	Gene 683	1102	765	1866	-	1	171	418	308
contig 15165	Gene 684	4836	468	5303	-	1	749	53	35
contig 15185	Gene 685	1356	192	1547	-	1	338	74	48
contig 15194	Gene 686	1092	897	1988	+	1	226	49	14
contig 15205	Gene 687	1250	23	1272	+	1	356	65	47
contig 15215	Gene 688	1044	528	1571	-	1	332	20	15
contig 15242	Gene 689	389	331	719	-	1	353	556	41
contig 15247	Gene 690	694	2800	3493	-	1	531	407	101
contig 15270	Gene 691	942	1	942	-	1	275	35	12
contig 15290	Gene 692	2296	209	2504	-	1	1370	301	20
contig 15292	Gene 693	2726	197	2922	+	1	753	215	50
contig 15375	Gene 694	5752	920	6671	+	2	830	14	14
contig 15379	Gene 695	952	98	1049	-	1	416	109	43
contig 15389	Gene 696	642	202	843	?	1	596	982	66
contig 15425	Gene 697	1411	999	2409	-	1	389	57	12
contig 15439	Gene 698	973	600	1572	-	2	323	97	27
contig 15464	Gene 699	2408	2033	4440	+	2	353	158	53
contig 15473	Gene 700	1121	14	1134	-	1	445	73	15
contig 15519	Gene 701	1471	1955	3425	-	1	164	11	3
contig 15524	Gene 702	748	406	1153	+	2	137	11	11
contig 15550	Gene 703	1641	3221	4861	-	1	445	31	13
contig 15553	Gene 704	890	187	1076	+	1	391	20	1
contig 15561	Gene 705	1034	1131	2164	-	1	172	16	1
contig 15573	Gene 706	1720	301	2020	+	2	308	25	16
contig 15620	Gene 707	1024	1	1024	-	1	212	23	13
contig 15635	Gene 708	557	236	792	+	2	340	36	25
contig 15676	Gene 709	1732	2612	4343	-	1	337	456	241
contig 15706	Gene 710	341	432	772	-	1	286	13	2
contig 15727	Gene 711	1058	575	1632	-	1	190	41	41
contig 15747	Gene 712	3203	603	3805	+	2	568	146	95
contig 15805	Gene 713	1399	316	1714	+	1	457	166	40
contig 15835	Gene 714	650	279	928	-	1	241	54	7
contig 15836	Gene 715	2029	2281	4309	-	1	700	26	14
contig 15865	Gene 716	1088	1671	2758	-	1	188	67	5
contig 15947	Gene 717	348	846	1193	+	2	225	23	23
contig 16016	Gene 718	906	215	1120	-	1	855	186	2
contig 16020	Gene 719	5989	369	6357	+	4	3269	736	65
contig 16112	Gene 720	763	1	763	-	1	284	40	15
contig 16117	Gene 721	409	138	546	-	2	325	144	71
contig 16140	Gene 722	1783	698	2480	-	3	316	19	19
contig 16156	Gene 723	2292	1728	4019	-	2	443	111	76
contig 16201	Gene 724	1513	313	1825	-	3	458	63	46
contig 16209	Gene 725	1228	482	1709	+	1	251	131	48
contig 16218	Gene 726	2359	3395	5753	+	2	214	653	653
contig 16273	Gene 727	440	1	440	+	1	373	306	9
contig 16274	Gene 728	827	2984	3810	-	1	319	35	11
contig 16280	Gene 729	7395	1271	8665	-	1	571	75	63
contig 16321	Gene 730	3864	1289	5152	+	2	701	282	107
contig 16393	Gene 731	349	1275	1623	-	1	120	16	8
contig 16436	Gene 732	1277	67	1343	-	1	812	52	24
contig 16482	Gene 733	1200	316	1515	-	1	275	15	15
contig 16498	Gene 734	19241	1	19241	-	2	1207	3990	20
contig 16550	Gene 735	1008	432	1439	+	2	257	32	32
contig 16572	Gene 736	640	3344	3983	-	1	273	13	1
contig 16620	Gene 737	855	709	1563	+	1	137	30	20
contig 16670	Gene 738	436	4	439	+	1	298	182	126
contig 16691	Gene 739	5589	197	5785	+	3	921	284	191
contig 16743	Gene 740	1373	10	1382	+	1	758	169	67
contig 16838	Gene 741	1546	252	1797	+	1	290	36	12
contig 16853	Gene 742	1724	1040	2763	+	2	394	104	76
contig 17041	Gene 743	3793	110	3902	-	3	334	92	79
contig 17080	Gene 744	2682	361	3042	+	3	1199	463	273
contig 17114	Gene 745	1477	1	1477	+	1	331	2262	4
contig 17152	Gene 746	519	304	822	-	1	182	41	41
contig 17154	Gene 747	264	750	1013	+	1	141	55	36
contig 17200	Gene 748	1251	1623	2873	+	1	851	26	2
contig 17226	Gene 749	622	651	1272	+	1	163	87	2
contig 17232	Gene 750	1189	938	2126	-	1	262	62	8
contig 17264	Gene 751	1970	1096	3065	-	1	320	15	2
contig 17279	Gene 752	1517	1240	2756	+	1	505	56	19
contig 17341	Gene 753	941	284	1224	+	1	554	20	1
contig 17357	Gene 754	316	471	786	+	1	238	42	21
contig 17362	Gene 755	1449	1	1449	-	1	498	79	56
contig 17369	Gene 756	1413	477	1889	+	1	215	190	116
contig 17375	Gene 757	1076	729	1804	+	2	161	59	59
contig 17380	Gene 758	2450	452	2901	-	4	2199	1072	34
contig 17442	Gene 759	1650	104	1753	+	2	498	2213	1136
contig 17445	Gene 760	883	11	893	-	1	820	136	66
contig 17465	Gene 761	2704	881	3584	+	4	1287	446	310
contig 17465	Gene 762	2271	1311	3581	-	1	404	41	14
contig 17491	Gene 763	1218	141	1358	-	1	345	27	6
contig 17517	Gene 764	439	445	883	-	1	316	31	7
contig 17537	Gene 765	2160	370	2529	+	1	444	197	111
contig 17540	Gene 766	1050	1	1050	+	1	952	437	1
contig 17573	Gene 767	1292	5	1296	-	1	367	199	109
contig 17581	Gene 768	8207	295	8501	-	1	2203	446	84
contig 17583	Gene 769	565	2709	3273	+	2	329	1766	530
contig 17583	Gene 770	365	1963	2327	-	1	200	13	13
contig 17592	Gene 771	1582	167	1748	-	1	417	98	44
contig 17652	Gene 772	3738	1401	5138	+	2	540	40	29
contig 17663	Gene 773	6568	464	7031	-	1	348	122	16
contig 17679	Gene 774	260	934	1193	+	1	170	122	117
contig 17692	Gene 775	1802	1155	2956	-	1	915	62	2
contig 17718	Gene 776	2483	56	2538	+	1	206	34	34
contig 17719	Gene 777	1814	320	2133	-	1	517	129	8
contig 17721	Gene 778	881	176	1056	-	1	777	233	18
contig 17748	Gene 779	5829	2364	8192	+	1	573	113	76
contig 17751	Gene 780	3354	1972	5325	+	1	913	43	15
contig 17786	Gene 781	3406	1602	5007	-	1	2857	291	14
contig 17811	Gene 782	1707	636	2342	+	1	301	10	3
contig 17855	Gene 783	700	1	700	-	1	665	162	3
contig 17898	Gene 784	938	8	945	-	1	229	129	12
contig 17907	Gene 785	1274	290	1563	+	1	254	74	44
contig 17946	Gene 786	2891	55	2945	-	1	280	366	3
contig 17947	Gene 787	1026	290	1315	+	1	775	175	113
contig 17956	Gene 788	1403	1	1403	-	2	429	58	11
contig 17967	Gene 789	1441	1	1441	+	1	340	16	11
contig 18052	Gene 790	366	826	1191	?	1	335	24	9
contig 18053	Gene 791	750	490	1239	-	1	134	10	10
contig 18068	Gene 792	1115	266	1380	+	1	485	229	132
contig 18120	Gene 793	2193	467	2659	-	1	554	81	30
contig 18172	Gene 794	2653	131	2783	-	2	366	46	46
contig 18188	Gene 795	5421	765	6185	+	1	675	251	131
contig 18204	Gene 796	1352	205	1556	-	1	333	43	32
contig 18211	Gene 797	1996	271	2266	+	1	651	145	39
contig 18229	Gene 798	516	272	787	-	1	257	21	2
contig 18236	Gene 799	779	517	1295	-	2	582	150	42
contig 18242	Gene 800	2154	141	2294	-	1	220	53	43
contig 18255	Gene 801	1071	76	1146	-	1	509	274	111
contig 18327	Gene 802	306	1076	1381	-	1	201	22	9
contig 18344	Gene 803	431	697	1127	-	2	364	157	128
contig 18370	Gene 804	316	256	571	+	1	218	31	24
contig 18372	Gene 805	2085	732	2816	+	2	1172	395	2
contig 18384	Gene 806	5191	3160	8350	-	1	2504	1350	1
contig 18387	Gene 807	1274	478	1751	+	1	1240	554	1
contig 18388	Gene 808	1246	2275	3520	+	1	206	84	55
contig 18410	Gene 809	812	120	931	+	1	297	11	4
contig 18466	Gene 810	1763	190	1952	+	2	349	11	3
contig 18487	Gene 811	1474	26	1499	+	1	558	17	10
contig 18494	Gene 812	824	705	1528	+	1	255	87	87
contig 18515	Gene 813	1045	924	1968	-	1	295	143	77
contig 18534	Gene 814	708	783	1490	-	1	173	94	49
contig 18539	Gene 815	1331	720	2050	+	1	643	152	68
contig 18568	Gene 816	722	641	1362	+	1	212	53	30
contig 18598	Gene 817	1199	13	1211	-	1	600	44	3
contig 18600	Gene 818	542	3738	4279	+	1	427	30	1
contig 18603	Gene 819	1014	1688	2701	+	1	343	715	498
contig 18606	Gene 820	864	3409	4272	-	1	304	14	4
contig 18620	Gene 821	2059	663	2721	-	1	561	272	66
contig 18624	Gene 822	360	1017	1376	+	1	280	30	12
contig 18640	Gene 823	941	1040	1980	+	1	296	13	6
contig 18648	Gene 824	1085	957	2041	+	2	184	23	8
contig 18653	Gene 825	2786	357	3142	+	1	480	470	188
contig 18677	Gene 826	1541	375	1915	+	1	233	14	4
contig 18732	Gene 827	905	1	905	-	1	348	36	12
contig 18745	Gene 828	3226	11	3236	+	2	687	244	145
contig 18763	Gene 829	569	138	706	?	1	499	12	2
contig 18788	Gene 830	2273	766	3038	-	1	423	48	42
contig 18791	Gene 831	1005	85	1089	-	1	487	12	5
contig 18801	Gene 832	1159	3575	4733	-	2	227	24	11
contig 18855	Gene 833	361	1	361	-	1	221	47	34
contig 18893	Gene 834	2874	380	3253	-	3	596	67	58
contig 18930	Gene 835	3729	5	3733	+	1	340	35	20
contig 18960	Gene 836	798	1	798	-	1	744	489	1
contig 18961	Gene 837	1755	1991	3745	-	1	458	57	17
contig 18996	Gene 838	750	128	877	+	1	616	42	1
contig 19058	Gene 839	1823	625	2447	+	1	1742	75	5
contig 19113	Gene 840	1650	1	1650	-	1	449	206	94
contig 19140	Gene 841	1807	424	2230	-	1	217	16	10
contig 19167	Gene 842	2094	314	2407	+	1	146	13	6
contig 19169	Gene 843	1120	643	1762	+	1	347	114	48
contig 19177	Gene 844	1192	1	1192	-	1	720	176	2
contig 19183	Gene 845	1530	2300	3829	-	1	280	114	26
contig 19203	Gene 846	900	161	1060	+	1	299	17	1
contig 19232	Gene 847	1476	978	2453	-	2	251	12	5
contig 19252	Gene 848	4314	664	4977	-	1	488	103	42
contig 19273	Gene 849	928	48	975	-	1	304	30	3
contig 19393	Gene 850	1309	620	1928	+	2	279	35	20
contig 19433	Gene 851	3074	1	3074	-	1	655	187	20
contig 19468	Gene 852	4792	950	5741	+	1	3806	286	2
contig 19476	Gene 853	2172	1705	3876	+	2	561	45	14
contig 19505	Gene 854	1456	1557	3012	+	1	351	257	180
contig 19579	Gene 855	1347	48	1394	+	2	241	26	18
contig 19608	Gene 856	5472	1	5472	-	1	1289	11607	7742
contig 19702	Gene 857	602	1552	2153	+	1	475	10	4
contig 19705	Gene 858	2266	921	3186	+	1	454	232	148
contig 19705	Gene 859	392	132	523	-	1	271	213	112
contig 19741	Gene 860	581	684	1264	+	1	155	13	13
contig 19754	Gene 861	702	1017	1718	-	1	241	18	4
contig 19818	Gene 862	1016	471	1486	-	1	603	133	10
contig 19821	Gene 863	778	1	778	+	2	212	229	223
contig 19867	Gene 864	5279	1094	6372	-	2	2193	949	95
contig 19885	Gene 865	2063	8	2070	+	1	620	384	7
contig 19961	Gene 866	1336	690	2025	-	1	1282	300	1
contig 19979	Gene 867	2533	852	3384	+	1	1039	84	5
contig 20007	Gene 868	479	1068	1546	-	1	166	18	13
contig 20066	Gene 869	3231	840	4070	+	2	649	37	28
contig 20103	Gene 870	3742	1105	4846	+	1	561	74	53
contig 20135	Gene 871	1033	706	1738	+	1	212	26	9
contig 20164	Gene 872	1564	1	1564	-	1	1497	403	5
contig 20171	Gene 873	3023	280	3302	-	1	373	194	97
contig 20236	Gene 874	2393	220	2612	-	1	1079	432	105
contig 20256	Gene 875	728	209	936	-	1	141	14	9
contig 20286	Gene 876	656	586	1241	+	1	373	85	55
contig 20291	Gene 877	859	489	1347	-	1	227	70	38
contig 20306	Gene 878	2918	3	2920	+	1	1655	100	18
contig 20312	Gene 879	513	724	1236	-	1	298	24	5
contig 20420	Gene 880	796	476	1271	+	2	489	57	12
contig 20422	Gene 881	867	200	1066	-	1	395	76	11
contig 20461	Gene 882	782	139	920	-	1	302	33	13
contig 20473	Gene 883	985	365	1349	-	1	346	23	9
contig 20488	Gene 884	1051	169	1219	-	1	454	112	32
contig 20552	Gene 885	1590	1015	2604	-	1	206	765	603
contig 20565	Gene 886	966	316	1281	+	1	460	66	23
contig 20644	Gene 887	502	92	593	+	1	335	26	5
contig 20647	Gene 888	3482	2403	5884	-	1	463	66	31
contig 20670	Gene 889	2506	265	2770	-	1	237	81	12
contig 20711	Gene 890	1623	2586	4208	+	1	381	29	29
contig 20711	Gene 891	2246	18	2263	-	2	565	255	182
contig 20715	Gene 892	1406	961	2366	-	2	362	159	70
contig 20739	Gene 893	3513	1013	4525	-	1	218	32	3
contig 20753	Gene 894	1084	170	1253	+	1	211	29	2
contig 20754	Gene 895	3813	541	4353	+	1	419	21	8
contig 20790	Gene 896	1179	4115	5293	+	1	662	28	2
contig 20818	Gene 897	326	1041	1366	-	1	227	20	8
contig 20872	Gene 898	2177	268	2444	+	1	371	21	5
contig 20925	Gene 899	1175	933	2107	+	1	371	59	29
contig 20929	Gene 900	790	779	1568	+	1	174	11	3
contig 20945	Gene 901	1450	624	2073	+	1	361	84	48
contig 20958	Gene 902	3535	984	4518	+	1	1328	1822	37
contig 20973	Gene 903	1461	2932	4392	+	1	177	18	4
contig 20986	Gene 904	859	13	871	+	1	278	56	23
contig 21019	Gene 905	1175	275	1449	-	2	211	17	10
contig 21050	Gene 906	3499	893	4391	+	1	1588	551	18
contig 21066	Gene 907	7899	2110	10008	+	2	3985	8589	136
contig 21093	Gene 908	1395	2	1396	-	1	200	23	10
contig 21095	Gene 909	3159	1100	4258	-	3	414	189	139
contig 21117	Gene 910	4771	834	5604	-	2	1919	2271	414
contig 21117	Gene 911	2229	7546	9774	+	1	323	29	2
contig 21131	Gene 912	2766	292	3057	+	2	431	129	94
contig 21137	Gene 913	1793	1133	2925	+	1	703	25	6
contig 21141	Gene 914	486	14	499	-	1	446	23	2
contig 21241	Gene 915	585	228	812	-	5	262	133	49
contig 21260	Gene 916	2498	447	2944	+	1	294	145	78
contig 21275	Gene 917	4598	106	4703	+	2	682	33	10
contig 21278	Gene 918	431	744	1174	+	1	182	16	16
contig 21292	Gene 919	6702	516	7217	-	1	1129	121	26
contig 21309	Gene 920	1555	207	1761	+	1	271	24	5
contig 21315	Gene 921	1893	741	2633	+	1	274	1154	596
contig 21332	Gene 922	911	97	1007	+	2	362	82	52
contig 21334	Gene 923	278	241	518	-	1	193	46	1
contig 21350	Gene 924	2355	1703	4057	+	1	398	117	6
contig 21384	Gene 925	880	187	1066	-	1	269	92	75
contig 21401	Gene 926	1145	739	1883	+	1	916	211	2
contig 21442	Gene 927	3012	981	3992	+	1	297	23	12
contig 21447	Gene 928	3799	967	4765	-	1	591	10	5
contig 21538	Gene 929	787	117	903	-	1	348	64	9
contig 21550	Gene 930	1955	799	2753	-	1	517	77	23
contig 21594	Gene 931	1555	48	1602	+	1	442	52	3
contig 21605	Gene 932	2748	388	3135	-	1	549	455	300
contig 21654	Gene 933	990	258	1247	-	1	262	13	1
contig 21674	Gene 934	1105	1328	2432	+	1	150	60	1
contig 21690	Gene 935	4751	409	5159	-	1	961	13073	6834
contig 21723	Gene 936	1264	1698	2961	-	1	1097	198	4
contig 21737	Gene 937	519	7	525	+	1	282	12	5
contig 21755	Gene 938	1844	243	2086	+	1	262	55	21
contig 21757	Gene 939	360	359	718	-	2	282	1206	757
contig 21833	Gene 940	831	1274	2104	+	1	288	295	12
contig 21835	Gene 941	322	1221	1542	+	1	233	33	9
contig 21846	Gene 942	835	1338	2172	-	1	280	62	8
contig 21850	Gene 943	4800	1687	6486	+	2	832	54	34
contig 21857	Gene 944	886	485	1370	-	1	462	53	12
contig 21883	Gene 945	11301	1283	12583	+	2	932	36	36
contig 21925	Gene 946	1048	376	1423	-	1	416	266	48
contig 21926	Gene 947	783	522	1304	-	1	168	41	31
contig 21927	Gene 948	940	1303	2242	-	1	908	120	1
contig 21934	Gene 949	917	2568	3484	+	1	659	46	7
contig 21934	Gene 950	1232	1168	2399	-	2	320	24	8
contig 22042	Gene 951	1685	27	1711	+	1	433	54	2
contig 22079	Gene 952	1323	1015	2337	-	1	301	18	4
contig 22084	Gene 953	8510	365	8874	+	1	847	528	227
contig 22146	Gene 954	1516	545	2060	+	2	538	45	31
contig 22164	Gene 955	1729	1335	3063	+	1	360	66	20
contig 22213	Gene 956	2099	982	3080	-	1	376	23	6
contig 22215	Gene 957	789	229	1017	+	1	203	20	14
contig 22225	Gene 958	2867	200	3066	-	1	200	98	49
contig 22256	Gene 959	2881	663	3543	+	1	679	141	62
contig 22264	Gene 960	1260	211	1470	-	3	169	30	21
contig 22278	Gene 961	2203	876	3078	-	1	255	122	52
contig 22286	Gene 962	438	370	807	+	1	277	21	21
contig 22288	Gene 963	1669	1199	2867	-	2	353	15	5
contig 22305	Gene 964	1658	247	1904	+	2	388	64	55
contig 22309	Gene 965	1691	955	2645	-	1	165	16	10
contig 22341	Gene 966	975	11	985	+	1	201	16	8
contig 22359	Gene 967	957	358	1314	+	1	381	872	63
contig 22363	Gene 968	9454	1464	10917	-	1	513	13	7
contig 22384	Gene 969	2892	437	3328	-	1	738	17	3
contig 22488	Gene 970	5834	873	6706	+	1	549	77	57
contig 22511	Gene 971	3258	170	3427	+	2	318	49	11
contig 22531	Gene 972	924	312	1235	-	1	440	36	14
contig 22536	Gene 973	329	1789	2117	+	1	265	20	15
contig 22545	Gene 974	349	414	762	+	1	272	38	11
contig 22553	Gene 975	1042	245	1286	?	1	381	54	2
contig 22588	Gene 976	1385	147	1531	-	1	488	33	18
contig 22594	Gene 977	381	242	622	-	2	294	63	37
contig 22640	Gene 978	7527	2390	9916	-	2	5352	15986	54
contig 22662	Gene 979	1084	154	1237	+	1	277	16	10
contig 22671	Gene 980	893	1	893	-	1	206	14	4
contig 22683	Gene 981	2613	12	2624	-	1	329	133	34
contig 22693	Gene 982	3934	60	3993	-	2	686	219	110
contig 22695	Gene 983	2606	834	3439	-	1	322	28	8
contig 22698	Gene 984	976	1387	2362	+	1	255	1161	640
contig 22712	Gene 985	1669	74	1742	-	1	331	114	40
contig 22739	Gene 986	909	234	1142	-	1	323	40	14
contig 22804	Gene 987	2531	803	3333	+	1	857	594	295
contig 22846	Gene 988	475	669	1143	+	1	243	26	15
contig 22870	Gene 989	3263	604	3866	+	1	2253	322	5
contig 22873	Gene 990	1313	160	1472	-	1	713	100	25
contig 22930	Gene 991	683	1287	1969	+	1	224	53	34
contig 22942	Gene 992	2330	1340	3669	+	1	292	23	17
contig 22986	Gene 993	1301	579	1879	+	1	157	12	7
contig 22993	Gene 994	1049	617	1665	-	1	318	31	31
contig 23011	Gene 995	946	986	1931	+	1	434	11	11
contig 23042	Gene 996	904	953	1856	?	1	238	13	1
contig 23058	Gene 997	1882	96	1977	+	1	1727	4742	85
contig 23069	Gene 998	1383	1541	2923	-	1	386	15	15
contig 23076	Gene 999	656	369	1024	-	4	531	223	138
contig 23109	Gene 1000	2874	209	3082	-	1	329	60	39
contig 23121	Gene 1001	4624	1106	5729	+	1	850	68	42
contig 23130	Gene 1002	1745	81	1825	+	1	282	33	7
contig 23136	Gene 1003	2305	1	2305	-	1	241	14	4
contig 23137	Gene 1004	1534	13	1546	+	1	307	24	13
contig 23148	Gene 1005	948	106	1053	?	1	767	87	4
contig 23187	Gene 1006	2683	901	3583	-	1	251	66	42
contig 23212	Gene 1007	531	5	535	+	1	345	22	10
contig 23224	Gene 1008	2229	767	2995	-	2	304	26	12
contig 23295	Gene 1009	767	565	1331	+	1	344	19	5
contig 23316	Gene 1010	688	344	1031	+	1	216	35	6
contig 23323	Gene 1011	1756	1729	3484	+	2	301	18	18
contig 23363	Gene 1012	1935	9	1943	-	4	568	110	71
contig 23365	Gene 1013	2106	506	2611	+	1	610	115	67
contig 23401	Gene 1014	1282	195	1476	+	1	645	40	10
contig 23432	Gene 1015	1675	23	1697	+	1	255	14	3
contig 23442	Gene 1016	1922	1039	2960	-	1	177	12	1
contig 23510	Gene 1017	2185	174	2358	+	1	380	1209	706
contig 23511	Gene 1018	4496	165	4660	+	1	1146	23	13
contig 23545	Gene 1019	3092	252	3343	-	1	290	90	67
contig 23614	Gene 1020	608	483	1090	-	1	530	64	4
contig 23615	Gene 1021	1910	1832	3741	+	3	264	91	68
contig 23624	Gene 1022	878	931	1808	+	1	137	29	9
contig 23673	Gene 1023	3220	8	3227	-	1	1745	95	8
contig 23696	Gene 1024	1178	65	1242	+	1	253	315	117
contig 23709	Gene 1025	859	190	1048	+	3	832	94	17
contig 23718	Gene 1026	744	1	744	+	1	247	18	5
contig 23753	Gene 1027	951	207	1157	-	1	188	14	6
contig 23754	Gene 1028	847	418	1264	?	1	326	24	9
contig 23844	Gene 1029	1000	1529	2528	+	3	438	188	119
contig 23858	Gene 1030	522	1178	1699	+	1	462	53	1
contig 23862	Gene 1031	1287	26	1312	-	2	611	898	340
contig 23866	Gene 1032	679	531	1209	+	1	570	34	8
contig 23868	Gene 1033	5203	920	6122	+	1	763	57	20
contig 23875	Gene 1034	6572	1897	8468	-	3	560	171	80
contig 23884	Gene 1035	1120	98	1217	+	1	357	224	74
contig 23884	Gene 1036	704	7323	8026	+	1	317	34	11
contig 23903	Gene 1037	461	1205	1665	-	1	307	51	12
contig 23950	Gene 1038	2788	547	3334	+	1	362	28	23
contig 23955	Gene 1039	398	435	832	+	1	265	16	11
contig 24003	Gene 1040	800	820	1619	+	1	530	30	1
contig 24004	Gene 1041	478	1	478	+	1	344	15	2
contig 24009	Gene 1042	1928	954	2881	+	1	1364	1144	235
contig 24012	Gene 1043	765	13	777	+	1	364	18	5
contig 24065	Gene 1044	1965	502	2466	-	2	582	168	3
contig 24132	Gene 1045	761	474	1234	+	1	629	96	3
contig 24181	Gene 1046	676	181	856	-	1	477	10	1
contig 24208	Gene 1047	3104	6302	9405	+	1	528	116	15
contig 24247	Gene 1048	1678	552	2229	+	1	402	27	10
contig 24270	Gene 1049	843	61	903	+	1	277	28	3
contig 24300	Gene 1050	1076	308	1383	+	1	153	48	20
contig 24354	Gene 1051	624	1346	1969	+	1	171	14	1
contig 24403	Gene 1052	1956	301	2256	-	2	767	200	113
contig 24410	Gene 1053	2215	310	2524	+	2	319	298	229
contig 24458	Gene 1054	1881	2012	3892	-	1	190	15	7
contig 24492	Gene 1055	2187	151	2337	-	2	306	63	17
contig 24502	Gene 1056	5869	1715	7583	-	2	399	1304	772
contig 24558	Gene 1057	3069	127	3195	+	2	329	77	64
contig 24573	Gene 1058	509	157	665	-	2	135	24	17
contig 24639	Gene 1059	793	160	952	+	1	607	57	29
contig 24661	Gene 1060	727	30	756	+	2	317	22	10
contig 24662	Gene 1061	809	4234	5042	-	1	526	204	125
contig 24666	Gene 1062	4981	689	5669	-	2	1411	593	297
contig 24692	Gene 1063	1735	100	1834	+	1	573	58	17
contig 24699	Gene 1064	2223	871	3093	-	1	1695	652	12
contig 24764	Gene 1065	718	900	1617	-	1	518	45	15
contig 24778	Gene 1066	2209	1963	4171	-	1	829	23	7
contig 24801	Gene 1067	1454	1405	2858	+	3	267	24	10
contig 24808	Gene 1068	659	804	1462	+	1	201	15	7
contig 24850	Gene 1069	2526	1058	3583	+	1	879	22	14
contig 24907	Gene 1070	1140	41	1180	+	1	171	14	4
contig 24915	Gene 1071	1045	1356	2400	+	1	175	71	2
contig 24933	Gene 1072	1120	1058	2177	+	1	249	131	131
contig 24933	Gene 1073	363	308	670	-	1	304	1137	1137
contig 24961	Gene 1074	1911	403	2313	+	2	728	185	130
contig 24991	Gene 1075	777	1086	1862	+	1	229	13	1
contig 25115	Gene 1076	719	387	1105	-	1	353	34	9
contig 25125	Gene 1077	550	770	1319	-	1	273	29	22
contig 25133	Gene 1078	2065	781	2845	+	3	502	69	46
contig 25173	Gene 1079	2911	512	3422	-	2	145	118	84
contig 25209	Gene 1080	923	1	923	+	2	566	61	5
contig 25294	Gene 1081	3640	639	4278	+	2	1370	243	18
contig 25294	Gene 1082	313	1172	1484	-	1	182	48	48
contig 25339	Gene 1083	387	1003	1389	+	1	315	364	111
contig 25350	Gene 1084	786	620	1405	-	2	294	86	73
contig 25359	Gene 1085	511	322	832	-	1	250	16	9
contig 25394	Gene 1086	2058	1	2058	+	1	1492	679	26
contig 25458	Gene 1087	1021	1912	2932	+	1	266	29	18
contig 25502	Gene 1088	4258	1049	5306	+	2	661	137	111
contig 25543	Gene 1089	761	1199	1959	+	2	293	18	12
contig 25559	Gene 1090	1339	54	1392	-	2	227	506	242
contig 25573	Gene 1091	495	361	855	+	1	376	63	44
contig 25612	Gene 1092	2597	1421	4017	+	1	208	15	9
contig 25628	Gene 1093	1435	81	1515	-	1	310	107	23
contig 25632	Gene 1094	770	865	1634	-	1	254	14	5
contig 25648	Gene 1095	2329	663	2991	-	1	268	26	3
contig 25650	Gene 1096	1991	1100	3090	+	1	289	84	16
contig 25652	Gene 1097	273	1	273	-	1	190	125	89
contig 25693	Gene 1098	3717	1	3717	-	1	370	22	6
contig 25698	Gene 1099	994	278	1271	-	1	207	25	14
contig 25792	Gene 1100	1386	731	2116	-	1	249	31	8
contig 25828	Gene 1101	6599	1363	7961	-	1	1459	680	106
contig 25862	Gene 1102	796	43	838	+	1	371	83	55
contig 25880	Gene 1103	2333	453	2785	-	1	2292	1350	6
contig 25939	Gene 1104	1067	2037	3103	-	1	262	28	15
contig 25949	Gene 1105	3134	33	3166	-	1	1185	495	59
contig 25968	Gene 1106	2220	1401	3620	+	1	160	10	1
contig 25999	Gene 1107	1432	224	1655	-	1	208	20	11
contig 26012	Gene 1108	3565	1050	4614	-	2	446	64	56
contig 26026	Gene 1109	1411	284	1694	+	3	898	121	34
contig 26049	Gene 1110	302	593	894	?	1	264	12	3
contig 26061	Gene 1111	994	127	1120	-	1	891	76	17
contig 26076	Gene 1112	1511	715	2225	+	2	382	54	32
contig 26111	Gene 1113	2453	62	2514	+	3	575	200	163
contig 26144	Gene 1114	2001	121	2121	+	1	221	12	12
contig 26189	Gene 1115	805	2071	2875	-	2	742	49	11
contig 26257	Gene 1116	3706	1369	5074	+	1	355	77	26
contig 26261	Gene 1117	855	271	1125	+	2	255	30	15
contig 26281	Gene 1118	667	430	1096	-	1	636	48	1
contig 26284	Gene 1119	926	1996	2921	-	1	511	244	2
contig 26312	Gene 1120	558	2727	3284	+	3	253	102	64
contig 26324	Gene 1121	1031	3	1033	+	1	217	17	8
contig 26338	Gene 1122	775	214	988	+	3	170	24	13
contig 26373	Gene 1123	2377	3	2379	-	2	161	54	47
contig 26377	Gene 1124	2782	149	2930	-	2	787	91	66
contig 26404	Gene 1125	1091	805	1895	-	1	289	20	15
contig 26420	Gene 1126	751	1470	2220	-	1	153	10	5
contig 26442	Gene 1127	1574	1175	2748	-	1	166	26	21
contig 26444	Gene 1128	432	247	678	-	1	272	145	68
contig 26448	Gene 1129	974	2018	2991	+	1	530	167	1
contig 26448	Gene 1130	681	3268	3948	-	1	522	444	2
contig 26515	Gene 1131	1033	597	1629	-	1	224	17	12
contig 26522	Gene 1132	1552	639	2190	+	1	144	37	24
contig 26530	Gene 1133	598	624	1221	+	1	200	14	8
contig 26540	Gene 1134	2409	2159	4567	+	1	903	35	4
contig 26542	Gene 1135	746	1177	1922	+	1	341	22	10
contig 26567	Gene 1136	355	907	1261	-	1	295	30	1
contig 26571	Gene 1137	1219	103	1321	-	1	306	15	2
contig 26647	Gene 1138	1972	246	2217	+	1	297	56	36
contig 26651	Gene 1139	5514	429	5942	-	1	321	30	20
contig 26659	Gene 1140	1154	1567	2720	+	2	567	235	47
contig 26706	Gene 1141	1180	733	1912	+	1	288	10	4
contig 26717	Gene 1142	851	1092	1942	-	1	348	24	6
contig 26737	Gene 1143	1148	12	1159	?	1	725	122	8
contig 26754	Gene 1144	1550	111	1660	+	1	298	34	14
contig 26763	Gene 1145	1116	493	1608	-	1	199	16	7
contig 26775	Gene 1146	2398	2662	5059	-	1	537	61	61
contig 26875	Gene 1147	1394	451	1844	+	2	346	66	26
contig 26938	Gene 1148	2411	1373	3783	+	1	990	71	3
contig 26974	Gene 1149	975	1154	2128	-	1	352	1426	1200
contig 26992	Gene 1150	2514	292	2805	-	2	357	62	44
contig 27009	Gene 1151	860	347	1206	+	1	387	169	65
contig 27027	Gene 1152	613	524	1136	-	1	239	64	1
contig 27051	Gene 1153	934	2215	3148	-	2	246	21	7
contig 27111	Gene 1154	1441	503	1943	+	1	359	78	71
contig 27138	Gene 1155	2064	333	2396	-	1	255	35	9
contig 27200	Gene 1156	2896	140	3035	+	1	1054	576	139
contig 27230	Gene 1157	748	2336	3083	-	1	231	16	2
contig 27278	Gene 1158	565	49	613	?	1	501	83	10
contig 27379	Gene 1159	4005	398	4402	+	1	774	33	10
contig 27383	Gene 1160	334	327	660	-	1	246	64	25
contig 27406	Gene 1161	641	1153	1793	-	1	180	27	22
contig 27480	Gene 1162	379	3837	4215	-	1	304	280	3
contig 27506	Gene 1163	4259	136	4394	-	1	402	48	22
contig 27571	Gene 1164	2350	490	2839	+	1	282	13	7
contig 27611	Gene 1165	2448	1531	3978	-	1	1041	547	28
contig 27633	Gene 1166	2372	561	2932	-	1	2338	6197	11
contig 27655	Gene 1167	364	392	755	-	3	205	12	5
contig 27662	Gene 1168	997	551	1547	-	1	226	20	15
contig 27679	Gene 1169	1714	4	1717	?	1	1670	963	22
contig 27706	Gene 1170	894	142	1035	+	1	540	25	3
contig 27732	Gene 1171	4654	850	5503	-	1	330	10	5
contig 27906	Gene 1172	2148	763	2910	+	1	2083	2751	1
contig 27922	Gene 1173	4484	939	5422	+	1	994	53	18
contig 27926	Gene 1174	3382	305	3686	-	1	239	42	13
contig 27930	Gene 1175	1277	841	2117	-	1	291	15	3
contig 27940	Gene 1176	293	318	610	+	1	220	28	1
contig 27950	Gene 1177	959	1315	2273	-	1	327	27	21
contig 27976	Gene 1178	834	754	1587	-	1	256	1167	1
contig 27980	Gene 1179	1063	336	1398	-	1	423	393	101
contig 27985	Gene 1180	553	1842	2394	+	1	200	13	2
contig 27988	Gene 1181	293	308	600	+	2	188	13	6
contig 28000	Gene 1182	601	66	666	+	1	272	22	16
contig 28034	Gene 1183	901	1505	2405	+	1	703	254	134
contig 28035	Gene 1184	614	106	719	+	1	507	212	6
contig 28054	Gene 1185	943	2233	3175	+	1	705	2282	870
contig 28071	Gene 1186	868	161	1028	+	1	329	13	13
contig 28095	Gene 1187	2446	101	2546	-	2	643	101	63
contig 28098	Gene 1188	839	1011	1849	-	1	328	774	480
contig 28135	Gene 1189	280	133	412	-	1	185	28	20
contig 28179	Gene 1190	2424	1210	3633	-	1	915	20	20
contig 28226	Gene 1191	1303	1	1303	+	2	265	25	7
contig 28264	Gene 1192	486	608	1093	+	1	403	49	24
contig 28302	Gene 1193	1808	1	1808	+	1	1684	295	1
contig 28344	Gene 1194	2191	1	2191	-	1	114	17	7
contig 28372	Gene 1195	1420	689	2108	-	1	124	11	11
contig 28382	Gene 1196	2815	89	2903	-	2	420	1722	1454
contig 28393	Gene 1197	2638	1	2638	+	1	423	198	81
contig 28405	Gene 1198	917	283	1199	-	2	170	30	12
contig 28431	Gene 1199	3853	419	4271	+	2	292	43	6
contig 28457	Gene 1200	1757	1181	2937	-	1	1283	723	1
contig 28489	Gene 1201	473	973	1445	-	1	167	20	6
contig 28519	Gene 1202	1367	944	2310	-	1	214	25	1
contig 28552	Gene 1203	2177	3802	5978	+	1	163	58	45
contig 28585	Gene 1204	2652	866	3517	+	1	837	282	175
contig 28602	Gene 1205	455	752	1206	+	1	263	12	6
contig 28635	Gene 1206	1048	337	1384	+	1	399	120	12
contig 28645	Gene 1207	1662	995	2656	+	1	155	36	24
contig 28657	Gene 1208	3128	291	3418	+	1	608	39	1
contig 28676	Gene 1209	348	569	916	+	1	243	13	7
contig 28742	Gene 1210	653	228	880	+	1	139	14	7
contig 28755	Gene 1211	1235	1979	3213	-	1	562	49	15
contig 28772	Gene 1212	1582	285	1866	+	1	742	456	109
contig 28810	Gene 1213	1832	1	1832	?	1	1682	622	7
contig 28871	Gene 1214	2383	306	2688	+	1	239	84	40
contig 28885	Gene 1215	3520	129	3648	-	2	732	72	37
contig 28908	Gene 1216	1362	1	1362	-	1	798	360	39
contig 28916	Gene 1217	884	6	889	+	1	269	17	3
contig 28962	Gene 1218	629	965	1593	+	1	473	358	67
contig 28996	Gene 1219	909	712	1620	+	2	266	100	16
contig 29005	Gene 1220	1982	132	2113	-	1	279	120	19
contig 29008	Gene 1221	1466	381	1846	-	1	292	10	4
contig 29024	Gene 1222	1138	135	1272	+	2	200	19	19
contig 29031	Gene 1223	763	2013	2775	?	1	722	371	11
contig 29038	Gene 1224	986	211	1196	-	2	502	22	3
contig 29059	Gene 1225	2216	85	2300	+	2	361	28	4
contig 29074	Gene 1226	713	714	1426	-	2	135	35	35
contig 29081	Gene 1227	2778	1484	4261	+	2	357	142	95
contig 29178	Gene 1228	949	501	1449	+	3	296	19	19
contig 29201	Gene 1229	1286	237	1522	-	1	374	41	14
contig 29211	Gene 1230	280	221	500	+	1	196	106	66
contig 29213	Gene 1231	477	15	491	-	1	391	28	11
contig 29272	Gene 1232	613	1257	1869	+	3	313	3310	3310
contig 29295	Gene 1233	1576	1	1576	+	1	1412	91	8
contig 29400	Gene 1234	2461	3302	5762	-	1	246	27	11
contig 29409	Gene 1235	1696	56	1751	+	1	205	49	29
contig 29418	Gene 1236	842	51	892	-	1	285	310	65
contig 29425	Gene 1237	2640	1132	3771	-	1	409	15	8
contig 29493	Gene 1238	1037	186	1222	-	1	224	50	1
contig 29625	Gene 1239	1096	14	1109	?	1	656	95	2
contig 29663	Gene 1240	2110	209	2318	-	1	1337	519	29
contig 29675	Gene 1241	324	269	592	+	1	191	25	1
contig 29774	Gene 1242	689	69	757	-	1	256	63	4
contig 29798	Gene 1243	1986	213	2198	+	1	288	46	6
contig 29810	Gene 1244	3002	1	3002	+	1	851	339	45
contig 29923	Gene 1245	6308	522	6829	+	1	605	85	12
contig 30081	Gene 1246	2872	440	3311	-	1	1224	27	12
contig 30082	Gene 1247	1629	166	1794	+	1	849	290	32
contig 30101	Gene 1248	987	359	1345	+	1	857	37	4
contig 30116	Gene 1249	7789	1263	9051	-	2	734	761	559
contig 30118	Gene 1250	634	1340	1973	-	1	227	14	8
contig 30195	Gene 1251	677	325	1001	+	2	437	116	67
contig 30200	Gene 1252	2087	1011	3097	+	1	378	44	21
contig 30206	Gene 1253	2587	162	2748	-	2	464	116	48
contig 30236	Gene 1254	1928	735	2662	-	4	475	176	64
contig 30283	Gene 1255	3440	15	3454	+	1	490	309	162
contig 30389	Gene 1256	1134	1	1134	-	2	728	42	7
contig 30390	Gene 1257	1140	650	1789	-	1	498	24	2
contig 30396	Gene 1258	2069	1969	4037	-	2	617	23	12
contig 30402	Gene 1259	1498	1506	3003	-	1	1403	143	1
contig 30444	Gene 1260	4849	264	5112	-	2	1511	375	253
contig 30460	Gene 1261	725	469	1193	-	1	173	256	183
contig 30468	Gene 1262	1376	483	1858	-	1	259	26	14
contig 30481	Gene 1263	349	1876	2224	+	1	301	64	1
contig 30490	Gene 1264	927	744	1670	+	1	173	46	25
contig 30514	Gene 1265	1152	1443	2594	+	1	282	95	58
contig 30515	Gene 1266	360	978	1337	-	1	182	49	26
contig 30579	Gene 1267	5717	1632	7348	+	1	1646	4335	31
contig 30579	Gene 1268	1264	1969	3232	-	1	1115	970	6
contig 30601	Gene 1269	1695	11	1705	-	2	1087	206	21
contig 30611	Gene 1270	2885	2970	5854	-	1	421	13	13
contig 30618	Gene 1271	1547	1	1547	+	1	259	11	11
contig 30628	Gene 1272	2744	209	2952	+	1	163	56	19
contig 30634	Gene 1273	1000	931	1930	-	2	335	79	47
contig 30671	Gene 1274	1191	899	2089	+	1	758	283	44
contig 30724	Gene 1275	5282	587	5868	-	1	656	27	27
contig 30732	Gene 1276	8163	2226	10388	-	1	114	10	1
contig 30742	Gene 1277	811	1	811	-	1	741	64	4
contig 30756	Gene 1278	361	294	654	-	1	187	34	12
contig 30784	Gene 1279	310	2226	2535	-	1	208	299	188
contig 30786	Gene 1280	1974	12	1985	+	1	187	15	1
contig 30830	Gene 1281	1491	1	1491	-	1	599	173	138
contig 30845	Gene 1282	967	167	1133	-	1	817	55	3
contig 30879	Gene 1283	2333	20	2352	-	1	437	19	2
contig 30921	Gene 1284	1834	721	2554	-	1	491	583	239
contig 30931	Gene 1285	2743	561	3303	+	3	1032	207	119
contig 30979	Gene 1286	2482	34	2515	+	1	632	3478	222
contig 30992	Gene 1287	4915	318	5232	+	1	860	86	30
contig 31023	Gene 1288	2464	906	3369	-	1	311	13	13
contig 31033	Gene 1289	2393	399	2791	+	1	1228	72	35
contig 31088	Gene 1290	1082	841	1922	-	1	140	16	11
contig 31112	Gene 1291	3370	15	3384	+	1	400	14	14
contig 31138	Gene 1292	990	341	1330	+	2	200	59	20
contig 31151	Gene 1293	2096	275	2370	-	1	1671	469	7
contig 31177	Gene 1294	1281	356	1636	+	1	344	62	36
contig 31181	Gene 1295	1496	1046	2541	-	1	239	13	6
contig 31188	Gene 1296	884	1255	2138	+	2	174	28	4
contig 31192	Gene 1297	731	305	1035	-	1	199	20	1
contig 31205	Gene 1298	1489	537	2025	-	1	332	52	29
contig 31221	Gene 1299	1749	1484	3232	+	2	794	127	77
contig 31331	Gene 1300	3353	143	3495	+	1	625	1529	259
contig 31352	Gene 1301	833	2115	2947	+	1	249	142	126
contig 31353	Gene 1302	1905	440	2344	-	1	643	678	439
contig 31356	Gene 1303	1011	230	1240	-	1	310	528	528
contig 31379	Gene 1304	1410	686	2095	+	1	734	100	15
contig 31408	Gene 1305	1588	424	2011	-	1	330	33	20
contig 31511	Gene 1306	1545	832	2376	-	2	348	18	18
contig 31552	Gene 1307	1090	414	1503	+	1	344	45	14
contig 31591	Gene 1308	621	523	1143	+	1	538	163	76
contig 31681	Gene 1309	1390	1	1390	+	1	281	1138	298
contig 31685	Gene 1310	1058	2171	3228	-	1	195	40	6
contig 31754	Gene 1311	1328	409	1736	-	1	274	22	1
contig 31758	Gene 1312	2322	721	3042	-	3	658	113	89
contig 31760	Gene 1313	1027	265	1291	+	1	221	61	38
contig 31778	Gene 1314	2971	111	3081	-	1	316	20	2
contig 31819	Gene 1315	568	1169	1736	+	1	293	49	34
contig 31824	Gene 1316	1301	647	1947	+	1	202	21	11
contig 31833	Gene 1317	1837	1071	2907	+	1	656	148	9
contig 31872	Gene 1318	833	321	1153	-	1	629	237	179
contig 31881	Gene 1319	774	32	805	?	1	699	56	3
contig 31905	Gene 1320	524	3202	3725	?	1	489	11	2
contig 31916	Gene 1321	1137	764	1900	-	1	1058	1269	4
contig 31949	Gene 1322	2338	563	2900	-	2	505	1280	944
contig 32002	Gene 1323	2873	1154	4026	-	1	429	136	54
contig 32020	Gene 1324	2770	1043	3812	-	2	275	27	27
contig 32031	Gene 1325	720	468	1187	-	2	509	261	153
contig 32032	Gene 1326	1343	328	1670	+	1	445	29	29
contig 32095	Gene 1327	713	438	1150	+	2	494	140	33
contig 32113	Gene 1328	857	84	940	-	1	210	26	1
contig 32114	Gene 1329	785	617	1401	+	2	244	115	38
contig 32165	Gene 1330	1923	586	2508	+	1	241	53	30
contig 32166	Gene 1331	522	537	1058	-	1	411	56	35
contig 32197	Gene 1332	2401	1869	4269	-	1	315	104	62
contig 32276	Gene 1333	657	1268	1924	+	1	315	73	12
contig 32291	Gene 1334	1860	154	2013	-	1	1374	1659	2
contig 32300	Gene 1335	1157	332	1488	+	1	337	20	7
contig 32318	Gene 1336	778	1574	2351	+	1	353	36	22
contig 32334	Gene 1337	601	530	1130	+	1	375	14	9
contig 32335	Gene 1338	1784	1174	2957	-	2	296	149	59
contig 32347	Gene 1339	1047	38	1084	+	3	336	50	20
contig 32361	Gene 1340	1933	15	1947	-	1	151	393	244
contig 32372	Gene 1341	2003	824	2826	-	1	497	22	7
contig 32395	Gene 1342	2786	269	3054	+	1	565	177	83
contig 32396	Gene 1343	2126	603	2728	+	1	900	239	116
contig 32398	Gene 1344	1145	1719	2863	+	1	612	126	7
contig 32434	Gene 1345	2080	128	2207	+	1	228	17	11
contig 32450	Gene 1346	781	100	880	-	1	150	50	50
contig 32470	Gene 1347	269	15	283	+	1	232	1035	1
contig 32485	Gene 1348	820	293	1112	+	1	278	56	44
contig 32508	Gene 1349	1912	1007	2918	+	1	208	18	18
contig 32511	Gene 1350	607	511	1117	-	1	272	64	35
contig 32684	Gene 1351	790	337	1126	-	1	139	12	12
contig 32800	Gene 1352	2491	655	3145	+	2	451	212	30
contig 32802	Gene 1353	607	1	607	+	1	397	82	29
contig 32804	Gene 1354	1455	713	2167	-	1	448	22	16
contig 32819	Gene 1355	1471	269	1739	+	1	560	28	1
contig 32861	Gene 1356	1583	1009	2591	-	1	796	107	24
contig 32967	Gene 1357	943	74	1016	+	1	197	13	8
contig 33040	Gene 1358	934	1430	2363	+	1	346	40	21
contig 33066	Gene 1359	827	306	1132	+	1	166	146	85
contig 33173	Gene 1360	1040	850	1889	+	1	414	39	16
contig 33178	Gene 1361	1989	4040	6028	+	1	1946	161	1
contig 33191	Gene 1362	2920	442	3361	+	2	1466	282	32
contig 33210	Gene 1363	599	378	976	+	1	124	18	7
contig 33214	Gene 1364	1272	448	1719	-	3	258	49	39
contig 33272	Gene 1365	1471	125	1595	+	1	906	1894	387
contig 33273	Gene 1366	895	289	1183	-	1	295	61	2
contig 33291	Gene 1367	464	1302	1765	-	1	428	148	1
contig 33307	Gene 1368	787	594	1380	-	1	425	252	170
contig 33318	Gene 1369	2597	2422	5018	+	1	557	151	69
contig 33369	Gene 1370	689	1	689	+	1	515	26	4
contig 33435	Gene 1371	512	560	1071	-	1	293	28	8
contig 33481	Gene 1372	1499	472	1970	+	1	832	160	7
contig 33486	Gene 1373	2810	216	3025	+	1	1081	256	98
contig 33530	Gene 1374	530	357	886	-	1	200	14	1
contig 33533	Gene 1375	1527	2323	3849	?	1	704	27	3
contig 33605	Gene 1376	860	228	1087	+	5	374	90	24
contig 33613	Gene 1377	304	1	304	+	1	213	42	25
contig 33630	Gene 1378	923	1957	2879	-	1	277	406	207
contig 33639	Gene 1379	1274	1597	2870	-	1	137	42	22
contig 33644	Gene 1380	846	976	1821	+	1	261	59	4
contig 33656	Gene 1381	1668	150	1817	+	1	1564	148	12
contig 33668	Gene 1382	1212	39	1250	+	1	467	428	124
contig 33672	Gene 1383	1505	475	1979	+	1	270	25	8
contig 33743	Gene 1384	646	12	657	-	3	370	179	139
contig 33754	Gene 1385	2138	223	2360	+	1	379	44	17
contig 33762	Gene 1386	720	609	1328	-	1	279	162	118
contig 33774	Gene 1387	371	1	371	+	1	211	22	8
contig 33872	Gene 1388	1275	752	2026	-	1	521	1098	330
contig 33902	Gene 1389	2086	45	2130	+	1	495	25	16
contig 33929	Gene 1390	1190	826	2015	+	1	304	27	15
contig 33950	Gene 1391	2312	1182	3493	-	1	1139	286	2
contig 33980	Gene 1392	863	1408	2270	+	2	355	55	35
contig 33996	Gene 1393	919	10	928	+	1	330	99	69
contig 34113	Gene 1394	2871	137	3007	+	2	536	18	4
contig 34125	Gene 1395	2987	231	3217	+	2	347	34	20
contig 34159	Gene 1396	2307	337	2643	+	1	438	45	29
contig 34209	Gene 1397	3711	1507	5217	+	1	2424	7060	1108
contig 34269	Gene 1398	552	1604	2155	-	1	419	18	4
contig 34281	Gene 1399	3055	1034	4088	+	2	1684	1428	97
contig 34324	Gene 1400	1192	860	2051	+	1	713	50	3
contig 34339	Gene 1401	1096	1	1096	-	1	331	525	371
contig 34347	Gene 1402	668	438	1105	-	1	262	48	9
contig 34363	Gene 1403	319	55	373	+	1	224	113	96
contig 34373	Gene 1404	315	126	440	-	1	234	30	2
contig 34385	Gene 1405	2500	462	2961	-	1	594	26	15
contig 34400	Gene 1406	3180	388	3567	-	1	448	80	44
contig 34404	Gene 1407	570	493	1062	-	1	227	76	41
contig 34421	Gene 1408	1949	615	2563	+	1	454	98	33
contig 34442	Gene 1409	3238	779	4016	+	3	356	82	58
contig 34490	Gene 1410	547	857	1403	+	1	443	50	3
contig 34491	Gene 1411	1091	1413	2503	-	1	285	42	1
contig 34522	Gene 1412	5016	617	5632	-	1	2309	737	90
contig 34546	Gene 1413	1231	646	1876	+	1	480	61	8
contig 34558	Gene 1414	637	828	1464	+	1	479	51	13
contig 34562	Gene 1415	3492	401	3892	-	1	570	83	77
contig 34580	Gene 1416	346	180	525	?	1	327	26	2
contig 34599	Gene 1417	714	661	1374	+	1	679	113	2
contig 34610	Gene 1418	2950	438	3387	+	1	1064	206	5
contig 34628	Gene 1419	352	1178	1529	+	1	257	18	13
contig 34629	Gene 1420	922	1413	2334	+	1	478	46	10
contig 34709	Gene 1421	1810	401	2210	-	1	1776	442	1
contig 34772	Gene 1422	2375	29	2403	-	1	444	103	58
contig 34783	Gene 1423	1217	173	1389	-	1	244	28	5
contig 34792	Gene 1424	1035	151	1185	-	2	488	52	44
contig 34812	Gene 1425	1919	1	1919	-	1	256	129	17
contig 34983	Gene 1426	1699	281	1979	-	1	471	97	47
contig 35001	Gene 1427	2138	776	2913	-	1	192	34	3
contig 35022	Gene 1428	1144	1308	2451	+	1	188	83	16
contig 35022	Gene 1429	365	2517	2881	-	1	294	27	1
contig 35100	Gene 1430	1187	20	1206	-	1	257	49	13
contig 35110	Gene 1431	871	91	961	+	1	294	30	12
contig 35168	Gene 1432	1961	511	2471	-	1	338	83	40
contig 35241	Gene 1433	7384	510	7893	+	2	1247	108	70
contig 35273	Gene 1434	369	1412	1780	-	2	225	90	76
contig 35413	Gene 1435	594	419	1012	-	1	284	46	35
contig 35438	Gene 1436	416	583	998	+	1	196	12	4
contig 35457	Gene 1437	339	436	774	-	1	193	49	42
contig 35461	Gene 1438	618	87	704	-	1	227	13	8
contig 35523	Gene 1439	1895	421	2315	-	1	576	233	36
contig 35527	Gene 1440	1607	43	1649	+	2	453	36	16
contig 35529	Gene 1441	2515	469	2983	+	1	244	116	91
contig 35577	Gene 1442	2839	1202	4040	+	1	478	636	290
contig 35586	Gene 1443	2217	903	3119	+	2	442	608	255
contig 35612	Gene 1444	560	632	1191	?	1	528	29	3
contig 35614	Gene 1445	4664	873	5536	+	1	612	67	37
contig 35618	Gene 1446	768	113	880	-	1	494	55	28
contig 35644	Gene 1447	381	515	895	+	1	292	42	17
contig 35648	Gene 1448	2908	17	2924	-	2	406	41	41
contig 35710	Gene 1449	3546	201	3746	-	1	353	15	10
contig 35721	Gene 1450	1444	233	1676	-	1	673	47	14
contig 35836	Gene 1451	977	91	1067	-	1	339	16	6
contig 35840	Gene 1452	1455	257	1711	-	1	359	19	11
contig 35843	Gene 1453	1922	470	2391	+	1	1117	185	50
contig 35891	Gene 1454	3076	2018	5093	-	1	2260	627	29
contig 35935	Gene 1455	3457	319	3775	-	1	416	56	35
contig 35960	Gene 1456	1335	36	1370	-	1	254	64	19
contig 35965	Gene 1457	2570	809	3378	+	1	433	64	44
contig 35985	Gene 1458	1769	828	2596	+	1	278	35	25
contig 35994	Gene 1459	874	193	1066	-	1	222	54	6
contig 36009	Gene 1460	1573	91	1663	+	1	224	46	30
contig 36038	Gene 1461	2471	1670	4140	+	1	200	16	16
contig 36045	Gene 1462	3106	69	3174	-	1	828	151	63
contig 36121	Gene 1463	1656	1595	3250	+	1	370	35	30
contig 36174	Gene 1464	2587	231	2817	-	1	1302	5305	2003
contig 36199	Gene 1465	3919	960	4878	+	3	2152	13608	879
contig 36218	Gene 1466	1989	756	2744	+	1	1715	1722	1
contig 36228	Gene 1467	1181	566	1746	-	3	215	35	35
contig 36234	Gene 1468	306	1473	1778	+	1	187	10	5
contig 36249	Gene 1469	1521	331	1851	-	2	193	116	66
contig 36273	Gene 1470	5634	455	6088	+	1	2405	355	113
contig 36305	Gene 1471	1873	1	1873	-	1	287	35	16
contig 36317	Gene 1472	367	911	1277	-	1	278	186	81
contig 36352	Gene 1473	750	1993	2742	-	1	379	248	58
contig 36374	Gene 1474	1065	30	1094	+	2	248	23	15
contig 36426	Gene 1475	2079	157	2235	+	1	353	36	11
contig 36459	Gene 1476	1058	587	1644	+	1	213	708	708
contig 36460	Gene 1477	1959	61	2019	-	1	532	352	299
contig 36573	Gene 1478	1729	175	1903	+	1	423	25	12
contig 36659	Gene 1479	799	273	1071	-	1	249	48	20
contig 36669	Gene 1480	2144	51	2194	-	1	695	102	72
contig 36685	Gene 1481	1706	1109	2814	+	1	395	11	1
contig 36704	Gene 1482	1864	764	2627	+	2	1429	1797	536
contig 36748	Gene 1483	277	948	1224	+	1	195	207	137
contig 36763	Gene 1484	1746	147	1892	-	4	937	135	25
contig 36792	Gene 1485	1632	54	1685	-	1	419	37	5
contig 36812	Gene 1486	522	160	681	+	1	443	249	182
contig 36830	Gene 1487	1309	853	2161	+	1	1058	3223	34
contig 36949	Gene 1488	663	763	1425	+	1	264	18	9
contig 36962	Gene 1489	843	1096	1938	-	1	161	21	7
contig 36991	Gene 1490	1932	125	2056	-	1	510	354	74
contig 36998	Gene 1491	1463	710	2172	+	1	344	113	39
contig 37007	Gene 1492	1582	3063	4644	+	1	196	34	9
contig 37009	Gene 1493	3068	14	3081	-	1	1114	521	1
contig 37061	Gene 1494	1055	1	1055	+	3	402	43	37
contig 37079	Gene 1495	1872	870	2741	+	1	211	22	10
contig 37182	Gene 1496	1391	797	2187	+	1	221	12	4
contig 37186	Gene 1497	269	408	676	+	2	179	10	10
contig 37246	Gene 1498	613	545	1157	-	1	380	59	1
contig 37255	Gene 1499	3028	665	3692	-	1	1340	53	10
contig 37256	Gene 1500	1687	1038	2724	-	1	257	40	35
contig 37257	Gene 1501	1651	765	2415	+	1	144	21	4
contig 37298	Gene 1502	2026	3330	5355	-	3	432	42	9
contig 37327	Gene 1503	3033	4782	7814	-	1	637	251	116
contig 37332	Gene 1504	1008	146	1153	-	1	193	41	35
contig 37357	Gene 1505	437	914	1350	+	2	230	193	44
contig 37381	Gene 1506	1069	1	1069	-	1	298	19	5
contig 37463	Gene 1507	1264	1	1264	+	1	111	10	4
contig 37485	Gene 1508	9275	436	9710	-	1	1945	981	611
contig 37510	Gene 1509	448	249	696	+	1	200	36	27
contig 37541	Gene 1510	1040	383	1422	+	1	292	33	16
contig 37600	Gene 1511	2724	165	2888	+	3	1225	239	129
contig 37604	Gene 1512	1210	200	1409	+	1	378	18	3
contig 37641	Gene 1513	1292	78	1369	+	2	184	10	5
contig 37642	Gene 1514	470	426	895	+	1	338	30	2
contig 37669	Gene 1515	2256	1159	3414	-	1	609	20	10
contig 37678	Gene 1516	1772	5014	6785	+	1	1141	196	1
contig 37684	Gene 1517	5993	572	6564	+	1	448	189	112
contig 37686	Gene 1518	1800	459	2258	-	3	297	75	65
contig 37693	Gene 1519	767	178	944	-	1	175	14	1
contig 37734	Gene 1520	1336	1881	3216	+	1	174	11	2
contig 37739	Gene 1521	2051	1	2051	-	1	353	287	75
contig 37768	Gene 1522	339	1	339	+	1	235	17	4
contig 37773	Gene 1523	2621	472	3092	-	1	234	46	41
contig 37780	Gene 1524	4347	1616	5962	-	2	641	51	18
contig 37793	Gene 1525	1791	497	2287	-	1	334	12	12
contig 37823	Gene 1526	1904	3574	5477	+	2	423	41	9
contig 37824	Gene 1527	1127	38	1164	-	1	324	37	1
contig 37887	Gene 1528	711	192	902	-	1	171	15	4
contig 37947	Gene 1529	798	493	1290	-	1	342	16	11
contig 38020	Gene 1530	733	589	1321	-	1	361	15	3
contig 38037	Gene 1531	952	1	952	-	1	240	150	109
contig 38097	Gene 1532	2693	90	2782	-	1	1611	110	59
contig 38126	Gene 1533	329	1243	1571	-	1	220	58	38
contig 38130	Gene 1534	2120	494	2613	+	2	119	38	38
contig 38133	Gene 1535	1379	1091	2469	+	1	427	636	104
contig 38155	Gene 1536	1045	5597	6641	+	2	551	110	72
contig 38155	Gene 1537	3726	1271	4996	-	1	172	20	12
contig 38192	Gene 1538	2610	37	2646	+	1	287	18	3
contig 38200	Gene 1539	1250	858	2107	+	1	1213	68	1
contig 38213	Gene 1540	1528	503	2030	-	1	267	82	66
contig 38237	Gene 1541	2171	1	2171	-	4	1204	388	253
contig 38239	Gene 1542	2414	266	2679	+	2	516	67	32
contig 38256	Gene 1543	630	1021	1650	+	2	423	146	35
contig 38256	Gene 1544	436	154	589	-	1	285	80	47
contig 38303	Gene 1545	1526	387	1912	-	1	211	46	35
contig 38313	Gene 1546	865	975	1839	+	1	205	12	1
contig 38356	Gene 1547	333	284	616	-	2	255	32	13
contig 38361	Gene 1548	280	900	1179	+	1	173	22	17
contig 38373	Gene 1549	891	1007	1897	-	1	332	43	35
contig 38488	Gene 1550	1077	274	1350	+	1	248	39	2
contig 38493	Gene 1551	554	657	1210	+	1	131	14	8
contig 38515	Gene 1552	806	9	814	-	2	340	122	39
contig 38549	Gene 1553	1851	1228	3078	-	1	312	24	14
contig 38560	Gene 1554	1265	571	1835	+	1	424	24	3
contig 38584	Gene 1555	2683	1387	4069	-	1	186	23	14
contig 38597	Gene 1556	2114	83	2196	+	1	405	111	23
contig 38623	Gene 1557	644	372	1015	-	1	558	689	163
contig 38635	Gene 1558	401	4559	4959	-	1	188	31	14
contig 38651	Gene 1559	3143	1146	4288	-	3	577	346	47
contig 38655	Gene 1560	805	878	1682	-	1	500	11	1
contig 38675	Gene 1561	1854	175	2028	-	2	405	63	27
contig 38718	Gene 1562	592	4	595	-	2	247	95	34
contig 38735	Gene 1563	2625	298	2922	+	1	433	1017	996
contig 38746	Gene 1564	894	905	1798	+	1	239	33	28
contig 38753	Gene 1565	1133	393	1525	+	1	877	140	1
contig 38775	Gene 1566	543	542	1084	+	1	468	239	56
contig 38795	Gene 1567	695	316	1010	+	1	173	20	20
contig 38827	Gene 1568	4434	2924	7357	+	5	712	142	60
contig 38827	Gene 1569	2611	49	2659	-	1	2509	2653	4
contig 38855	Gene 1570	1091	548	1638	-	2	295	658	178
contig 38872	Gene 1571	772	118	889	-	1	314	10	4
contig 38909	Gene 1572	687	1336	2022	-	1	570	28	1
contig 38986	Gene 1573	1026	165	1190	+	1	246	52	42
contig 38987	Gene 1574	309	435	743	-	1	237	90	44
contig 39021	Gene 1575	2546	54	2599	+	2	1409	182	40
contig 39064	Gene 1576	1963	8	1970	+	1	383	1629	1388
contig 39087	Gene 1577	1096	1027	2122	+	1	217	26	17
contig 39097	Gene 1578	2390	1058	3447	+	1	244	64	24
contig 39098	Gene 1579	1364	595	1958	-	1	217	30	6
contig 39168	Gene 1580	1792	161	1952	+	1	366	21	7
contig 39169	Gene 1581	2570	436	3005	-	2	206	58	50
contig 39171	Gene 1582	1091	227	1317	-	1	254	65	34
contig 39342	Gene 1583	637	3279	3915	-	1	563	13	4
contig 39414	Gene 1584	459	301	759	+	1	376	27	14
contig 39418	Gene 1585	2493	1211	3703	+	2	370	26	19
contig 39436	Gene 1586	4131	478	4608	-	1	478	47	21
contig 39446	Gene 1587	1825	38	1862	-	1	354	10	10
contig 39477	Gene 1588	496	1027	1522	+	1	197	11	4
contig 39494	Gene 1589	1272	1393	2664	-	2	643	126	56
contig 39504	Gene 1590	2033	1400	3432	+	1	160	64	55
contig 39549	Gene 1591	288	202	489	+	1	200	11	5
contig 39602	Gene 1592	2816	1286	4101	-	1	2676	650	1
contig 39609	Gene 1593	609	32	640	-	1	180	16	4
contig 39611	Gene 1594	554	1	554	+	1	132	10	10
contig 39640	Gene 1595	489	323	811	-	1	366	11	11
contig 39655	Gene 1596	2017	431	2447	-	1	252	13	2
contig 39672	Gene 1597	2028	1	2028	-	1	374	104	35
contig 39673	Gene 1598	529	441	969	-	1	276	89	34
contig 39694	Gene 1599	627	163	789	+	3	219	21	21
contig 39738	Gene 1600	1452	372	1823	-	1	639	57	57
contig 39745	Gene 1601	946	200	1145	+	2	391	64	47
contig 39755	Gene 1602	953	737	1689	+	3	79	22	22
contig 39775	Gene 1603	1308	432	1739	+	1	618	89	23
contig 39878	Gene 1604	1551	6	1556	-	1	454	506	73
contig 39894	Gene 1605	603	593	1195	+	1	149	32	10
contig 39980	Gene 1606	443	322	764	-	1	302	88	58
contig 40012	Gene 1607	1080	920	1999	-	1	161	12	12
contig 40031	Gene 1608	2712	1930	4641	-	3	562	99	34
contig 40033	Gene 1609	375	214	588	+	1	309	32	8
contig 40061	Gene 1610	1628	622	2249	+	2	442	62	43
contig 40074	Gene 1611	309	781	1089	-	2	168	23	18
contig 40193	Gene 1612	1943	104	2046	+	1	1324	214	3
contig 40206	Gene 1613	1659	558	2216	-	2	442	16	9
contig 40217	Gene 1614	1500	687	2186	+	1	598	82	6
contig 40264	Gene 1615	1125	3388	4512	+	1	239	22	8
contig 40292	Gene 1616	2848	210	3057	-	2	539	35	17
contig 40311	Gene 1617	365	1164	1528	-	1	206	12	1
contig 40315	Gene 1618	1616	129	1744	-	2	647	185	121
contig 40324	Gene 1619	4596	365	4960	+	1	752	44	36
contig 40358	Gene 1620	651	227	877	+	1	570	168	15
contig 40379	Gene 1621	1002	16	1017	+	1	290	22	3
contig 40380	Gene 1622	1172	268	1439	-	2	458	62	7
contig 40443	Gene 1623	296	990	1285	+	1	207	57	11
contig 40474	Gene 1624	1851	679	2529	-	2	264	52	22
contig 40494	Gene 1625	914	195	1108	+	1	250	73	9
contig 40531	Gene 1626	1710	53	1762	+	1	1174	405	4
contig 40560	Gene 1627	732	1	732	+	1	190	12	5
contig 40571	Gene 1628	790	5	794	+	1	391	56	8
contig 40579	Gene 1629	1337	243	1579	+	2	256	641	489
contig 40675	Gene 1630	1292	48	1339	+	1	735	340	1
contig 40690	Gene 1631	1945	187	2131	+	1	285	17	17
contig 40710	Gene 1632	694	611	1304	+	1	378	60	7
contig 40717	Gene 1633	815	1062	1876	+	1	351	16	9
contig 40745	Gene 1634	744	359	1102	-	1	564	774	276
contig 40828	Gene 1635	1501	821	2321	-	1	343	32	8
contig 40879	Gene 1636	3203	1369	4571	+	1	2635	672	18
contig 40902	Gene 1637	3360	909	4268	+	1	581	33	20
contig 40906	Gene 1638	2151	1073	3223	+	1	664	39	33
contig 40942	Gene 1639	2331	1221	3551	+	1	326	32	11
contig 40946	Gene 1640	618	493	1110	+	1	395	34	6
contig 40974	Gene 1641	1970	24	1993	+	1	316	158	6
contig 41018	Gene 1642	782	174	955	+	1	206	25	16
contig 41019	Gene 1643	6111	1388	7498	-	2	1883	211	46
contig 41084	Gene 1644	307	56	362	-	1	228	56	46
contig 41089	Gene 1645	852	11	862	-	1	319	183	42
contig 41096	Gene 1646	1573	824	2396	-	1	135	20	7
contig 41153	Gene 1647	377	360	736	-	1	281	41	26
contig 41159	Gene 1648	966	6093	7058	+	1	446	38	7
contig 41221	Gene 1649	651	307	957	-	2	346	64	24
contig 41235	Gene 1650	602	210	811	+	1	262	56	4
contig 41252	Gene 1651	568	169	736	-	2	189	19	7
contig 41274	Gene 1652	536	693	1228	-	1	269	50	44
contig 41284	Gene 1653	1424	492	1915	+	1	582	20	15
contig 41306	Gene 1654	991	1806	2796	-	2	658	161	37
contig 41310	Gene 1655	342	109	450	-	1	266	11	1
contig 41321	Gene 1656	837	449	1285	-	1	399	35	20
contig 41377	Gene 1657	2529	95	2623	-	1	2187	1463	44
contig 41379	Gene 1658	2086	362	2447	+	1	296	82	50
contig 41425	Gene 1659	573	114	686	-	1	275	200	46
contig 41482	Gene 1660	946	2458	3403	-	3	601	480	185
contig 41499	Gene 1661	1529	58	1586	+	1	1476	323	2
contig 41521	Gene 1662	650	745	1394	+	2	433	41	32
contig 41525	Gene 1663	282	568	849	+	1	151	15	15
contig 41527	Gene 1664	2751	847	3597	-	1	334	385	175
contig 41593	Gene 1665	3714	1369	5082	-	1	955	52	20
contig 41609	Gene 1666	1026	556	1581	+	1	328	24	5
contig 41648	Gene 1667	498	133	630	-	1	403	29	3
contig 41652	Gene 1668	6678	131	6808	+	1	1428	875	238
contig 41684	Gene 1669	1746	296	2041	-	1	512	243	157
contig 41689	Gene 1670	1630	1	1630	?	1	1601	285	3
contig 41692	Gene 1671	5224	198	5421	+	2	787	87	55
contig 41767	Gene 1672	750	580	1329	-	1	418	45	17
contig 41776	Gene 1673	2178	292	2469	-	1	238	126	62
contig 41853	Gene 1674	917	121	1037	-	1	203	106	31
contig 41854	Gene 1675	890	1793	2682	+	1	142	13	1
contig 41897	Gene 1676	805	1528	2332	-	1	266	69	26
contig 41949	Gene 1677	1362	476	1837	+	1	303	240	156
contig 41955	Gene 1678	1359	121	1479	+	1	675	25	6
contig 41956	Gene 1679	3710	164	3873	-	3	1676	496	218
contig 41972	Gene 1680	621	466	1086	-	1	294	18	7
contig 41975	Gene 1681	332	738	1069	-	1	237	11	11
contig 42028	Gene 1682	1853	2341	4193	+	1	471	145	105
contig 42033	Gene 1683	1153	1	1153	+	1	1071	1184	3
contig 42049	Gene 1684	614	614	1227	+	1	143	21	16
contig 42085	Gene 1685	852	5	856	+	1	211	39	13
contig 42169	Gene 1686	1515	777	2291	-	1	321	51	30
contig 42208	Gene 1687	2750	1	2750	+	1	148	31	26
contig 42289	Gene 1688	1227	1969	3195	+	3	455	210	145
contig 42294	Gene 1689	1264	664	1927	-	2	217	17	17
contig 42325	Gene 1690	1092	232	1323	-	2	342	108	41
contig 42333	Gene 1691	673	320	992	-	1	336	101	75
contig 42351	Gene 1692	732	734	1465	-	1	304	109	17
contig 42351	Gene 1693	834	3354	4187	-	1	351	446	205
contig 42364	Gene 1694	780	1177	1956	-	1	353	16	1
contig 42411	Gene 1695	749	235	983	-	1	362	16	3
contig 42439	Gene 1696	451	667	1117	-	1	141	11	11
contig 42456	Gene 1697	777	210	986	+	1	570	717	342
contig 42511	Gene 1698	1355	513	1867	-	1	597	161	98
contig 42519	Gene 1699	327	731	1057	+	1	236	52	32
contig 42532	Gene 1700	1913	1658	3570	-	1	252	389	194
contig 42551	Gene 1701	600	529	1128	-	1	285	70	25
contig 42553	Gene 1702	2250	914	3163	-	1	542	45	15
contig 42563	Gene 1703	496	282	777	+	1	463	1001	2
contig 42568	Gene 1704	869	150	1018	+	2	236	29	9
contig 42590	Gene 1705	1128	1	1128	+	2	270	36	20
contig 42603	Gene 1706	656	1233	1888	-	1	235	15	15
contig 42610	Gene 1707	1574	1	1574	+	1	553	195	110
contig 42625	Gene 1708	2038	500	2537	-	2	407	28	15
contig 42640	Gene 1709	385	1374	1758	-	2	249	57	45
contig 42653	Gene 1710	1035	479	1513	-	1	456	242	81
contig 42660	Gene 1711	3667	152	3818	-	2	517	161	36
contig 42665	Gene 1712	1995	131	2125	+	1	465	18	13
contig 42728	Gene 1713	974	60	1033	-	2	512	406	247
contig 42765	Gene 1714	942	339	1280	+	1	246	11	2
contig 42839	Gene 1715	1249	6334	7582	+	1	900	708	1
contig 42854	Gene 1716	1060	1	1060	+	2	470	68	26
contig 42858	Gene 1717	2465	122	2586	-	1	267	11	3
contig 42866	Gene 1718	344	1766	2109	+	1	149	16	2
contig 42882	Gene 1719	1702	361	2062	+	1	411	83	34
contig 42935	Gene 1720	1260	136	1395	-	1	640	369	29
contig 42965	Gene 1721	1806	898	2703	+	1	217	60	3
contig 42967	Gene 1722	839	1817	2655	+	1	222	24	1
contig 42974	Gene 1723	969	536	1504	+	1	206	55	30
contig 42977	Gene 1724	1410	16	1425	-	1	154	23	5
contig 42994	Gene 1725	616	845	1460	-	1	543	20	6
contig 43052	Gene 1726	1244	3893	5136	+	1	423	30	25
contig 43086	Gene 1727	905	565	1469	-	1	185	26	13
contig 43103	Gene 1728	603	1959	2561	+	1	236	50	44
contig 43113	Gene 1729	1668	359	2026	+	1	586	384	200
contig 43120	Gene 1730	786	504	1289	+	1	165	36	11
contig 43139	Gene 1731	1323	22	1344	+	1	461	85	40
contig 43200	Gene 1732	482	375	856	+	1	400	12	1
contig 43289	Gene 1733	1621	29	1649	+	1	267	110	15
contig 43306	Gene 1734	1058	100	1157	+	1	410	15	2
contig 43362	Gene 1735	1038	1697	2734	+	2	276	230	142
contig 43422	Gene 1736	1447	655	2101	+	1	507	354	107
contig 43435	Gene 1737	1418	767	2184	-	1	271	65	24
contig 43537	Gene 1738	829	42	870	-	3	275	46	40
contig 43539	Gene 1739	899	230	1128	-	1	178	18	5
contig 43589	Gene 1740	2513	471	2983	-	1	486	24	2
contig 43597	Gene 1741	1019	60	1078	-	1	168	29	17
contig 43615	Gene 1742	683	702	1384	-	1	613	274	19
contig 43641	Gene 1743	3451	1488	4938	+	1	439	68	48
contig 43683	Gene 1744	464	738	1201	+	1	249	39	24
contig 43752	Gene 1745	1173	30	1202	+	1	607	54	9
contig 43772	Gene 1746	1235	1	1235	-	1	994	410	37
contig 43787	Gene 1747	1231	215	1445	+	1	778	272	54
contig 43789	Gene 1748	1301	22	1322	+	2	267	22	15
contig 43827	Gene 1749	1058	653	1710	+	1	398	96	25
contig 43843	Gene 1750	719	888	1606	-	1	647	60	6
contig 43857	Gene 1751	1065	360	1424	-	1	398	145	8
contig 43888	Gene 1752	753	779	1531	-	3	479	139	102
contig 43903	Gene 1753	3018	873	3890	-	1	974	78	44
contig 43909	Gene 1754	537	976	1512	+	3	360	17	12
contig 43914	Gene 1755	5740	417	6156	+	2	1830	1061	595
contig 43915	Gene 1756	2743	35	2777	-	1	822	73	23
contig 43986	Gene 1757	2861	1	2861	+	2	818	34	17
contig 44020	Gene 1758	1350	632	1981	-	1	939	91	3
contig 44023	Gene 1759	1214	327	1540	+	3	512	76	70
contig 44078	Gene 1760	2238	686	2923	-	1	446	2139	966
contig 44095	Gene 1761	1762	750	2511	-	1	964	1438	1
contig 44096	Gene 1762	988	1198	2185	+	1	203	14	4
contig 44123	Gene 1763	1612	397	2008	+	1	358	47	24
contig 44128	Gene 1764	1255	56	1310	-	1	804	124	5
contig 44129	Gene 1765	1704	676	2379	-	1	323	67	37
contig 44226	Gene 1766	643	1330	1972	+	1	281	92	56
contig 44269	Gene 1767	384	1192	1575	+	1	312	95	54
contig 44334	Gene 1768	2053	1054	3106	+	1	491	80	32
contig 44365	Gene 1769	1255	3	1257	-	1	435	201	121
contig 44389	Gene 1770	710	609	1318	+	2	156	21	10
contig 44394	Gene 1771	4832	800	5631	+	1	879	235	87
contig 44470	Gene 1772	925	1002	1926	-	1	648	30	1
contig 44474	Gene 1773	530	394	923	+	2	231	46	39
contig 44477	Gene 1774	1324	563	1886	+	1	187	25	14
contig 44479	Gene 1775	815	1182	1996	-	1	290	168	119
contig 44537	Gene 1776	2970	898	3867	+	1	225	19	6
contig 44556	Gene 1777	1692	52	1743	-	1	322	132	92
contig 44562	Gene 1778	724	413	1136	-	1	283	13	2
contig 44614	Gene 1779	260	883	1142	+	1	121	27	17
contig 44638	Gene 1780	1266	130	1395	+	1	226	11	2
contig 44640	Gene 1781	1949	461	2409	+	2	253	30	14
contig 44647	Gene 1782	10545	852	11396	-	2	1449	163	82
contig 44745	Gene 1783	1557	1170	2726	+	1	631	53	9
contig 44822	Gene 1784	3191	1	3191	+	2	623	181	80
contig 44824	Gene 1785	3205	544	3748	-	1	461	161	68
contig 44843	Gene 1786	1433	237	1669	-	1	393	41	11
contig 44883	Gene 1787	1934	2635	4568	+	1	385	73	2
contig 44886	Gene 1788	1099	634	1732	-	1	427	62	38
contig 45020	Gene 1789	1758	1060	2817	+	1	413	27	20
contig 45056	Gene 1790	1128	562	1689	+	2	351	23	7
contig 45070	Gene 1791	788	2316	3103	-	1	229	22	6
contig 45071	Gene 1792	1320	11	1330	-	2	349	76	44
contig 45088	Gene 1793	1384	2430	3813	-	1	261	310	127
contig 45133	Gene 1794	583	32	614	-	1	267	72	29
contig 45148	Gene 1795	548	908	1455	+	1	372	123	35
contig 45153	Gene 1796	2376	3952	6327	-	1	1166	26	3
contig 45158	Gene 1797	317	1853	2169	+	1	238	135	91
contig 45189	Gene 1798	1162	106	1267	+	2	407	25	9
contig 45196	Gene 1799	3682	535	4216	+	1	724	345	160
contig 45204	Gene 1800	1004	1551	2554	+	1	772	288	34
contig 45211	Gene 1801	706	1388	2093	-	1	244	359	217
contig 45287	Gene 1802	752	150	901	+	2	446	110	54
contig 45297	Gene 1803	271	39	309	?	1	230	24	3
contig 45317	Gene 1804	1044	154	1197	-	2	396	59	36
contig 45327	Gene 1805	2379	16	2394	-	1	280	40	22
contig 45352	Gene 1806	580	358	937	+	1	201	34	25
contig 45354	Gene 1807	1657	1154	2810	+	1	374	158	74
contig 45369	Gene 1808	1062	9	1070	-	1	239	414	239
contig 45456	Gene 1809	1842	138	1979	-	1	504	420	264
contig 45489	Gene 1810	1056	463	1518	-	1	282	17	8
contig 45515	Gene 1811	319	687	1005	-	1	230	55	43
contig 45517	Gene 1812	1059	788	1846	-	1	507	25	6
contig 45580	Gene 1813	915	460	1374	+	1	246	86	57
contig 45585	Gene 1814	1649	867	2515	+	2	168	14	4
contig 45677	Gene 1815	1225	305	1529	-	1	361	63	31
contig 45768	Gene 1816	622	193	814	-	1	195	72	3
contig 45808	Gene 1817	251	279	529	+	1	131	15	15
contig 45850	Gene 1818	3495	185	3679	+	1	630	16	16
contig 45851	Gene 1819	1353	369	1721	+	1	261	34	12
contig 45877	Gene 1820	2007	2114	4120	+	1	1162	387	10
contig 45906	Gene 1821	1735	593	2327	+	1	493	415	51
contig 45933	Gene 1822	665	572	1236	+	3	438	265	14
contig 45940	Gene 1823	3027	663	3689	+	1	190	150	85
contig 45966	Gene 1824	1119	1430	2548	+	1	362	184	93
contig 45969	Gene 1825	4746	1	4746	-	3	1135	111	25
contig 46010	Gene 1826	1198	815	2012	+	1	430	11	11
contig 46018	Gene 1827	1101	77	1177	+	4	585	80	64
contig 46049	Gene 1828	2371	1451	3821	+	2	787	91	14
contig 46148	Gene 1829	895	2929	3823	-	2	433	52	32
contig 46150	Gene 1830	1750	2230	3979	-	1	402	26	13
contig 46194	Gene 1831	2654	675	3328	-	1	601	26	17
contig 46196	Gene 1832	809	373	1181	+	1	292	246	1
contig 46196	Gene 1833	1080	636	1715	-	1	359	46	6
contig 46216	Gene 1834	1472	57	1528	-	2	333	51	45
contig 46236	Gene 1835	389	999	1387	-	1	229	282	224
contig 46278	Gene 1836	1043	436	1478	-	1	239	136	100
contig 46314	Gene 1837	1164	740	1903	+	1	224	128	29
contig 46324	Gene 1838	1313	1533	2845	+	1	1258	125	9
contig 46324	Gene 1839	2416	2826	5241	-	1	301	12	3
contig 46349	Gene 1840	1511	810	2320	+	1	141	10	5
contig 46365	Gene 1841	469	226	694	+	1	272	71	29
contig 46418	Gene 1842	720	1	720	+	2	179	85	28
contig 46428	Gene 1843	2467	231	2697	-	1	305	21	10
contig 46503	Gene 1844	1677	245	1921	+	1	848	174	19
contig 46572	Gene 1845	633	1	633	-	1	241	59	37
contig 46574	Gene 1846	942	293	1234	-	2	234	15	15
contig 46583	Gene 1847	3490	273	3762	-	1	247	11	2
contig 46587	Gene 1848	599	155	753	+	1	428	33	18
contig 46610	Gene 1849	3210	1493	4702	+	1	621	77	11
contig 46638	Gene 1850	2038	202	2239	+	1	375	116	39
contig 46686	Gene 1851	1272	782	2053	-	1	181	12	12
contig 46745	Gene 1852	1435	217	1651	-	1	948	395	34
contig 46768	Gene 1853	671	237	907	-	1	290	12	2
contig 46798	Gene 1854	1619	952	2570	+	2	626	124	20
contig 46798	Gene 1855	1176	1373	2548	-	1	532	67	52
contig 46831	Gene 1856	2216	197	2412	+	1	784	172	54
contig 46841	Gene 1857	1151	1	1151	-	1	137	1088	629
contig 46867	Gene 1858	1494	296	1789	-	1	316	10	4
contig 46878	Gene 1859	342	991	1332	+	1	215	150	90
contig 46919	Gene 1860	549	692	1240	+	1	135	13	8
contig 46937	Gene 1861	907	116	1022	+	2	307	17	12
contig 46957	Gene 1862	1987	763	2749	+	1	1812	765	48
contig 46962	Gene 1863	1607	118	1724	+	1	272	24	7
contig 47000	Gene 1864	375	283	657	-	1	285	11	11
contig 47013	Gene 1865	1445	587	2031	-	1	516	1599	1560
contig 47021	Gene 1866	2300	379	2678	+	1	288	227	9
contig 47028	Gene 1867	429	498	926	+	1	332	501	501
contig 47043	Gene 1868	473	539	1011	-	1	396	80	2
contig 47061	Gene 1869	1088	113	1200	-	1	228	19	3
contig 47114	Gene 1870	1091	138	1228	+	1	1020	183	15
contig 47148	Gene 1871	939	1	939	-	2	112	12	12
contig 47188	Gene 1872	6711	157	6867	+	2	1203	34	29
contig 47218	Gene 1873	1188	1500	2687	+	2	213	16	16
contig 47253	Gene 1874	537	267	803	-	1	367	2261	1450
contig 47291	Gene 1875	973	128	1100	+	1	251	27	6
contig 47300	Gene 1876	716	418	1133	+	1	312	10	5
contig 47302	Gene 1877	986	89	1074	+	1	414	97	12
contig 47303	Gene 1878	386	1283	1668	+	1	335	25	1
contig 47303	Gene 1879	810	1742	2551	-	1	699	108	1
contig 47306	Gene 1880	273	482	754	+	1	142	10	10
contig 47310	Gene 1881	752	2764	3515	+	1	403	1625	89
contig 47324	Gene 1882	329	1031	1359	+	1	232	141	58
contig 47346	Gene 1883	1513	1	1513	-	1	613	247	3
contig 47364	Gene 1884	1123	1	1123	-	2	347	33	3
contig 47371	Gene 1885	346	7558	7903	+	1	273	16	9
contig 47413	Gene 1886	632	93	724	-	1	210	13	2
contig 47432	Gene 1887	3261	1	3261	-	1	338	69	51
contig 47442	Gene 1888	795	899	1693	+	1	454	119	63
contig 47445	Gene 1889	934	9	942	-	1	718	43	28
contig 47538	Gene 1890	1818	497	2314	+	2	712	61	42
contig 47546	Gene 1891	1612	5723	7334	+	1	176	16	16
contig 47554	Gene 1892	1076	1080	2155	-	1	653	1993	1669
contig 47624	Gene 1893	2530	27	2556	-	1	635	133	28
contig 47646	Gene 1894	1168	325	1492	-	1	437	134	59
contig 47673	Gene 1895	2581	261	2841	-	2	371	381	341
contig 47702	Gene 1896	2105	65	2169	-	1	396	1251	1251
contig 47773	Gene 1897	1168	801	1968	+	1	171	45	9
contig 47794	Gene 1898	475	259	733	-	1	341	28	5
contig 47857	Gene 1899	3121	134	3254	+	1	1022	385	6
contig 47877	Gene 1900	2460	649	3108	+	1	381	21	6
contig 47902	Gene 1901	3091	1	3091	-	1	2505	465	10
contig 47948	Gene 1902	1381	1681	3061	-	1	475	12	1
contig 47951	Gene 1903	313	1207	1519	+	1	215	94	1
contig 47955	Gene 1904	729	639	1367	+	2	266	48	28
contig 47989	Gene 1905	313	1	313	-	1	226	90	70
contig 48022	Gene 1906	1745	65	1809	+	1	248	88	68
contig 48094	Gene 1907	1474	2544	4017	-	1	308	14	14
contig 48117	Gene 1908	869	2755	3623	+	1	159	21	7
contig 48122	Gene 1909	2848	420	3267	-	1	520	110	46
contig 48145	Gene 1910	933	119	1051	+	1	283	12	7
contig 48153	Gene 1911	2681	1107	3787	+	2	433	22	8
contig 48159	Gene 1912	1673	4058	5730	-	2	1013	84	24
contig 48187	Gene 1913	1059	1123	2181	-	1	260	10	2
contig 48190	Gene 1914	2762	112	2873	+	1	481	71	45
contig 48193	Gene 1915	745	1	745	?	1	661	300	2
contig 48202	Gene 1916	1304	382	1685	-	1	893	158	75
contig 48212	Gene 1917	1657	3593	5249	+	2	614	119	69
contig 48212	Gene 1918	1394	1362	2755	-	1	156	11	6
contig 48238	Gene 1919	1363	19	1381	+	1	105	17	17
contig 48248	Gene 1920	817	785	1601	+	1	205	21	9
contig 48268	Gene 1921	410	62	471	-	1	336	84	60
contig 48288	Gene 1922	3688	2528	6215	-	1	2826	655	137
contig 48323	Gene 1923	826	1628	2453	-	1	294	31	12
contig 48359	Gene 1924	286	1319	1604	-	1	217	50	30
contig 48483	Gene 1925	634	527	1160	-	3	325	46	37
contig 48484	Gene 1926	3025	214	3238	-	4	415	33	28
contig 48491	Gene 1927	1030	472	1501	-	1	424	61	45
contig 48519	Gene 1928	1375	25	1399	-	1	513	539	401
contig 48549	Gene 1929	1957	28	1984	-	1	277	114	45
contig 48585	Gene 1930	1151	985	2135	-	1	214	48	22
contig 48626	Gene 1931	3769	81	3849	-	1	1520	478	16
contig 48661	Gene 1932	788	236	1023	+	2	341	317	317
contig 48718	Gene 1933	290	809	1098	-	3	150	26	26
contig 48734	Gene 1934	1811	613	2423	-	1	699	360	2
contig 48742	Gene 1935	1560	1	1560	-	1	819	656	106
contig 48743	Gene 1936	1787	2036	3822	-	1	312	31	18
contig 48744	Gene 1937	1323	1547	2869	+	1	405	24	9
contig 48758	Gene 1938	262	270	531	+	1	185	241	173
contig 48801	Gene 1939	1367	95	1461	+	1	272	224	52
contig 48824	Gene 1940	558	392	949	+	2	177	43	38
contig 48834	Gene 1941	2191	307	2497	-	2	470	73	42
contig 48871	Gene 1942	873	1	873	+	1	226	36	21
contig 48909	Gene 1943	963	320	1282	-	1	327	72	16
contig 48919	Gene 1944	1234	380	1613	+	1	342	77	55
contig 48964	Gene 1945	1498	328	1825	+	2	361	28	28
contig 48980	Gene 1946	333	437	769	+	1	237	21	1
contig 49050	Gene 1947	746	1034	1779	+	2	534	398	150
contig 49091	Gene 1948	1277	275	1551	-	1	555	4416	508
contig 49119	Gene 1949	2528	190	2717	-	1	514	915	366
contig 49147	Gene 1950	1289	851	2139	+	2	417	31	24
contig 49165	Gene 1951	1354	268	1621	-	1	342	56	1
contig 49196	Gene 1952	750	3600	4349	+	1	406	45	7
contig 49219	Gene 1953	591	1	591	+	2	525	53	19
contig 49223	Gene 1954	3293	130	3422	+	1	704	23	18
contig 49250	Gene 1955	1230	326	1555	-	1	340	16	16
contig 49264	Gene 1956	496	48	543	+	1	211	15	1
contig 49298	Gene 1957	1529	744	2272	-	1	351	397	167
contig 49306	Gene 1958	1175	18	1192	-	2	481	202	85
contig 49352	Gene 1959	2130	650	2779	+	2	471	14	2
contig 49387	Gene 1960	1725	667	2391	-	1	385	27	6
contig 49416	Gene 1961	1356	381	1736	-	1	397	76	8
contig 49473	Gene 1962	288	251	538	-	1	180	158	71
contig 49581	Gene 1963	1564	3579	5142	+	1	523	63	4
contig 49590	Gene 1964	428	779	1206	+	1	362	19	5
contig 49615	Gene 1965	600	1367	1966	+	1	249	167	100
contig 49615	Gene 1966	1070	51	1120	-	1	561	34	19
contig 49631	Gene 1967	363	1922	2284	+	2	304	125	125
contig 49632	Gene 1968	2197	1	2197	-	1	448	126	17
contig 49653	Gene 1969	693	68	760	+	3	215	33	20
contig 49664	Gene 1970	561	3	563	-	2	478	123	33
contig 49674	Gene 1971	665	314	978	+	1	376	26	10
contig 49683	Gene 1972	2142	829	2970	-	1	592	63	16
contig 49764	Gene 1973	812	234	1045	+	2	308	51	37
contig 49765	Gene 1974	426	1	426	+	1	342	100	17
contig 49786	Gene 1975	371	78	448	-	1	292	150	81
contig 49793	Gene 1976	2957	1348	4304	-	1	1242	296	8
contig 49874	Gene 1977	977	1212	2188	+	1	406	16	11
contig 49875	Gene 1978	1165	1438	2602	-	1	324	10	10
contig 49908	Gene 1979	980	305	1284	-	1	435	126	61
contig 49917	Gene 1980	1038	686	1723	+	1	914	106	1
contig 49946	Gene 1981	761	88	848	-	1	184	23	10
contig 49987	Gene 1982	2673	730	3402	+	2	264	14	3
contig 49988	Gene 1983	287	94	380	+	1	197	62	28
contig 50068	Gene 1984	639	804	1442	-	1	348	18	3
contig 50076	Gene 1985	1055	330	1384	+	1	130	17	3
contig 50100	Gene 1986	484	2126	2609	+	2	295	119	50
contig 50134	Gene 1987	1666	59	1724	+	1	1627	448	1
contig 50135	Gene 1988	255	218	472	-	1	147	10	3
contig 50180	Gene 1989	1765	370	2134	+	2	296	20	20
contig 50254	Gene 1990	1595	226	1820	-	1	781	144	15
contig 50261	Gene 1991	1417	442	1858	-	1	376	39	39
contig 50375	Gene 1992	466	1120	1585	-	1	283	35	28
contig 50396	Gene 1993	915	644	1558	-	1	474	16	4
contig 50450	Gene 1994	2089	1029	3117	-	1	196	29	5
contig 50496	Gene 1995	508	1040	1547	+	1	423	12	5
contig 50505	Gene 1996	366	1037	1402	+	1	285	170	19
contig 50512	Gene 1997	527	1080	1606	+	1	231	32	17
contig 50517	Gene 1998	447	583	1029	+	1	206	1814	396
contig 50532	Gene 1999	5990	297	6286	-	1	266	130	1
[truncated: 4,416 more rows]
