# Supplementary material for: Integration of Ixodes ricinus genome sequencing with transcriptome and proteome annotation of the naïve midgut
Source: BMC Genomics. 2015 Oct 28;16:871. doi: 10.1186/s12864-015-1981-7 (PMC4625525; doi:10.1186/s12864-015-1981-7)
Supplement: Additional file 6: — Transcriptome annotations for the naïve I. ricinus midgut. A description of the annotated sequence, e-value, mean similarity, GO IDs, enzyme codes and InterProScan results are listed for each annotated transcript. (XLSX 3707 kb) [file 12864_2015_1981_MOESM6_ESM.xlsx]

## Sheet: transcriptome annotations
Seq. Name	Seq. Description	Seq. Length	min. eValue	mean Similarity	#GOs	GO Ids	Enzyme Codes	InterProScan
contig_1	nadh-ubiquinone oxidoreductase	729	4.54536e-46	1	0	-		no GO terms
contig_10	ribosomal protein l34	781	8.2093e-68	1	0	-		no IPS match
contig_100	tick transposon	216	0.53578	0.47	0	-		no IPS match
contig_1000	---NA---	966			0	-		no GO terms
contig_10000	zinc finger protein 782-like	395	5.56395	0.68	0	-		no GO terms
contig_10001	zinc ion binding protein	313	2.91847e-25	0.73	0	-		no IPS match
contig_10002	mediator of rna polymerase ii transcription partial	622	5.40228e-110	1	5	C:GO:0005654; C:GO:0043234; F:GO:0000988; P:GO:0034641; P:GO:0009058		C:GO:0016592; F:GO:0001104; P:GO:0006357
contig_10003	pseudouridylate synthase, putative	1260	0	0.86	4	F:GO:0003723; P:GO:0034641; F:GO:0016853; P:GO:0006399	EC:5.4.99.12	no GO terms
contig_10004	kda protein	373	5.47019e-18	1	0	-		no GO terms
contig_10005	putative galactosyltransferase	235	1.1874e-36	0.92	0	-		no GO terms
contig_10006	putative galactosyltransferase	282	4.25844e-56	0.95	0	-		no IPS match
contig_10007	kynurenine aminotransferase glutamine transaminase k	211	8.89931e-38	1	2	F:GO:0003674; F:GO:0043167		F:GO:0003824; F:GO:0030170
contig_10008	period, partial	279	2.36592	0.43	0	-		no GO terms
contig_10009	ubiquitin carboxyl-terminal hydrolase partial	389	1.69667	0.45	0	-		no IPS match
contig_1001	tetrahydrofolate partial	268	2.63544	0.6	0	-		no IPS match
contig_10010	hypothetical protein IscW_ISCW010983	402	3.23962e-30	0.68	0	-		no IPS match
contig_10011	ribosomal protein l1	339	4.2967e-28	1	0	-		no GO terms
contig_10012	translation initiation factor 2c eif-2c	585	4.87067e-101	1	0	-		no IPS match
contig_10013	hypothetical protein IscW_ISCW012284	221	5.15618e-06	0.88	0	-		no GO terms
contig_10014	hypothetical protein IscW_ISCW013171	1083	2.12737e-86	0.78	1	C:GO:0005575		C:GO:0019013
contig_10015	myosin class v heavy partial	1080	1.11716e-49	1	0	-		no IPS match
contig_10016	---NA---	296			0	-		no IPS match
contig_10017	---NA---	596			0	-		no IPS match
contig_10018	---NA---	852			0	-		no IPS match
contig_10019	tumor necrosis factor receptor	494	2.6598e-106	1	4	F:GO:0003674; P:GO:0007165; P:GO:0006950; P:GO:0006464		F:GO:0005515; P:GO:0046330; P:GO:0007250; P:GO:0007165
contig_1002	conserved hypothetical protein	740	1.64839	0.38	7	F:GO:0046872; P:GO:0006355; F:GO:0003676; F:GO:0043565; F:GO:0008270; F:GO:0003700; F:GO:0003677		no IPS match
contig_10020	5 -nucleotidase domain-containing	217	2.88126	0.47	0	-		no IPS match
contig_10021	putative titin, partial	757	4.5039e-07	0.8	0	-		no IPS match
contig_10022	---NA---	250			0	-		no IPS match
contig_10023	hypothetical protein, partial	818	4.40213e-105	0.96	0	-		no GO terms
contig_10024	cell cycle-associated	554	4.94618e-138	1	0	-		no GO terms
contig_10025	tick transposon	305	0.276824	0.5	0	-		no IPS match
contig_10026	tick transposon	768	8.86159e-86	0.73	4	F:GO:0016779; F:GO:0003723; P:GO:0009058; P:GO:0006259		F:GO:0003964; F:GO:0003723; P:GO:0006278
contig_10027	Hypothetical protein	681	7.89935e-97	1	2	C:GO:0005737; P:GO:0009056		C:GO:0005737; P:GO:0006914
contig_10028	conserved hypothetical protein	799	2.7134e-85	1	2	P:GO:0008150; F:GO:0016491	-	no GO terms
contig_10029	secretory vesicle-associated protein ica69	383	6.41634e-57	1	0	-		no GO terms
contig_1003	iq motif and sec7 domain-containing	2783	9.18227	0.4	3	P:GO:0032012; F:GO:0005543; F:GO:0005086		no GO terms
contig_10030	laminin subunit alpha-1-like	967	2.22812e-85	0.73	0	-		no GO terms
contig_10031	---NA---	285			0	-		no IPS match
contig_10032	putative unknown product	210	2.71282	0.42	0	-		no IPS match
contig_10033	---NA---	777			0	-		no IPS match
contig_10034	pde6_drovi ame: full=cgmp-specific 3 -cyclic phosphodiesterase flags: precursor	210	3.73085	0.5	10	F:GO:0004114; C:GO:0016020; P:GO:0046068; F:GO:0016787; F:GO:0047555; P:GO:0007165; F:GO:0003824; F:GO:0008081; F:GO:0046872; C:GO:0005886		no IPS match
contig_10035	ribose-phosphate partial	337	1.01814e-60	0.95	8	F:GO:0043167; F:GO:0003674; P:GO:0034641; P:GO:0009058; P:GO:0044281; P:GO:0005975; P:GO:0009056; P:GO:0051186		F:GO:0000287; P:GO:0044249; F:GO:0004749; P:GO:0009156
contig_10036	secreted protein precursor	559	5.19261e-50	0.98	0	-		no GO terms
contig_10037	a-agglutinin anchorage	359	1.01109e-38	0.92	0	-		no IPS match
contig_10038	carbonic anhydrase 6-like	491	0.860873	0.47	0	-		no GO terms
contig_10039	monocarboxylate transporter partial	268	3.28134e-44	1	0	-		no GO terms
contig_1004	elongation factor-1 partial	909	2.35517e-89	0.93	0	-		no GO terms
contig_10040	p53 inducible partial	676	2.34796e-126	1	0	-		no GO terms
contig_10041	b-cell cll lymphoma 7 protein family member a	929	2.25434e-126	1	0	-		no GO terms
contig_10042	u2-associated snrnp a protein	366	7.68681e-64	0.99	0	-		no GO terms
contig_10043	deoxyribonuclease partial	259	2.48715	0.46	0	-		no GO terms
contig_10044	serine threonine protein kinase	764	1.90413	0.45	0	-		no IPS match
contig_10045	alternative splicing factor asf	453	5.79646e-44	1	1	F:GO:0003674	-	F:GO:0003676; F:GO:0000166
contig_10046	wd repeat-containing protein 13	416	3.08481e-34	0.98	0	-		no IPS match
contig_10047	xpacxe2 protein, putative	851	0.00900965	0.95	4	F:GO:0003684; F:GO:0000166; P:GO:0006289; C:GO:0005634		no IPS match
contig_10048	---NA---	387			0	-		no GO terms
contig_10049	tick partial	234	2.21521e-22	0.95	0	-		no GO terms
contig_1005	hypothetical protein IscW_ISCW000917	317	2.30926e-30	0.65	0	-		no IPS match
contig_10050	Hypothetical protein	590	9.64329e-23	0.88	0	-		no GO terms
contig_10051	lim domain kinase partial	419	2.15477e-75	0.93	1	F:GO:0003674		F:GO:0005515
contig_10052	---NA---	1611			0	-		no IPS match
contig_10053	hypothetical protein IscW_ISCW014269	339	0.00409742	0.53	0	-		no IPS match
contig_10054	GA14024	322	3.36724	0.55	1	P:GO:0006364		no IPS match
contig_10055	putative unknown product, partial	394	8.60907e-08	0.67	0	-		no GO terms
contig_10056	cytochrome partial	328	0.0747134	0.93	0	-		no IPS match
contig_10057	tensin	979	0.901353	0.42	0	-		no IPS match
contig_10058	pogo ele1 orf1 -h 1e-40 -j partial	809	0.025296	0.57	0	-		no IPS match
contig_10059	GD20539	296	4.18344e-14	0.68	1	F:GO:0043167		F:GO:0005509
contig_1006	PREDICTED: uncharacterized protein LOC724249	302	1.53685	0.72	0	-		no IPS match
contig_10060	cdgsh iron sulfur domain-containing protein 3	327	6.59438e-29	1	0	-		no IPS match
contig_10061	cdgsh iron sulfur domain-containing protein 3	313	1.30001e-28	1	0	-		no IPS match
contig_10062	coatomer beta	205	9.08542e-40	1	6	P:GO:0016192; P:GO:0006810; C:GO:0005794; C:GO:0043234; C:GO:0016023; F:GO:0005198	-	P:GO:0006886; C:GO:0005737
contig_10063	conserved hypothetical protein	474	2.89559e-16	0.62	1	F:GO:0003676		no IPS match
contig_10064	hypothetical protein TcasGA2_TC002730	365	0.0454546	0.54	0	-		no IPS match
contig_10065	hypothetical protein IscW_ISCW011419	397	7.44781e-15	0.8	0	-		no IPS match
contig_10066	zinc ion binding partial	203	2.6612e-37	0.98	0	-		no IPS match
contig_10067	putative unknown product	820	2.44388e-63	0.98	0	-		no IPS match
contig_10068	alternative splicing factor asf	423	0.00557034	1	2	F:GO:0003676; F:GO:0000166		no IPS match
contig_10069	autophagy-related protein 2-like protein b	381	1.45854	0.41	1	P:GO:0006914		no IPS match
contig_1007	disks large homolog 5-like	431	3.65333	0.55	0	-		no IPS match
contig_10070	AAEL003155-PA	688	3.39791	0.52	6	C:GO:0030286; F:GO:0016887; F:GO:0005524; F:GO:0003777; P:GO:0007018; P:GO:0006200		no IPS match
contig_10071	tick transposon	1011	5.05548e-16	0.79	0	-		no GO terms
contig_10072	organic cation transporter	714	1.2291	0.49	0	-		no GO terms
contig_10073	fkbp-type peptidyl-prolyl cis-trans partial	878	5.69714e-75	1	0	-		no IPS match
contig_10074	integrin alpha- partial	710	0.456146	0.47	0	-		no IPS match
contig_10075	hypothetical protein G5I_01433	666	3.57154	0.44	0	-		no GO terms
contig_10076	---NA---	670			0	-		no IPS match
contig_10077	conserved plasma membrane protein	258	3.88151e-37	1	0	-		no IPS match
contig_10078	integral to partial	941	1.00929e-113	0.75	0	-		no IPS match
contig_10079	---NA---	2243			0	-		no IPS match
contig_1008	conserved hypothetical protein	1012	1.16037e-76	1	7	P:GO:0034641; P:GO:0009058; P:GO:0044281; P:GO:0051186; F:GO:0016301; F:GO:0043167; P:GO:0006520	EC:2.7.1.24	F:GO:0005524; F:GO:0004140; P:GO:0015937
contig_10080	secreted protein precursor	255	9.357e-30	1	0	-		no IPS match
contig_10081	histone acetyltransferase myst partial	763	1.39819e-133	1	4	C:GO:0005634; P:GO:0034641; P:GO:0009058; F:GO:0016746		C:GO:0005634; P:GO:0006355; F:GO:0016747
contig_10082	hypothetical protein DAPPUDRAFT_101485	295	4.83808	0.42	0	-		no IPS match
contig_10083	extracellular matrix glycoprotein laminin subunit partial	937	0	1	7	P:GO:0009790; P:GO:0048870; P:GO:0007155; F:GO:0003674; C:GO:0043234; C:GO:0005578; P:GO:0007165		P:GO:0045995; P:GO:0030334; P:GO:0030155; F:GO:0005102; C:GO:0005606
contig_10084	hypothetical protein	302	5.16383	0.65	0	-		no IPS match
contig_10085	hypothetical protein, partial	273	3.59038e-55	0.98	2	F:GO:0003674; P:GO:0008150		F:GO:0003824; P:GO:0008152
contig_10086	hypothetical protein, partial	225	1.17676e-44	1	0	-		no IPS match
contig_10087	hypothetical protein IscW_ISCW006498	836	3.1751e-94	0.94	0	-		no GO terms
contig_10088	---NA---	470			0	-		no IPS match
contig_10089	asparaginyl-trna synthetase	414	1.38457e-62	1	6	F:GO:0043167; P:GO:0006399; P:GO:0006520; P:GO:0006412; C:GO:0005737; F:GO:0016874		F:GO:0004812; F:GO:0000166; P:GO:0006418; F:GO:0005524; P:GO:0006422; C:GO:0005737; F:GO:0004815
contig_1009	conserved hypothetical protein	365	0.41595	0.6	0	-		no IPS match
contig_10090	isocitrate dehydrogenase gamma subunit	1197	0	1	0	-		no GO terms
contig_10091	retinitis pigmentosa gtpase regulator partial	403	0.0433896	0.74	0	-		no IPS match
contig_10092	---NA---	443			0	-		no IPS match
contig_10093	eukaryotic translation initiation factor 4e binding	355	1.08259e-42	1	4	P:GO:0006412; F:GO:0008135; F:GO:0003674; C:GO:0005840	-	P:GO:0045947; F:GO:0008190
contig_10094	hypothetical protein IscW_ISCW013062	630	4.48975e-34	0.7	0	-		no IPS match
contig_10095	---NA---	240			0	-		no IPS match
contig_10096	reverse partial	915	6.05172e-20	0.64	3	F:GO:0003723; P:GO:0006278; F:GO:0003964		no GO terms
contig_10097	beta 13-galactosyltransferase-like partial	249	2.86936e-34	1	2	C:GO:0005575; F:GO:0016757		C:GO:0016020; F:GO:0016757
contig_10098	selenoprotein partial	1264	0	0.98	0	-		no GO terms
contig_10099	hypothetical protein IscW_ISCW002710	2283	1.16837e-48	0.91	0	-		no IPS match
contig_101	putative unknown product, partial	361	0.0826482	1	0	-		no IPS match
contig_1010	vacuolar h+-atpase v1 sector subunit g	3032	4.56661e-57	1	4	C:GO:0043234; C:GO:0005773; P:GO:0006810; F:GO:0022857		C:GO:0016471; P:GO:0015992; F:GO:0016820
contig_10100	conserved hypothetical protein	437	4.47227e-42	0.95	2	P:GO:0006810; C:GO:0005575	-	P:GO:0006810; C:GO:0016021
contig_10101	conserved hypothetical protein	239	2.04946e-07	0.75	2	C:GO:0005575; P:GO:0006810		C:GO:0016021; P:GO:0006810
contig_10102	glycine rich secreted cement	383	1.22235e-72	0.98	3	F:GO:0003674; C:GO:0043234; F:GO:0005198	-	C:GO:0005581; F:GO:0005201
contig_10103	PREDICTED: uncharacterized protein LOC100906441	2319	0.339461	0.43	0	-		no IPS match
contig_10104	nad+ adp-ribosyltransferase parp required for poly-adp ribosylation of nuclear	1091	0	0.95	4	P:GO:0006464; P:GO:0009058; P:GO:0005975; F:GO:0016757		P:GO:0006471; F:GO:0003950
contig_10105	hypothetical protein IscW_ISCW010482	220	4.61262e-13	0.78	0	-		no IPS match
contig_10106	conserved hypothetical protein	350	0.0741091	0.89	0	-		no IPS match
contig_10107	secreted protein	408	1.76223e-39	1	0	-		no GO terms
contig_10108	aquaporin major intrinsic protein partial	205	8.14471e-26	0.95	0	-		no GO terms
contig_10109	tropomodulin	568	1.50709	0.45	0	-		no IPS match
contig_1011	cell adhesion molecule	1337	0	0.98	1	F:GO:0003674		F:GO:0005515
contig_10110	---NA---	370			0	-		no GO terms
contig_10111	chitinase 7	291	1.11593	0.48	0	-		no IPS match
contig_10112	putative ankyrin, partial	2194	0	0.99	0	-		no IPS match
contig_10113	---NA---	627			0	-		no IPS match
contig_10114	hypothetical protein IscW_ISCW010887	611	1.73844e-25	0.81	0	-		no IPS match
contig_10115	hat family dimerization domain protein	228	1.05695e-05	0.57	0	-		no IPS match
contig_10116	putrescine aminotransferase-like	411	0.0925266	0.55	0	-		no IPS match
contig_10117	PREDICTED: uncharacterized protein LOC100903324	589	0.0107125	0.65	0	-		no IPS match
contig_10118	Hypothetical protein	385	2.60035e-43	0.95	0	-		no IPS match
contig_10119	transmembrane channel-like protein 7	693	8.96432e-49	0.95	0	-		no GO terms
contig_1012	mitogen-activated partial	600	3.44498e-76	1	1	F:GO:0003674		F:GO:0005515
contig_10120	protein zwilch homolog	243	2.75748	0.61	0	-		no IPS match
contig_10121	ubiquitin carboxyl-terminal hydrolase faf-x	221	5.05296e-29	0.9	4	P:GO:0009056; F:GO:0008233; F:GO:0003674; P:GO:0006464	EC:3.1.2.15; EC:3.4	no GO terms
contig_10122	---NA---	222			0	-		no IPS match
contig_10123	ATPase	216	7.25686	0.65	0	-		no IPS match
contig_10124	putative unknown product, partial	230	3.54703e-37	1	0	-		no IPS match
contig_10125	hypothetical protein IscW_ISCW004976	399	6.9332e-09	0.76	0	-		no IPS match
contig_10126	---NA---	240			0	-		no IPS match
contig_10127	polypeptide n-acetylgalactosaminyltransferase 35a-like	356	2.06231	0.54	0	-		no IPS match
contig_10128	---NA---	395			0	-		no GO terms
contig_10129	aaa+-type partial	307	3.32384e-64	1	1	F:GO:0043167		F:GO:0005524
contig_1013	1-acyl-glycerol-3-phosphate acyltransferase, putative	2652	9.16758e-22	0.87	3	F:GO:0016746; P:GO:0009058; P:GO:0006629	EC:2.3.1.51	no GO terms
contig_10130	growth arrest and dna-damage-inducible protein-interacting protein 1	538	1.36074e-12	0.88	0	-		no IPS match
contig_10131	---NA---	299			0	-		no IPS match
contig_10132	GA15324	210	1.22484	0.62	3	F:GO:0003723; P:GO:0016070; F:GO:0003677		no IPS match
contig_10133	hypothetical protein SINV_05721	714	0.902798	0.49	0	-		no GO terms
contig_10134	hypothetical protein	438	2.82399e-105	1	1	F:GO:0003674		F:GO:0005515
contig_10135	ets2, putative	1375	1.15122e-20	0.95	7	F:GO:0001071; F:GO:0003677; C:GO:0005634; P:GO:0034641; P:GO:0009058; C:GO:0043234; C:GO:0005622	-	no GO terms
contig_10136	hypothetical protein IscW_ISCW018712	484	6.78469e-15	0.81	0	-		no GO terms
contig_10137	GA17918	239	6.00181	0.65	0	-		no GO terms
contig_10138	---NA---	1243			0	-		no IPS match
contig_10139	tgf beta receptor associated protein -	934	1.26741e-177	1	2	F:GO:0030234; F:GO:0003674	-	F:GO:0005515; F:GO:0005083
contig_1014	---NA---	625			0	-		no IPS match
contig_10140	protein kinase	750	1.23803e-170	1	5	P:GO:0007165; F:GO:0016301; P:GO:0006464; F:GO:0043167; P:GO:0006520	EC:2.7.11.13	F:GO:0004672; F:GO:0005524; P:GO:0006468; F:GO:0004674; F:GO:0016772
contig_10141	rte ele1 orf1 -h 1e-60 -j partial	395	1.85036e-12	0.65	0	-		no IPS match
contig_10142	matrix metalloproteinase 1 isoform partial	221	0.724711	0.63	0	-		no GO terms
contig_10143	Hypothetical protein	233	1.90254e-20	0.97	0	-		no GO terms
contig_10144	---NA---	205			0	-		no IPS match
contig_10145	putative methyltransferase	250	1.05409e-33	1	2	F:GO:0008168; P:GO:0006520		F:GO:0017174
contig_10146	---NA---	467			0	-		no IPS match
contig_10147	extracellular matrix	379	1.12807e-31	1	0	-		no GO terms
contig_10148	protein kinase inhibitor	725	1.02851e-76	1	2	F:GO:0008168; P:GO:0006464		F:GO:0008168; P:GO:0006479
contig_10149	---NA---	866			0	-		no IPS match
contig_1015	dnzdhhc new1 zinc finger protein 11	508	4.29208e-77	1	1	F:GO:0043167		F:GO:0008270
contig_10150	---NA---	578			0	-		no GO terms
contig_10151	hypothetical protein IscW_ISCW006537	360	0.00862676	0.94	0	-		no GO terms
contig_10152	glucose dehydrogenase	210	0.279028	0.54	5	P:GO:0055114; F:GO:0008812; P:GO:0006066; F:GO:0016614; F:GO:0050660		no IPS match
contig_10153	---NA---	442			0	-		no IPS match
contig_10154	putative axotactin	1558	0	1	1	F:GO:0003674		F:GO:0005515
contig_10155	Hypothetical protein, partial	2014	2.51992e-135	0.76	0	-		no IPS match
contig_10156	hypothetical protein, partial	358	5.71181e-73	1	3	P:GO:0008150; F:GO:0043167; F:GO:0016491		P:GO:0055114; F:GO:0046872; F:GO:0016702
contig_10157	PREDICTED: filamin-A-like	254	0.715728	0.5	0	-		no IPS match
contig_10158	jockey ele1 orf2 -h 1e-120 -j 4	348	1.77434e-12	0.7	0	-		no IPS match
contig_10159	jockey ele1 orf2 -h 1e-120 -j 4	213	1.18549e-08	0.7	0	-		no IPS match
contig_1016	sentrin sumo-specific	261	1.89258e-57	0.98	2	F:GO:0008233; P:GO:0008150	EC:3.4	P:GO:0006508; F:GO:0008234
contig_10160	group i salivary lipocalin	1448	4.62772	0.52	0	-		no IPS match
contig_10161	Copine-8, putative	268	3.06252	0.55	0	-		no GO terms
contig_10162	---NA---	363			0	-		no IPS match
contig_10163	---NA---	368			0	-		no IPS match
contig_10164	GD13686	475	7.99533	0.56	0	-		no GO terms
contig_10165	enoyl-coa hydratase isomerase	802	6.96241e-173	1	2	P:GO:0008150; F:GO:0003674		P:GO:0008152; F:GO:0003824
contig_10166	40s ribosomal protein s7	410	1.09252e-06	1	0	-		no IPS match
contig_10167	cholesterol transport protein	323	1.37769e-71	1	0	-		no GO terms
contig_10168	putative unknown product	1009	2.2774e-72	1	0	-		no IPS match
contig_10169	guanine nucleotide exchange partial	774	3.50056e-148	1	4	F:GO:0003674; P:GO:0007165; P:GO:0034655; P:GO:0044281		F:GO:0005089; P:GO:0035023
contig_1017	hypothetical protein	1830	1.82651e-86	1	0	-		no GO terms
contig_10170	AAEL000725-PA	320	9.66567	0.55	1	F:GO:0008270		no GO terms
contig_10171	---NA---	479			0	-		no IPS match
contig_10172	calcium activated chlorine	392	1.81116e-15	0.58	0	-		no IPS match
contig_10173	alanyl-tRNA synthetase, putative	1615	0	0.99	7	F:GO:0003674; F:GO:0016874; P:GO:0006399; P:GO:0006520; P:GO:0006412; F:GO:0043167; C:GO:0005737	EC:6.1.1.7	F:GO:0005524; F:GO:0016876; P:GO:0043039; F:GO:0000166; P:GO:0006419; F:GO:0004813; F:GO:0003676; C:GO:0005737
contig_10174	hypothetical protein DAPPUDRAFT_246637	363	0.386284	0.57	0	-		no GO terms
contig_10175	Hypothetical protein	801	8.22714e-14	0.88	0	-		no IPS match
contig_10176	translation elongation factor 2 ribosome bioproteinsis protein partial	583	2.59482e-48	0.84	0	-		no GO terms
contig_10177	mrna splicing factor atp-dependent rna partial	1095	6.1783e-30	0.75	0	-		no GO terms
contig_10178	40s ribosomal protein s6	420	8.41556e-23	0.82	4	C:GO:0005840; F:GO:0003735; P:GO:0006412; P:GO:0042254	-	F:GO:0003735; P:GO:0006412; C:GO:0005840; C:GO:0005622
contig_10179	hypothetical protein, partial	425	4.36673e-07	0.92	0	-		no IPS match
contig_1018	---NA---	213			0	-		no IPS match
contig_10180	conserved hypothetical protein	267	2.36663e-20	0.6	0	-		no GO terms
contig_10181	hypothetical protein IscW_ISCW002813	290	1.4217	0.93	0	-		no IPS match
contig_10182	ubiquitin carboxyl-terminal partial	308	2.80992e-26	0.84	0	-		no IPS match
contig_10183	hypothetical protein	998	2.64673e-25	0.96	0	-		no IPS match
contig_10184	mrna cleavage and polyadenylation factor ii complex subunit pta1	533	2.17329e-53	0.85	0	-		no GO terms
contig_10185	g protein	443	1.41609e-93	1	4	F:GO:0003674; P:GO:0007165; F:GO:0004871; F:GO:0003924		F:GO:0031683; P:GO:0007186; F:GO:0004871; F:GO:0003924; F:GO:0019001
contig_10186	putative collagen, partial	217	3.2556	0.56	0	-		no IPS match
contig_10187	---NA---	278			0	-		no IPS match
contig_10188	amino acid transporter	326	1.02857e-65	0.97	0	-		no GO terms
contig_10189	dna-directed rna polymer	425	0.15366	0.86	0	-		no IPS match
contig_1019	Putative protein of unknown function, partial	238	2.80811e-27	1	0	-		no GO terms
contig_10190	GA28121	388	0.973142	0.6	7	F:GO:0004970; F:GO:0005234; F:GO:0004872; C:GO:0016020; P:GO:0006811; F:GO:0005216; P:GO:0035235		no IPS match
contig_10191	---NA---	791			0	-		no IPS match
contig_10192	hypothetical protein IscW_ISCW002754	380	0.000537431	0.71	0	-		no IPS match
contig_10193	hypothetical protein IscW_ISCW012519	532	1.12496e-58	0.97	3	F:GO:0016301; F:GO:0043167; P:GO:0008150	-	no IPS match
contig_10194	titin isoform n2- partial	207	1.25422e-33	0.98	0	-		no GO terms
contig_10195	PREDICTED: uncharacterized protein LOC726534 isoform X2	417	0.626602	0.51	0	-		no IPS match
contig_10196	conserved plasma membrane partial	706	3.92149e-141	0.99	0	-		no GO terms
contig_10197	conserved hypothetical protein	1038	1.63346e-104	0.96	3	C:GO:0005575; P:GO:0007165; F:GO:0004871	-	P:GO:0007186; C:GO:0016021; F:GO:0004930; P:GO:0007166; C:GO:0016020; F:GO:0004888
contig_10198	hepatitis b virus x-interacting	203	2.23167e-05	1	0	-		no IPS match
contig_10199	putative unknown product, partial	247	3.26586e-11	0.96	0	-		no IPS match
contig_102	fibrinogen, putative	2420	0	0.99	0	-		no GO terms
contig_1020	Putative protein of unknown function, partial	239	6.26869e-28	1	0	-		no GO terms
contig_10200	lysine-specific demethylase partial	588	2.27014e-112	0.99	3	F:GO:0016491; P:GO:0008150; C:GO:0005634		F:GO:0016706; P:GO:0055114; C:GO:0005634
contig_10201	hypothetical protein	863	6.83037e-107	0.99	0	-		no GO terms
contig_10202	starch branching enzyme ii	303	0.31486	0.57	0	-		no IPS match
contig_10203	---NA---	690			0	-		no IPS match
contig_10204	eif2-interacting protein	237	1.34624e-46	1	6	P:GO:0034655; P:GO:0044281; F:GO:0043167; F:GO:0016887; F:GO:0022857; P:GO:0006810	EC:3.6.3.30	no IPS match
contig_10205	asparaginyl-trna synthetase	1242	0	1	6	F:GO:0043167; F:GO:0016874; C:GO:0005737; P:GO:0006399; P:GO:0006520; P:GO:0006412		P:GO:0006418; F:GO:0004812; F:GO:0005524; F:GO:0000166; F:GO:0004815; C:GO:0005737; P:GO:0006422
contig_10206	---NA---	377			0	-		no IPS match
contig_10207	hypothetical protein DAPPUDRAFT_237472	254	2.64735	0.54	0	-		no IPS match
contig_10208	Hypothetical protein	1944	0.000621921	0.64	0	-		no IPS match
contig_10209	3 beta-hydroxy-delta 5-c27-steroid partial	547	1.55398e-61	1	0	-		no IPS match
contig_1021	vacuolar h+-atpase v0 sector subunit partial	1391	0	0.98	3	C:GO:0043234; P:GO:0055085; F:GO:0022857		C:GO:0033179; P:GO:0015991; F:GO:0015078
contig_10210	---NA---	627			0	-		no IPS match
contig_10211	putative unknown product	242	1.92214e-43	0.91	0	-		no IPS match
contig_10212	cytidylate kinase	349	0.370547	0.57	0	-		no IPS match
contig_10213	40s ribosomal protein	487	1.351e-06	1	3	F:GO:0003735; P:GO:0006412; C:GO:0005840		no GO terms
contig_10214	hypothetical protein	449	0.000341647	0.65	1	F:GO:0003676		no GO terms
contig_10215	atrazine chlorohydrolase guanine deaminase	586	7.63935e-40	0.92	2	F:GO:0016810; P:GO:0008150		F:GO:0016810; F:GO:0016787
contig_10216	exon-exon junction complex	383	4.13838e-61	0.98	0	-		no GO terms
contig_10217	hypothetical protein G5I_09202	1036	1.60065	0.56	0	-		no GO terms
contig_10218	hypothetical protein IscW_ISCW004487	436	1.00889e-50	1	0	-		no IPS match
contig_10219	a kinase anchor protein	1181	9.94729e-167	0.99	1	F:GO:0003674		F:GO:0016788; F:GO:0003676
contig_1022	cytochrome oxid	435	1.01209e-54	1	0	-		no IPS match
contig_10220	calcium calmodulin-dependent protein kinase type ii alpha partial	950	1.6714e-42	1	0	-		no IPS match
contig_10221	transcription coactivator	590	9.30718e-50	1	0	-		no IPS match
contig_10222	amino acid transporter	386	1.90775e-64	1	0	-		no IPS match
contig_10223	putative unknown product, partial	608	2.94587e-31	0.8	0	-		no GO terms
contig_10224	protein kinase pkn prk1 effector	402	2.47376e-53	0.97	0	-		no IPS match
contig_10225	hypothetical protein IscW_ISCW023584	249	2.8666e-42	1	5	C:GO:0043234; C:GO:0005737; F:GO:0008135; C:GO:0005840; P:GO:0006412	-	no IPS match
contig_10226	hypothetical protein IscW_ISCW023584	238	1.08472e-39	1	5	C:GO:0043234; C:GO:0005737; F:GO:0008135; C:GO:0005840; P:GO:0006412	-	C:GO:0005852; C:GO:0005737; F:GO:0003743
contig_10227	---NA---	585			0	-		no IPS match
contig_10228	conserved hypothetical protein	304	4.41549	0.52	5	F:GO:0008324; C:GO:0016021; F:GO:0000166; P:GO:0055085; P:GO:0006812		no GO terms
contig_10229	nuclear porin	249	2.26173e-33	1	2	C:GO:0043234; C:GO:0005635		C:GO:0005643
contig_1023	transducin-like enhancer of split partial	363	7.10318e-11	1	0	-		no GO terms
contig_10230	conserved hypothetical protein	690	5.15715	0.57	3	F:GO:0004518; P:GO:0034655; P:GO:0006259		F:GO:0045145
contig_10231	hypothetical protein X777_15998	299	1.71276	0.46	0	-		no IPS match
contig_10232	---NA---	416			0	-		no IPS match
contig_10233	---NA---	562			0	-		no IPS match
contig_10234	radixin partial	419	6.55772e-46	1	4	C:GO:0005737; C:GO:0005575; P:GO:0008283; F:GO:0008092		C:GO:0005737; C:GO:0019898; F:GO:0008092; P:GO:0008285; F:GO:0003779
contig_10235	---NA---	1258			0	-		no IPS match
contig_10236	---NA---	330			0	-		no IPS match
contig_10237	thyroid hormone receptor interactor 12	287	4.49451e-18	0.79	2	F:GO:0003674; P:GO:0006464	EC:6.3.2.19	no GO terms
contig_10238	alkyl hydroperoxide thiol specific	874	1.21842e-108	0.93	3	P:GO:0008150; F:GO:0016491; P:GO:0006950	EC:1.11.1.7; EC:1.11.1.15	no IPS match
contig_10239	putative unknown product	321	0.279144	0.62	0	-		no GO terms
contig_1024	suppressor of g2 allele of skp1	597	2.83735e-142	1	1	F:GO:0003674		F:GO:0005515
contig_10240	---NA---	298			0	-		no IPS match
contig_10241	heat shock protein hsp 90-alpha isoform 1	324	6.69903e-06	1	0	-		no IPS match
contig_10242	conserved hypothetical protein	943	5.17541e-150	1	3	F:GO:0016301; P:GO:0006464; F:GO:0043167	-	P:GO:0006468; F:GO:0004672; F:GO:0005524; F:GO:0016772
contig_10243	phosphatidylinositol 3-kinase regulatory subunit alpha	350	2.50651e-13	0.8	7	F:GO:0043167; P:GO:0007165; F:GO:0016301; C:GO:0005829; C:GO:0043234; P:GO:0006629; F:GO:0030234	-	no IPS match
contig_10244	sodium-coupled monocarboxylate transporter partial	250	3.13119e-45	0.95	0	-		no GO terms
contig_10245	atp binding protein	505	4.03352e-10	0.76	0	-		no IPS match
contig_10246	---NA---	295			0	-		no IPS match
contig_10247	---NA---	377			0	-		no IPS match
contig_10248	Hypothetical protein, partial	1478	0	0.97	2	F:GO:0003674; F:GO:0043167		F:GO:0003676; F:GO:0046872
contig_10249	threonyl-trna partial	201	1.98586e-39	1	0	-		no GO terms
contig_1025	mitochondrial f1f0-atp synthase subunit c atp9 proteolipid	1115	7.75193e-35	0.98	7	C:GO:0043234; C:GO:0005622; F:GO:0022857; P:GO:0055085; P:GO:0009058; P:GO:0034641; P:GO:0044281		C:GO:0045263; F:GO:0015078; P:GO:0015986
contig_10250	threonyl-tRNA synthetase, putative	350	4.75686e-71	0.99	6	C:GO:0005737; F:GO:0016874; F:GO:0043167; P:GO:0006399; P:GO:0006520; P:GO:0006412	EC:6.1.1.3	F:GO:0005524; P:GO:0006435; C:GO:0005737; F:GO:0004829
contig_10251	ras-responsive element binding	1076	1.13822e-17	0.76	1	F:GO:0003674	-	no IPS match
contig_10252	unc- partial	238	3.84743e-46	1	3	P:GO:0006464; F:GO:0016301; F:GO:0043167		P:GO:0006468; F:GO:0004672; F:GO:0005524; F:GO:0016772
contig_10253	unc- partial	249	3.36033e-48	1	0	-		no GO terms
contig_10254	mitochondrial inner membrane protein partial	484	7.37924e-23	0.8	0	-		no IPS match
contig_10255	gastrula zinc finger protein partial	240	1.02082	0.43	0	-		no GO terms
contig_10256	hypothetical protein, partial	610	7.03888e-94	0.89	0	-		no IPS match
contig_10257	hypothetical secreted protein	452	7.32805	0.6	0	-		no GO terms
contig_10258	aspartate mitochondrial	205	6.49556	0.66	8	P:GO:0009058; P:GO:0006520; F:GO:0016740; F:GO:0004069; F:GO:0003824; F:GO:0080130; F:GO:0030170; F:GO:0008483		no IPS match
contig_10259	GD20491	270	5.04331	0.61	0	-		no GO terms
contig_1026	glutathione s-transferase kappa 1	846	1.08217e-167	1	1	F:GO:0016491		F:GO:0015035
contig_10260	tnf receptor-associated factor partial	223	0.00663086	0.58	0	-		no IPS match
contig_10261	succinate dehydrogenase flavoprotein subunit	303	6.4584e-50	1	2	F:GO:0016491; P:GO:0008150		F:GO:0016491; P:GO:0055114
contig_10262	succinate dehydrogenase flavoprotein subunit	303	6.4584e-50	1	2	P:GO:0008150; F:GO:0016491		P:GO:0055114; F:GO:0016491
contig_10263	outcast ele5 orf1 -h 1e-40 -j 4	572	1.20368e-18	0.62	0	-		no IPS match
contig_10264	dna-bridging protein baf	244	1.06849e-34	1	0	-		no IPS match
contig_10265	hypothetical protein IscW_ISCW015832	340	5.87901e-07	0.7	0	-		no GO terms
contig_10266	---NA---	874			0	-		no IPS match
contig_10267	AAEL007898-PA	379	3.0658	0.5	2	F:GO:0003779; C:GO:0016021		no IPS match
contig_10268	ribonuclease p mrp protein subunit pop5	665	5.52933e-114	1	5	C:GO:0005634; F:GO:0004518; P:GO:0006399; C:GO:0005622; P:GO:0034641		C:GO:0005634; P:GO:0016070; F:GO:0004526; P:GO:0008033; F:GO:0004540
contig_10269	vitellogenin- partial	297	5.08621e-29	0.72	0	-		no IPS match
contig_1027	isoform a	370	1.79656	0.51	3	F:GO:0003674; P:GO:0008150; C:GO:0005575		no IPS match
contig_10270	regulation of transcription	353	9.46523e-57	0.86	2	F:GO:0003674; F:GO:0043167		F:GO:0003676; F:GO:0046872
contig_10271	coiled-coil domain-containing protein	257	0.000163451	0.82	0	-		no IPS match
contig_10272	e3 ubiquitin-protein ligase march8-like	271	1.99426	0.52	0	-		no IPS match
contig_10273	conserved hypothetical protein	299	1.20005e-30	1	0	-		no IPS match
contig_10274	exocyst complex subunit partial	901	5.21215e-151	0.99	0	-		no IPS match
contig_10275	Hypothetical protein, partial	575	5.88902e-12	0.64	0	-		no IPS match
contig_10276	gamma- partial	265	7.27784e-29	0.86	6	P:GO:0006790; P:GO:0034641; P:GO:0006520; F:GO:0016746; P:GO:0044281; P:GO:0006629		P:GO:0006749; F:GO:0003840
contig_10277	---NA---	521			0	-		no IPS match
contig_10278	---NA---	389			0	-		no IPS match
contig_10279	clathrin adaptor complex small subunit	294	0.000310493	1	0	-		no IPS match
contig_1028	pyridoxal pyridoxine pyridoxamine kinase	756	1.27517	0.94	0	-		no IPS match
contig_10280	ribonuclease h2 non-catalytic subunit	365	8.43696e-32	0.97	0	-		no IPS match
contig_10281	transcription factor hamlet	537	3.48707	0.46	0	-		no GO terms
contig_10282	secreted protein precursor	610	1.43754e-69	0.99	0	-		no GO terms
contig_10283	peritrophic membrane chitin binding protein	285	2.12828e-41	0.85	0	-		no IPS match
contig_10284	coiled-coil partial	574	8.26161e-47	0.9	0	-		no IPS match
contig_10285	chemokine-like factor superfamily 4 protein	1234	1.25233e-45	1	1	C:GO:0005575		C:GO:0016020
contig_10286	monocarboxylate transporter, putative	566	0.0226013	0.53	2	C:GO:0016021; P:GO:0055085		no IPS match
contig_10287	---NA---	259			0	-		no GO terms
contig_10288	hypothetical protein	202	1.05418	0.55	0	-		no IPS match
contig_10289	catalase	307	3.41316	0.52	0	-		no IPS match
contig_1029	---NA---	1672			0	-		no IPS match
contig_10290	progestin and adipoq receptor family member 3-like protein	465	2.55634e-47	1	1	C:GO:0005575		C:GO:0016021
contig_10291	lysine-specific demethylase partial	312	1.63908e-20	1	0	-		no IPS match
contig_10292	signal recognition particle alpha	928	9.16928e-147	0.98	9	C:GO:0005783; C:GO:0043234; P:GO:0034655; P:GO:0044281; F:GO:0003924; P:GO:0006810; F:GO:0043167; F:GO:0003674; C:GO:0005737	-	P:GO:0006886; F:GO:0005047; P:GO:0006184; F:GO:0005525; F:GO:0003924; C:GO:0005785; P:GO:0006810
contig_10293	---NA---	270			0	-		no GO terms
contig_10294	ca2+-binding actin-bundling protein	662	1.52332e-15	1	0	-		no IPS match
contig_10295	pseudouridylate partial	349	4.67777e-51	0.99	3	F:GO:0003723; F:GO:0016853; P:GO:0034641		F:GO:0003723; P:GO:0009451; F:GO:0009982; P:GO:0001522
contig_10296	hypothetical protein	368	8.02596e-15	0.62	0	-		no GO terms
contig_10297	hypothetical protein IscW_ISCW013152	212	3.78695	0.5	0	-		no IPS match
contig_10298	protein phosphatase 1	319	8.97455e-44	1	0	-		no IPS match
contig_10299	tnf receptor-associated factor 4a	346	2.18076e-28	0.98	0	-		no IPS match
contig_103	cullin 2	1105	1.66284e-62	1	4	C:GO:0043234; C:GO:0005622; F:GO:0019899; P:GO:0009056		C:GO:0031461; F:GO:0031625; P:GO:0006511
contig_1030	period, partial	745	1.11021	0.41	0	-		no IPS match
contig_10300	hypothetical protein IscW_ISCW024918	611	1.20885e-13	0.63	0	-		no IPS match
contig_10301	rna polymerase-associated protein partial	283	1.71919e-45	1	1	F:GO:0003674		F:GO:0005515
contig_10302	hypothetical protein IscW_ISCW021292	481	0.000363046	0.7	0	-		no IPS match
contig_10303	---NA---	310			0	-		no GO terms
contig_10304	---NA---	530			0	-		no IPS match
contig_10305	triglyceride lipase-cholesterol esterase	601	8.38711e-42	1	1	P:GO:0006629		P:GO:0006629
contig_10306	sulfotransferase, putative	463	6.7337e-104	0.96	3	F:GO:0003674; P:GO:0006790; P:GO:0006629	EC:2.8.2.2	F:GO:0008146
contig_10307	---NA---	1016			0	-		no IPS match
contig_10308	nuclear protein localization protein 4 homolog isoform x3	532	5.22401	0.44	0	-		no IPS match
contig_10309	GA27523	235	5.88298	0.51	0	-		no IPS match
contig_1031	rl17_ixosc ame: full=60s ribosomal protein l17	561	4.32509e-24	0.83	4	F:GO:0003735; C:GO:0005840; P:GO:0006412; P:GO:0042254	-	C:GO:0005840; F:GO:0003735; P:GO:0006412; C:GO:0015934
contig_10310	ryanodine receptor, putative	1367	0	0.99	1	F:GO:0043167	-	F:GO:0005509
contig_10311	PREDICTED: uncharacterized protein LOC100902127	703	3.61892	0.54	0	-		no GO terms
contig_10312	jumonji arid domain-containing	563	0.0012127	0.95	5	F:GO:0046872; P:GO:0055114; F:GO:0016706; F:GO:0008270; C:GO:0005634		no GO terms
contig_10313	protein af-10-like	337	5.84133	0.42	0	-		no GO terms
contig_10314	dna polymerase iv	225	1.92624e-31	1	7	F:GO:0016779; F:GO:0003677; P:GO:0006950; P:GO:0006259; P:GO:0009058; C:GO:0043234; C:GO:0005622	EC:2.7.7.7	no IPS match
contig_10315	lpxtg-motif cell wall anchor domain partial	1041	1.02598e-12	0.97	0	-		no IPS match
contig_10316	2-phosphodiesterase, putative	325	1.34322e-24	0.97	2	F:GO:0004518; P:GO:0034641	EC:3.1.13.4	no IPS match
contig_10317	---NA---	286			0	-		no IPS match
contig_10318	60s ribosomal protein l17	404	1.54516	0.52	6	F:GO:0003735; P:GO:0006412; C:GO:0015934; C:GO:0030529; C:GO:0005840; C:GO:0005622		no IPS match
contig_10319	cytochrome c oxidase subunit via cox13	272	4.9424e-08	0.82	0	-		no IPS match
contig_1032	---NA---	351			0	-		no IPS match
contig_10320	cofactor required for sp1 transcriptional activation subunit partial	425	1.04742e-82	1	0	-		no GO terms
contig_10321	chaperonin subunit, putative	462	1.05379e-44	1	4	C:GO:0005737; P:GO:0006457; F:GO:0043167; F:GO:0051082	-	no IPS match
contig_10322	tick transposon	490	3.7245e-32	0.72	4	P:GO:0009058; P:GO:0006259; F:GO:0003723; F:GO:0016779		P:GO:0006278; F:GO:0003723; F:GO:0003964
contig_10323	gtp-binding protein	1029	1.1043e-123	0.99	4	F:GO:0003674; F:GO:0003723; C:GO:0005622; F:GO:0043167	EC:3.6.1.15	no IPS match
contig_10324	nadh dehydrogenase subunit 2	386	9.40147e-06	0.95	0	-		no GO terms
contig_10325	---NA---	951			0	-		no IPS match
contig_10326	---NA---	382			0	-		no IPS match
contig_10327	nucleolar pre-ribosomal-associated protein 1	1187	0	0.98	0	-		no GO terms
contig_10328	hypothetical protein SINV_03922	215	0.11542	0.68	2	F:GO:0003676; F:GO:0046983		no IPS match
contig_10329	hypothetical protein YQE_03506, partial	848	7.39019e-130	0.89	4	P:GO:0009058; P:GO:0006259; F:GO:0003677; F:GO:0043167		P:GO:0006260; F:GO:0003677; F:GO:0005524
contig_1033	zinc finger protein 62-like partial	259	0.0313123	0.47	0	-		no IPS match
contig_10330	members of chemokine-like factor super family	225	1.18152e-27	0.98	0	-		no GO terms
contig_10331	membrane protein associated with esophageal cancer in s	446	3.80288e-95	0.99	0	-		no GO terms
contig_10332	cytochrome oxidase subunit 1	385	6.97599e-06	0.9	0	-		no IPS match
contig_10333	Hypothetical protein	1349	3.78439e-34	1	0	-		no GO terms
contig_10334	zinc finger protein	322	3.74017	0.5	6	F:GO:0046872; P:GO:0006355; F:GO:0003676; F:GO:0008270; C:GO:0005634; F:GO:0003677		no IPS match
contig_10335	e3 ubiquitin-protein ligase partial	176	8.21851e-14	1	0	-		no IPS match
contig_10336	e3 ubiquitin-protein ligase partial	226	1.35395e-47	1	2	F:GO:0043167; C:GO:0005622		F:GO:0008270; C:GO:0005622
contig_10337	e3 ubiquitin-protein ligase partial	666	1.25576e-121	1	2	F:GO:0043167; C:GO:0005622		F:GO:0008270; C:GO:0005622
contig_10338	tick partial	309	0.0903557	0.72	2	F:GO:0043167; F:GO:0003674		F:GO:0008270; F:GO:0003676
contig_10339	Hypothetical protein	693	2.39051e-46	0.98	0	-		no IPS match
contig_1034	elongation factor 2-like isoform 1	1380	0	0.98	0	-		no IPS match
contig_10340	---NA---	1117			0	-		no IPS match
contig_10341	sodium-coupled monocarboxylate transporter partial	232	2.5802e-45	1	0	-		no GO terms
contig_10342	monocarboxylate transporter	258	1.75782e-40	0.89	0	-		no IPS match
contig_10343	basic region leucine zipper transcription factor	531	9.46029e-17	1	0	-		no GO terms
contig_10344	protein nlrc3	719	1.85338e-138	0.98	0	-		no GO terms
contig_10345	secreted protein	393	4.57069e-66	0.94	0	-		no IPS match
contig_10346	secreted protein	252	6.50901e-47	0.97	0	-		no IPS match
contig_10347	secreted protein	205	1.78682e-37	0.95	0	-		no IPS match
contig_10348	hypothetical protein IscW_ISCW016129	370	0.0022115	0.54	0	-		no IPS match
contig_10349	Putative galactose-3-o-sulfotransferase	622	1.63939e-47	1	0	-		no IPS match
contig_1035	vacuolar protein-sorting	948	1.41066e-152	0.99	1	F:GO:0030234	-	no GO terms
contig_10350	ubiquitin specific	234	0.0130837	1	8	F:GO:0003676; P:GO:0006508; F:GO:0004527; F:GO:0016787; F:GO:0004535; F:GO:0008233; F:GO:0004221; P:GO:0006511		no IPS match
contig_10351	hypothetical protein	202	8.7197	0.6	0	-		no IPS match
contig_10352	secreted protein partial	713	1.69884e-62	1	0	-		no IPS match
contig_10353	secreted protein	205	9.06196e-40	1	0	-		no IPS match
contig_10354	permease of the major facilitator superfamily	389	1.27627e-59	0.99	0	-		no GO terms
contig_10355	---NA---	206			0	-		no IPS match
contig_10356	cutlet	220	0.390958	0.54	6	P:GO:0006260; F:GO:0005524; P:GO:0008283; F:GO:0017111; F:GO:0003677; C:GO:0005634		no IPS match
contig_10357	secreted protein partial	487	1.00006e-57	1	0	-		no GO terms
contig_10358	salivary secreted partial	220	8.0097e-14	0.98	0	-		no IPS match
contig_10359	isac anti-complement	280	1.05886e-37	0.96	0	-		no GO terms
contig_1036	hypothetical protein	1399	0	1	1	F:GO:0016757		F:GO:0080048
contig_10360	monocarboxylate transporter, putative	1260	2.43289e-178	0.97	2	P:GO:0055085; C:GO:0005575	-	C:GO:0016021; P:GO:0055085
contig_10361	f-box leucine rich repeat	338	7.91894e-22	0.97	0	-		no GO terms
contig_10362	---NA---	1008			0	-		no IPS match
contig_10363	hypothetical protein IscW_ISCW019480	823	2.73354e-43	1	0	-		no GO terms
contig_10364	small nuclear ribonucleoprotein splicing factor	486	1.02139e-29	1	2	F:GO:0003674; C:GO:0005622	-	no GO terms
contig_10365	mg2+ and co2+	210	1.69854e-42	1	1	F:GO:0003677	-	no IPS match
contig_10366	mg2+ and co2+	210	1.69854e-42	1	1	F:GO:0003677	-	no IPS match
contig_10367	---NA---	371			0	-		no IPS match
contig_10368	conserved hypothetical protein	352	1.61707e-62	0.98	7	P:GO:0034641; P:GO:0009058; P:GO:0044281; P:GO:0051186; F:GO:0016301; F:GO:0043167; P:GO:0006520	EC:2.7.1.24	no IPS match
contig_10369	serine arginine repetitive matrix partial	241	1.80722e-15	1	0	-		no IPS match
contig_1037	GD23573	769	7.49615	0.55	0	-		no IPS match
contig_10370	hypothetical protein DAPPUDRAFT_251858	583	4.52222	0.43	3	C:GO:0016021; F:GO:0004930; P:GO:0007186		no IPS match
contig_10371	regulation of partial	403	1.82996e-48	0.72	2	F:GO:0003674; F:GO:0043167		F:GO:0003676; F:GO:0046872
contig_10372	prdm9 partial	475	9.36214e-20	0.79	0	-		no IPS match
contig_10373	hypothetical protein SINV_04814	230	3.60783	0.49	1	F:GO:0003676		no GO terms
contig_10374	hypothetical protein IscW_ISCW021450	971	1.87539e-21	0.59	2	F:GO:0046872; F:GO:0003676		no GO terms
contig_10375	urease subunit partial	240	8.57055e-49	1	5	F:GO:0016810; F:GO:0043167; P:GO:0034641; P:GO:0044281; P:GO:0009056		P:GO:0006807; F:GO:0009039; F:GO:0016151; F:GO:0016787
contig_10376	---NA---	649			0	-		no IPS match
contig_10377	dyneins heavy partial	887	0	1	4	F:GO:0003674; P:GO:0008150; C:GO:0005856; C:GO:0043234		F:GO:0000166; F:GO:0017111; P:GO:0007018; F:GO:0003777
contig_10378	seryl-tRNA synthetase, putative	769	8.1547e-88	0.96	6	C:GO:0005737; F:GO:0043167; P:GO:0006399; P:GO:0006520; P:GO:0006412; F:GO:0016874	EC:6.1.1.11	P:GO:0006434; F:GO:0005524; C:GO:0005737; F:GO:0004828; F:GO:0000166
contig_10379	peptidyl-prolyl cis-trans isomerase h	440	1.18395e-66	1	3	P:GO:0006457; P:GO:0006464; F:GO:0016853	EC:5.2.1.8	F:GO:0003755; P:GO:0006457
contig_1038	src substrate cortactin	713	2.70671e-05	1	0	-		no GO terms
contig_10380	cell cycle-associated protein mob1-1	772	5.37136e-130	1	0	-		no GO terms
contig_10381	---NA---	435			0	-		no GO terms
contig_10382	salivary serpin	534	6.33724e-09	0.7	0	-		no GO terms
contig_10383	phosphatidylinositol-4-phosphate 5-kinase	540	1.0374e-59	0.92	0	-		no GO terms
contig_10384	conserved hypothetical protein	199	1.1803e-26	0.88	0	-		no GO terms
contig_10385	---NA---	254			0	-		no IPS match
contig_10386	conserved hypothetical protein	426	1.33302	0.54	1	C:GO:0016021		no IPS match
contig_10387	thioredoxin-like partial	1166	0	1	3	P:GO:0042592; F:GO:0016491; P:GO:0044281		P:GO:0045454; F:GO:0015035; P:GO:0006662
contig_10388	thioredoxin-like partial	241	0.000134488	0.9	0	-		no IPS match
contig_10389	conserved hypothetical protein	542	2.43615e-67	0.98	1	C:GO:0005634	-	C:GO:0005634
contig_1039	PREDICTED: myosin-9-like	267	2.03648	0.62	0	-		no GO terms
contig_10390	atp-citrate partial	616	2.19397e-105	0.98	2	F:GO:0016746; P:GO:0005975		F:GO:0046912; P:GO:0044262
contig_10391	spindle assembly checkpoint protein	938	6.63901e-101	0.98	1	P:GO:0007067		P:GO:0007094
contig_10392	hypothetical protein	1064	0	0.98	5	P:GO:0007010; C:GO:0043234; C:GO:0005737; F:GO:0008092; C:GO:0005856	-	F:GO:0003779; C:GO:0071203; P:GO:0030036; C:GO:0008290; C:GO:0005737
contig_10393	adp-ribosylation factor gtpase-activating protein 3	212	6.49264e-25	1	0	-		no IPS match
contig_10394	methionine synthase-like	1959	2.3753e-166	0.63	3	F:GO:0008168; P:GO:0006790; P:GO:0006520		F:GO:0008898
contig_10395	---NA---	1649			0	-		no IPS match
contig_10396	---NA---	610			0	-		no IPS match
contig_10397	hypothetical protein X777_05343	1062	5.34663	0.62	0	-		no GO terms
contig_10398	EG:EG0007.7	390	1.82154	0.56	3	P:GO:0006355; F:GO:0016747; C:GO:0005634		no GO terms
contig_10399	dna damage inducible protein	243	1.01614e-35	1	0	-		no IPS match
contig_104	conserved hypothetical protein	1618	3.15444e-55	0.62	0	-		no IPS match
contig_1040	---NA---	387			0	-		no IPS match
contig_10400	hypothetical protein IscW_ISCW014566	521	3.10199e-11	0.96	0	-		no GO terms
contig_10401	GD25950	424	5.40265	0.52	0	-		no IPS match
contig_10402	intracellular signal partial	996	6.07078e-110	1	0	-		no GO terms
contig_10403	e3 ubiquitin-protein ligase	399	0.136665	0.42	3	F:GO:0046872; F:GO:0016874; F:GO:0008270		no IPS match
contig_10404	atp-citrate synthase	399	0.360808	0.54	0	-		no GO terms
contig_10405	a subfamily protein of peptidase partial	475	0.397115	0.6	0	-		no GO terms
contig_10406	AAEL005151-PA	274	0.679154	0.68	0	-		no IPS match
contig_10407	mapk-activating protein denn	628	1.12784e-21	0.96	0	-		no IPS match
contig_10408	mapk-activating protein denn	736	1.17944e-95	1	0	-		no IPS match
contig_10409	---NA---	287			0	-		no GO terms
contig_1041	---NA---	336			0	-		no GO terms
contig_10410	scavenger receptor class b member 1	1209	5.53173	0.45	3	C:GO:0016021; P:GO:0007155; C:GO:0016020		no GO terms
contig_10411	hypothetical protein TcasGA2_TC001808	535	0.0712242	0.5	6	F:GO:0003723; F:GO:0003676; P:GO:0015074; P:GO:0006278; F:GO:0008270; F:GO:0003964		no IPS match
contig_10412	synaptotagmin-like partial	1158	8.63058	0.43	0	-		no GO terms
contig_10413	hypothetical protein YQE_08940, partial	223	3.65863	0.49	0	-		no IPS match
contig_10414	neural cell adhesion molecule l1	1025	1.0036e-59	1	0	-		no IPS match
contig_10415	hypothetical protein IscW_ISCW017806	924	1.75082e-125	1	2	F:GO:0043167; P:GO:0007165	-	P:GO:0035556
contig_10416	Putative rhogap1a	220	0.904604	0.55	0	-		no IPS match
contig_10417	Hypothetical protein	211	0.000502155	0.8	0	-		no IPS match
contig_10418	ap-2 complex subunit alpha-	289	9.52523e-57	1	5	F:GO:0008565; P:GO:0016192; P:GO:0006810; C:GO:0043234; C:GO:0005737	-	no GO terms
contig_10419	Hypothetical protein	396	1.00527e-34	0.98	0	-		no GO terms
contig_1042	atp-dependent rna helicase	242	9.99128e-36	1	4	F:GO:0003723; F:GO:0043167; F:GO:0004386; F:GO:0016887	-	no IPS match
contig_10420	hypothetical protein IscW_ISCW021677	991	0.00248607	1	1	F:GO:0016153		no IPS match
contig_10421	cell-matrix partial	1242	0	1	0	-		no IPS match
contig_10422	hypothetical protein SINV_08892	449	4.19058	0.54	10	F:GO:0016740; F:GO:0003677; C:GO:0005634; P:GO:0006260; F:GO:0003676; F:GO:0000166; F:GO:0003887; F:GO:0008270; F:GO:0016779; P:GO:0006139		no IPS match
contig_10423	---NA---	801			0	-		no IPS match
contig_10424	adenylate guanylate partial	210	2.52738e-42	1	5	P:GO:0034641; P:GO:0009058; P:GO:0044281; F:GO:0016829; P:GO:0007165		P:GO:0009190; F:GO:0016849; P:GO:0035556
contig_10425	hypothetical protein D910_08948	576	9.13979	0.46	0	-		no IPS match
contig_10426	short chain acyl-coa dehydrogen	498	2.88675e-25	0.73	0	-		no IPS match
contig_10427	transcription factor	420	5.49502e-69	1	0	-		no GO terms
contig_10428	nucleolar protein partial	274	2.26555e-34	1	0	-		no IPS match
contig_10429	Putative transposase	329	1.69319e-18	1	0	-		no IPS match
contig_1043	dihydrolipoamide partial	2054	0	1	8	F:GO:0043167; F:GO:0016491; P:GO:0042592; P:GO:0009058; P:GO:0005975; P:GO:0006091; P:GO:0009056; P:GO:0006520		P:GO:0055114; F:GO:0050660; F:GO:0004148; F:GO:0016491; P:GO:0045454; F:GO:0016668
contig_10430	conserved hypothetical protein	286	0.0279475	1	0	-		no IPS match
contig_10431	n-acetylglucosaminyltransferase partial	486	2.50898e-106	0.98	0	-		no IPS match
contig_10432	chloride ion current inducer	379	5.09124e-77	1	8	P:GO:0042592; P:GO:0006810; C:GO:0005829; C:GO:0005886; C:GO:0043234; C:GO:0005737; P:GO:0006397; P:GO:0022618	-	C:GO:0005829; P:GO:0006821; C:GO:0005886; C:GO:0034715; C:GO:0034709; P:GO:0006884; P:GO:0000387
contig_10433	chloride ion current inducer	382	4.58898e-60	1	8	P:GO:0042592; P:GO:0006810; C:GO:0005886; C:GO:0043234; C:GO:0005737; C:GO:0005829; P:GO:0006397; P:GO:0022618	-	C:GO:0005886; P:GO:0006821; C:GO:0034709; C:GO:0005829; P:GO:0006884; C:GO:0034715; P:GO:0000387
contig_10434	endonuclease reverse partial	1214	1.60507e-102	0.98	0	-		no IPS match
contig_10435	conserved hypothetical protein	390	4.37753	0.52	0	-		no GO terms
contig_10436	hypothetical protein DAPPUDRAFT_188723	253	8.01602	0.51	5	P:GO:0006508; P:GO:0007155; C:GO:0016020; F:GO:0008270; F:GO:0004222		no GO terms
contig_10437	mapk-activating protein denn	1024	2.56459e-103	0.97	0	-		no GO terms
contig_10438	mucin- partial	800	1.05324e-92	0.96	0	-		no IPS match
contig_10439	---NA---	353			0	-		no IPS match
contig_1044	cytochrome p450 cyp3 cyp5 cyp6 cyp9 subfamily	480	1.48345e-86	0.98	0	-		no IPS match
contig_10440	-cyclic-nucleotide 2-phosphodiesterase	271	0.0321808	0.6	0	-		no IPS match
contig_10441	---NA---	656			0	-		no IPS match
contig_10442	GD13502	310	1.81852e-07	1	0	-		no IPS match
contig_10443	---NA---	266			0	-		no IPS match
contig_10444	---NA---	362			0	-		no GO terms
contig_10445	pattern-formation protein guanine nucleotide exchange factor	592	9.83806e-108	0.92	4	P:GO:0007165; F:GO:0003674; P:GO:0034655; P:GO:0044281		P:GO:0032012; F:GO:0005086
contig_10446	hypothetical protein DAPPUDRAFT_71923	453	2.71303e-19	0.91	0	-		no IPS match
contig_10447	hypothetical protein DAPPUDRAFT_97638	533	0.0879555	0.43	0	-		no GO terms
contig_10448	putative unknown product	480	8.96941e-76	1	0	-		no IPS match
contig_10449	puromycin-sensitive aminopeptidase	1039	0	0.97	1	P:GO:0008150		P:GO:0006508
contig_1045	putative cytochrome	901	0	0.98	4	F:GO:0003674; F:GO:0016491; P:GO:0008150; F:GO:0043167		F:GO:0020037; F:GO:0016705; P:GO:0055114; F:GO:0005506
contig_10450	syntaxin-18, putative	478	1.00472e-69	0.95	5	C:GO:0005575; F:GO:0003674; P:GO:0016192; P:GO:0006810; C:GO:0005622	-	no IPS match
contig_10451	putative polyprotein, partial	4381	0.000105335	0.82	0	-		no IPS match
contig_10452	nucleosome remodeling factor subunit	302	2.04038e-12	1	0	-		no IPS match
contig_10453	camp-dependent protein kinase catalytic partial	477	2.36828e-62	0.93	0	-		no GO terms
contig_10454	PREDICTED: uncharacterized protein LOC100905039	808	3.48745	0.57	0	-		no GO terms
contig_10455	proteasome assembly	207	4.90058e-28	0.88	2	C:GO:0043234; C:GO:0005622	-	no IPS match
contig_10456	conserved hypothetical protein	367	1.56583	0.64	1	F:GO:0003779		no GO terms
contig_10457	---NA---	228			0	-		no GO terms
contig_10458	receptor-mediated endocytosis	1752	0	0.76	1	F:GO:0016746		F:GO:0016747
contig_10459	prolyl 4-hydroxylase alpha subunit	483	1.24834e-96	0.93	3	P:GO:0008150; F:GO:0043167; F:GO:0016491		P:GO:0055114; F:GO:0031418; F:GO:0005506; F:GO:0016705
contig_1046	conserved hypothetical protein	5226	0	0.8	4	F:GO:0016301; P:GO:0006464; F:GO:0043167; F:GO:0003674	-	F:GO:0005515
contig_10460	putative rhogap1a, partial	527	3.9075e-117	1	2	P:GO:0007165; C:GO:0005622		P:GO:0007165; C:GO:0005622
contig_10461	von willebrand factor type egf and pentraxin domain-containing protein 1	573	2.74668	0.46	1	F:GO:0005509		no IPS match
contig_10462	hypothetical protein TcasGA2_TC003457	1450	4.21864	0.54	3	C:GO:0016020; P:GO:0006810; F:GO:0005215		no IPS match
contig_10463	hypothetical protein TcasGA2_TC003980	2556	2.282e-137	0.81	1	P:GO:0007010	-	no IPS match
contig_10464	rhogtpase, putative	751	7.70151e-78	0.94	4	F:GO:0043167; C:GO:0005622; P:GO:0007165; F:GO:0003674	-	F:GO:0005515
contig_10465	tyrosine-protein phosphatase non-receptor type 1	294	0.000181021	0.6	7	F:GO:0016791; P:GO:0016311; F:GO:0016787; P:GO:0006470; P:GO:0035335; F:GO:0004725; F:GO:0004721		no IPS match
contig_10466	---NA---	397			0	-		no GO terms
contig_10467	GA22617	591	0.493022	0.53	1	F:GO:0004867		no IPS match
contig_10468	---NA---	373			0	-		no IPS match
contig_10469	rte ele1 orf1 -h 1e-60 -j partial	921	4.22455e-111	0.86	0	-		no IPS match
contig_1047	hypothetical protein	792	2.41091e-158	1	0	-		no GO terms
contig_10470	hypothetical protein	277	7.71162e-19	0.57	0	-		no IPS match
contig_10471	nadh:ubiquinone oxidoreductase ndufs8 23 kda subunit	647	1.39407e-66	0.97	0	-		no IPS match
contig_10472	---NA---	209			0	-		no IPS match
contig_10473	acyl-coa synthetase	369	7.39915e-62	1	0	-		no GO terms
contig_10474	probable atp-dependent rna helicase ythdc2-like isoform x2	439	1.54087	0.52	0	-		no IPS match
contig_10475	hypothetical protein IscW_ISCW011419	337	1.00098e-16	0.77	0	-		no IPS match
contig_10476	hypothetical protein IscW_ISCW000953	636	1.5462e-120	0.98	0	-		no IPS match
contig_10477	conserved hypothetical protein	649	1.11343e-120	0.97	0	-		no IPS match
contig_10478	Muskelin, putative	1484	0	1	1	F:GO:0003674		F:GO:0005515
contig_10479	predicted protein	202	9.12174	0.46	2	F:GO:0046872; F:GO:0003677		no IPS match
contig_1048	Hypothetical protein	215	1.22127e-15	0.97	0	-		no IPS match
contig_10480	heparan sulfate 2-o-sulfotransferase pipe-like	477	4.33301	0.43	0	-		no GO terms
contig_10481	substrate-specific transmembrane partial	1014	2.20877e-83	1	0	-		no IPS match
contig_10482	---NA---	339			0	-		no IPS match
contig_10483	hypothetical protein IscW_ISCW019881	415	0.175801	1	0	-		no IPS match
contig_10484	Hypothetical protein	244	1.09392e-13	0.56	0	-		no IPS match
contig_10485	hypothetical protein	468	2.43312e-12	0.7	0	-		no IPS match
contig_10486	hypothetical protein	358	5.84371e-11	0.79	0	-		no IPS match
contig_10487	carbon-nitrogen hydrolase, putative	1250	0	0.93	2	F:GO:0016810; P:GO:0008150	EC:3.5.5.1	no IPS match
contig_10488	GA19446	243	5.11038	0.69	1	F:GO:0046872		no IPS match
contig_10489	---NA---	455			0	-		no GO terms
contig_1049	conserved hypothetical protein	778	2.87332e-150	0.99	7	F:GO:0016746; P:GO:0006464; P:GO:0051276; P:GO:0034641; P:GO:0009058; C:GO:0005654; C:GO:0043234	EC:2.3.1.48	F:GO:0004402; P:GO:0006355; C:GO:0005634
contig_10490	---NA---	281			0	-		no IPS match
contig_10491	transcription factor sox-6	323	9.82486	0.47	0	-		no GO terms
contig_10492	microtubule associated partial	582	1.62235	0.57	0	-		no IPS match
contig_10493	dna-directed rna polymerase iii subunit rpc6	906	5.43325e-142	0.92	6	F:GO:0016779; F:GO:0003677; P:GO:0034641; P:GO:0009058; C:GO:0005730; P:GO:0044281		F:GO:0003899; F:GO:0003677; P:GO:0006351
contig_10494	retinitis pigmentosa gtpase regulator partial	237	5.2095e-29	0.82	0	-		no IPS match
contig_10495	---NA---	446			0	-		no GO terms
contig_10496	Exportin-T, putative	723	7.76744e-41	0.75	2	P:GO:0006810; C:GO:0005634		no IPS match
contig_10497	hypothetical protein IscW_ISCW002153	635	4.07951e-54	0.93	0	-		no GO terms
contig_10498	fun14 family protein	747	1.53066e-52	0.95	0	-		no IPS match
contig_10499	ubiquitin-protein e3 ligase pediculus us corporis ubiquitin-protein e3 ligase	255	4.31694e-55	1	2	F:GO:0003674; F:GO:0043167		F:GO:0005515; F:GO:0008270
contig_105	nadh dehydrogenase subunit 2	551	0.338109	0.51	0	-		no IPS match
contig_1050	transcription factor xbp-	917	6.50484e-59	1	6	F:GO:0003677; F:GO:0001071; P:GO:0034641; P:GO:0009058; C:GO:0043234; C:GO:0005622	-	no GO terms
contig_10500	secreted protein precursor	512	1.82788e-73	0.81	0	-		no GO terms
contig_10501	secreted protein precursor	437	6.23545	0.55	0	-		no IPS match
contig_10502	atp-binding cassette sub-family a member 3	446	0.349892	0.6	0	-		no IPS match
contig_10503	Putative enolase	217	2.93641e-46	1	10	C:GO:0005829; C:GO:0043234; F:GO:0043167; F:GO:0016829; P:GO:0005975; P:GO:0006091; P:GO:0009056; P:GO:0034641; P:GO:0009058; P:GO:0006520		C:GO:0000015; F:GO:0000287; F:GO:0004634; P:GO:0006096
contig_10504	cytochrome c oxidase polypeptide viii	454	5.43177e-26	1	0	-		no IPS match
contig_10505	hypothetical protein	825	2.21619e-39	1	0	-		no IPS match
contig_10506	hypothetical protein IscW_ISCW000109	2153	1.62306e-40	0.83	0	-		no GO terms
contig_10507	---NA---	230			0	-		no GO terms
contig_10508	Hypothetical protein, partial	1024	2.15341e-08	0.65	0	-		no IPS match
contig_10509	---NA---	269			0	-		no IPS match
contig_1051	hypothetical protein	325	3.84515e-08	0.93	3	P:GO:0055085; C:GO:0005575; F:GO:0022857	-	no IPS match
contig_10510	prolyl 3-hydroxylase partial	619	1.12376e-129	0.99	1	F:GO:0003674		F:GO:0005515
contig_10511	c2h2-type zn-finger partial	1121	2.08053e-50	0.48	2	F:GO:0003674; F:GO:0043167		F:GO:0003676; F:GO:0046872
contig_10512	putative paramyosin	657	1.15779e-119	1	1	F:GO:0043167		F:GO:0005509
contig_10513	tick transposon	333	1.08903e-26	0.83	0	-		no IPS match
contig_10514	---NA---	982			0	-		no IPS match
contig_10515	histone deacetylase complex catalytic component rpd3	359	1.75855e-57	0.93	6	F:GO:0016810; P:GO:0006464; P:GO:0051276; C:GO:0005654; C:GO:0043234; P:GO:0008150		F:GO:0004407; P:GO:0016575
contig_10516	Hypothetical protein	303	1.28857e-49	0.98	0	-		no IPS match
contig_10517	glutamate-gated chloride channel	208	7.59259e-43	1	2	P:GO:0006810; C:GO:0005575		C:GO:0016020; P:GO:0006811; C:GO:0016021
contig_10518	glutamate-gated chloride channel	216	4.68216e-45	1	2	P:GO:0006810; C:GO:0005575		P:GO:0006811; C:GO:0016020; C:GO:0016021
contig_10519	hypothetical protein IscW_ISCW008320	386	2.33617e-52	1	1	F:GO:0043167	-	no IPS match
contig_1052	hypothetical protein D910_08586, partial	939	3.56121	0.43	0	-		no GO terms
contig_10520	tick transposon	310	3.42558e-19	0.62	0	-		no GO terms
contig_10521	vitellogenin- partial	312	6.12753e-65	1	2	F:GO:0003674; P:GO:0006810		F:GO:0005319; P:GO:0006869
contig_10522	hypothetical protein, partial	990	1.16135e-09	0.85	0	-		no IPS match
contig_10523	repressor of rna polymerase iii transcription maf1 homolog	260	4.05336	0.56	0	-		no IPS match
contig_10524	amyloid beta a4 precursor protein -binding	911	7.41492e-147	1	5	F:GO:0003674; P:GO:0006412; F:GO:0003735; C:GO:0005840; P:GO:0042254		F:GO:0005515; P:GO:0006412; F:GO:0003735; C:GO:0005840
contig_10525	hypothetical protein D910_08620	1293	0.00266711	0.86	0	-		no GO terms
contig_10526	cytochrome c oxidase subunit partial	425	0.00671333	0.91	0	-		no IPS match
contig_10527	niemann-pick type c2	703	8.25516e-94	1	0	-		no GO terms
contig_10528	---NA---	321			0	-		no IPS match
contig_10529	---NA---	203			0	-		no IPS match
contig_1053	putative unknown product, partial	615	2.15553e-20	1	0	-		no IPS match
contig_10530	---NA---	226			0	-		no IPS match
contig_10531	---NA---	257			0	-		no GO terms
contig_10532	hypothetical protein YQE_02281, partial	271	3.49768	0.73	0	-		no GO terms
contig_10533	Hypothetical protein, partial	1213	0	1	0	-		no GO terms
contig_10534	hypothetical protein IscW_ISCW004471	234	9.09355e-23	0.95	0	-		no IPS match
contig_10535	---NA---	326			0	-		no GO terms
contig_10536	---NA---	204			0	-		no IPS match
contig_10537	putative cytochrome, partial	207	2.54305e-38	1	4	F:GO:0003674; P:GO:0008150; F:GO:0016491; F:GO:0043167		F:GO:0020037; P:GO:0055114; F:GO:0016705; F:GO:0005506
contig_10538	hypothetical protein IscW_ISCW011419	397	6.21095e-26	0.8	0	-		no IPS match
contig_10539	protein transporter	426	6.18619e-43	1	0	-		no IPS match
contig_1054	peroxisomal long-chain acyl-coa transporter abc superfamily	310	2.08095e-63	1	2	P:GO:0006810; C:GO:0005575		P:GO:0006810; C:GO:0016020
contig_10540	udp- c:betagal beta- -n-acetylglucosaminyltransferase 5-like	235	1.7083	0.61	0	-		no IPS match
contig_10541	po21_nasvi ame: full=retrovirus-related pol polyprotein from type-1 retrotransposable element r2 ame: full=retrovirus-related pol polyprotein from type i retrotransposable element r2 includes: ame: full=reverse transcriptase includes: ame: full=endonuclease	336	1.36851e-13	0.59	4	F:GO:0016779; F:GO:0003723; P:GO:0009058; P:GO:0006259	-	F:GO:0003964; F:GO:0003723; P:GO:0006278
contig_10542	guanylate-kinase-associated partial	320	2.22507	1	0	-		no IPS match
contig_10543	---NA---	1423			0	-		no IPS match
contig_10544	hypothetical protein IscW_ISCW024252	310	7.92588e-18	0.62	0	-		no IPS match
contig_10545	Hypothetical protein	408	1.87283e-25	0.98	0	-		no IPS match
contig_10546	---NA---	803			0	-		no GO terms
contig_10547	d-lactate dehydrognease	467	4.05298e-19	0.95	4	F:GO:0043167; F:GO:0016491; P:GO:0008150; P:GO:0044281	EC:1.1.2.4; EC:1.1.1.158	no IPS match
contig_10548	protein disulfide-isomerase	402	7.39449e-18	1	0	-		no IPS match
contig_10549	nadh-ubiquinone oxidoreductase subunit ndufb10 pdsw	340	0.00205641	0.83	0	-		no IPS match
contig_1055	reverse partial	645	0.0171509	0.52	0	-		no GO terms
contig_10550	transposable element tc1	296	5.91413e-50	0.98	4	P:GO:0006259; P:GO:0032196; F:GO:0003674; F:GO:0003677	-	F:GO:0003677
contig_10551	t-cell immunomodulatory	634	1.99621e-58	0.97	0	-		no GO terms
contig_10552	---NA---	484			0	-		no IPS match
contig_10553	hypothetical protein D910_12395	1230	1.34227	0.52	0	-		no IPS match
contig_10554	---NA---	245			0	-		no GO terms
contig_10555	peroxisomal long-chain acyl-coa transporter abc superfamily	540	7.81422e-64	0.99	2	F:GO:0043167; F:GO:0016887		F:GO:0005524; F:GO:0016887
contig_10556	---NA---	211			0	-		no GO terms
contig_10557	AAEL006390-PA	258	1.5556	0.46	4	F:GO:0015078; C:GO:0033179; P:GO:0015991; C:GO:0000220		no IPS match
contig_10558	hypothetical protein TcasGA2_TC002334	611	6.27522e-08	0.76	0	-		no IPS match
contig_10559	gtp-binding protein partial	833	4.46292e-158	0.97	0	-		no GO terms
contig_1056	carboxypeptidase a2 precursor	1659	0	0.99	3	F:GO:0008233; P:GO:0008150; F:GO:0043167		F:GO:0004181; P:GO:0006508; F:GO:0008270; F:GO:0004180
contig_10560	leucine-rich repeat-containing protein 16a-like isoform x6	270	0.987446	0.46	0	-		no IPS match
contig_10561	hypothetical protein TcasGA2_TC003145	285	1.72395	0.49	0	-		no IPS match
contig_10562	short partial	376	4.16747e-35	0.97	0	-		no IPS match
contig_10563	hypothetical protein TcasGA2_TC006574	588	1.15455	0.44	7	F:GO:0005272; C:GO:0016021; C:GO:0016020; P:GO:0006814; P:GO:0006811; P:GO:0035725; P:GO:0006810		no GO terms
contig_10564	hypothetical protein	2026	1.0596e-160	1	0	-		no IPS match
contig_10565	myosin-X	324	2.13259	0.49	4	F:GO:0005524; F:GO:0000166; C:GO:0016459; F:GO:0003774		no IPS match
contig_10566	putative unknown product, partial	330	2.52113e-34	1	0	-		no IPS match
contig_10567	lipid phosphate partial	512	1.14618e-16	0.75	0	-		no IPS match
contig_10568	armadillo repeat	1922	1.63945	1	0	-		no IPS match
contig_10569	transposase strongylocentrotus purpuratus : transposase	333	9.59209e-19	0.74	1	F:GO:0003674		F:GO:0003676
contig_1057	---NA---	525			0	-		no IPS match
contig_10570	dopa partial	357	0.506836	0.55	0	-		no IPS match
contig_10571	syntaxin-18, putative	601	3.57997e-67	1	5	C:GO:0005575; F:GO:0003674; P:GO:0016192; P:GO:0006810; C:GO:0005622	-	no GO terms
contig_10572	hypothetical protein, partial	650	7.30825e-10	1	0	-		no IPS match
contig_10573	z band alternatively spliced pdz-motif protein 66 isoform 1	291	0.104352	0.7	0	-		no IPS match
contig_10574	hypothetical protein TcasGA2_TC004756	527	8.76488e-68	0.83	0	-		no IPS match
contig_10575	aryl-hydrocarbon receptor nuclear partial	465	2.74195e-80	1	9	F:GO:0001071; C:GO:0043234; C:GO:0005622; P:GO:0034641; P:GO:0009058; C:GO:0005737; C:GO:0005634; F:GO:0004871; P:GO:0007165		F:GO:0003700; C:GO:0005667; P:GO:0006355; C:GO:0005737; C:GO:0005634; F:GO:0004871; P:GO:0007165
contig_10576	---NA---	642			0	-		no GO terms
contig_10577	---NA---	336			0	-		no IPS match
contig_10578	regulation of translational fidelity	1099	1.34271e-100	1	1	P:GO:0006412		P:GO:0006450
contig_10579	insulin-degrading partial	1023	4.56528e-169	0.96	2	F:GO:0043167; F:GO:0003674		F:GO:0046872; F:GO:0003824
contig_1058	putative unknown product	889	0	1	0	-		no IPS match
contig_10580	alpha- partial	1554	0	0.98	4	C:GO:0005856; P:GO:0007155; F:GO:0003674; F:GO:0005198		C:GO:0015629; P:GO:0007155; F:GO:0045296; F:GO:0005198
contig_10581	actin partial	701	4.07713e-58	1	0	-		no GO terms
contig_10582	cytochrome c oxidase subunit partial	572	0.352608	0.83	0	-		no IPS match
contig_10583	dual specificity protein phosphatase partial	488	1.35436e-73	1	0	-		no IPS match
contig_10584	nuclear matrix partial	413	9.1039e-93	1	0	-		no GO terms
contig_10585	hypothetical protein D910_12547	377	6.42398	0.58	0	-		no IPS match
contig_10586	hypothetical protein TcasGA2_TC009070	532	1.35909	0.46	8	C:GO:0016021; C:GO:0016020; F:GO:0015299; P:GO:0006814; P:GO:0055085; P:GO:0006812; P:GO:0006811; P:GO:0006810		no IPS match
contig_10587	hypothetical protein SINV_00442	235	5.47178	0.54	0	-		no GO terms
contig_10588	conserved hypothetical protein	347	3.38757e-34	0.92	3	F:GO:0022857; C:GO:0005575; P:GO:0055085	-	no IPS match
contig_10589	---NA---	234			0	-		no GO terms
contig_1059	hypothetical protein IscW_ISCW017591	809	8.10713e-35	1	0	-		no IPS match
contig_10590	hypothetical protein	936	2.03643e-138	1	0	-		no GO terms
contig_10591	ring finger protein	275	1.91673e-15	0.67	0	-		no IPS match
contig_10592	calcium-transporting atpase sarcoplasmic endoplasmic reticulum partial	319	1.51419e-54	1	1	F:GO:0003674		F:GO:0000166
contig_10593	elongation factor 2 elongation factor partial	508	0.000284373	0.86	0	-		no IPS match
contig_10594	conserved secreted protein precursor	371	1.94386e-58	0.98	0	-		no GO terms
contig_10595	myosin class ii heavy chain	362	2.0868e-31	1	0	-		no IPS match
contig_10596	hormone-sensitive lipase	294	4.77645	0.66	5	P:GO:0008203; F:GO:0016298; F:GO:0016787; P:GO:0008152; P:GO:0016042		no GO terms
contig_10597	hypothetical protein, partial	354	0.00133284	0.87	0	-		no GO terms
contig_10598	conserved hypothetical protein	1011	8.69476e-13	0.55	1	F:GO:0003676		no GO terms
contig_10599	---NA---	634			0	-		no GO terms
contig_106	translationally controlled tumor protein	2882	4.54276e-82	1	0	-		no GO terms
contig_1060	chitin deacetylase-like isoform i	378	7.34816	0.54	5	F:GO:0008061; P:GO:0006030; P:GO:0005975; F:GO:0016810; C:GO:0005576		no IPS match
contig_10600	hypothetical protein DAPPUDRAFT_280073	511	0.778333	0.65	0	-		no GO terms
contig_10601	glutamate-gated chloride channel	447	3.09636	0.6	0	-		no IPS match
contig_10602	nadh dehydrogenase subunit 2	209	3.29879	0.55	11	C:GO:0016021; C:GO:0016020; C:GO:0005743; C:GO:0070469; F:GO:0008137; C:GO:0005739; P:GO:0055114; P:GO:0006120; F:GO:0016491; P:GO:0042773; P:GO:0022900		no IPS match
contig_10603	alternative splicing factor srp55 b52	351	2.30788e-33	1	1	F:GO:0003674	-	no IPS match
contig_10604	hypothetical protein SINV_04858	228	4.44018	0.47	0	-		no GO terms
contig_10605	17hydroxysteroid dehydrogenase type 10	278	2.8341e-60	1	0	-		no IPS match
contig_10606	nadh dehydrogenase subunit 2	205	1.91119e-15	0.97	0	-		no GO terms
contig_10607	aprataxin and pnk-like factor	370	1.53513e-80	1	1	F:GO:0003674		F:GO:0005515
contig_10608	hypothetical protein IscW_ISCW019642	204	0.000309121	0.56	1	F:GO:0016757		no IPS match
contig_10609	carbamoyl-phosphate partial	860	5.08909	0.5	0	-		no GO terms
contig_1061	protein jagunal	396	7.6911e-48	0.98	0	-		no IPS match
contig_10610	methionine adenosyltransferase, putative	820	7.826e-20	1	8	F:GO:0016765; F:GO:0043167; P:GO:0006790; P:GO:0034641; P:GO:0009058; P:GO:0006520; P:GO:0051186; P:GO:0044281	EC:2.5.1.6	no GO terms
contig_10611	conserved hypothetical protein	580	3.79026e-08	0.96	2	P:GO:0034641; P:GO:0009058	-	no IPS match
contig_10612	hypothetical protein	662	1.59918e-116	0.97	0	-		no GO terms
contig_10613	60s ribosomal protein l9	272	0.000135237	0.95	0	-		no IPS match
contig_10614	hypothetical protein IscW_ISCW018712	317	0.00143103	1	0	-		no GO terms
contig_10615	mrna splicing factor atp-dependent rna partial	1132	0	0.83	4	F:GO:0003674; F:GO:0043167; F:GO:0004386; F:GO:0016887		F:GO:0003676; F:GO:0005524; F:GO:0004386; F:GO:0008026
contig_10616	enoyl-CoA hydratase, putative	254	8.53535e-09	1	7	F:GO:0016829; P:GO:0006520; P:GO:0009056; P:GO:0034641; P:GO:0009058; P:GO:0044281; P:GO:0006629	EC:4.2.1.17	no IPS match
contig_10617	GD15576	1202	1.069	0.47	3	C:GO:0000922; P:GO:0000226; C:GO:0005815		no IPS match
contig_10618	---NA---	505			0	-		no IPS match
contig_10619	rna-binding protein	624	1.90143e-87	1	5	F:GO:0003723; C:GO:0005634; C:GO:0005622; P:GO:0034641; F:GO:0003674		F:GO:0003723; C:GO:0005634; C:GO:0030529; P:GO:0006396; F:GO:0000166
contig_1062	atp synthase f0 subunit 6	295	2.72125e-25	0.96	8	F:GO:0022857; C:GO:0005739; P:GO:0055085; P:GO:0009058; P:GO:0034641; P:GO:0044281; C:GO:0043234; C:GO:0005622	-	no IPS match
contig_10620	rna-binding protein	231	8.91051e-49	1	1	F:GO:0003674		F:GO:0003676; F:GO:0000166
contig_10621	putative microtubule	879	7.97746e-141	0.97	1	P:GO:0007049		P:GO:0007050
contig_10622	trna-dihydrouridine synthase 4-like	229	1.99767	0.51	7	P:GO:0055114; F:GO:0016491; P:GO:0008033; F:GO:0017150; F:GO:0003824; F:GO:0050660; P:GO:0002943		no IPS match
contig_10623	hypothetical protein TcasGA2_TC003451	306	0.562796	0.63	1	F:GO:0008270		no IPS match
contig_10624	UTP-glucose-1-phosphate uridylyltransferase, putative	626	9.74572e-115	0.98	4	F:GO:0016779; P:GO:0005975; P:GO:0034641; P:GO:0044281	EC:2.7.7.9	P:GO:0008152; F:GO:0016779
contig_10625	Hypothetical protein	287	3.816e-63	1	0	-		no GO terms
contig_10626	GD25114	2118	7.156	0.4	0	-		no IPS match
contig_10627	acylamino-acid-releasing enzyme	422	3.725e-48	0.82	0	-		no IPS match
contig_10628	hypothetical protein IscW_ISCW002431	268	2.81112e-12	0.91	0	-		no IPS match
contig_10629	hypothetical protein IscW_ISCW002431	264	3.66655e-11	0.91	0	-		no IPS match
contig_1063	peritrophic membrane chitin binding partial	755	4.55643e-118	0.86	0	-		no IPS match
contig_10630	hypothetical protein IscW_ISCW002431	291	3.89326e-12	0.94	0	-		no IPS match
contig_10631	putative fat-spondin	641	0.00652075	0.9	0	-		no IPS match
contig_10632	hypothetical protein YQE_07597, partial	427	1.68549	0.5	0	-		no IPS match
contig_10633	serine threonine protein kinase	1082	2.79149e-86	1	3	P:GO:0006464; F:GO:0016301; F:GO:0043167		P:GO:0006468; F:GO:0004672; F:GO:0005524; F:GO:0016772
contig_10634	---NA---	938			0	-		no IPS match
contig_10635	hypothetical protein IscW_ISCW000802	455	2.19892e-08	0.87	1	F:GO:0003677	-	no IPS match
contig_10636	myo-inositol transporter 2-like	689	7.54735	0.49	0	-		no GO terms
contig_10637	Hypothetical protein	650	5.19005e-88	1	0	-		no GO terms
contig_10638	cell cycle-associated protein	1992	1.82287e-93	0.59	1	F:GO:0003674		F:GO:0005488
contig_10639	hypothetical protein IscW_ISCW010421	555	7.9646e-24	0.97	0	-		no GO terms
contig_1064	hypothetical protein IscW_ISCW007828	365	4.10751e-17	0.9	0	-		no GO terms
contig_10640	hypothetical protein IscW_ISCW003699	584	2.77309e-29	0.93	0	-		no GO terms
contig_10641	15-hydroxyprostaglandin partial	230	4.81488e-43	1	2	F:GO:0016491; P:GO:0008150		F:GO:0016491; P:GO:0008152
contig_10642	myosin IB, putative	257	3.19853e-51	0.98	4	C:GO:0005856; C:GO:0043234; F:GO:0043167; F:GO:0003674	-	no GO terms
contig_10643	GE16978	339	0.535475	0.42	5	F:GO:0019901; P:GO:0006355; P:GO:0006396; P:GO:0000079; C:GO:0005634		no IPS match
contig_10644	Cyclin-L1, putative	317	3.38854	0.52	5	F:GO:0019901; P:GO:0006355; P:GO:0006396; P:GO:0000079; C:GO:0005634		no IPS match
contig_10645	hypothetical protein TcasGA2_TC009408	280	2.22562e-18	0.68	0	-		no IPS match
contig_10646	hypothetical protein IscW_ISCW018110	361	0.00298351	0.9	0	-		no IPS match
contig_10647	vesicle transport through interaction with t-snares protein 1b	472	1.67002e-51	1	3	P:GO:0006810; C:GO:0005575; P:GO:0016192		P:GO:0006886; C:GO:0016020; P:GO:0016192
contig_10648	26s proteasome regulatory complex atpase rpt6	236	2.99912e-15	1	0	-		no IPS match
contig_10649	---NA---	484			0	-		no IPS match
contig_1065	trna synthetases class	806	8.31161e-121	0.87	6	C:GO:0005737; F:GO:0016874; P:GO:0006399; P:GO:0006520; P:GO:0006412; F:GO:0043167	EC:6.1.1.18	F:GO:0005524; P:GO:0006418; F:GO:0004812; C:GO:0005737; F:GO:0000166; F:GO:0016876; P:GO:0043039; P:GO:0006412
contig_10650	hypothetical protein X777_11512	1533	7.29757	0.44	0	-		no IPS match
contig_10651	ptz00141 elongation factor 1- alpha	441	3.47098e-36	0.96	0	-		no IPS match
contig_10652	maltase-glucoamylase intestinal maltase-glucoamylase-like partial	238	2.29832e-44	0.96	2	F:GO:0016798; P:GO:0005975		F:GO:0004553; P:GO:0005975
contig_10653	maltase-glucoamylase intestinal maltase-glucoamylase-like partial	242	2.06803e-46	0.98	2	P:GO:0005975; F:GO:0016798		P:GO:0005975; F:GO:0004553
contig_10654	serine threonine protein kinase	474	2.44181e-67	1	4	F:GO:0043167; F:GO:0016301; P:GO:0006520; P:GO:0008150		F:GO:0005524; F:GO:0003824; F:GO:0004674; F:GO:0016772
contig_10655	ribosomal protein l36	814	1.96085e-71	1	0	-		no IPS match
contig_10656	hypothetical protein	204	1.28822e-15	0.97	0	-		no IPS match
contig_10657	hypothetical protein	646	1.33458e-106	0.98	6	C:GO:0005654; C:GO:0043234; P:GO:0034641; P:GO:0009058; F:GO:0043167; F:GO:0003674		C:GO:0005674; P:GO:0006367; F:GO:0005524; F:GO:0003824
contig_10658	microsomal triglyceride transfer partial	576	2.13256e-104	0.98	0	-		no GO terms
contig_10659	oxysterol-binding protein	185	5.04075	0.51	0	-		no IPS match
contig_1066	20-hydroxysteroid dehydrogenase	952	0	0.99	5	F:GO:0016491; P:GO:0006412; F:GO:0003735; C:GO:0005840; P:GO:0042254		F:GO:0016491; P:GO:0008152; C:GO:0005622; P:GO:0006412; F:GO:0003735; C:GO:0005840
contig_10660	hypothetical protein SINV_10825	1571	1.07853e-14	0.64	0	-		no GO terms
contig_10661	hypothetical protein DAPPUDRAFT_312636	270	0.913801	0.68	0	-		no IPS match
contig_10662	serine hydrolase-like partial	1297	1.90576e-160	0.99	0	-		no GO terms
contig_10663	---NA---	743			0	-		no GO terms
contig_10664	---NA---	233			0	-		no IPS match
contig_10665	phosphatidylinositol transfer protein	552	1.56762e-105	0.77	4	F:GO:0016787; P:GO:0006810; C:GO:0005622; F:GO:0005215		no GO terms
contig_10666	odorant receptor isoform b	274	6.11591	0.68	4	F:GO:0005549; F:GO:0004984; C:GO:0032590; P:GO:0007608		no IPS match
contig_10667	conserved secreted protein precursor	1237	0	0.99	0	-		no GO terms
contig_10668	Hypothetical protein	538	6.36927e-46	1	0	-		no IPS match
contig_10669	GA10679	290	6.22455	0.56	7	F:GO:0005272; C:GO:0016021; C:GO:0016020; P:GO:0006814; P:GO:0006811; P:GO:0035725; P:GO:0006810		no IPS match
contig_1067	toll-7-like protein	271	3.99444	0.4	3	C:GO:0016021; C:GO:0016020; P:GO:0007165		no IPS match
contig_10670	cytotoxin-like protein	249	2.38608e-31	0.86	0	-		no IPS match
contig_10671	hypothetical protein	880	1.08733e-112	0.89	1	F:GO:0003674		F:GO:0005515
contig_10672	lpxtg-motif cell wall anchor domain partial	395	1.78961e-50	0.98	0	-		no IPS match
contig_10673	lpxtg-motif cell wall anchor domain partial	343	1.75913e-47	1	0	-		no IPS match
contig_10674	---NA---	325			0	-		no IPS match
contig_10675	aktp1_droan ame: full=protein crossbronx	331	4.22012	0.71	4	F:GO:0003674; F:GO:0016881; P:GO:0008150; C:GO:0005575		no IPS match
contig_10676	sam-dependent partial	481	8.75899e-83	0.99	2	P:GO:0008150; F:GO:0008168		P:GO:0008152; F:GO:0008168
contig_10677	mam and ldl-receptor class a domain-containing protein	281	0.011756	1	0	-		no GO terms
contig_10678	---NA---	328			0	-		no IPS match
contig_10679	vesicle-associated membrane protein	695	1.18316e-120	0.86	0	-		no GO terms
contig_1068	hfb2 protein, putative	2710	0	0.99	1	P:GO:0034641	-	no GO terms
contig_10680	putative unknown product, partial	408	6.21273e-97	1	0	-		no GO terms
contig_10681	Hypothetical protein	211	2.32863e-30	0.94	0	-		no IPS match
contig_10682	Hypothetical protein	211	3.47106e-31	0.96	0	-		no IPS match
contig_10683	amyloid beta protein-binding member 1interacting	927	5.42337e-157	1	3	P:GO:0007165; F:GO:0008289; F:GO:0043167	-	no GO terms
contig_10684	glutathione s-transferase	536	2.31146e-95	1	5	F:GO:0016765; F:GO:0003674; P:GO:0006790; P:GO:0034641; P:GO:0006520		P:GO:0008152; F:GO:0004364; F:GO:0005515
contig_10685	hypothetical protein TcasGA2_TC004611	543	3.18398	0.51	2	P:GO:0007165; C:GO:0005622		no IPS match
contig_10686	phosphatidylinositol transfer protein	517	2.77659e-46	0.69	4	F:GO:0016787; P:GO:0006810; C:GO:0005622; F:GO:0005215		no IPS match
contig_10687	hypothetical protein IscW_ISCW004167	311	4.87264e-07	0.71	0	-		no IPS match
contig_10688	outcast ele5 orf1 -h 1e-40 -j partial	514	1.04784e-60	0.77	0	-		no IPS match
contig_10689	---NA---	564			0	-		no IPS match
contig_1069	myosin class ii heavy chain	699	8.08522e-121	1	0	-		no GO terms
contig_10690	secreted protein precursor	785	5.9087e-121	1	0	-		no GO terms
contig_10691	nuclear 5 -3 exoribonuclease-interacting protein partial	616	4.29475e-43	0.9	0	-		no IPS match
contig_10692	---NA---	897			0	-		no IPS match
contig_10693	zinc finger protein	295	5.9502e-53	0.91	2	F:GO:0003674; F:GO:0043167		F:GO:0003676; F:GO:0046872
contig_10694	secreted protein, putative	1509	0	0.97	4	F:GO:0003674; P:GO:0006790; P:GO:0009058; P:GO:0044281	EC:2.8.2.17	F:GO:0008146
contig_10695	predicted protein	251	1.50842	0.62	3	F:GO:0046872; F:GO:0003676; F:GO:0046983		no IPS match
contig_10696	vacuolar assembly sorting protein	434	5.91283e-54	0.8	0	-		no GO terms
contig_10697	hypothetical protein	621	1.03582e-146	0.99	0	-		no GO terms
contig_10698	---NA---	677			0	-		no IPS match
contig_10699	protein nlrc3	576	1.26819e-134	0.99	0	-		no GO terms
contig_107	60s acidic ribosomal protein	585	3.31399e-91	0.89	16	C:GO:0005840; F:GO:0003735; P:GO:0042254; F:GO:0016829; F:GO:0004518; P:GO:0006412; F:GO:0022857; F:GO:0016491; P:GO:0006950; P:GO:0006259; P:GO:0034641; P:GO:0006091; P:GO:0044281; P:GO:0006810; C:GO:0043234; C:GO:0005622	EC:4.2.99.18	P:GO:0055114; F:GO:0004129
contig_1070	Hypothetical protein, partial	914	6.94484e-118	1	0	-		no GO terms
contig_10700	Hypothetical protein	492	5.52179e-34	1	0	-		no IPS match
contig_10701	signal recognition particle	305	1.71823e-66	1	4	F:GO:0003674; P:GO:0007165; P:GO:0034655; P:GO:0044281	-	P:GO:0007264; F:GO:0005085
contig_10702	myosin class v heavy partial	269	6.44444e-31	1	0	-		no GO terms
contig_10703	cell adhesion molecule pediculus us corporis cell adhesion partial	749	4.05229e-141	0.97	0	-		no IPS match
contig_10704	---NA---	623			0	-		no IPS match
contig_10705	vacuolar sorting	306	2.69648e-65	1	2	F:GO:0016887; F:GO:0043167	EC:3.6.4.3	F:GO:0005524
contig_10706	monocarboxylate transporter	593	9.47134	0.58	0	-		no IPS match
contig_10707	microsomal signal peptidase 25 kda subunit	498	6.13289	0.59	0	-		no IPS match
contig_10708	GA16214	636	3.28993	0.5	3	C:GO:0005681; P:GO:0000398; F:GO:0097157		no IPS match
contig_10709	putative unknown product	617	5.71066e-70	1	0	-		no GO terms
contig_1071	hypothetical protein IscW_ISCW006252	697	4.07336e-15	0.95	0	-		no IPS match
contig_10710	---NA---	444			0	-		no IPS match
contig_10711	---NA---	339			0	-		no GO terms
contig_10712	---NA---	197			0	-		no IPS match
contig_10713	---NA---	274			0	-		no IPS match
contig_10714	putative unknown product	795	8.12735e-122	1	0	-		no GO terms
contig_10715	zinc finger	418	0.0706479	1	0	-		no IPS match
contig_10716	cytochrome p450 partial	288	4.64731e-60	0.98	0	-		no IPS match
contig_10717	Hypothetical protein, partial	490	1.16458e-73	1	1	F:GO:0003674		F:GO:0003676
contig_10718	3-methylcrotonyl-coa carboxyl	582	1.03646	0.56	0	-		no IPS match
contig_10719	membrane glycoprotein lig-1	513	1.0437e-73	0.96	0	-		no IPS match
contig_1072	fructose-biphosphate aldolase	806	2.09425e-10	0.91	0	-		no GO terms
contig_10720	hypothetical protein IscW_ISCW019647	435	5.8275e-50	1	1	F:GO:0003677	-	no IPS match
contig_10721	tick serine partial	198	3.45515e-25	0.97	0	-		no GO terms
contig_10722	---NA---	632			0	-		no GO terms
contig_10723	ubiquitin conjugating enzyme 7	397	3.18507e-42	0.98	1	F:GO:0043167		F:GO:0008270
contig_10724	---NA---	836			0	-		no GO terms
contig_10725	---NA---	363			0	-		no IPS match
contig_10726	isoform e	339	8.72861	0.49	29	P:GO:0007424; P:GO:0008052; P:GO:0007422; P:GO:0035277; P:GO:0070983; C:GO:0005634; F:GO:0003677; P:GO:0030713; P:GO:0007469; P:GO:0048477; P:GO:0006355; P:GO:0000122; P:GO:0016360; F:GO:0000976; P:GO:0007605; P:GO:0045746; P:GO:0000278; F:GO:0003700; P:GO:0060288; P:GO:0048813; P:GO:0007417; P:GO:0061332; P:GO:0008587; P:GO:0048098; P:GO:0007443; P:GO:0030707; P:GO:0008585; P:GO:0045165; F:GO:00…		no IPS match
contig_10727	eukaryotic translation initiation factor 3 subunit partial	563	6.22954e-87	0.8	0	-		no GO terms
contig_10728	eukaryotic translation initiation factor 3 subunit partial	403	6.53998e-32	0.96	0	-		no GO terms
contig_10729	putative unknown product, partial	218	3.93247e-42	1	0	-		no IPS match
contig_1073	acinus induces apoptotic chromatin partial	392	2.17472e-24	0.81	0	-		no IPS match
contig_10730	exosomal 3 -5 exoribonuclease complex subunit rrp41	736	2.80153e-118	1	0	-		no GO terms
contig_10731	protein phosphatase	1299	4.7292e-78	1	1	F:GO:0043167	-	no GO terms
contig_10732	rap1 gtpase-gdp dissociation stimulator 1- partial	489	1.47141e-56	0.96	0	-		no IPS match
contig_10733	calcium-dependent secretion	363	0.873693	0.52	1	F:GO:0005543		no GO terms
contig_10734	Hypothetical protein	387	1.89643e-65	1	0	-		no GO terms
contig_10735	vacuolar assembly sorting protein	435	5.97497e-70	0.86	2	F:GO:0043167; F:GO:0003674		F:GO:0008270; F:GO:0005515
contig_10736	---NA---	456			0	-		no IPS match
contig_10737	heat shock factor 1	479	9.93061e-80	0.92	0	-		no IPS match
contig_10738	adenylate cyclase, putative	216	1.0338e-44	1	6	P:GO:0007165; F:GO:0016829; F:GO:0003674; P:GO:0034641; P:GO:0009058; P:GO:0044281	EC:4.6.1.1	P:GO:0035556; P:GO:0009190; F:GO:0016849
contig_10739	splicing factor	280	2.16889e-47	1	4	C:GO:0005737; F:GO:0003723; P:GO:0006397; C:GO:0005634	-	C:GO:0005737; P:GO:0006397; F:GO:0003723; C:GO:0005634
contig_1074	rnase l inhibitor abc partial	427	1.12672e-77	1	0	-		no GO terms
contig_10740	tick partial	763	8.15137e-70	0.66	4	P:GO:0009058; P:GO:0006259; F:GO:0003723; F:GO:0016779		P:GO:0006278; F:GO:0003723; F:GO:0003964
contig_10741	hypothetical protein YQE_06926, partial	417	5.04799	0.55	0	-		no IPS match
contig_10742	mitochondrial dna polymerase gamma catalytic partial	740	5.75172e-114	0.92	6	F:GO:0003677; P:GO:0009058; P:GO:0006259; C:GO:0043234; C:GO:0005739; F:GO:0016779		F:GO:0003677; P:GO:0006260; C:GO:0005760; F:GO:0003887
contig_10743	vesicle transport protein sec20	866	1.23522e-171	1	0	-		no GO terms
contig_10744	peroxisomal phytanoyl-coa hydroxylase	886	1.17315e-31	1	0	-		no GO terms
contig_10745	trna-splicing endonuclease subunit sen2	224	4.35482e-29	1	0	-		no IPS match
contig_10746	putative rhinoceros, partial	349	1.53523e-78	1	0	-		no GO terms
contig_10747	tick partial	1739	3.55782e-125	0.7	0	-		no IPS match
contig_10748	hypothetical protein AND_000882	217	6.07213	0.48	0	-		no IPS match
contig_10749	beta- partial	998	0	0.97	1	F:GO:0008092		F:GO:0005515; F:GO:0003779
contig_1075	hypothetical protein, partial	261	8.69918e-42	0.97	0	-		no IPS match
contig_10750	putative cytochrome, partial	359	8.56515e-34	0.96	0	-		no IPS match
contig_10751	---NA---	486			0	-		no IPS match
contig_10752	secreted protein	237	3.88951e-07	0.95	0	-		no IPS match
contig_10753	stretchin- partial	2117	5.71961e-84	0.95	0	-		no GO terms
contig_10754	peptidase family c78	205	4.14256e-42	1	0	-		no GO terms
contig_10755	PREDICTED: uncharacterized protein LOC101894647	312	0.17756	0.49	0	-		no IPS match
contig_10756	hypothetical protein, partial	329	1.1821e-07	0.6	0	-		no IPS match
contig_10757	putative sulfotransferase	231	6.43171e-48	1	1	F:GO:0003674		F:GO:0008146
contig_10758	chloride channel-a isoform g ip18723p chloride channel-a isoform partial	1870	0	0.98	5	P:GO:0055085; P:GO:0006810; F:GO:0022857; C:GO:0005575; F:GO:0003674		P:GO:0055085; P:GO:0006821; F:GO:0005247; C:GO:0016020; F:GO:0005216; F:GO:0030554
contig_10759	tumor necrosis factor receptor-associated factor partial	272	2.39089e-48	0.93	0	-		no IPS match
contig_1076	---NA---	294			0	-		no IPS match
contig_10760	---NA---	265			0	-		no IPS match
contig_10761	---NA---	219			0	-		no IPS match
contig_10762	Hypothetical protein	244	1.37303e-25	0.68	0	-		no GO terms
contig_10763	putative twitchin	328	2.27459e-40	0.81	1	F:GO:0003674		F:GO:0005515
contig_10764	tick partial	345	1.3627e-40	0.86	0	-		no GO terms
contig_10765	e3 ubiquitin-protein ligase partial	268	0.490512	0.51	0	-		no IPS match
contig_10766	rna-binding protein	610	5.65756e-143	1	0	-		no GO terms
contig_10767	tumor necrosis factor receptor-associated factor partial	494	4.203e-10	0.86	0	-		no IPS match
contig_10768	---NA---	384			0	-		no IPS match
contig_10769	---NA---	203			0	-		no IPS match
contig_1077	atp synthase f0 subunit 6	699	1.25975e-61	0.94	8	F:GO:0022857; C:GO:0005739; P:GO:0055085; P:GO:0009058; P:GO:0034641; P:GO:0044281; C:GO:0043234; C:GO:0005622	-	no IPS match
contig_10770	hexosaminidase domain-containing	215	1.05817e-39	1	0	-		no IPS match
contig_10771	12 kda protein	758	1.5147e-14	1	0	-		no IPS match
contig_10772	glycine receptor subunit alpha-3-like	309	6.54521e-14	0.6	3	F:GO:0022857; C:GO:0005575; P:GO:0006810		F:GO:0005230; P:GO:0006810; C:GO:0016020
contig_10773	hypothetical protein DAPPUDRAFT_223037	1587	4.17074	0.48	0	-		no IPS match
contig_10774	---NA---	368			0	-		no GO terms
contig_10775	hypothetical protein IscW_ISCW020456	479	0.0729729	0.73	0	-		no IPS match
contig_10776	methylmalonyl coenzyme a	1037	0	0.99	5	F:GO:0003674; F:GO:0043167; F:GO:0016853; P:GO:0006520; P:GO:0009056	EC:5.4.99.4; EC:5.4.99.2	F:GO:0016866; F:GO:0031419; P:GO:0008152; F:GO:0004494; F:GO:0003824
contig_10777	putative unknown product, partial	420	6.8747e-79	1	0	-		no IPS match
contig_10778	insulin growth factor receptor	394	7.69092e-62	0.91	0	-		no GO terms
contig_10779	putative unknown product	1030	9.66669e-52	1	0	-		no GO terms
contig_1078	catalytically inactive chitinase-like lectins	310	3.40437e-52	1	0	-		no IPS match
contig_10780	Myosin-IB	319	2.61629	0.5	0	-		no IPS match
contig_10781	embryonic protein dc-	658	2.27433e-128	0.96	0	-		no IPS match
contig_10782	---NA---	341			0	-		no IPS match
contig_10783	endonuclease reverse transcriptase ixodes scapularis endonuclease reverse partial	257	0.270624	0.5	0	-		no IPS match
contig_10784	---NA---	290			0	-		no GO terms
contig_10785	Hypothetical protein	757	3.82732e-38	1	0	-		no GO terms
contig_10786	---NA---	611			0	-		no GO terms
contig_10787	hypothetical protein IscW_ISCW002896	331	4.0468e-24	0.97	0	-		no IPS match
contig_10788	diacylglycerol kinase, putative	531	4.01253e-108	1	5	P:GO:0008150; F:GO:0016301; P:GO:0007165; P:GO:0009056; P:GO:0006629	EC:2.7.1.107	P:GO:0035556
contig_10789	hypothetical protein IscW_ISCW002719	227	7.47196e-13	1	0	-		no IPS match
contig_1079	innexin inx2	649	8.48352e-67	1	0	-		no IPS match
contig_10790	chaperonin complex tcp-1 delta	619	1.31108e-83	0.98	4	C:GO:0005737; P:GO:0006457; F:GO:0043167; F:GO:0051082	-	F:GO:0005524; P:GO:0044267
contig_10791	---NA---	290			0	-		no GO terms
contig_10792	putative unknown product	915	1.36315e-46	0.97	0	-		no IPS match
contig_10793	dual specificty phosphatase	257	1.54484e-49	0.92	0	-		no IPS match
contig_10794	ca2+ calmodulin-dependent protein partial	273	7.42812e-05	1	0	-		no IPS match
contig_10795	tick transposon	305	2.23483e-19	0.69	0	-		no IPS match
contig_10796	complement component 3d epstein barr virus receptor 2	260	7.14439e-51	1	0	-		no GO terms
contig_10797	checkpoint 9-1-1 complex hus1 component	617	3.53608e-124	1	5	C:GO:0000228; C:GO:0043234; P:GO:0006950; P:GO:0006259; P:GO:0007049		C:GO:0030896; P:GO:0006281; P:GO:0000077
contig_10798	---NA---	292			0	-		no IPS match
contig_10799	nudix domain	458	1.54393e-78	0.96	1	F:GO:0003674	-	F:GO:0016787
contig_108	60s acidic ribosomal protein	493	4.4096e-112	1	8	C:GO:0005840; F:GO:0003735; P:GO:0042254; F:GO:0016829; F:GO:0004518; P:GO:0006412; P:GO:0006950; P:GO:0006259	EC:4.2.99.18	no GO terms
contig_1080	farnesoic acid o- partial	241	7.9353e-27	0.97	0	-		no GO terms
contig_10800	serine threonine protein	302	5.10834e-56	1	4	F:GO:0016301; P:GO:0006464; F:GO:0043167; P:GO:0006520	EC:2.7.11.17	F:GO:0005524; F:GO:0004672; P:GO:0006468; F:GO:0004674; F:GO:0016772
contig_10801	polyprotein of retroviral	249	4.67764e-31	0.96	0	-		no GO terms
contig_10802	tick transposon	633	1.98052e-49	0.75	2	P:GO:0006259; F:GO:0003674		P:GO:0015074; F:GO:0003676
contig_10803	---NA---	697			0	-		no GO terms
contig_10804	hypothetical protein IscW_ISCW001722	638	5.80825e-25	0.96	0	-		no IPS match
contig_10805	protein partial	305	1.91958e-50	1	0	-		no GO terms
contig_10806	hypothetical protein TcasGA2_TC009357	476	3.07858	0.5	0	-		no IPS match
contig_10807	cytochrome c oxidase assembly protein cox11	344	6.54628e-63	1	1	F:GO:0043167		F:GO:0005507
contig_10808	hypothetical protein EAI_09683	908	2.53537	0.46	0	-		no IPS match
contig_10809	rab24 member ras oncoprotein family	673	5.14552e-130	1	7	P:GO:0007165; F:GO:0043167; P:GO:0006810; C:GO:0005622; P:GO:0034655; P:GO:0044281; C:GO:0005575		P:GO:0007264; F:GO:0005525; P:GO:0015031; C:GO:0005622; P:GO:0006184; P:GO:0007165; C:GO:0016020
contig_1081	atp-dependent rna helicase	995	0.00384599	0.74	0	-		no GO terms
contig_10810	---NA---	273			0	-		no IPS match
contig_10811	hypothetical protein X777_07428	238	1.1458	0.64	0	-		no GO terms
contig_10812	regulator of chromosome	202	4.49002e-42	1	0	-		no GO terms
contig_10813	Hypothetical protein	437	3.68217e-13	0.71	0	-		no IPS match
contig_10814	putative rgs-gaip	269	1.38592e-57	1	0	-		no GO terms
contig_10815	serine threonine protein partial	300	1.83119e-53	1	2	F:GO:0043167; F:GO:0003674		F:GO:0005524; F:GO:0003824; F:GO:0016772
contig_10816	cytochrome p450 cyp3 cyp5 cyp6 cyp9 subfamily	664	1.37775e-152	0.93	4	F:GO:0003674; P:GO:0008150; F:GO:0043167; F:GO:0016491		F:GO:0020037; P:GO:0055114; F:GO:0005506; F:GO:0016705
contig_10817	---NA---	688			0	-		no GO terms
contig_10818	Hypothetical protein	1661	0	0.99	0	-		no GO terms
contig_10819	chitinase	265	8.52985	0.8	0	-		no IPS match
contig_1082	sodium bicarbonate transporter-like protein 11	271	0.123949	0.61	0	-		no IPS match
contig_10820	---NA---	445			0	-		no IPS match
contig_10821	hypothetical protein IscW_ISCW018205	733	0.00218233	0.72	0	-		no GO terms
contig_10822	dna polymerase subunit gamma- mitochondrial-like	376	1.0596	0.5	0	-		no IPS match
contig_10823	dna replication licensing factor mcm2-like	309	2.45998	0.54	0	-		no IPS match
contig_10824	hypothetical protein DAPPUDRAFT_324336	296	1.98228	0.6	3	F:GO:0008061; P:GO:0006030; C:GO:0005576		no IPS match
contig_10825	math and lrr domain-containing protein pfe0570w-like	262	2.55748	0.69	0	-		no IPS match
contig_10826	tick partial	233	8.54492	0.68	0	-		no IPS match
contig_10827	microtubule associated partial	513	1.37696e-106	0.99	0	-		no IPS match
contig_10828	toll-like receptor 4	261	3.65328e-36	1	0	-		no GO terms
contig_10829	toll-like receptor 4	262	7.97994e-39	1	0	-		no GO terms
contig_1083	scavenger receptor class a-like c-type lectin	359	4.52163e-27	1	0	-		no GO terms
contig_10830	zinc finger protein partial	1580	0	0.97	1	F:GO:0043167		F:GO:0046872
contig_10831	dolichyl-diphosphooligosaccharide--protein glycosyltransferase subunit stt3b	223	5.65935e-43	1	6	F:GO:0016757; P:GO:0006464; P:GO:0009058; P:GO:0005975; C:GO:0005783; C:GO:0043234		F:GO:0004576; C:GO:0016020; P:GO:0006486
contig_10832	mam domain protein	408	1.11208e-40	0.98	0	-		no IPS match
contig_10833	mam domain protein	307	2.25833e-33	0.75	0	-		no IPS match
contig_10834	---NA---	1600			0	-		no IPS match
contig_10835	dna polymerase delta catalytic	433	6.38181e-95	1	7	F:GO:0016779; P:GO:0009058; P:GO:0006259; F:GO:0003677; F:GO:0003674; C:GO:0043234; C:GO:0005622	EC:2.7.7.7	F:GO:0003676; P:GO:0006260; F:GO:0003887
contig_10836	cecb_spolt ame: full=cecropin-b flags: precursor	261	0.910135	0.55	3	C:GO:0005576; P:GO:0045087; P:GO:0042742		no IPS match
contig_10837	hypothetical protein YQE_07018, partial	216	2.58545	0.56	0	-		no IPS match
contig_10838	ubiquitin c-terminal hydrolase x4	284	3.22443	0.58	0	-		no IPS match
contig_10839	ef1alpha-like factor	416	5.10267e-90	1	1	F:GO:0043167		F:GO:0005525
contig_1084	cytochrome P450, putative	1135	0.0607004	0.89	9	F:GO:0050591; F:GO:0020037; F:GO:0005506; F:GO:0016705; F:GO:0009055; P:GO:0055114; F:GO:0016491; F:GO:0046872; F:GO:0004497		no IPS match
contig_10840	slit-robo rho gtpase activating protein	294	1.39559e-30	0.97	2	C:GO:0005622; P:GO:0007165	-	no GO terms
contig_10841	serine threonine protein phosphatase 2a regulatory partial	644	2.81986e-140	1	5	C:GO:0005622; C:GO:0043234; F:GO:0030234; P:GO:0007165; F:GO:0003674		C:GO:0000159; F:GO:0008601; P:GO:0007165; F:GO:0005488
contig_10842	response to stress	419	2.03907	0.6	0	-		no IPS match
contig_10843	---NA---	286			0	-		no IPS match
contig_10844	hypothetical protein IscW_ISCW005768	292	3.67301e-07	0.86	0	-		no IPS match
contig_10845	m13 family peptidase	306	3.54789	0.46	0	-		no IPS match
contig_10846	hypothetical protein IscW_ISCW017546	514	1.02179e-81	0.96	0	-		no GO terms
contig_10847	---NA---	378			0	-		no IPS match
contig_10848	AAEL010290-PA	201	5.26997	0.56	3	P:GO:0055114; F:GO:0016491; P:GO:0008152		no IPS match
contig_10849	---NA---	610			0	-		no IPS match
contig_1085	hypothetical protein IscW_ISCW000917	208	1.20521e-09	0.71	0	-		no IPS match
contig_10850	salivary gland secretion partial	234	1.45631e-34	1	0	-		no IPS match
contig_10851	GE22929	264	6.46085	0.51	0	-		no GO terms
contig_10852	---NA---	289			0	-		no IPS match
contig_10853	hypothetical protein, partial	379	1.14698e-68	0.96	0	-		no IPS match
contig_10854	hypothetical protein, partial	826	1.50478e-90	0.87	0	-		no IPS match
contig_10855	beta-catenin-like repeats containing	216	2.86328e-46	1	1	F:GO:0003674		F:GO:0005515; F:GO:0005488
contig_10856	conserved hypothetical protein	549	6.78373	0.54	2	F:GO:0046872; F:GO:0008270		no GO terms
contig_10857	ankyrin repeat and mynd domain-containing protein 2	946	1.03096e-27	1	0	-		no GO terms
contig_10858	elongator complex	434	2.36454e-64	0.98	4	C:GO:0005622; C:GO:0043234; P:GO:0034641; P:GO:0009058	-	P:GO:0006357; C:GO:0033588
contig_10859	poly a binding protein cytoplasmic 1 isoform 1-like protein	280	0.000908343	0.76	3	F:GO:0003723; F:GO:0003676; F:GO:0000166		no IPS match
contig_1086	hypothetical protein IscW_ISCW000917	267	1.78982e-41	0.84	0	-		no IPS match
contig_10860	---NA---	495			0	-		no IPS match
contig_10861	lipoic acid	226	6.71755e-29	1	10	C:GO:0005739; F:GO:0043167; P:GO:0006790; P:GO:0009058; P:GO:0044281; P:GO:0006629; P:GO:0051186; F:GO:0003674; P:GO:0006464; F:GO:0016874	EC:2.8.1.8	F:GO:0003824; P:GO:0009107; F:GO:0051539; F:GO:0016992
contig_10862	cytochrome oxidase subunit partial	396	5.21972e-06	0.5	5	F:GO:0003677; C:GO:0005654; C:GO:0043234; P:GO:0034641; P:GO:0009058		F:GO:0003677; C:GO:0005665; P:GO:0006366
contig_10863	tetraspanin partial	318	1.23116e-43	1	1	C:GO:0005575		C:GO:0016021
contig_10864	conserved hypothetical protein	267	5.57699e-58	1	0	-		no GO terms
contig_10865	---NA---	540			0	-		no IPS match
contig_10866	exosome component partial	1085	0	0.96	4	C:GO:0005622; F:GO:0003674; P:GO:0034641; F:GO:0004518		C:GO:0005622; F:GO:0003676; P:GO:0006139; F:GO:0008408; P:GO:0044237; F:GO:0000166; F:GO:0003824
contig_10867	Uncharacterized protein	252	0.000307945	0.67	0	-		no GO terms
contig_10868	endoplasmic reticulum mannosyl-oligosaccharide -alpha-	1378	9.81688e-31	0.93	4	C:GO:0005575; F:GO:0016798; F:GO:0043167; P:GO:0005975	EC:3.2.1.113	C:GO:0016020; F:GO:0004571; F:GO:0005509
contig_10869	fatty acyl-	1023	0	0.98	1	C:GO:0005575	-	C:GO:0016021
contig_1087	mrna export protein	315	3.68047	0.67	0	-		no IPS match
contig_10870	dual specificty phosphatase	255	2.99826e-25	0.92	0	-		no IPS match
contig_10871	dual specificty phosphatase	224	4.62416e-30	0.95	0	-		no IPS match
contig_10872	Hypothetical protein, partial	267	8.23289e-27	1	0	-		no GO terms
contig_10873	Hypothetical protein, partial	563	3.4881e-111	1	1	F:GO:0003674		F:GO:0005515
contig_10874	tick transposon	599	8.76287e-17	0.52	0	-		no IPS match
contig_10875	AAEL009508-PA	923	1.17277e-45	0.58	2	F:GO:0003674; F:GO:0043167		F:GO:0003676; F:GO:0046872
contig_10876	tpr domain-containing	975	4.95001e-140	1	4	P:GO:0006457; P:GO:0006464; F:GO:0016853; F:GO:0003674	EC:5.2.1.8	F:GO:0003676
contig_10877	conserved hypothetical protein	536	5.0412e-45	1	0	-		no GO terms
contig_10878	GA20330	237	2.34036	0.7	0	-		no IPS match
contig_10879	vprbp-like protein	267	2.79808	0.59	0	-		no IPS match
contig_1088	gamma-interferon inducible lysosomal thiol partial	1113	4.04378e-133	1	0	-		no GO terms
contig_10880	Hypothetical protein, partial	335	6.97756e-75	1	1	F:GO:0003674		F:GO:0005515
contig_10881	ionotropic glutamate receptor	218	1.55561	0.66	4	F:GO:0004970; F:GO:0005234; C:GO:0016020; P:GO:0035235		no IPS match
contig_10882	hypothetical protein, partial	430	8.0555e-51	0.98	0	-		no GO terms
contig_10883	Hypothetical protein	722	4.7541e-27	1	0	-		no IPS match
contig_10884	putative unknown product	1326	2.95669e-41	1	0	-		no IPS match
contig_10885	GD20115	328	3.05643e-18	1	0	-		no GO terms
contig_10886	rna polymerase ii accessory factor cdc73p	303	1.39019e-12	1	0	-		no GO terms
contig_10887	hypothetical protein X777_08555	236	1.59893	0.47	0	-		no IPS match
contig_10888	---NA---	379			0	-		no IPS match
contig_10889	---NA---	183			0	-		no IPS match
contig_1089	maltase-glucoamylase intestinal maltase-glucoamylase-like protein	269	9.54406e-57	0.97	2	F:GO:0016798; P:GO:0005975		F:GO:0004553; P:GO:0005975
contig_10890	proto-oncogene tyrosine-protein kinase receptor ret-like isoform x2	735	0.450915	0.46	0	-		no IPS match
contig_10891	vacuole membrane protein 1-like	270	0.734258	0.62	0	-		no IPS match
contig_10892	ubiquitin-protein partial	277	4.03801e-56	1	0	-		no GO terms
contig_10893	ubiquitin-protein partial	279	4.03801e-56	1	0	-		no GO terms
contig_10894	abc transporter c family member	852	6.23277e-149	0.97	2	F:GO:0016887; F:GO:0043167		F:GO:0016887; F:GO:0005524
contig_10895	conserved hypothetical protein	333	0.360354	0.45	0	-		no IPS match
contig_10896	conserved plasma membrane protein	248	7.4743e-40	0.98	1	C:GO:0005575		C:GO:0016021
contig_10897	conserved plasma membrane protein	207	1.84325e-40	1	1	C:GO:0005575		C:GO:0016021
contig_10898	tick partial	1514	3.08847e-155	0.78	1	F:GO:0003677		F:GO:0003677; F:GO:0003676
contig_10899	---NA---	920			0	-		no IPS match
contig_109	cytochrome oxidase subunit partial	424	1.65549e-09	0.82	0	-		no IPS match
contig_1090	endothelin-converting enzyme, putative	278	3.55118e-06	0.65	4	P:GO:0006508; F:GO:0008237; F:GO:0016787; F:GO:0004222		no IPS match
contig_10900	fkbp-type peptidyl-prolyl cis-trans partial	494	9.12899e-62	1	0	-		no GO terms
contig_10901	glutathione s-	538	9.88969e-116	0.98	4	F:GO:0016765; P:GO:0006790; P:GO:0034641; P:GO:0006520	EC:2.5.1.18	no IPS match
contig_10902	adenylate cyclase	279	0.575827	0.64	0	-		no IPS match
contig_10903	Putative metalloprotease, partial	377	0.715881	0.48	0	-		no GO terms
contig_10904	---NA---	2582			0	-		no GO terms
contig_10905	carboxylesterase	1110	3.29111	0.7	0	-		no GO terms
contig_10906	endonuclease reverse partial	365	1.2242e-54	0.89	0	-		no IPS match
contig_10907	fed tick salivary protein 8	250	3.51881e-29	1	0	-		no GO terms
contig_10908	thap domain protein	1250	2.18977e-169	0.93	2	F:GO:0003674; F:GO:0043167		F:GO:0003676; F:GO:0046872
contig_10909	---NA---	388			0	-		no GO terms
contig_1091	serine threonine protein kinase	698	4.21221e-138	0.97	4	F:GO:0043167; F:GO:0016301; P:GO:0008150; P:GO:0006520	EC:2.7.11	no IPS match
contig_10910	hypothetical protein, partial	631	4.93344e-45	1	1	P:GO:0007165		P:GO:0035556
contig_10911	hypothetical protein, partial	848	6.04404e-94	0.93	0	-		no IPS match
contig_10912	hypothetical protein EAG_15342	384	6.717	0.6	0	-		no IPS match
contig_10913	multidrug resistance-associated protein 7-like	277	1.04786	0.44	0	-		no IPS match
contig_10914	microtubule organizing partial	710	1.30893e-64	1	3	C:GO:0005815; C:GO:0005856; P:GO:0007010		C:GO:0005815; C:GO:0000922; P:GO:0000226
contig_10915	armadillo, putative	444	4.78759e-57	1	0	-		no IPS match
contig_10916	---NA---	206			0	-		no GO terms
contig_10917	hypothetical protein	303	1.43814e-47	1	2	F:GO:0016746; P:GO:0009058	EC:2.3.1	no IPS match
contig_10918	camp-dependent protein kinase 1	1200	1.97095e-153	0.96	4	F:GO:0043167; P:GO:0006464; F:GO:0016301; P:GO:0006520		F:GO:0005524; F:GO:0004672; P:GO:0006468; F:GO:0004674; F:GO:0016772
contig_10919	putative sulfotransferase	583	6.95142e-99	1	1	F:GO:0003674		F:GO:0008146
contig_1092	secreted protein precursor	613	5.73302e-48	1	0	-		no GO terms
contig_10920	secreted salivary partial	204	6.65435e-39	1	0	-		no GO terms
contig_10921	membrane protein	480	5.8188e-12	0.97	0	-		no GO terms
contig_10922	membrane protein	460	2.34256	1	0	-		no IPS match
contig_10923	PREDICTED: uncharacterized protein LOC101887566	219	5.41199	0.5	0	-		no GO terms
contig_10924	hypothetical protein IscW_ISCW022066	214	9.08969	0.62	0	-		no IPS match
contig_10925	---NA---	373			0	-		no IPS match
contig_10926	putative neuroproteinsis, partial	290	0.0276286	0.94	0	-		no IPS match
contig_10927	putative membrane	375	7.79896e-16	1	0	-		no IPS match
contig_10928	elongation factor 1 alpha	463	7.9863e-22	1	0	-		no IPS match
contig_10929	cyclin c-dependent kinase partial	472	2.82374e-99	0.98	3	F:GO:0043167; P:GO:0006464; F:GO:0016301		F:GO:0005524; P:GO:0006468; F:GO:0004672; F:GO:0016772
contig_1093	putative unknown product, partial	592	6.4572	0.46	0	-		no IPS match
contig_10930	Lectin-galC1	585	2.88523	0.62	1	F:GO:0030246		no IPS match
contig_10931	Hypothetical protein	283	1.35524	0.58	0	-		no IPS match
contig_10932	glucose-6-phosphate 1-dehydrogenase-like	345	4.61849	0.5	0	-		no IPS match
contig_10933	conserved hypothetical protein	544	7.56501e-78	1	3	C:GO:0005634; P:GO:0034641; P:GO:0009058	-	C:GO:0005634; P:GO:0006355
contig_10934	hypothetical protein SINV_08700	218	8.21412	0.54	0	-		no GO terms
contig_10935	hypothetical protein TcasGA2_TC009609	396	0.228932	0.44	0	-		no IPS match
contig_10936	cpg binding	637	3.97974e-123	1	2	F:GO:0043167; F:GO:0003677	-	no GO terms
contig_10937	vesicle coat complex ap-3 delta subunit	751	2.58798e-34	1	0	-		no IPS match
contig_10938	tumor necrosis factor partial	222	9.04813e-24	0.79	0	-		no IPS match
contig_10939	tumor necrosis factor partial	210	5.51336e-35	0.89	0	-		no GO terms
contig_1094	---NA---	341			0	-		no IPS match
contig_10940	cytochrome P450, putative	230	8.79859e-46	1	4	F:GO:0003674; F:GO:0043167; F:GO:0016491; P:GO:0008150	EC:1.14.14.1	no IPS match
contig_10941	---NA---	977			0	-		no IPS match
contig_10942	---NA---	293			0	-		no IPS match
contig_10943	ribosomal protein	308	0.00771575	0.94	5	F:GO:0003735; P:GO:0006412; C:GO:0030529; C:GO:0005840; C:GO:0005622		no IPS match
contig_10944	---NA---	206			0	-		no IPS match
contig_10945	hypothetical protein IscW_ISCW000953	1866	0	0.91	0	-		no GO terms
contig_10946	AAEL004911-PA	199	3.71307	0.48	5	F:GO:0004386; F:GO:0003676; F:GO:0005524; F:GO:0016787; F:GO:0008026		no IPS match
contig_10947	---NA---	575			0	-		no GO terms
contig_10948	sulfate bicarbonate oxalate exchanger sat- partial	349	2.74774e-64	1	0	-		no GO terms
contig_10949	conserved hypothetical protein	454	1.66036e-85	1	1	C:GO:0005575	-	C:GO:0016021
contig_1095	phenylalanyl-trna synthetase	282	3.23059e-33	1	0	-		no IPS match
contig_10950	e3 ubiquitin-protein ligase ubr4	208	1.09393	0.45	0	-		no IPS match
contig_10951	PREDICTED: uncharacterized protein K02A2.6-like	364	1.35471	0.5	0	-		no IPS match
contig_10952	---NA---	360			0	-		no IPS match
contig_10953	adenylate kinase	492	7.44493e-41	1	0	-		no IPS match
contig_10954	pheromone-binding protein 3-like	221	6.83798	0.54	0	-		no IPS match
contig_10955	hypothetical protein IscW_ISCW018309	1122	1.71993e-18	0.62	0	-		no IPS match
contig_10956	AAEL017014-PA	320	1.23027	0.47	0	-		no IPS match
contig_10957	protein transporter	761	2.08748e-133	1	0	-		no IPS match
contig_10958	GD12710	414	4.85112	0.54	5	P:GO:0006355; P:GO:0016573; F:GO:0008080; F:GO:0004402; C:GO:0005634		no IPS match
contig_10959	aminopeptidase partial	363	1.14454	0.48	0	-		no IPS match
contig_1096	---NA---	1202			0	-		no GO terms
contig_10960	brca1-associated protein, putative	299	2.20302e-57	1	1	F:GO:0043167	-	no GO terms
contig_10961	hypothetical protein, partial	250	1.00071e-34	1	0	-		no GO terms
contig_10962	putative transposase, partial	221	4.2252e-08	0.66	0	-		no IPS match
contig_10963	putative transposase, partial	712	0.000132149	0.86	0	-		no GO terms
contig_10964	hypothetical protein, partial	842	0.468839	0.45	0	-		no GO terms
contig_10965	---NA---	192			0	-		no IPS match
contig_10966	adaptor protein phosphotyrosine interaction ph domain and leucine zipper	415	1.30298e-96	1	0	-		no GO terms
contig_10967	hypothetical protein	1047	1.00245e-85	0.75	1	F:GO:0043167		F:GO:0005509
contig_10968	Activin-beta	255	2.77456	0.62	5	P:GO:0016049; P:GO:0048813; F:GO:0008083; F:GO:0005160; C:GO:0005576		no IPS match
contig_10969	calcineurin-binding protein cabin-1-like isoform x2	404	3.07876e-07	0.51	0	-		no GO terms
contig_1097	scc4_drowi ame: full=mau2 chromatid cohesion factor homolog ame: full=cohesin loading complex subunit scc4 homolog	283	0.339199	0.7	9	C:GO:0000785; P:GO:0034088; C:GO:0005634; P:GO:0007067; C:GO:0032116; P:GO:0051301; P:GO:0007059; C:GO:0005654; P:GO:0007049		no IPS match
contig_10970	---NA---	200			0	-		no IPS match
contig_10971	hypothetical protein IscW_ISCW017200	2304	0	0.94	0	-		no IPS match
contig_10972	conserved secreted protein partial	929	3.40417e-94	0.91	0	-		no GO terms
contig_10973	pitrilysin metallopeptidase 1 isoform cra c	1518	0	0.99	3	P:GO:0008150; F:GO:0003674; F:GO:0043167		P:GO:0006508; F:GO:0003824; F:GO:0046872
contig_10974	---NA---	279			0	-		no IPS match
contig_10975	---NA---	457			0	-		no GO terms
contig_10976	protein required for fusion of vesicles in vesicular transport alpha-snap	1110	0	1	2	F:GO:0003674; P:GO:0006810		F:GO:0005515; P:GO:0006886
contig_10977	salivary sulfotransferase, putative	1242	0	0.98	3	F:GO:0003674; P:GO:0006790; P:GO:0006629	EC:2.8.2.2	F:GO:0008146
contig_10978	l-kynurenine hydrolase	349	4.51037e-25	1	0	-		no IPS match
contig_10979	putative unknown product, partial	469	6.45732	0.55	0	-		no IPS match
contig_1098	secreted papa repeat protein	217	1.31791e-24	0.84	0	-		no IPS match
contig_10980	ribosomal protein	350	2.45514e-13	1	4	C:GO:0005840; F:GO:0003735; P:GO:0006412; P:GO:0042254	-	no IPS match
contig_10981	histone-lysine n-methyltransferase setmar-like	316	0.310066	0.57	0	-		no IPS match
contig_10982	hypothetical protein YQE_00106, partial	207	0.487614	0.52	0	-		no IPS match
contig_10983	---NA---	1204			0	-		no IPS match
contig_10984	Hypothetical protein	837	1.1138e-17	1	0	-		no IPS match
contig_10985	hypothetical protein TcasGA2_TC010385	213	1.13312	0.61	6	F:GO:0015293; C:GO:0016021; F:GO:0005328; C:GO:0016020; P:GO:0006836; P:GO:0006810		no IPS match
contig_10986	---NA---	481			0	-		no IPS match
contig_10987	Hypothetical protein, partial	291	0.404711	0.69	0	-		no IPS match
contig_10988	dna replication factor cdt1	493	6.46721e-42	1	0	-		no GO terms
contig_10989	monocarboxylate partial	243	2.03996e-15	1	0	-		no IPS match
contig_1099	putative axotactin	284	2.6649e-60	1	0	-		no IPS match
contig_10990	Uncharacterized protein CG3556	566	0.293194	0.47	2	P:GO:0015889; F:GO:0031419		no IPS match
contig_10991	putative unknown product, partial	598	4.95008e-08	0.68	0	-		no IPS match
contig_10992	---NA---	284			0	-		no IPS match
contig_10993	lpxtg-motif cell wall anchor domain partial	305	4.03384e-46	0.97	0	-		no GO terms
contig_10994	protein partial	340	6.37448e-14	1	0	-		no IPS match
contig_10995	Hypothetical protein	269	3.83825e-47	0.98	0	-		no IPS match
contig_10996	Hypothetical protein, partial	306	2.85024e-52	1	0	-		no GO terms
contig_10997	charged multivesicular body	691	3.92452e-93	0.99	1	P:GO:0006810	-	no IPS match
contig_10998	inorganic pyrophosphatase nucleosome remodeling factor subunit partial	218	8.68024e-06	1	0	-		no GO terms
contig_10999	hypothetical protein IscW_ISCW009034	614	4.70335e-06	0.62	0	-		no IPS match
contig_11	hypothetical protein	4915	0	1	2	P:GO:0006810; C:GO:0005575	-	C:GO:0016020; P:GO:0015031
contig_110	cathepsin d	1714	0	0.99	2	F:GO:0008233; P:GO:0008150		F:GO:0004190; P:GO:0006508
contig_1100	hypothetical protein AND_006109	313	7.5806	0.57	0	-		no IPS match
contig_11000	hypothetical protein IscW_ISCW021292	686	0.0680396	0.55	0	-		no IPS match
contig_11001	membrane-associated hematopoietic protein	445	6.13343e-65	1	0	-		no GO terms
contig_11002	exocyst subunit	307	4.06129e-62	0.99	0	-		no IPS match
contig_11003	Exportin-T, putative	477	6.84432	0.43	2	P:GO:0006810; C:GO:0005634		no GO terms
contig_11004	60s ribosomal protein	492	4.41922e-10	1	2	C:GO:0005840; P:GO:0042254	-	no GO terms
contig_11005	---NA---	323			0	-		no IPS match
contig_11006	positive cofactor 2 subunit of a rna polymerase ii multiprotein coactivator	238	6.3468e-34	0.97	0	-		no IPS match
contig_11007	leucine-rich repeat-containing protein	320	7.56048	0.49	0	-		no IPS match
contig_11008	succinate dehydrogenase flavoprotein partial	298	8.64791e-53	0.97	0	-		no IPS match
contig_11009	histone deacetylase partial	575	4.6675e-110	1	0	-		no IPS match
contig_1101	transposase partial	483	0.361805	0.58	0	-		no IPS match
contig_11010	GA21255	639	8.33276	0.54	2	F:GO:0046872; F:GO:0008270		no IPS match
contig_11011	---NA---	677			0	-		no GO terms
contig_11012	hypothetical protein TcasGA2_TC001346	1081	1.54225	0.43	6	F:GO:0004386; F:GO:0003676; F:GO:0005524; F:GO:0016787; F:GO:0000166; F:GO:0008026		no IPS match
contig_11013	hypothetical protein X777_02072	294	3.42783	0.51	0	-		no GO terms
contig_11014	---NA---	789			0	-		no IPS match
contig_11015	conserved hypothetical protein	236	2.09263	0.63	0	-		no GO terms
contig_11016	PREDICTED: uncharacterized protein LOC101454033 isoform X2	260	6.15125	0.54	0	-		no IPS match
contig_11017	GA15142	224	2.0825	0.71	3	F:GO:0016740; F:GO:0016747; F:GO:0016746		no IPS match
contig_11018	hypothetical protein, partial	242	5.9822e-37	0.91	0	-		no IPS match
contig_11019	splicing factor partial	646	1.14776e-09	1	0	-		no IPS match
contig_1102	mevalonate pyrophosphate decarboxylase	1568	0	1	5	F:GO:0016829; P:GO:0009058; P:GO:0006629; F:GO:0043167; P:GO:0008150		F:GO:0004163; P:GO:0008299; F:GO:0005524
contig_11020	Hypothetical protein	1069	1.07738e-110	0.99	0	-		no IPS match
contig_11021	GD16967	238	4.26003	0.6	3	P:GO:0033567; F:GO:0043142; F:GO:0017108		no IPS match
contig_11022	Hypothetical protein, partial	301	9.19509	0.67	0	-		no IPS match
contig_11023	abc transporter c family member	411	3.01014e-83	0.97	2	F:GO:0043167; F:GO:0016887		F:GO:0005524; F:GO:0016887
contig_11024	abc transporter c family member	268	6.92952e-51	0.96	2	F:GO:0043167; F:GO:0016887		F:GO:0005524; F:GO:0016887
contig_11025	chaperonin subunit, putative	585	3.21075e-33	1	3	C:GO:0005737; F:GO:0043167; P:GO:0006457	-	P:GO:0044267; F:GO:0005524
contig_11026	rrp45 subunit of eukaryotic exosome	280	2.29063	0.51	0	-		no IPS match
contig_11027	purine permease, putative	237	1.60334	1	4	C:GO:0016020; P:GO:0055085; P:GO:0006810; F:GO:0005215		no IPS match
contig_11028	tbc domain-containing partial	414	1.95406e-77	1	0	-		no GO terms
contig_11029	tbc domain-containing partial	312	2.74642e-67	1	4	P:GO:0007165; P:GO:0034655; P:GO:0044281; F:GO:0030234		P:GO:0032313; F:GO:0005097
contig_1103	niemann-pick type c1 domain-containing	939	8.10379e-149	0.98	5	P:GO:0006810; C:GO:0005575; F:GO:0043167; F:GO:0004871; P:GO:0007165	-	no GO terms
contig_11030	hypothetical protein DAPPUDRAFT_118838	290	5.67552e-06	0.86	0	-		no IPS match
contig_11031	hypothetical protein DAPPUDRAFT_50916	388	4.76085e-49	0.79	3	F:GO:0003674; P:GO:0006464; F:GO:0043167	EC:6.3.2.19	F:GO:0008270
contig_11032	39s ribosomal protein l51	487	1.63609e-62	1	0	-		no IPS match
contig_11033	tank binding protein kinase partial	495	2.08728e-80	0.99	3	F:GO:0043167; F:GO:0016301; P:GO:0006464		F:GO:0005524; F:GO:0004672; P:GO:0006468; F:GO:0016772
contig_11034	myosin class i heavy partial	300	2.38449e-54	0.98	0	-		no GO terms
contig_11035	hypothetical protein, partial	592	2.22034e-64	1	0	-		no IPS match
contig_11036	---NA---	300			0	-		no IPS match
contig_11037	---NA---	911			0	-		no IPS match
contig_11038	---NA---	441			0	-		no IPS match
contig_11039	katanin, putative	534	8.32002e-95	1	2	F:GO:0016887; F:GO:0043167	EC:3.6.4.3	no IPS match
contig_1104	positive regulation of transcription from rna polymerase ii promoter	612	6.58228e-124	1	0	-		no GO terms
contig_11040	cyclin-d-binding myb-like transcription factor partial	745	1.94578e-105	0.82	3	F:GO:0003674; F:GO:0003677; C:GO:0005694		F:GO:0003682; F:GO:0003677
contig_11041	wd40 domain protein	289	1.35944e-34	0.8	1	F:GO:0003674		F:GO:0005515
contig_11042	putative unknown product, partial	215	1.73721e-39	1	0	-		no GO terms
contig_11043	low-density lipoprotein receptor-related protein 1b	836	6.49686e-80	0.86	0	-		no GO terms
contig_11044	---NA---	378			0	-		no IPS match
contig_11045	Hypothetical protein	258	2.12577e-50	0.98	0	-		no GO terms
contig_11046	hypothetical protein	377	1.91877e-69	1	0	-		no GO terms
contig_11047	vesicular amine transporter	262	9.10105e-51	0.98	0	-		no GO terms
contig_11048	wd domain protein	529	0.0346897	0.58	0	-		no GO terms
contig_11049	hypothetical protein TcasGA2_TC007735	535	3.48196	0.47	0	-		no IPS match
contig_1105	protein lsm14 log a	699	5.1092e-77	0.84	0	-		no GO terms
contig_11050	organic cation carnitine	2003	3.44345e-172	0.98	3	P:GO:0055085; C:GO:0005575; F:GO:0022857	-	C:GO:0016021; P:GO:0055085
contig_11051	---NA---	243			0	-		no IPS match
contig_11052	secreted salivary gland	739	3.24706e-18	1	2	F:GO:0008233; P:GO:0008150	EC:3.4.21	no IPS match
contig_11053	tick partial	1555	8.36695e-130	0.72	4	F:GO:0003723; F:GO:0016779; P:GO:0009058; P:GO:0006259		F:GO:0003723; F:GO:0003964; P:GO:0006278
contig_11054	tick transposon	283	3.74306e-31	0.82	0	-		no IPS match
contig_11055	tick transposon	268	1.16535e-17	0.55	0	-		no IPS match
contig_11056	m13 family peptidase	369	1.88453e-16	1	0	-		no IPS match
contig_11057	tnf receptor-associated factor 5	223	1.44593e-33	1	3	F:GO:0043167; P:GO:0006464; F:GO:0003674		F:GO:0008270; P:GO:0016567; F:GO:0004842; F:GO:0005515
contig_11058	putative unknown product, partial	204	2.71194e-28	0.97	3	F:GO:0003674; F:GO:0043167; P:GO:0006464		F:GO:0004842; F:GO:0008270; P:GO:0016567; F:GO:0005515
contig_11059	---NA---	266			0	-		no IPS match
contig_1106	cdc2-related protein kinase	1323	0	1	4	P:GO:0006464; F:GO:0043167; F:GO:0016301; P:GO:0006520		P:GO:0006468; F:GO:0004672; F:GO:0005524; F:GO:0004674; F:GO:0016772
contig_11060	puromycin-sensitive aminopeptidase	1049	1.36462e-31	1	0	-		no IPS match
contig_11061	secreted protein	472	9.49305e-66	1	0	-		no IPS match
contig_11062	---NA---	528			0	-		no IPS match
contig_11063	monocarboxylate transporter	346	2.67086e-69	0.99	2	C:GO:0005575; P:GO:0055085		C:GO:0016021; P:GO:0055085
contig_11064	tick partial	942	3.20899	0.55	0	-		no IPS match
contig_11065	salivary gland secreted protein	502	1.8766e-48	0.96	0	-		no GO terms
contig_11066	cholecystokinin receptor type a-like	218	0.597347	0.53	0	-		no IPS match
contig_11067	ph-interacting protein	288	1.20086	0.54	0	-		no GO terms
contig_11068	lipoate partial	462	5.71789e-104	1	7	P:GO:0006790; P:GO:0009058; P:GO:0044281; P:GO:0006629; P:GO:0051186; F:GO:0016874; F:GO:0003674		P:GO:0009107; F:GO:0016992; F:GO:0051539
contig_11069	hypothetical protein DAPPUDRAFT_306430	897	1.59818e-77	0.67	2	F:GO:0003674; P:GO:0009058		F:GO:0016740; P:GO:0009058
contig_1107	Hypothetical protein	979	1.66895e-58	1	0	-		no GO terms
contig_11070	---NA---	380			0	-		no GO terms
contig_11071	putative unknown product, partial	1159	3.28385e-53	1	0	-		no IPS match
contig_11072	dna repair helicase	620	1.06337e-100	0.82	0	-		no GO terms
contig_11073	dna repair helicase rad3 xp-	499	1.30622e-85	1	8	P:GO:0006950; P:GO:0006259; F:GO:0004386; F:GO:0016887; F:GO:0003677; F:GO:0043167; C:GO:0005634; C:GO:0005694	-	no IPS match
contig_11074	thyroid hormone-induced protein b	812	1.04478e-152	1	0	-		no GO terms
contig_11075	protein sel-1 log 1	225	6.26433e-35	1	0	-		no IPS match
contig_11076	acid-sensing ion channel 4-like	420	6.54178e-12	0.44	3	C:GO:0005575; F:GO:0022857; P:GO:0006810		C:GO:0016020; F:GO:0005272; P:GO:0006814
contig_11077	small nuclear ribonucleoprotein splicing factor	741	2.04904e-60	1	2	F:GO:0003674; C:GO:0005622	-	no GO terms
contig_11078	heat shock protein 75 kda partial	300	8.77318e-61	1	4	F:GO:0043167; P:GO:0006950; P:GO:0006457; F:GO:0051082		F:GO:0005524; P:GO:0006950; P:GO:0006457; F:GO:0051082
contig_11079	regulation of partial	238	1.02274e-39	0.89	2	F:GO:0003674; F:GO:0043167		F:GO:0003676; F:GO:0046872
contig_1108	abhydrolase domain-containing protein	384	1.9882e-09	0.59	0	-		no IPS match
contig_11080	hypothetical protein, partial	722	7.81467e-122	1	0	-		no GO terms
contig_11081	---NA---	569			0	-		no IPS match
contig_11082	kinase a-anchor protein partial	322	1.22672	0.56	0	-		no IPS match
contig_11083	lysosomal beta- partial	265	1.86314e-54	1	2	P:GO:0005975; F:GO:0016798		P:GO:0005975; F:GO:0004553
contig_11084	hydroxysteroid (17-beta)	1159	9.40382e-171	1	3	F:GO:0016491; P:GO:0008150; P:GO:0006629	EC:1.1.1.62	no IPS match
contig_11085	iduronate 2-sulfatase	293	1.88266e-15	0.79	2	P:GO:0008150; F:GO:0003674	-	F:GO:0003824; P:GO:0008152; F:GO:0008484
contig_11086	down syndrome cell adhesion molecule	471	0.522082	0.44	0	-		no IPS match
contig_11087	arylsulfatase b	468	1.91613e-59	0.8	2	F:GO:0003674; P:GO:0009056	EC:3.1.6.12	P:GO:0008152; F:GO:0003824
contig_11088	endonuclease reverse partial	453	4.06491e-08	0.62	0	-		no IPS match
contig_11089	protein deadpan-like	249	0.400356	0.57	5	P:GO:0006355; P:GO:0006351; F:GO:0046983; C:GO:0005634; F:GO:0003677		no IPS match
contig_1109	organic anion	427	0.000358099	1	3	C:GO:0016020; P:GO:0006810; F:GO:0005215		no IPS match
contig_11090	carnitine acyltransferase, putative	573	2.38182	0.58	3	F:GO:0016740; F:GO:0004102; F:GO:0016746		no IPS match
contig_11091	---NA---	389			0	-		no IPS match
contig_11092	integral to membrane	459	8.66876e-28	0.98	0	-		no IPS match
contig_11093	putative unknown product, partial	757	5.7904e-08	0.96	0	-		no GO terms
contig_11094	salivary serpin	350	3.0362e-11	1	0	-		no IPS match
contig_11095	sun-cor steroid hormone receptor co-repressor	248	1.2744	0.75	0	-		no IPS match
contig_11096	hpv16 e1 partial	360	2.23288e-36	1	0	-		no IPS match
contig_11097	Hypothetical protein	399	1.01961	0.54	0	-		no IPS match
contig_11098	hypothetical protein, partial	1011	0	0.99	0	-		no IPS match
contig_11099	---NA---	405			0	-		no IPS match
contig_111	protein serine threonine kinase	259	2.59331e-47	0.97	3	F:GO:0016301; P:GO:0006464; F:GO:0043167		F:GO:0004672; P:GO:0006468; F:GO:0005524; F:GO:0016772
contig_1110	signal recognition particle 14 kda protein	386	5.1275e-05	1	0	-		no IPS match
contig_11100	ras association family member	632	3.62081e-83	0.71	1	F:GO:0043167		F:GO:0008270
contig_11101	putative unknown product, partial	556	1.61184e-30	0.86	0	-		no IPS match
contig_11102	phosphatidylinositol transfer protein	1262	1.46992e-98	0.79	3	F:GO:0003674; C:GO:0005622; P:GO:0006810	-	F:GO:0005215; P:GO:0006810; C:GO:0005622
contig_11103	putative atrophin-1	1966	2.13906e-30	0.94	0	-		no IPS match
contig_11104	zinc finger protein 841	652	0.618106	0.38	2	F:GO:0046872; F:GO:0003676		no GO terms
contig_11105	tetratricopeptide repeat protein 28-like	350	2.71869	0.52	0	-		no IPS match
contig_11106	---NA---	279			0	-		no IPS match
contig_11107	b9 domain-containing protein	211	3.45385	0.65	0	-		no GO terms
contig_11108	zinc finger	528	5.14357e-88	1	3	F:GO:0043167; F:GO:0016491; P:GO:0008150	EC:1.3.1.74	F:GO:0008270
contig_11109	---NA---	274			0	-		no IPS match
contig_1111	trna-specific adenosine deaminase 1-like	248	1.60857	0.55	0	-		no IPS match
contig_11110	---NA---	512			0	-		no GO terms
contig_11111	spliceosome partial	715	1.40994e-76	0.91	4	C:GO:0005634; P:GO:0006397; P:GO:0022618; F:GO:0003729		C:GO:0005685; P:GO:0006376; F:GO:0003729
contig_11112	chaperone activity of bc1 complex-like mitochondrial	752	2.45393e-136	1	1	F:GO:0003674		F:GO:0016772
contig_11113	hypothetical protein IscW_ISCW002754	626	1.76596e-07	0.63	0	-		no IPS match
contig_11114	---NA---	327			0	-		no IPS match
contig_11115	calponin homology domain-containing protein ddb_g0272472-like	206	4.62002	0.62	0	-		no GO terms
contig_11116	40s ribosomal protein partial	331	2.30243e-08	1	0	-		no IPS match
contig_11117	bride of sevenless	465	5.21796	0.63	23	F:GO:0030297; P:GO:0045500; P:GO:0050730; C:GO:0005771; C:GO:0016021; P:GO:0007186; P:GO:0007465; F:GO:0005102; C:GO:0031528; P:GO:0045467; P:GO:0007601; P:GO:0045466; P:GO:0009749; P:GO:0055088; F:GO:0005118; P:GO:0042593; P:GO:0007165; F:GO:0004888; F:GO:0004930; P:GO:0048749; C:GO:0005887; C:GO:0005886; P:GO:0045470		no IPS match
contig_11118	hypothetical protein IscW_ISCW014658	352	2.73594e-26	1	0	-		no GO terms
contig_11119	gamma-glutamyl hydrolase	1008	0.301814	0.5	0	-		no IPS match
contig_1112	microtubule associated partial	317	7.86874e-63	0.99	0	-		no IPS match
contig_11120	sugar transporter	279	6.26945	0.45	0	-		no IPS match
contig_11121	gamma-tubulin complex component 5	268	0.0969255	0.59	3	C:GO:0000922; P:GO:0000226; C:GO:0005815		no IPS match
contig_11122	secreted and surface partial	994	2.42969e-138	0.99	0	-		no IPS match
contig_11123	26s proteasome regulatory complex subunit rpn2 partial	398	1.71059e-42	0.79	0	-		no GO terms
contig_11124	hypothetical protein YQE_09107, partial	228	0.287892	0.44	3	F:GO:0004518; P:GO:0034655; P:GO:0006259		F:GO:0045145
contig_11125	negative elongation factor b culex quinquefasciatus negative elongation factor b	597	3.08336e-96	0.98	3	C:GO:0005634; P:GO:0034641; P:GO:0009058		C:GO:0005634; P:GO:0045892
contig_11126	myosin IA, putative	2407	0	1	4	C:GO:0005856; C:GO:0043234; F:GO:0043167; F:GO:0003674	-	F:GO:0003774; F:GO:0005524; C:GO:0016459; F:GO:0005515
contig_11127	neuropeptides capa receptor-like	228	3.274	0.55	0	-		no GO terms
contig_11128	zinc binding	249	0.722114	0.62	5	P:GO:0055114; C:GO:0005739; F:GO:0016491; F:GO:0003960; F:GO:0008270		no IPS match
contig_11129	---NA---	445			0	-		no GO terms
contig_1113	Hypothetical protein	413	2.36967e-52	1	0	-		no GO terms
contig_11130	3 5 -cyclic nucleotide partial	625	1.73324e-116	0.88	0	-		no GO terms
contig_11131	mediator of rna polymerase ii transcription subunit partial	322	3.24326	0.43	0	-		no IPS match
contig_11132	Hypothetical protein, partial	240	6.07452e-07	0.82	0	-		no IPS match
contig_11133	---NA---	391			0	-		no IPS match
contig_11134	amyloid beta precursor protein binding	585	0.00130662	1	0	-		no GO terms
contig_11135	hypothetical protein AND_005645	281	0.386334	0.42	0	-		no IPS match
contig_11136	ATPase	464	6.09137	0.41	0	-		no IPS match
contig_11137	hypothetical protein DAPPUDRAFT_325764	545	8.74492	0.57	3	C:GO:0016021; F:GO:0004930; P:GO:0007186		no GO terms
contig_11138	28s ribosomal protein partial	806	1.64001e-82	1	1	C:GO:0005739		C:GO:0005739
contig_11139	SMC protein, putative	1189	0	1	3	P:GO:0051276; F:GO:0043167; C:GO:0005694	-	no GO terms
contig_1114	ixodes 26 kda salivary protein	544	0.802056	0.56	0	-		no IPS match
contig_11140	prefoldin, putative	440	2.28516e-42	1	3	P:GO:0006457; C:GO:0043234; F:GO:0051082	-	no IPS match
contig_11141	la-related protein 1-like	744	9.24011	0.46	0	-		no IPS match
contig_11142	growth factor independent partial	235	7.75941e-45	1	2	F:GO:0003674; F:GO:0043167		F:GO:0003676; F:GO:0046872
contig_11143	growth factor	236	1.84597e-26	1	2	F:GO:0043167; F:GO:0003674	-	F:GO:0003676; F:GO:0046872
contig_11144	ankyrin unc44	272	0.94728	0.56	0	-		no IPS match
contig_11145	nesprin-1-like isoform x2	230	2.48132	0.53	0	-		no IPS match
contig_11146	acid beta-fructofuranosidase-like	216	3.02986	0.69	0	-		no IPS match
contig_11147	tudor domain-containing protein 5	246	2.78771	0.5	0	-		no IPS match
contig_11148	PREDICTED: uncharacterized protein LOC101737240 isoform X2	316	6.4342	0.47	0	-		no IPS match
contig_11149	phosphorylcholine transferase cholinephosphate cytidylyltransferase	340	0.32795	0.94	0	-		no IPS match
contig_1115	g protein	1259	0	1	0	-		no IPS match
contig_11150	tripeptidyl-peptidase II, putative	553	3.00965e-23	1	2	F:GO:0008233; P:GO:0008150	EC:3.4.21	no IPS match
contig_11151	Hypothetical protein	1561	2.61509e-76	0.97	0	-		no GO terms
contig_11152	hypothetical protein IscW_ISCW021676	407	2.72988e-07	0.78	0	-		no IPS match
contig_11153	rna polymerase i large partial	2010	0	0.99	6	F:GO:0003677; P:GO:0034641; P:GO:0009058; F:GO:0016779; C:GO:0005730; P:GO:0044281		F:GO:0003677; P:GO:0006351; F:GO:0003899
contig_11154	60s ribosomal protein partial	593	5.07458e-15	1	0	-		no IPS match
contig_11155	small nuclear ribonucleoprotein splicing factor	559	2.71046e-11	0.83	2	F:GO:0003674; C:GO:0005622	-	no IPS match
contig_11156	hypothetical protein IscW_ISCW008888	745	1.3967e-41	0.87	0	-		no IPS match
contig_11157	mitochondrial plastidial beta-ketoacyl-acp reductase	517	1.71776e-98	1	2	P:GO:0008150; F:GO:0016491		P:GO:0008152; F:GO:0016491
contig_11158	Putative bilaris, partial	228	2.1443	0.66	0	-		no IPS match
contig_11159	---NA---	733			0	-		no IPS match
contig_1116	ribosomal protein, putative	761	1.96025e-05	0.95	5	P:GO:0006414; F:GO:0003735; C:GO:0030529; C:GO:0005840; C:GO:0005622		no GO terms
contig_11160	cyclic amp-dependent transcription factor atf- partial	215	1.80987e-35	1	0	-		no GO terms
contig_11161	extracellular matrix glycoprotein laminin subunit partial	260	1.79052e-23	1	0	-		no GO terms
contig_11162	atp-dependent rna helicase	586	7.94344e-40	0.84	0	-		no IPS match
contig_11163	hexosaminidase d-like protein	1448	0	0.95	1	P:GO:0005975		P:GO:0005975
contig_11164	dna-repair protein xp-	247	1.77309e-41	0.96	6	F:GO:0004518; P:GO:0034641; F:GO:0003677; P:GO:0006950; P:GO:0006259; C:GO:0005634	-	no IPS match
contig_11165	karyopherin importin beta 3	546	5.28567e-79	1	1	F:GO:0003674		F:GO:0005488
contig_11166	conserved secreted protein precursor	510	8.67353e-21	0.94	0	-		no GO terms
contig_11167	ribulose kinase	1494	0	0.98	2	F:GO:0003674; P:GO:0005975		F:GO:0016773; P:GO:0005975
contig_11168	hypothetical protein, partial	622	1.0685e-05	0.84	0	-		no GO terms
contig_11169	---NA---	228			0	-		no IPS match
contig_1117	hypothetical protein	427	1.55838	0.5	7	F:GO:0005524; F:GO:0004825; C:GO:0005737; F:GO:0004812; F:GO:0000166; P:GO:0006431; P:GO:0006418		no IPS match
contig_11170	outcast ele5 orf2 -h 1e-60 -j partial	1418	0	0.73	4	F:GO:0016779; F:GO:0003723; P:GO:0009058; P:GO:0006259		F:GO:0003964; F:GO:0003723; P:GO:0006278
contig_11171	Hypothetical protein	304	1.46236e-14	1	0	-		no IPS match
contig_11172	---NA---	475			0	-		no IPS match
contig_11173	Putative ovo	1174	2.28688e-156	0.99	2	F:GO:0003674; F:GO:0043167		F:GO:0003676; F:GO:0046872
contig_11174	serine carboxypeptidase hemaphysalis longicornis serine partial	301	2.97514e-61	0.98	2	P:GO:0008150; F:GO:0008233		P:GO:0006508; F:GO:0004185
contig_11175	serine carboxypeptidase hemaphysalis longicornis serine carboxypeptidase	868	1.9637e-155	0.98	2	P:GO:0008150; F:GO:0008233		P:GO:0006508; F:GO:0004185
contig_11176	hypothetical protein TcasGA2_TC000568	219	4.49564	0.64	7	F:GO:0003723; C:GO:0005846; P:GO:0051028; P:GO:0016070; P:GO:0045292; F:GO:0003677; F:GO:0000339		no IPS match
contig_11177	hypothetical protein IscW_ISCW008062	611	7.65252e-38	1	0	-		no GO terms
contig_11178	---NA---	682			0	-		no IPS match
contig_11179	Ran-binding protein, putative	479	0.0792952	0.6	0	-		no IPS match
contig_1118	cytochrome p450 cyp3 cyp5 cyp6 cyp9 subfamily	1066	1.05469e-100	0.84	4	F:GO:0003674; F:GO:0043167; F:GO:0016491; P:GO:0008150		F:GO:0020037; F:GO:0005506; F:GO:0016705; P:GO:0055114
contig_11180	---NA---	398			0	-		no IPS match
contig_11181	glutathione s-	829	2.38419e-151	0.94	5	F:GO:0016765; F:GO:0003674; P:GO:0006790; P:GO:0034641; P:GO:0006520	EC:2.5.1.18	P:GO:0008152; F:GO:0004364; F:GO:0005515
contig_11182	ectopic p granules protein 5 homolog isoform x3	538	5.51575	0.52	0	-		no IPS match
contig_11183	abc transporter c family member	517	5.8118e-85	0.95	0	-		no GO terms
contig_11184	regulator of g-protein signaling partial	201	0.0435874	0.53	0	-		no IPS match
contig_11185	dna polymerase	257	3.38656e-39	0.94	7	F:GO:0016779; F:GO:0003677; P:GO:0006950; P:GO:0006259; P:GO:0009058; C:GO:0043234; C:GO:0005622	EC:2.7.7.7	no IPS match
contig_11186	---NA---	1165			0	-		no IPS match
contig_11187	GA11984	224	4.59567	0.54	6	F:GO:0008168; P:GO:0006281; F:GO:0016740; F:GO:0003908; F:GO:0003824; P:GO:0032259		no GO terms
contig_11188	---NA---	410			0	-		no IPS match
contig_11189	---NA---	345			0	-		no IPS match
contig_1119	cytochrome p450 cyp3 cyp5 cyp6 cyp9 partial	1002	1.98976e-124	0.94	4	F:GO:0016491; F:GO:0003674; P:GO:0008150; F:GO:0043167		F:GO:0016705; F:GO:0020037; P:GO:0055114; F:GO:0005506
contig_11190	ABC transporter, putative	273	2.19297e-55	1	7	F:GO:0016887; F:GO:0022857; C:GO:0005575; P:GO:0034655; P:GO:0044281; F:GO:0043167; P:GO:0055085	EC:3.6.3.44	F:GO:0016887; F:GO:0005524
contig_11191	---NA---	443			0	-		no IPS match
contig_11192	kinesin-like protein kif3a	231	0.00355488	0.54	7	F:GO:0005524; C:GO:0005871; F:GO:0000166; F:GO:0003777; F:GO:0008017; P:GO:0007018; C:GO:0005874		no IPS match
contig_11193	hypothetical protein IscW_ISCW009293	386	5.21979e-22	0.9	1	F:GO:0003674	-	no IPS match
contig_11194	golgin subfamily protein a member 5	657	8.72201e-114	0.94	0	-		no GO terms
contig_11195	catalytic domain of cyclin-dependent protein kinase 1-like serine threonine kinase	323	2.98383e-63	0.93	4	F:GO:0043167; P:GO:0006464; F:GO:0016301; P:GO:0006520		F:GO:0004672; F:GO:0005524; P:GO:0006468; F:GO:0004674; F:GO:0016772
contig_11196	hypothetical protein, partial	307	0.8656	0.4	0	-		no IPS match
contig_11197	hypothetical protein IscW_ISCW024195	286	3.21108e-20	0.87	1	F:GO:0003674	-	no IPS match
contig_11198	hypothetical protein IscW_ISCW005011	850	8.64805e-10	1	0	-		no IPS match
contig_11199	hypothetical protein IscW_ISCW004284	501	2.71337e-31	0.93	0	-		no GO terms
contig_112	mitochondrial ribosomal protein s26	571	8.33146e-60	1	2	C:GO:0005840; C:GO:0005739		C:GO:0005763
contig_1120	hypothetical protein, partial	1408	5.08224e-159	0.86	1	C:GO:0005615		C:GO:0005615; C:GO:0005576
contig_11200	acetylcholinesterase butyrylcholinesterase	1045	7.21257e-72	0.99	0	-		no IPS match
contig_11201	---NA---	208			0	-		no IPS match
contig_11202	isoleucyl-tRNA synthetase, putative	299	5.79956e-64	1	8	F:GO:0016874; F:GO:0003674; P:GO:0006399; P:GO:0006520; P:GO:0006412; F:GO:0043167; C:GO:0005737; P:GO:0009058	EC:6.1.1.5	F:GO:0000166; F:GO:0004812; P:GO:0006418; F:GO:0005524
contig_11203	sodium sulfate partial	350	4.86259e-51	1	0	-		no GO terms
contig_11204	proteasome activator complex subunit 4	807	1.19381e-154	1	0	-		no GO terms
contig_11205	apolipoprotein b	439	6.35987e-95	0.99	0	-		no IPS match
contig_11206	RAS, putative	645	2.28086e-102	1	8	P:GO:0007165; F:GO:0003674; P:GO:0034655; P:GO:0044281; F:GO:0003924; C:GO:0005575; F:GO:0043167; P:GO:0006629	EC:3.1.4.12	no IPS match
contig_11207	g kinase anchoring protein 1	220	6.26924e-11	1	0	-		no IPS match
contig_11208	lyr motif-containing protein	308	3.47047e-50	1	0	-		no GO terms
contig_11209	tank binding protein kinase tbk1	554	8.57973e-53	0.76	0	-		no GO terms
contig_1121	protein o-mannosyl-transferase 2-like	615	4.9978	0.63	0	-		no IPS match
contig_11210	tho complex	657	1.97161e-92	0.9	3	P:GO:0006397; C:GO:0005634; C:GO:0043234	-	C:GO:0000445; P:GO:0006397
contig_11211	glycerol-3-phosphate dehydrogenase dihydroxyacetone 3-phosphate partial	486	3.33093e-49	0.93	8	C:GO:0005737; C:GO:0043234; F:GO:0016491; P:GO:0008150; F:GO:0003674; P:GO:0009056; P:GO:0005975; P:GO:0006629		C:GO:0009331; F:GO:0004367; P:GO:0006072; P:GO:0055114; C:GO:0005737; F:GO:0051287; F:GO:0016616; P:GO:0046168; F:GO:0050662; F:GO:0016491; P:GO:0005975
contig_11212	regulation of transcription	459	4.5634e-73	0.97	2	F:GO:0003674; F:GO:0043167		F:GO:0003676; F:GO:0046872
contig_11213	thump domain-containing protein 1 homolog	332	2.83077	0.5	1	F:GO:0003723		no IPS match
contig_11214	rho rac guanine nucleotide exchange factor faciogenital dysplasia protein partial	251	1.93978e-38	0.87	0	-		no IPS match
contig_11215	hypothetical protein DAPPUDRAFT_198005	321	9.88718	0.66	1	F:GO:0008270		no IPS match
contig_11216	peritrophic membrane chitin binding protein	216	1.04215e-39	1	0	-		no GO terms
contig_11217	toll-like receptor 4	710	9.81987e-133	1	0	-		no GO terms
contig_11218	phospholipid binding protein	330	6.69424e-58	1	0	-		no GO terms
contig_11219	hypothetical protein IscW_ISCW012908	552	2.29526e-30	0.89	0	-		no IPS match
contig_1122	GA13987	403	2.34562	0.44	0	-		no IPS match
contig_11220	---NA---	580			0	-		no IPS match
contig_11221	tick cistatins 1	1728	7.68274e-56	1	0	-		no IPS match
contig_11222	conserved plasma membrane protein	723	2.21222e-83	0.75	0	-		no IPS match
contig_11223	Putative cytochrome, partial	979	1.1501e-07	0.65	0	-		no GO terms
contig_11224	---NA---	786			0	-		no GO terms
contig_11225	2-phosphodiesterase, putative	679	1.86666e-58	0.97	2	F:GO:0004518; P:GO:0034641	EC:3.1.13.4	no GO terms
contig_11226	hypothetical protein	422	3.60118e-09	0.9	0	-		no GO terms
contig_11227	cpg-binding protein	843	1.66622e-107	0.97	0	-		no IPS match
contig_11228	conserved secreted protein precursor	883	1.3572e-67	1	0	-		no IPS match
contig_11229	serine threonine-protein kinase sbk1-like	409	9.23839e-69	0.91	3	F:GO:0043167; P:GO:0006464; F:GO:0016301		F:GO:0004672; F:GO:0005524; P:GO:0006468; F:GO:0004713; F:GO:0016772
contig_1123	translation initiation factor 3 subunit s8 protein	773	5.06241e-64	0.95	0	-		no GO terms
contig_11230	ccr4-not transcription	1093	1.43967e-74	0.73	0	-		no GO terms
contig_11231	growth hormone-regulated tbc protein 1-a apis partial	1012	0	1	4	F:GO:0030234; P:GO:0007165; P:GO:0034655; P:GO:0044281		F:GO:0005097; P:GO:0032313
contig_11232	c2h2-type zn-finger partial	162	1.43025e-21	0.97	2	F:GO:0003674; F:GO:0043167		F:GO:0003676; F:GO:0046872
contig_11233	putative unknown product, partial	743	1.10861e-16	0.76	0	-		no IPS match
contig_11234	serine protease	469	6.38584e-105	0.99	2	P:GO:0008150; F:GO:0008233		P:GO:0006508; F:GO:0004252; F:GO:0003824
contig_11235	hypothetical protein X777_14065	302	3.69231	0.53	0	-		no IPS match
contig_11236	camp-regulated guanine nucleotide exchange partial	1256	0	1	5	F:GO:0003674; C:GO:0005622; P:GO:0007165; P:GO:0034655; P:GO:0044281		F:GO:0005085; C:GO:0005622; P:GO:0051056; P:GO:0007264
contig_11237	progestin and adipoq receptor family member 3-like	287	3.28625	0.66	0	-		no IPS match
contig_11238	ig-like and fibronectin type-iii domain-containing	523	3.56828	0.58	0	-		no GO terms
contig_11239	---NA---	212			0	-		no IPS match
contig_1124	rhoa gtpase effector dia diaphanous	1797	8.83782e-126	0.66	0	-		no IPS match
contig_11240	---NA---	530			0	-		no IPS match
contig_11241	acetylcholinesterase butyrylcholinesterase	2083	0	0.99	0	-		no GO terms
contig_11242	translation initiation factor 2b gamma subunit eif-2bgamma gcd1	1203	4.24478e-159	0.97	0	-		no IPS match
contig_11243	hypothetical protein IscW_ISCW011709	287	7.42229e-28	0.92	0	-		no IPS match
contig_11244	importin beta, putative	394	5.33901	0.49	4	F:GO:0008536; P:GO:0006913; P:GO:0006886; F:GO:0008565		no IPS match
contig_11245	---NA---	1190			0	-		no GO terms
contig_11246	tgc transglutaminase protease-like domain-containing protein involved in partial	596	2.61688e-99	0.99	0	-		no GO terms
contig_11247	---NA---	186			0	-		no IPS match
contig_11248	tpr repeat-containing partial	566	2.55066e-76	0.78	1	F:GO:0003674		F:GO:0005515
contig_11249	---NA---	1284			0	-		no GO terms
contig_1125	Hypothetical protein	315	8.57816e-21	1	0	-		no GO terms
contig_11250	---NA---	340			0	-		no IPS match
contig_11251	protein tyrosine phosphatase 10d	2371	0	0.99	0	-		no GO terms
contig_11252	hypothetical protein	811	3.52341	0.48	0	-		no IPS match
contig_11253	---NA---	416			0	-		no IPS match
contig_11254	ubiquinol-cytochrome c reductase hinge protein	282	1.81186e-51	1	0	-		no IPS match
contig_11255	hypothetical protein TcasGA2_TC001828	344	1.78856	0.61	0	-		no IPS match
contig_11256	peroxisome proliferator-activated receptor binding protein	622	8.03076	0.5	3	F:GO:0001104; C:GO:0016592; P:GO:0006357		no GO terms
contig_11257	dna excision repair protein ercc-6	239	0.275515	0.56	4	F:GO:0004386; F:GO:0003676; F:GO:0005524; F:GO:0003677		no IPS match
contig_11258	salivary kunitz domain protein	215	0.797353	0.6	0	-		no IPS match
contig_11259	hypothetical protein, partial	237	0.280519	0.6	0	-		no IPS match
contig_1126	lysosomal & prostatic acid phosphatase	227	5.31422	0.68	0	-		no IPS match
contig_11260	conserved hypothetical protein	561	2.78035e-61	1	2	F:GO:0043167; P:GO:0006397	-	P:GO:0006397
contig_11261	PREDICTED: putative uncharacterized protein DDB_G0277255-like	587	9.2934e-07	0.6	0	-		no IPS match
contig_11262	mitotic spindle checkpoint protein bub3 wd repeat partial	318	3.16605e-55	0.92	1	F:GO:0003674		F:GO:0005515
contig_11263	---NA---	288			0	-		no IPS match
contig_11264	hypothetical protein IscW_ISCW013066	343	0.00528373	0.73	0	-		no IPS match
contig_11265	low-density lipoprotein receptor-related protein 2	304	6.33488	0.48	3	F:GO:0005509; C:GO:0016021; C:GO:0016020		no IPS match
contig_11266	hypothetical protein SINV_05162	300	1.38944	0.46	0	-		no IPS match
contig_11267	guanine nucleotide exchange partial	333	1.20749e-46	1	0	-		no IPS match
contig_11268	PREDICTED: uncharacterized protein LOC101745670	233	0.00131028	0.68	0	-		no GO terms
contig_11269	hypothetical protein IscW_ISCW021676	227	5.41803e-06	0.81	0	-		no IPS match
contig_1127	---NA---	505			0	-		no IPS match
contig_11270	hypothetical protein IscW_ISCW021676	230	4.74482e-09	0.8	0	-		no IPS match
contig_11271	zinc transporter 9-like protein	460	5.76054e-54	1	0	-		no GO terms
contig_11272	transcription initiation partial	408	7.11387e-56	0.95	5	P:GO:0034641; P:GO:0009058; F:GO:0001071; C:GO:0043234; C:GO:0005622		P:GO:0006355; F:GO:0003700
contig_11273	hypothetical protein IscW_ISCW022543	622	1.54098	0.67	0	-		no IPS match
contig_11274	hypothetical protein IscW_ISCW014357	746	1.25629e-54	0.94	0	-		no IPS match
contig_11275	conserved hypothetical protein	312	8.6483e-47	1	0	-		no IPS match
contig_11276	GD10888	225	1.18904	0.5	2	F:GO:0005509; F:GO:0008270		no IPS match
contig_11277	regulation of partial	355	9.9179e-79	1	2	F:GO:0003674; F:GO:0043167		F:GO:0003676; F:GO:0046872
contig_11278	conserved hypothetical protein	317	3.7231	0.53	6	F:GO:0005524; F:GO:0004672; F:GO:0000166; P:GO:0006468; F:GO:0016772; F:GO:0004674		no IPS match
contig_11279	vacuolar sorting protein vps1 partial	417	8.23772e-13	0.96	0	-		no IPS match
contig_1128	PREDICTED: uncharacterized protein LOC100908578	230	0.363119	0.58	0	-		no GO terms
contig_11280	23 kda protein	403	4.34687e-11	0.88	0	-		no GO terms
contig_11281	---NA---	216			0	-		no IPS match
contig_11282	ubiquitin carboxyl-terminal hydrolase 24	249	4.68613	0.58	0	-		no IPS match
contig_11283	hypothetical protein	362	1.15198e-07	1	0	-		no GO terms
contig_11284	msl partial	289	3.19978e-21	1	0	-		no IPS match
contig_11285	pyrazinamidase nicotinamidase pnc1	993	0	1	3	F:GO:0043167; P:GO:0008150; F:GO:0003674		F:GO:0005509; P:GO:0008152; F:GO:0003824
contig_11286	kinesin-like protein	897	1.87895e-138	0.96	0	-		no IPS match
contig_11287	hypothetical protein AND_008970	312	1.39228	0.59	0	-		no IPS match
contig_11288	conserved hypothetical protein	163	2.37402	0.55	0	-		no IPS match
contig_11289	twinkle mitochondrial-like	520	0.682994	0.44	0	-		no IPS match
contig_1129	putative straightjacket, partial	1574	0	1	0	-		no GO terms
contig_11290	histone-lysine n-methyltransferase mll3-like	294	5.2333	0.57	0	-		no GO terms
contig_11291	membrane coat	338	5.09609e-73	1	1	F:GO:0003674		F:GO:0005488
contig_11292	tick partial	369	6.52123e-06	0.62	0	-		no IPS match
contig_11293	endoplasmic reticulum protein ep58	206	4.61061	0.52	0	-		no GO terms
contig_11294	ubiquitin carboxyl-terminal hydrolase 22	354	2.65394e-37	0.76	0	-		no GO terms
contig_11295	lim-type zinc finger-containing partial	611	3.20553e-81	1	0	-		no GO terms
contig_11296	---NA---	445			0	-		no IPS match
contig_11297	nadh dehydrogenase	513	5.61771e-09	0.52	0	-		no IPS match
contig_11298	pmd1_locmi ame: full=pars intercerebralis major peptide d1 short=pmp-d1	435	0.197188	0.5	2	P:GO:0007218; C:GO:0005576		no IPS match
contig_11299	---NA---	366			0	-		no IPS match
contig_113	hypothetical protein IscW_ISCW009409	312	1.92908e-67	1	0	-		no IPS match
contig_1130	cytochrome p450 cyp3 cyp5 cyp6 cyp9 partial	218	8.45635e-19	0.98	0	-		no IPS match
contig_11300	hypothetical protein SINV_04195	602	6.68326	0.82	1	P:GO:0007155		no IPS match
contig_11301	hypothetical protein Phum_PHUM155140	926	6.20029	0.52	2	F:GO:0046872; F:GO:0003677		no GO terms
contig_11302	conserved hypothetical protein	1240	2.13303e-72	0.99	0	-		no GO terms
contig_11303	hypothetical protein IscW_ISCW001927	229	4.73444	0.65	0	-		no IPS match
contig_11304	glycine serine partial	223	1.94199	0.65	10	F:GO:0016740; P:GO:0032259; F:GO:0030170; F:GO:0008168; P:GO:0035999; P:GO:0006730; P:GO:0006544; F:GO:0003824; F:GO:0004372; P:GO:0006563		no IPS match
contig_11305	replication factor subunit	1294	0	0.96	8	F:GO:0016779; P:GO:0009058; P:GO:0006259; F:GO:0003677; F:GO:0043167; F:GO:0003674; C:GO:0043234; C:GO:0005622	EC:3.6.1.15; EC:2.7.7.7	F:GO:0000166; F:GO:0017111; F:GO:0005524; P:GO:0006260; F:GO:0003677
contig_11306	conserved hypothetical protein	561	6.19994e-83	1	0	-		no IPS match
contig_11307	e3 ubiquitin-protein ligase partial	388	6.59663e-17	1	0	-		no GO terms
contig_11308	mitochondrial import inner membrane translocase subunit	207	0.574071	1	6	F:GO:0046872; C:GO:0005739; C:GO:0016020; C:GO:0005743; P:GO:0015031; P:GO:0006810		no GO terms
contig_11309	arylsulfatase, putative	1214	1.40741e-59	0.98	2	F:GO:0003674; P:GO:0006629	EC:3.1.6.2	no IPS match
contig_1131	ribosome bioproteinsis protein bop1	552	2.1658e-17	1	2	P:GO:0042254; P:GO:0034641		P:GO:0006364
contig_11310	homeodomain transcription factor	388	4.77312e-51	0.98	0	-		no IPS match
contig_11311	homeodomain transcription factor-like partial	355	1.93518e-24	0.95	0	-		no IPS match
contig_11312	synaptophysin-like 2b	374	2.7634e-60	0.84	4	F:GO:0003674; P:GO:0006810; C:GO:0005575; C:GO:0016023		F:GO:0005215; P:GO:0006810; C:GO:0016020; C:GO:0008021
contig_11313	rna-binding translational regulator	508	3.35353e-93	0.99	3	F:GO:0016829; P:GO:0006091; P:GO:0044281	EC:4.2.1.3; EC:4.2.1.4	no IPS match
contig_11314	AAEL006683-PA	235	6.40651	0.54	0	-		no IPS match
contig_11315	thap domain partial	360	2.47919e-20	0.97	0	-		no IPS match
contig_11316	hypothetical protein EAI_07882	614	0.49214	0.5	0	-		no IPS match
contig_11317	putative unknown product, partial	804	4.55996e-12	1	0	-		no GO terms
contig_11318	---NA---	329			0	-		no IPS match
contig_11319	phosphatidylinositol-binding clathrin assembly protein lap-like	282	2.45354	0.73	0	-		no IPS match
contig_1132	hypothetical protein IscW_ISCW003205	1118	1.48579e-33	0.92	0	-		no IPS match
contig_11320	hypothetical protein, partial	257	2.17386	0.56	0	-		no IPS match
contig_11321	hypothetical protein DAPPUDRAFT_118838	798	7.36619e-06	0.78	0	-		no IPS match
contig_11322	tnf receptor-associated factor 6-a	443	9.6159e-78	0.86	0	-		no GO terms
contig_11323	protein arginine n-methyltransferase prmt1	517	4.1899e-44	1	0	-		no GO terms
contig_11324	unknown	584	1.8234	0.45	0	-		no IPS match
contig_11325	putative disabled, partial	389	5.95808e-68	0.99	2	F:GO:0003674; P:GO:0008150		F:GO:0005515; P:GO:0032502
contig_11326	hypothetical protein	200	2.68176	0.65	0	-		no IPS match
contig_11327	---NA---	358			0	-		no IPS match
contig_11328	pattern-formation protein guanine nucleotide exchange factor	590	4.8108e-109	0.97	0	-		no GO terms
contig_11329	regulation of transcription	274	6.6564e-42	0.85	2	F:GO:0003674; F:GO:0043167		F:GO:0003676; F:GO:0046872
contig_1133	signal peptide peptidase	1446	0	1	2	F:GO:0008233; C:GO:0005575		F:GO:0004190; C:GO:0016021
contig_11330	prdm9 partial	428	4.73988e-44	0.69	2	F:GO:0003674; F:GO:0043167		F:GO:0003676; F:GO:0046872
contig_11331	tumor necrosis factor partial	492	5.59437e-84	0.97	0	-		no GO terms
contig_11332	huntingtin interacting	517	7.23613e-98	0.97	12	P:GO:0051276; P:GO:0006464; P:GO:0034641; P:GO:0009058; F:GO:0008168; F:GO:0016746; C:GO:0005694; F:GO:0003674; P:GO:0006520; P:GO:0009056; C:GO:0005654; C:GO:0043234	EC:2.3.1.48; EC:2.1.1.43	F:GO:0005515; C:GO:0005634; F:GO:0018024
contig_11333	animal-type fatty acid synthase	624	3.25936e-21	1	0	-		no IPS match
contig_11334	---NA---	200			0	-		no IPS match
contig_11335	substrate-specific transmembrane partial	550	3.37727e-129	1	3	F:GO:0022857; P:GO:0055085; C:GO:0005575		F:GO:0022857; P:GO:0055085; C:GO:0016021
contig_11336	PREDICTED: uncharacterized protein LOC101744760	676	0.91365	0.48	0	-		no GO terms
contig_11337	sodium bicarbonate	297	1.10476e-50	1	3	C:GO:0005575; F:GO:0022857; P:GO:0006810	-	C:GO:0016021; P:GO:0006820; F:GO:0005452; C:GO:0016020
contig_11338	man -alpha-	479	2.26524e-92	1	4	C:GO:0005575; F:GO:0016798; F:GO:0043167; P:GO:0005975	EC:3.2.1.113	F:GO:0004571; F:GO:0005509; C:GO:0016020
contig_11339	---NA---	490			0	-		no IPS match
contig_1134	facilitated trehalose transporter tret1-like	1111	2.66524	0.57	0	-		no IPS match
contig_11340	nad+ adp-ribosyltransferase parp required for poly-adp ribosylation of nuclear	524	1.45899e-90	1	2	F:GO:0043167; F:GO:0003677		F:GO:0008270; F:GO:0003677
contig_11341	conserved hypothetical protein	1154	3.64016e-139	0.97	0	-		no GO terms
contig_11342	---NA---	317			0	-		no IPS match
contig_11343	---NA---	269			0	-		no IPS match
contig_11344	---NA---	581			0	-		no GO terms
contig_11345	hypothetical protein SINV_01370	273	0.220999	0.67	3	F:GO:0046872; F:GO:0003676; F:GO:0016787		no IPS match
contig_11346	hypothetical protein X777_04034, partial	592	0.345517	0.42	0	-		no GO terms
contig_11347	conserved plasma membrane partial	246	2.58516e-50	0.98	0	-		no GO terms
contig_11348	kelch domain-containing	222	1.69067e-19	0.95	0	-		no IPS match
contig_11349	membrane glycoprotein lig- partial	783	8.44737e-157	1	1	F:GO:0003674		F:GO:0005515
contig_1135	atp-dependent rna helicase	762	2.4124e-124	0.99	0	-		no GO terms
contig_11350	---NA---	194			0	-		no IPS match
contig_11351	putative lamin	660	2.59176e-121	0.97	5	F:GO:0005198; C:GO:0005856; C:GO:0005634; C:GO:0043234; C:GO:0005635		C:GO:0005882; F:GO:0005198; C:GO:0005638; C:GO:0005637
contig_11352	putative unknown product, partial	218	1.55758e-12	1	0	-		no IPS match
contig_11353	putative unknown product, partial	219	4.19073e-45	1	0	-		no IPS match
contig_11354	Semaphorin-2A, putative	519	2.70636e-41	1	0	-		no IPS match
contig_11355	denn domain-containing protein 5b-like	485	2.44728	0.78	0	-		no IPS match
contig_11356	---NA---	729			0	-		no IPS match
contig_11357	hypothetical protein DAPPUDRAFT_187411	243	2.33302	0.52	2	P:GO:0016192; P:GO:0006886		no IPS match
contig_11358	---NA---	541			0	-		no GO terms
contig_11359	probable rho gtpase-activating protein cg5521-like isoform x3	384	2.74066	0.53	0	-		no IPS match
contig_1136	hypothetical protein IscW_ISCW005184	499	0.00188855	0.83	0	-		no GO terms
contig_11360	hypothetical protein Phum_PHUM503250	278	1.11606	0.54	0	-		no GO terms
contig_11361	putative unknown product, partial	540	2.61099e-57	1	0	-		no IPS match
contig_11362	40s ribosomal protein	715	6.26249e-15	1	0	-		no GO terms
contig_11363	---NA---	210			0	-		no GO terms
contig_11364	cell adhesion	248	4.4582e-47	0.98	1	F:GO:0003674		F:GO:0005515
contig_11365	---NA---	275			0	-		no IPS match
contig_11366	hypothetical protein DAPPUDRAFT_67127	831	0.00120037	1	0	-		no IPS match
contig_11367	---NA---	177			0	-		no IPS match
contig_11368	sugar transporter, putative	412	1.49122e-28	0.95	3	P:GO:0055085; P:GO:0006810; C:GO:0005575	-	no IPS match
contig_11369	lysosomal pro-x partial	892	7.2457e-52	0.98	2	F:GO:0008233; P:GO:0008150		F:GO:0008236; P:GO:0006508
contig_1137	transcriptional coactivator caper rrm partial	653	1.56981e-28	0.98	1	F:GO:0003674		F:GO:0003676; F:GO:0000166
contig_11370	purple acid phosphatase	663	2.37267e-120	1	1	F:GO:0003674		F:GO:0016787
contig_11371	atp synthase subunit mitochondrial	606	1.08913	0.46	4	P:GO:0015986; C:GO:0045261; F:GO:0046961; F:GO:0046933		no GO terms
contig_11372	cytochrome p450 cyp3 cyp5 cyp6 cyp9 subfamily	443	1.66461e-31	1	4	P:GO:0008150; F:GO:0003674; F:GO:0016491; F:GO:0043167		P:GO:0055114; F:GO:0020037; F:GO:0016705; F:GO:0005506
contig_11373	glutamate partial	303	1.38115e-25	0.78	0	-		no IPS match
contig_11374	camp-dependent protein kinase type i regulatory subunit isoform partial	234	2.64983e-41	1	0	-		no IPS match
contig_11375	hypothetical protein G5I_10380	782	8.46798	0.55	0	-		no GO terms
contig_11376	pre-mrna splicing factor	286	3.45963e-56	0.97	3	F:GO:0003723; C:GO:0005634; P:GO:0006397	-	C:GO:0005681; P:GO:0000398
contig_11377	putative unknown product, partial	388	0.000266304	0.6	0	-		no IPS match
contig_11378	---NA---	2332			0	-		no GO terms
contig_11379	hypothetical protein, partial	1178	7.14961e-132	1	0	-		no GO terms
contig_1138	ribosomal protein l36	1795	4.72994e-43	1	0	-		no GO terms
contig_11380	transmembrane and coiled-coil domains	314	5.1279e-43	1	1	C:GO:0005575	-	no GO terms
contig_11381	---NA---	461			0	-		no IPS match
contig_11382	Hypothetical protein	533	2.26096e-90	0.92	0	-		no GO terms
contig_11383	ubiquitin carboxyl-terminal hydrolase	228	1.86591e-29	0.83	2	F:GO:0003674; P:GO:0009056		N:GO:0036459; P:GO:0006511
contig_11384	gram-positive signal peptide protein ysirk partial	265	2.18957e-11	0.81	0	-		no IPS match
contig_11385	phosphatidate phosphatase, putative	383	1.60615e-15	0.77	1	F:GO:0003674	-	no IPS match
contig_11386	---NA---	354			0	-		no IPS match
contig_11387	adp-ribosylglycohydrolase posttranslational modification	1407	9.10007e-145	1	0	-		no GO terms
contig_11388	sh2 domain-containing protein	579	1.21281e-23	0.75	0	-		no GO terms
contig_11389	zinc finger protein partial	430	1.28644e-73	1	0	-		no IPS match
contig_1139	hypothetical protein IscW_ISCW009864	2258	1.14494e-56	0.92	0	-		no IPS match
contig_11390	las1-like protein	268	3.06446e-37	0.97	0	-		no IPS match
contig_11391	PREDICTED: uncharacterized protein LOC102680120	470	2.42619	0.48	0	-		no IPS match
contig_11392	tpr repeat nuclear	278	2.11865e-51	1	0	-		no GO terms
contig_11393	serine threonine protein	270	1.81764e-36	0.93	5	F:GO:0016301; F:GO:0003674; P:GO:0006464; F:GO:0043167; P:GO:0006520	EC:2.7.11.17	no IPS match
contig_11394	PREDICTED: fasciclin-1-like	739	7.59268	0.5	0	-		no IPS match
contig_11395	---NA---	928			0	-		no IPS match
contig_11396	imp dehydrogenase gmp reductase	445	1.85734e-65	1	2	F:GO:0003674; P:GO:0008150		F:GO:0003824; P:GO:0055114
contig_11397	jockey ele1 orf2 -h 1e-120 -j 4	458	2.62845e-11	0.8	0	-		no IPS match
contig_11398	fatty-acid amide hydrolase 2-like	448	5.39982	0.5	0	-		no IPS match
contig_11399	trinucleotide repeat-containing protein	431	1.70539	0.53	0	-		no IPS match
contig_114	succinate-ubiquinone reductase cytochrome b small	752	2.08345e-115	0.92	2	C:GO:0005575; C:GO:0005739	-	C:GO:0016021; C:GO:0005740
contig_1140	biotin--protein ligase	1032	1.77359e-47	0.81	6	F:GO:0016874; P:GO:0006464; P:GO:0006790; P:GO:0044281; P:GO:0034641; P:GO:0051186		F:GO:0004077; P:GO:0006464
contig_11400	valyl-trna synthetase	1257	0	0.96	8	F:GO:0043167; C:GO:0005737; F:GO:0016874; P:GO:0006399; P:GO:0006520; P:GO:0006412; F:GO:0003674; P:GO:0009058		F:GO:0005524; C:GO:0005737; F:GO:0000166; F:GO:0004822; P:GO:0006428; P:GO:0006418; F:GO:0002161; F:GO:0004812
contig_11401	WD-repeat protein, putative	542	1.42312e-05	1	2	F:GO:0016740; F:GO:0016905		no IPS match
contig_11402	---NA---	563			0	-		no IPS match
contig_11403	putative unknown product, partial	1132	0	0.99	0	-		no IPS match
contig_11404	nik- and ikbkb-binding	221	3.41367	0.48	0	-		no IPS match
contig_11405	sensitized chromosome inheritance modifier 19	412	3.16871	0.64	2	P:GO:0006260; C:GO:0005634		no IPS match
contig_11406	hypothetical protein IscW_ISCW013316	253	2.6883e-41	1	0	-		no IPS match
contig_11407	hypothetical protein SINV_80458	353	3.37276	0.5	0	-		no IPS match
contig_11408	---NA---	324			0	-		no IPS match
contig_11409	methionyl-trna formyltransferase	635	1.34833e-104	1	2	P:GO:0009058; F:GO:0003674		P:GO:0009058; F:GO:0016742
contig_1141	translation initiation factor 1a	1784	5.98303e-65	1	3	F:GO:0008135; C:GO:0005840; P:GO:0006412	-	F:GO:0003743; P:GO:0006413; F:GO:0003723
contig_11410	mitochondrial ubiquitin ligase activator of nfkb 1-like partial	455	2.57043e-59	1	0	-		no GO terms
contig_11411	e3 ubiquitin-protein ligase partial	790	6.51937e-72	1	0	-		no GO terms
contig_11412	sulfidequinone oxidoreductase flavo-binding protein	332	2.20115e-64	1	2	F:GO:0016491; P:GO:0008150		F:GO:0016491; P:GO:0055114
contig_11413	---NA---	227			0	-		no GO terms
contig_11414	secreted partial	208	2.20119e-14	0.96	0	-		no IPS match
contig_11415	---NA---	1352			0	-		no IPS match
contig_11416	---NA---	397			0	-		no IPS match
contig_11417	---NA---	925			0	-		no GO terms
contig_11418	conserved hypothetical protein	327	1.8185e-48	0.82	0	-		no GO terms
contig_11419	proprotein convertase subtilisin kexin type	402	1.54079e-62	1	2	F:GO:0008233; P:GO:0008150	EC:3.4.21	no IPS match
contig_1142	dehydrogenase, putative	247	1.29353e-50	1	8	P:GO:0008150; F:GO:0016746; F:GO:0016491; C:GO:0005829; C:GO:0043234; P:GO:0009058; P:GO:0044281; P:GO:0006629	EC:1.1.1.100	no IPS match
contig_11420	s-adenosylcysteine partial	1087	2.82987e-132	0.99	4	P:GO:0044281; F:GO:0003674; P:GO:0006790; P:GO:0006520		P:GO:0006730; F:GO:0004013
contig_11421	protein C10, putative	403	2.98176e-25	1	0	-		no IPS match
contig_11422	conserved hypothetical protein	1180	2.34066e-14	0.62	0	-		no IPS match
contig_11423	---NA---	1891			0	-		no GO terms
contig_11424	---NA---	457			0	-		no IPS match
contig_11425	dna polymerase	231	7.31699e-34	0.96	7	F:GO:0016779; F:GO:0003677; P:GO:0006950; P:GO:0006259; P:GO:0009058; C:GO:0043234; C:GO:0005622	EC:2.7.7.7	no IPS match
contig_11426	cpg binding	380	7.2389e-89	1	2	F:GO:0043167; F:GO:0003677	-	no GO terms
contig_11427	antigen 5 protein	756	2.23847e-111	0.9	0	-		no GO terms
contig_11428	hypothetical protein	378	5.02473e-10	1	0	-		no GO terms
contig_11429	hypothetical protein DAPPUDRAFT_238815	371	1.19588	0.73	1	F:GO:0008270		no GO terms
contig_1143	transcription factor ap-	357	4.57926e-51	0.96	7	F:GO:0001071; F:GO:0003677; C:GO:0005634; P:GO:0034641; P:GO:0009058; C:GO:0043234; C:GO:0005622	-	P:GO:0006355; C:GO:0005634; F:GO:0003700; F:GO:0043565; F:GO:0003677
contig_11430	phospholipase b	222	4.97626	0.73	3	P:GO:0006629; F:GO:0016788; F:GO:0016787		no IPS match
contig_11431	glutamate receptor kainate 2-like isoform x3	230	0.958094	0.48	10	F:GO:0004970; F:GO:0005216; F:GO:0005215; P:GO:0035235; C:GO:0016021; C:GO:0016020; P:GO:0006811; P:GO:0006810; F:GO:0005234; F:GO:0004872		no IPS match
contig_11432	atpase related to the helicase subunit of the holliday junction partial	347	3.32786e-71	1	3	P:GO:0009058; P:GO:0006259; F:GO:0003677		P:GO:0006260; F:GO:0003677
contig_11433	intracellular partial	548	9.10462e-127	1	1	F:GO:0003674		F:GO:0005515
contig_11434	conserved hypothetical protein	489	2.52418e-38	0.82	4	F:GO:0003723; F:GO:0016779; P:GO:0009058; P:GO:0006259	EC:2.7.7.49	no IPS match
contig_11435	hypothetical protein	1424	1.9414e-163	1	0	-		no GO terms
contig_11436	mrna cleavage and polyadenylation factor ii complex subunit cft2 cpsf subunit	500	3.816e-105	0.98	0	-		no IPS match
contig_11437	isoform d	197	4.14562	0.46	10	F:GO:0005089; P:GO:0035023; C:GO:0030532; C:GO:0005686; P:GO:0046928; P:GO:0035011; P:GO:0007480; F:GO:0005543; C:GO:0031594; C:GO:0042734		no IPS match
contig_11438	tumor necrosis factor partial	263	6.52831e-56	1	0	-		no IPS match
contig_11439	PREDICTED: uncharacterized protein LOC100905968	643	3.91398e-22	0.71	0	-		no GO terms
contig_1144	hypothetical protein DAPPUDRAFT_306719	248	1.81689	0.56	1	F:GO:0030246		no IPS match
contig_11440	protein regulator of cytokinesis 1	206	4.65766	0.56	3	P:GO:0000910; P:GO:0000226; F:GO:0008017		no GO terms
contig_11441	Hypothetical protein	310	1.68418e-07	0.58	0	-		no IPS match
contig_11442	mrna splicing factor atp-dependent rna partial	588	3.10809e-81	0.99	4	F:GO:0003674; F:GO:0004386; F:GO:0016887; F:GO:0043167		F:GO:0003676; F:GO:0008026; F:GO:0005524
contig_11443	hypothetical protein DAPPUDRAFT_307021	686	1.58142e-135	0.97	5	C:GO:0005622; F:GO:0030234; P:GO:0007165; P:GO:0044281; P:GO:0034655	-	F:GO:0005099; P:GO:0032320
contig_11444	tick partial	231	4.29958e-10	0.66	0	-		no GO terms
contig_11445	membrane glycoprotein lig-1	557	2.20124e-127	1	0	-		no IPS match
contig_11446	myosin assembly protein sexual cycle partial	240	1.69208e-45	1	0	-		no IPS match
contig_11447	conserved secreted protein partial	356	6.44961e-65	0.89	3	P:GO:0005975; F:GO:0016810; P:GO:0008150		P:GO:0005975; F:GO:0016810; F:GO:0003824
contig_11448	secreted partial	411	6.72858e-93	1	0	-		no GO terms
contig_11449	hypothetical protein AND_007093	280	1.75537	0.45	0	-		no GO terms
contig_1145	regulator of microtubule dynamics protein partial	605	4.21365e-117	1	1	F:GO:0003674		F:GO:0005515
contig_11450	---NA---	629			0	-		no IPS match
contig_11451	hypothetical protein IscW_ISCW022241	636	0.603536	0.5	0	-		no IPS match
contig_11452	ferm domain-containing	640	1.49332	0.54	4	C:GO:0005737; C:GO:0019898; C:GO:0005856; F:GO:0008092		no IPS match
contig_11453	conserved hypothetical protein	423	5.32403e-17	0.86	0	-		no IPS match
contig_11454	serine threonine-protein kinase partial	646	4.81333e-156	1	4	F:GO:0043167; F:GO:0016301; P:GO:0006464; P:GO:0006520		P:GO:0006468; F:GO:0005524; F:GO:0004672; F:GO:0004712; P:GO:0046777; F:GO:0004674; F:GO:0016772
contig_11455	secreted protein precursor	487	3.50865e-07	0.89	0	-		no IPS match
contig_11456	rna-binding protein fusilli	474	5.19268e-72	0.8	1	F:GO:0003674		F:GO:0000166
contig_11457	general transcription factor ii-i repeat domain-containing protein 2a	366	3.8471	0.58	2	F:GO:0003676; F:GO:0046983		no IPS match
contig_11458	echinoderm microtubule-associated 1	570	4.26829e-119	0.99	1	F:GO:0003674		F:GO:0005515
contig_11459	histone demethylase jarid1a	494	0.526322	0.51	9	P:GO:0032259; F:GO:0016706; F:GO:0008168; F:GO:0003677; C:GO:0005634; F:GO:0008270; P:GO:0055114; C:GO:0005622; F:GO:0046872		no IPS match
contig_1146	---NA---	1098			0	-		no GO terms
contig_11460	g protein-coupled receptor kinase 2	535	2.48647	0.54	12	F:GO:0016740; P:GO:0038032; P:GO:0016310; F:GO:0004674; F:GO:0004672; P:GO:0006468; F:GO:0000166; F:GO:0005524; F:GO:0016301; P:GO:0007165; F:GO:0016772; F:GO:0004703		no IPS match
contig_11461	---NA---	437			0	-		no GO terms
contig_11462	pre-mrna-processing-splicing factor partial	553	2.21715e-126	1	3	F:GO:0003723; C:GO:0005634; P:GO:0006397		F:GO:0017070; C:GO:0005681; P:GO:0000398
contig_11463	hypothetical protein IscW_ISCW001433	497	1.93806e-08	0.7	0	-		no IPS match
contig_11464	---NA---	290			0	-		no IPS match
contig_11465	odorant binding protein loc100307013 precursor	398	0.270713	0.51	1	F:GO:0005549		no IPS match
contig_11466	dna polymerase delta regulatory subunit partial	353	2.03576e-40	0.84	6	F:GO:0016779; F:GO:0003677; P:GO:0009058; P:GO:0006259; C:GO:0043234; C:GO:0005622		F:GO:0003887; F:GO:0003677; P:GO:0006260
contig_11467	abc transporter c family partial	280	9.91574e-39	1	0	-		no GO terms
contig_11468	leishmanolysin-like peptidase-like isoform x1	353	1.58065	0.55	0	-		no IPS match
contig_11469	glycine serine hydroxymethyltransferase	256	9.88103e-42	1	0	-		no IPS match
contig_1147	protein lsm14 log a	365	4.67522e-11	0.91	0	-		no IPS match
contig_11470	glycine serine hydroxymethyltransferase	253	9.49425e-42	1	0	-		no IPS match
contig_11471	leucine-rich transmembrane	278	5.8285	0.51	3	F:GO:0016787; C:GO:0016021; F:GO:0004721		no GO terms
contig_11472	Putative transketolase	576	5.322e-135	1	0	-		no GO terms
contig_11473	hypothetical protein IscW_ISCW006789	540	0.00021247	0.86	0	-		no GO terms
contig_11474	exocyst complex subunit partial	405	3.97127e-70	1	4	C:GO:0005737; C:GO:0043234; P:GO:0006810; P:GO:0016192		C:GO:0000145; P:GO:0015031; P:GO:0006904
contig_11475	cell-matrix partial	225	7.69949e-35	1	0	-		no IPS match
contig_11476	hypothetical protein IscW_ISCW012284	475	1.12158e-05	0.88	0	-		no GO terms
contig_11477	---NA---	257			0	-		no IPS match
contig_11478	tumor necrosis factor receptor-associated factor partial	319	3.45207e-58	0.93	1	F:GO:0043167		F:GO:0008270
contig_11479	triglyceride lipase-cholesterol esterase	1058	0	0.99	2	F:GO:0003674; P:GO:0006629		F:GO:0016788; P:GO:0006629
contig_1148	map kinase-activated protein	571	1.95139e-73	1	4	F:GO:0016301; P:GO:0006464; F:GO:0043167; P:GO:0006520	EC:2.7.11.17	P:GO:0006468; F:GO:0004672; F:GO:0005524; F:GO:0016772
contig_11480	---NA---	1183			0	-		no IPS match
contig_11481	secreted protein precursor	257	2.5001e-25	1	0	-		no IPS match
contig_11482	---NA---	275			0	-		no GO terms
contig_11483	jockey ele1 orf2 -h 1e-120 -j partial	1594	2.72823e-89	0.66	0	-		no GO terms
contig_11484	hypothetical protein IscW_ISCW007439	301	0.0242503	0.85	0	-		no IPS match
contig_11485	eukaryotic translation initiation factor partial	384	6.63168e-71	1	0	-		no GO terms
contig_11486	oxysterol binding partial	787	4.2237e-22	0.97	0	-		no IPS match
contig_11487	actin regulatory gelsolin villin partial	405	1.96025e-65	0.92	1	F:GO:0008092		F:GO:0003779
contig_11488	leucine-rich repeat-containing protein	221	0.654108	0.51	0	-		no IPS match
contig_11489	fe2+ zn2+ regulated transporter	1028	2.94109e-133	0.98	0	-		no GO terms
contig_1149	11beta-hydroxysteroid dehydrogenase type 1	265	2.4859e-30	1	0	-		no IPS match
contig_11490	inositol triphosphate 3-kinase	305	0.677327	0.93	4	F:GO:0016301; P:GO:0016310; F:GO:0016740; F:GO:0008440		no IPS match
contig_11491	cad trifunctional partial	255	1.47682	0.61	0	-		no IPS match
contig_11492	---NA---	786			0	-		no GO terms
contig_11493	gonadotropin inducible transcription factor	1254	3.19055e-90	0.79	0	-		no IPS match
contig_11494	glycolate partial	325	7.48619e-16	0.73	0	-		no IPS match
contig_11495	sugar transporter	614	7.14149e-127	0.99	0	-		no IPS match
contig_11496	ml domain-containing	379	1.5148e-63	0.95	0	-		no GO terms
contig_11497	---NA---	261			0	-		no IPS match
contig_11498	carbon-nitrogen hydrolase, putative	359	6.7244e-44	0.97	5	F:GO:0003674; F:GO:0016810; P:GO:0034641; P:GO:0044281; P:GO:0006520	EC:3.6.1.29; EC:3.5.1.49	no IPS match
contig_11499	secreted protein precursor	589	2.79966e-16	0.87	0	-		no IPS match
contig_115	glycine-rich cell wall structural protein 1	1049	3.44709e-07	0.93	0	-		no IPS match
contig_1150	secreted papa repeat partial	434	0.000103826	0.95	0	-		no IPS match
contig_11500	glutamate--cysteine ligase regulatory subunit	589	3.73218e-72	1	0	-		no IPS match
contig_11501	neurofilament heavy polypeptide	2148	3.70152e-07	0.68	0	-		no IPS match
contig_11502	---NA---	494			0	-		no IPS match
contig_11503	organic cation carnitine	458	1.28408e-18	0.76	3	F:GO:0022857; C:GO:0016021; P:GO:0055085		no IPS match
contig_11504	conserved plasma membrane protein	938	3.14145e-113	0.99	0	-		no IPS match
contig_11505	hypothetical protein IscW_ISCW011656	288	8.2461e-43	0.95	0	-		no IPS match
contig_11506	non-smc condensin i complex	363	2.4502e-81	0.99	6	P:GO:0007059; P:GO:0051276; P:GO:0006259; P:GO:0007067; C:GO:0005694; C:GO:0043234		P:GO:0007076; C:GO:0000796
contig_11507	putative talin, partial	259	3.01362e-53	1	0	-		no IPS match
contig_11508	sialic acid synthase	378	5.82284	0.5	2	P:GO:0016051; F:GO:0003824		no IPS match
contig_11509	zinc finger partial	317	2.67183e-28	1	0	-		no IPS match
contig_1151	moesin ezrin radixin protein 1	1482	9.26938e-33	0.85	0	-		no IPS match
contig_11510	phenylalanyl-trna synthetase beta	401	3.57497e-87	1	10	F:GO:0003723; P:GO:0006399; P:GO:0006520; P:GO:0006412; F:GO:0043167; F:GO:0016874; P:GO:0034641; P:GO:0009058; C:GO:0005737; C:GO:0043234	EC:6.1.1.20	no GO terms
contig_11511	---NA---	263			0	-		no IPS match
contig_11512	small molecule transporter involved in cellular ph homeostasis batten disease protein partial	1289	2.54714e-154	0.96	1	C:GO:0005575		C:GO:0016020
contig_11513	dentin partial	377	1.96259e-07	1	0	-		no IPS match
contig_11514	cell death activator cide-b protein	1042	4.15801e-161	1	2	C:GO:0005622; P:GO:0008219		C:GO:0005622; P:GO:0006915
contig_11515	hypothetical protein IscW_ISCW021160	375	1.38264	0.68	0	-		no IPS match
contig_11516	precatalytic spliceosome	279	7.65143e-54	0.98	0	-		no IPS match
contig_11517	precatalytic spliceosome	265	1.67778e-51	1	0	-		no IPS match
contig_11518	---NA---	428			0	-		no IPS match
contig_11519	golgi protein, putative	406	3.62121e-25	0.94	0	-		no GO terms
contig_1152	conserved hypothetical protein	2154	8.21292e-114	0.98	0	-		no GO terms
contig_11520	endonuclease reverse partial	369	7.77515e-37	0.66	0	-		no GO terms
contig_11521	sterol regulatory element-binding partial	505	8.83602e-56	0.91	0	-		no IPS match
contig_11522	organic anion transporter	245	9.61693e-57	1	3	P:GO:0006810; C:GO:0005575; F:GO:0003674		P:GO:0006810; C:GO:0016020; F:GO:0005215; F:GO:0005515
contig_11523	propionyl-CoA carboxylase, putative	673	3.52064e-41	1	3	F:GO:0016874; P:GO:0006520; P:GO:0009056	EC:6.4.1.3	no IPS match
contig_11524	---NA---	465			0	-		no IPS match
contig_11525	conserved hypothetical protein	908	0	0.96	0	-		no IPS match
contig_11526	protein split ends-like	347	7.62727	0.66	0	-		no IPS match
contig_11527	nadh dehydrogenase subunit partial	585	1.28528	0.59	0	-		no IPS match
contig_11528	nitric oxide	538	1.29626e-92	0.81	6	F:GO:0043167; F:GO:0003674; P:GO:0009058; P:GO:0034641; F:GO:0016491; P:GO:0008150	EC:1.14.13.39	P:GO:0055114; F:GO:0010181; F:GO:0005506; F:GO:0004517; P:GO:0006809; F:GO:0016491
contig_11529	putative arrestin, partial	462	1.8933e-80	1	1	P:GO:0007165		P:GO:0007165
contig_1153	putative unknown product	2169	3.3617e-118	1	0	-		no GO terms
contig_11530	putative unknown product, partial	351	1.11349e-44	0.96	0	-		no GO terms
contig_11531	set domain-containing protein	715	1.17047e-137	0.97	0	-		no GO terms
contig_11532	ctp synthase	452	2.41212e-60	0.89	4	P:GO:0009058; P:GO:0034641; P:GO:0044281; F:GO:0016874		P:GO:0006221; F:GO:0003883
contig_11533	g protein-coupled receptor	1432	0	0.94	0	-		no IPS match
contig_11534	cell-matrix adhesion	505	2.31506e-66	1	0	-		no IPS match
contig_11535	translation initiation factor if-2	291	0.107258	0.88	0	-		no GO terms
contig_11536	---NA---	283			0	-		no IPS match
contig_11537	triadin, putative	383	1.22976e-75	0.98	0	-		no IPS match
contig_11538	cell division control protein dna repair exonuclease	390	0.00514489	0.94	0	-		no IPS match
contig_11539	carnitine o-palmitoyltransferase mitochondrial-like	224	1.39193	0.69	0	-		no GO terms
contig_1154	snare protein sed5 syntaxin 5	381	1.10823e-81	1	2	C:GO:0005575; P:GO:0016192		C:GO:0016020; P:GO:0016192
contig_11540	pyruvate dehydrogenase e1 alpha subunit	608	3.24462e-68	1	0	-		no GO terms
contig_11541	protein kinase, putative	315	2.34289e-67	1	4	F:GO:0016301; P:GO:0006464; F:GO:0043167; P:GO:0006520	EC:2.7.11.23	F:GO:0004672; F:GO:0005524; P:GO:0006468; F:GO:0004674; F:GO:0016772
contig_11542	muscarinic acetylcholine receptor m3	270	1.20165	0.46	0	-		no IPS match
contig_11543	Hypothetical protein	457	5.06739e-73	0.97	1	F:GO:0003674		F:GO:0005515
contig_11544	hypothetical protein	561	0.0193033	0.76	0	-		no GO terms
contig_11545	histone-lysine n-methyltransferase ehmt1	916	0	1	8	F:GO:0003674; F:GO:0008168; P:GO:0006464; P:GO:0051276; F:GO:0043167; C:GO:0005634; P:GO:0006520; P:GO:0009056		F:GO:0005515; F:GO:0018024; P:GO:0034968; F:GO:0008270; C:GO:0005634
contig_11546	---NA---	253			0	-		no GO terms
contig_11547	putative dehydrogenase	241	1.55521	0.53	3	P:GO:0055114; F:GO:0016491; P:GO:0008152		no IPS match
contig_11548	---NA---	760			0	-		no IPS match
contig_11549	cytochrome p450 cyp3 cyp5 cyp6 cyp9 partial	273	3.79899e-57	0.98	4	F:GO:0043167; F:GO:0003674; P:GO:0008150; F:GO:0016491		F:GO:0005506; F:GO:0020037; P:GO:0055114; F:GO:0016705
contig_1155	snare protein sed5 syntaxin 5	214	4.32437e-41	1	2	C:GO:0005575; P:GO:0016192		C:GO:0016020; P:GO:0016192
contig_11550	monocarboxylate transporter, putative	345	1.42907e-35	1	0	-		no IPS match
contig_11551	hypothetical protein IscW_ISCW011656	371	1.51032e-23	0.97	0	-		no IPS match
contig_11552	hypothetical protein IscW_ISCW011656	262	1.66269e-48	0.95	0	-		no IPS match
contig_11553	diaglycerol kinase, putative	371	2.33548e-25	1	5	P:GO:0008150; F:GO:0016301; P:GO:0007165; P:GO:0009056; P:GO:0006629	EC:2.7.1.107	no IPS match
contig_11554	hypoxia-inducible factor partial	331	9.49798e-64	1	0	-		no IPS match
contig_11555	isoform d	267	0.426816	0.57	4	P:GO:0060968; F:GO:0004221; P:GO:0016567; P:GO:0006511		no IPS match
contig_11556	nadh dehydrogenase subunit 2	1174	0.0165234	0.83	0	-		no GO terms
contig_11557	galactosyltransferase, putative	542	5.85746e-128	0.98	7	C:GO:0005794; F:GO:0016757; P:GO:0006464; P:GO:0009058; P:GO:0005975; C:GO:0005575; P:GO:0006629	EC:2.4.1.62	C:GO:0016020; F:GO:0008378; P:GO:0006486
contig_11558	cytochrome p450 cyp3 cyp5 cyp6 cyp9 partial	471	5.55174e-13	1	0	-		no IPS match
contig_11559	---NA---	208			0	-		no IPS match
contig_1156	valyl-trna synthetase	1200	2.20472e-160	1	5	P:GO:0006399; P:GO:0006520; P:GO:0006412; F:GO:0016874; F:GO:0043167		F:GO:0000166; P:GO:0006418; F:GO:0004812; F:GO:0005524
contig_11560	hypothetical protein G5I_03316	296	0.398937	0.5	1	F:GO:0016772		no IPS match
contig_11561	putative unknown product, partial	1114	1.53515e-05	0.63	0	-		no IPS match
contig_11562	low quality protein: mediator of rna polymerase ii transcription subunit 26-like	291	0.389587	0.34	0	-		no IPS match
contig_11563	hypothetical protein DAPPUDRAFT_318550	683	6.20183	0.45	7	F:GO:0005272; C:GO:0016021; C:GO:0016020; P:GO:0006814; P:GO:0006811; P:GO:0035725; P:GO:0006810		no IPS match
contig_11564	endonuclease reverse partial	294	3.18765e-16	0.82	0	-		no IPS match
contig_11565	ubiquitin carboxyl-terminal hydrolase faf	504	7.86344e-33	0.74	0	-		no GO terms
contig_11566	polyc-binding hnrnp-k protein hrb57a hnrnp	313	9.25583e-36	0.91	1	F:GO:0003723		F:GO:0003723
contig_11567	polyc-binding hnrnp-k protein hrb57a hnrnp	259	6.34384e-29	0.72	1	F:GO:0003723		F:GO:0003723
contig_11568	hypothetical protein, partial	387	6.00613e-16	1	0	-		no GO terms
contig_11569	hypothetical protein	283	2.66314e-56	0.97	0	-		no IPS match
contig_1157	conserved secreted protein precursor	1715	0	0.99	0	-		no GO terms
contig_11570	secreted salivary gland	230	8.22623	0.59	1	F:GO:0004867		no IPS match
contig_11571	hypothetical protein DAPPUDRAFT_72494	969	0.0164653	0.94	0	-		no GO terms
contig_11572	ribosomal protein	434	0.00122686	1	5	F:GO:0003735; P:GO:0006412; C:GO:0030529; C:GO:0005840; C:GO:0005622		no IPS match
contig_11573	cytochrome p450 cyp3 cyp5 cyp6 cyp9 subfamily	223	1.61419e-39	0.9	4	F:GO:0043167; F:GO:0003674; F:GO:0016491; P:GO:0008150		F:GO:0005506; F:GO:0020037; F:GO:0004497; P:GO:0055114; F:GO:0016705
contig_11574	alpha-macroglobulin, putative	648	2.25451e-145	0.97	3	C:GO:0005615; F:GO:0030234; P:GO:0051604	-	F:GO:0004866
contig_11575	tick transposon	475	4.41624e-32	0.67	0	-		no GO terms
contig_11576	---NA---	501			0	-		no IPS match
contig_11577	---NA---	469			0	-		no GO terms
contig_11578	polyprotein of retroviral	185	0.42832	0.88	5	F:GO:0003723; F:GO:0016779; F:GO:0016740; P:GO:0006278; F:GO:0003964		no IPS match
contig_11579	GE17412	318	8.17709e-68	1	8	C:GO:0043234; C:GO:0005694; F:GO:0003677; P:GO:0051276; P:GO:0006259; P:GO:0006461; C:GO:0005634; F:GO:0003674	-	no IPS match
contig_1158	type 3 inositol -trisphosphate	233	7.30393e-07	1	6	P:GO:0055085; C:GO:0005575; F:GO:0004871; F:GO:0022857; P:GO:0007165; C:GO:0005783	-	no GO terms
contig_11580	hypothetical protein DAPPUDRAFT_307613	416	1.44724	0.49	3	F:GO:0008270; P:GO:0016567; F:GO:0004842		no IPS match
contig_11581	maguk p55 subfamily member 6-like isoform x2	412	9.1588	0.6	0	-		no IPS match
contig_11582	alanyl-tRNA synthetase, putative	222	8.87095e-42	1	7	F:GO:0003674; F:GO:0016874; P:GO:0006399; P:GO:0006520; P:GO:0006412; F:GO:0043167; C:GO:0005737	EC:6.1.1.7	F:GO:0005524; P:GO:0043039; F:GO:0016876; F:GO:0000166
contig_11583	trna-splicing endonuclease subunit sen2	207	1.01834e-24	1	0	-		no IPS match
contig_11584	Putative glycosyltransferase	648	2.48256e-131	0.99	0	-		no IPS match
contig_11585	---NA---	237			0	-		no IPS match
contig_11586	RNA helicase, putative	217	4.28506	0.65	1	F:GO:0004386		no IPS match
contig_11587	myosin-2 heavy non	512	3.2204e-17	0.9	0	-		no IPS match
contig_11588	jockey ele1 orf2 -h 1e-120 -j partial	403	9.38088e-33	0.67	0	-		no GO terms
contig_11589	sodium-independent sulfate anion transporter	536	5.42847	0.54	0	-		no IPS match
contig_1159	40s ribosomal protein s2- partial	368	2.45849e-64	1	5	C:GO:0005840; F:GO:0003735; F:GO:0003723; P:GO:0006412; P:GO:0042254		C:GO:0005840; F:GO:0003735; F:GO:0003723; P:GO:0006412
contig_11590	popeye domain-containing	247	2.3079e-07	1	1	C:GO:0005575	-	no IPS match
contig_11591	secreted protein precursor	365	6.06917	0.63	0	-		no GO terms
contig_11592	proline-rich akt1 substrate 1	331	2.58023e-59	1	1	P:GO:0007165		P:GO:0048011; P:GO:0032007
contig_11593	---NA---	322			0	-		no GO terms
contig_11594	eukaryotic translation initiation partial	429	5.64289e-22	1	0	-		no IPS match
contig_11595	hypothetical protein IscW_ISCW017934	686	1.93153e-57	0.9	0	-		no IPS match
contig_11596	coiled-coil domain-containing	249	2.6826e-47	1	0	-		no GO terms
contig_11597	gpi-glcnac transfer	366	6.7603e-54	1	1	F:GO:0016757		F:GO:0017176
contig_11598	---NA---	1077			0	-		no IPS match
contig_11599	histone-lysine n-methyltransferase setmar	951	0.000251384	0.51	3	F:GO:0008168; F:GO:0016740; P:GO:0032259		no IPS match
contig_116	AAEL000470-PA	241	2.04591	0.72	0	-		no IPS match
contig_1160	putative unknown product	694	8.86936e-39	1	0	-		no GO terms
contig_11600	salivary partial	371	1.90129	0.53	0	-		no GO terms
contig_11601	tata-binding protein-associated partial	258	6.60726e-44	0.96	0	-		no GO terms
contig_11602	actin family protein	436	6.88426e-103	1	0	-		no GO terms
contig_11603	mrna splicing factor atp-dependent rna partial	500	1.07533e-52	1	0	-		no IPS match
contig_11604	sugar partial	521	3.39111e-84	1	2	P:GO:0005975; F:GO:0003674		P:GO:0005975; F:GO:0016773
contig_11605	sodium chloride dependent	752	1.33166e-94	1	3	C:GO:0005575; F:GO:0022857; P:GO:0006810	-	no GO terms
contig_11606	tick transposon	1388	6.71722e-12	0.47	0	-		no GO terms
contig_11607	mitochondrial nadh-ubiquinone oxidoreductase chain 5	559	5.92418e-08	1	0	-		no GO terms
contig_11608	methionine aminopeptidase protein	436	3.34546e-43	1	0	-		no GO terms
contig_11609	high affinity copper uptake protein 1	260	4.19247	0.59	3	P:GO:0035434; C:GO:0016021; F:GO:0005375		no IPS match
contig_1161	rna-binding nuclear protein mak16	1076	1.47692e-152	1	0	-		no GO terms
contig_11610	rho guanine nucleotide exchange factor partial	1124	1.21334e-172	1	4	C:GO:0005575; F:GO:0008092; C:GO:0005737; C:GO:0005856		C:GO:0019898; F:GO:0008092; C:GO:0005737; C:GO:0005856
contig_11611	Hypothetical protein, partial	375	0.00019346	0.74	0	-		no IPS match
contig_11612	polycystic kidney disease 2-like 1	209	7.91481	0.6	0	-		no IPS match
contig_11613	hypothetical protein TcasGA2_TC001242	267	5.13316	0.54	0	-		no IPS match
contig_11614	hypothetical protein IscW_ISCW020294	450	0.0261591	0.72	0	-		no IPS match
contig_11615	sorting nexin-19-like protein	1651	0	1	2	F:GO:0008289; F:GO:0043167		F:GO:0035091
contig_11616	nuclear pore complex protein	365	4.04952e-33	0.98	3	C:GO:0043234; C:GO:0005635; P:GO:0006810	-	no IPS match
contig_11617	plasma membrane glycoprotein partial	695	1.50812	0.5	0	-		no IPS match
contig_11618	reverse partial	653	4.38766e-05	0.64	3	F:GO:0003723; P:GO:0006278; F:GO:0003964		no GO terms
contig_11619	hypothetical protein IscW_ISCW015734	261	0.000423919	0.87	0	-		no IPS match
contig_1162	ubiquitin fold modifier 1	685	1.31646e-53	1	0	-		no GO terms
contig_11620	Hypothetical protein	214	5.48219e-29	1	2	F:GO:0003674; F:GO:0043167		F:GO:0003676; F:GO:0046872
contig_11621	elongation factor 1	321	0.00308336	0.85	3	P:GO:0006414; F:GO:0003746; C:GO:0005853		no GO terms
contig_11622	the ligand binding domain of ftz-f1 like nuclear partial	280	1.32325e-54	1	0	-		no IPS match
contig_11623	cyclin-dependent kinase 2-interacting protein	1096	1.02109e-46	0.94	0	-		no GO terms
contig_11624	coiled-coil domain-containing protein 47 partial	560	2.52975e-97	0.96	0	-		no GO terms
contig_11625	u2 snrnp auxilliary factor	782	1.52297e-10	1	0	-		no IPS match
contig_11626	tetratricopeptide repeat protein 37	826	5.9757	0.5	0	-		no IPS match
contig_11627	sorting nexin, putative	462	2.69121e-77	1	3	P:GO:0008150; F:GO:0008289; F:GO:0043167	-	F:GO:0035091
contig_11628	biotin protein	710	1.459e-123	0.99	6	P:GO:0006464; F:GO:0016874; P:GO:0006790; P:GO:0034641; P:GO:0044281; P:GO:0051186	EC:6.3.4.15	F:GO:0003824; P:GO:0006464; F:GO:0004077
contig_11629	biotin protein	646	4.68747e-104	0.98	6	P:GO:0006464; F:GO:0016874; P:GO:0006790; P:GO:0034641; P:GO:0044281; P:GO:0051186	EC:6.3.4.15	no IPS match
contig_1163	hypothetical protein X777_10728	437	0.890362	0.61	0	-		no IPS match
contig_11630	signaling partial	395	1.32968e-91	1	4	P:GO:0007165; F:GO:0003674; P:GO:0034655; P:GO:0044281		P:GO:0007264; F:GO:0005085
contig_11631	pyruvate dehydrogenase e1 alpha subunit	206	4.19239e-19	1	0	-		no IPS match
contig_11632	plasma membrane glycoprotein partial	320	7.47213e-71	1	2	P:GO:0007155; C:GO:0005575		P:GO:0007155; C:GO:0016020
contig_11633	hypothetical protein IscW_ISCW011070	202	1.67122e-32	0.92	0	-		no IPS match
contig_11634	monocarboxylate partial	832	4.51992e-130	0.95	0	-		no GO terms
contig_11635	fatty acyl- reductase cg5065-like	268	2.25596	0.64	0	-		no IPS match
contig_11636	protein nlrc3	287	7.7077e-56	0.98	0	-		no IPS match
contig_11637	protein nlrc3	222	2.52278e-44	1	0	-		no IPS match
contig_11638	protein nlrc3	564	2.16319e-106	0.98	0	-		no GO terms
contig_11639	chromatin remodeling protein harp smarcal1 dead-box superfamily	631	5.60426e-138	0.98	2	F:GO:0043167; F:GO:0003677		F:GO:0005524; F:GO:0003677
contig_1164	3-hydroxyacyl-coa dehydrogenase	265	1.28676e-36	1	0	-		no IPS match
contig_11640	nf-kappa-b inhibitor cactus	283	2.03664	0.62	0	-		no IPS match
contig_11641	---NA---	212			0	-		no IPS match
contig_11642	serine carboxypeptidase, putative	400	1.06522	0.49	4	P:GO:0006508; F:GO:0004180; F:GO:0016787; F:GO:0004185		no IPS match
contig_11643	hypothetical protein IscW_ISCW002440	947	9.21492e-35	0.98	0	-		no IPS match
contig_11644	chromatin remodeling complex wstf-iswi small partial	216	3.7337e-11	1	0	-		no IPS match
contig_11645	chromatin remodeling complex wstf-iswi small partial	215	3.7337e-11	1	0	-		no IPS match
contig_11646	cytochrome c oxidase subunit partial	466	1.42501e-06	0.83	0	-		no IPS match
contig_11647	homeobox transcription factor sip1	208	1.65966e-17	0.9	0	-		no IPS match
contig_11648	undecaprenyl pyrophosphate	309	1.15881e-17	0.79	5	F:GO:0016765; F:GO:0003674; P:GO:0009058; P:GO:0006629; P:GO:0044281	EC:3.1.1.1; EC:2.5.1.31; EC:3.1.1	F:GO:0016765
contig_11649	ac1147-like protein	447	1.02363e-09	0.93	0	-		no IPS match
contig_1165	3-hydroxyacyl-coa dehydrogenase	264	3.03957e-28	0.79	0	-		no IPS match
contig_11650	Putative metalloprotease	529	0.641881	0.76	0	-		no IPS match
contig_11651	hypothetical protein IscW_ISCW021758	271	3.36172	0.62	0	-		no IPS match
contig_11652	transmembrane and coiled-coil domain-containing protein partial	211	4.89052e-24	0.98	0	-		no IPS match
contig_11653	lpxtg-motif cell wall anchor domain partial	276	4.21422e-29	1	0	-		no IPS match
contig_11654	lpxtg-motif cell wall anchor domain partial	271	0.0943446	1	0	-		no GO terms
contig_11655	---NA---	304			0	-		no IPS match
contig_11656	tick partial	1080	1.07715e-102	0.75	1	F:GO:0003674		F:GO:0003676
contig_11657	syntaxin-1 binding partial	321	7.77706e-08	1	0	-		no IPS match
contig_11658	long-chain-fatty-acid-- ligase 1	231	3.77035	0.55	3	F:GO:0016874; P:GO:0008152; F:GO:0003824		no IPS match
contig_11659	hypothetical protein DAPPUDRAFT_319651	660	0.0216339	0.48	6	F:GO:0004888; C:GO:0016021; F:GO:0004930; C:GO:0016020; P:GO:0007166; P:GO:0007186		no IPS match
contig_1166	putative unknown product, partial	419	1.50804e-06	0.82	0	-		no IPS match
contig_11660	thump domain-containing protein	463	8.37463e-69	0.99	0	-		no IPS match
contig_11661	poly atp nad	259	2.19729e-56	1	6	P:GO:0008150; F:GO:0016301; P:GO:0009058; P:GO:0034641; P:GO:0044281; P:GO:0051186	EC:2.7.1.86; EC:2.7.1.23	P:GO:0019674; P:GO:0008152; F:GO:0003951
contig_11662	conserved hypothetical protein	206	2.33569e-42	1	6	C:GO:0005764; P:GO:0007165; P:GO:0008150; P:GO:0042592; C:GO:0005768; C:GO:0043234	-	C:GO:0071986; P:GO:0007040; C:GO:0045121; P:GO:0042632; P:GO:0001919; C:GO:0031902; P:GO:0043410; P:GO:0071230; P:GO:0032008; P:GO:0032439
contig_11663	putative semaphorin	805	2.16248e-128	0.97	0	-		no IPS match
contig_11664	Putative glycosyltransferase, partial	256	6.53218e-13	0.68	0	-		no IPS match
contig_11665	GD11150	238	2.11463	0.5	2	C:GO:0016021; P:GO:0055085		no IPS match
contig_11666	atpase family aaa domain-containing protein 2b	418	5.28271	0.75	0	-		no IPS match
contig_11667	lethal giant partial	263	5.16169	0.72	0	-		no IPS match
contig_11668	secreted protein	363	3.25211e-43	1	0	-		no GO terms
contig_11669	---NA---	371			0	-		no GO terms
contig_1167	conserved hypothetical protein	1815	0	0.99	3	P:GO:0008150; F:GO:0043167; F:GO:0003674	-	no GO terms
contig_11670	hypothetical protein	341	1.28904e-45	1	0	-		no GO terms
contig_11671	p21-activated partial	957	3.32453e-49	1	0	-		no GO terms
contig_11672	chromodomain helicase dna binding	407	5.01897e-58	0.91	7	F:GO:0004386; F:GO:0003677; F:GO:0043167; F:GO:0003674; C:GO:0005634; P:GO:0034641; P:GO:0009058	-	no GO terms
contig_11673	k-cl partial	426	4.17203e-55	1	0	-		no IPS match
contig_11674	hypothetical protein IscW_ISCW005625	468	7.16909e-06	0.59	0	-		no IPS match
contig_11675	polyprotein of retroviral	691	3.69276e-58	0.84	4	F:GO:0003723; F:GO:0016779; P:GO:0009058; P:GO:0006259	EC:2.7.7.49	P:GO:0006278; F:GO:0003964; F:GO:0003723
contig_11676	cytochrome oxidase subunit partial	390	0.0231801	0.45	15	F:GO:0020037; F:GO:0005506; P:GO:0009060; C:GO:0016021; C:GO:0016020; C:GO:0005743; F:GO:0009055; C:GO:0070469; C:GO:0005739; P:GO:0006119; P:GO:0055114; F:GO:0016491; F:GO:0004129; P:GO:0022900; F:GO:0046872		no IPS match
contig_11677	negative regulator of transcription	938	7.92566e-153	0.95	0	-		no GO terms
contig_11678	rte ele1 orf1 -h 1e-60 -j 4	1039	2.67435e-10	0.67	0	-		no IPS match
contig_11679	---NA---	298			0	-		no IPS match
contig_1168	---NA---	1261			0	-		no GO terms
contig_11680	kinectin partial	448	1.97488e-42	0.98	0	-		no GO terms
contig_11681	putative cytochrome, partial	479	4.12545e-84	0.85	4	F:GO:0003674; P:GO:0008150; F:GO:0016491; F:GO:0043167		F:GO:0020037; P:GO:0055114; F:GO:0016705; F:GO:0005506
contig_11682	cytochrome P450, putative	231	9.07244e-43	0.87	4	F:GO:0003674; F:GO:0043167; F:GO:0016491; P:GO:0008150	EC:1.14.14.1	P:GO:0055114; F:GO:0005506; F:GO:0020037; F:GO:0016705
contig_11683	glycine n-acyltransferase	523	2.12222	0.58	0	-		no GO terms
contig_11684	elongation factor tu gtp-binding domain-containing protein partial	265	4.34471e-24	1	0	-		no GO terms
contig_11685	activating signal cointegrator 1-like	299	2.12598	0.6	0	-		no IPS match
contig_11686	hypothetical protein, partial	459	3.00831e-75	0.97	0	-		no IPS match
contig_11687	---NA---	727			0	-		no GO terms
contig_11688	splicing factor partial	406	0.00527918	1	0	-		no IPS match
contig_11689	cryptochrome 2	339	0.732457	0.5	0	-		no IPS match
contig_1169	hypothetical protein	583	1.0514e-105	0.99	0	-		no GO terms
contig_11690	---NA---	271			0	-		no IPS match
contig_11691	---NA---	270			0	-		no IPS match
contig_11692	conserved hypothetical protein	232	2.77697e-32	0.88	5	P:GO:0006605; P:GO:0055085; P:GO:0007005; C:GO:0043234; C:GO:0005739	-	no IPS match
contig_11693	hypothetical protein TcasGA2_TC001286	893	2.21638	0.57	0	-		no GO terms
contig_11694	Hypothetical protein	1295	6.25169e-111	1	2	P:GO:0016192; C:GO:0005575		P:GO:0016192; P:GO:0006810; C:GO:0016021
contig_11695	longevity assurance	787	7.31546e-159	1	1	C:GO:0005575	-	C:GO:0016021
contig_11696	vacuolar protein-sorting	494	1.8782e-75	1	0	-		no GO terms
contig_11697	vacuolar sorting protein vps52 suppressor of actin sac2	506	1.90741e-75	1	0	-		no GO terms
contig_11698	---NA---	999			0	-		no IPS match
contig_11699	e1-e2 atpase	226	2.3088	0.58	0	-		no IPS match
contig_117	hypothetical protein DAPPUDRAFT_255143	284	2.09381	0.56	13	F:GO:0004970; F:GO:0005216; P:GO:0035235; C:GO:0016021; C:GO:0016020; C:GO:0045202; P:GO:0006811; C:GO:0030054; P:GO:0006810; F:GO:0005234; F:GO:0004872; C:GO:0045211; C:GO:0005886		no IPS match
contig_1170	gars airs	387	5.14312e-79	1	9	P:GO:0034641; P:GO:0009058; P:GO:0044281; F:GO:0043167; F:GO:0016874; C:GO:0005737; F:GO:0003674; P:GO:0006520; P:GO:0051186	EC:6.3.4.13; EC:6.3.3.1; EC:2.1.2.2	P:GO:0009058; F:GO:0016742
contig_11700	hypothetical protein TcasGA2_TC000586	247	3.32015	0.58	0	-		no IPS match
contig_11701	hypothetical protein SINV_00283	247	1.76362	0.57	4	P:GO:0006629; F:GO:0016787; F:GO:0003824; C:GO:0005576		no IPS match
contig_11702	Hypothetical protein	514	5.11425e-83	1	2	C:GO:0005840; C:GO:0005739		C:GO:0005761
contig_11703	---NA---	267			0	-		no IPS match
contig_11704	sodium channel protein 60e	513	0.00605432	0.5	13	F:GO:0005216; F:GO:0005244; C:GO:0016021; F:GO:0005272; C:GO:0016020; P:GO:0006814; P:GO:0006811; P:GO:0006810; P:GO:0034765; P:GO:0035725; C:GO:0001518; P:GO:0055085; F:GO:0005248		no IPS match
contig_11705	---NA---	261			0	-		no IPS match
contig_11706	hypothetical protein YQE_06556, partial	367	5.82696	0.59	0	-		no IPS match
contig_11707	hypothetical protein IscW_ISCW011347	993	1.22944e-19	0.89	0	-		no IPS match
contig_11708	inhibitor of apoptosis 2 protein	812	4.32495	0.5	2	F:GO:0046872; F:GO:0008270		no IPS match
contig_11709	---NA---	232			0	-		no IPS match
contig_1171	gars airs	387	5.14312e-79	1	9	P:GO:0034641; P:GO:0009058; P:GO:0044281; F:GO:0043167; F:GO:0016874; C:GO:0005737; F:GO:0003674; P:GO:0006520; P:GO:0051186	EC:6.3.4.13; EC:6.3.3.1; EC:2.1.2.2	P:GO:0009058; F:GO:0016742
contig_11710	ribosomal biogenesis	212	3.15849e-43	0.98	0	-		no GO terms
contig_11711	---NA---	299			0	-		no IPS match
contig_11712	Hypothetical protein, partial	917	9.46472e-80	0.98	0	-		no IPS match
contig_11713	abl interactor partial	447	3.15836e-70	0.99	2	C:GO:0005737; F:GO:0003674		C:GO:0005737; F:GO:0005515
contig_11714	nifu-like domain-containing-containing protein	339	4.23773e-56	0.93	0	-		no IPS match
contig_11715	fatty acid synthase-like isoform x2	207	3.66867	0.63	0	-		no GO terms
contig_11716	Hypothetical protein	249	6.97415e-32	1	0	-		no IPS match
contig_11717	Hypothetical protein	261	4.54379e-36	1	0	-		no IPS match
contig_11718	ankyrin sam and basic leucine zipper domain-containing protein 1-like	617	4.87578e-22	0.55	0	-		no IPS match
contig_11719	retained, partial	210	1.01376	0.51	0	-		no IPS match
contig_1172	lipid exporter abca1	274	6.24487e-07	0.96	0	-		no IPS match
contig_11720	putative unknown product, partial	258	2.10981e-16	0.97	0	-		no IPS match
contig_11721	PREDICTED: uncharacterized protein LOC100906441	386	1.16324	0.63	0	-		no IPS match
contig_11722	pre-mirna partial	269	3.00848e-53	1	0	-		no IPS match
contig_11723	---NA---	394			0	-		no IPS match
contig_11724	cytochrome p450 cyp3 cyp5 cyp6 cyp9 subfamily	331	5.04213e-07	1	0	-		no IPS match
contig_11725	bell partial	428	1.55853e-40	0.68	0	-		no IPS match
contig_11726	zn2+-binding dehydrogenase nuclear receptor binding factor-1	849	0	0.96	3	F:GO:0043167; P:GO:0008150; F:GO:0016491		F:GO:0008270; P:GO:0055114; F:GO:0016491
contig_11727	hypothetical protein TcasGA2_TC016270	342	1.86218e-29	0.72	1	F:GO:0003674		F:GO:0005515
contig_11728	GA16885	683	0.154226	0.42	3	P:GO:0006508; F:GO:0016787; F:GO:0008233		no IPS match
contig_11729	inhibitor of apoptosis 2 partial	2223	1.65686e-142	0.98	2	F:GO:0003674; F:GO:0043167		F:GO:0005515; F:GO:0008270
contig_1173	retinal-specific rim abc transporter	975	0	0.99	2	F:GO:0016887; F:GO:0043167		F:GO:0016887; F:GO:0005524
contig_11730	low quality protein: n6-adenosine-methyltransferase 70 kda subunit-like	1295	2.93958	0.54	0	-		no IPS match
contig_11731	annexin isoform partial	288	2.33134	0.44	0	-		no IPS match
contig_11732	organic anion	371	1.52543e-68	1	5	C:GO:0005575; F:GO:0016491; P:GO:0008150; P:GO:0055085; F:GO:0022857	EC:1.3.1.74	F:GO:0022857; C:GO:0016021; P:GO:0055085
contig_11733	mitochondrial ribosomal protein l18	727	8.13887	0.54	0	-		no IPS match
contig_11734	putative unknown product, partial	305	1.74237e-45	1	0	-		no IPS match
contig_11735	ubiquinol-cytochrome c reductase hinge protein	251	7.06379e-05	1	0	-		no GO terms
contig_11736	neurofilament-H, putative	1654	8.6191e-20	0.94	1	F:GO:0003674	-	no IPS match
contig_11737	suppressor of	304	2.81153e-15	1	1	F:GO:0003674	EC:3.1	no GO terms
contig_11738	---NA---	226			0	-		no IPS match
contig_11739	catalytic domain of mitogen-activated protein kin	369	1.08426	0.52	0	-		no IPS match
contig_1174	carrier protein, putative	315	1.09448e-58	1	4	C:GO:0005840; F:GO:0003735; P:GO:0006412; P:GO:0042254	-	C:GO:0005622; C:GO:0005840; F:GO:0003735; P:GO:0006412
contig_11740	conserved hypothetical protein	419	3.98897e-69	0.97	0	-		no IPS match
contig_11741	---NA---	296			0	-		no IPS match
contig_11742	actin-like protein 87c	621	9.30612e-62	1	0	-		no IPS match
contig_11743	hypothetical protein	277	6.76042e-22	0.76	0	-		no IPS match
contig_11744	hypothetical protein, partial	289	6.84708e-61	1	0	-		no IPS match
contig_11745	---NA---	443			0	-		no IPS match
contig_11746	CG5539	242	2.06665	0.52	0	-		no GO terms
contig_11747	putative unknown product, partial	1243	1.2571e-179	0.99	0	-		no GO terms
contig_11748	transposable element	320	3.0307e-70	1	0	-		no IPS match
contig_11749	hypothetical protein EAG_08535	441	0.947945	0.37	0	-		no IPS match
contig_1175	carrier protein, putative	315	1.09448e-58	1	4	C:GO:0005840; F:GO:0003735; P:GO:0006412; P:GO:0042254	-	P:GO:0006412; C:GO:0005622; C:GO:0005840; F:GO:0003735
contig_11750	uridine-cytidine kinase-like protein	231	2.50911	0.49	0	-		no IPS match
contig_11751	lipocal-1 1	305	0.84662	0.64	0	-		no IPS match
contig_11752	hypothetical protein DAPPUDRAFT_307711	498	0.164352	0.54	7	F:GO:0003723; F:GO:0003676; F:GO:0003755; P:GO:0006457; F:GO:0000166; P:GO:0000413; F:GO:0016853		no IPS match
contig_11753	putative unknown product, partial	224	0.000223905	0.63	0	-		no GO terms
contig_11754	tetratricopeptide repeat tpr	1103	0.0240186	0.67	10	C:GO:0000786; P:GO:0000723; C:GO:0005694; F:GO:0003678; F:GO:0003677; C:GO:0005634; P:GO:0006334; P:GO:0032508; P:GO:0006281; F:GO:0046982		no GO terms
contig_11755	putative deadpan	479	3.46344e-07	1	0	-		no IPS match
contig_11756	apolipoprotein b	623	7.90421e-136	1	0	-		no IPS match
contig_11757	---NA---	517			0	-		no IPS match
contig_11758	GD14672	272	0.81074	0.47	7	F:GO:0046872; P:GO:0007275; F:GO:0008270; P:GO:0016567; F:GO:0004842; P:GO:0006511; C:GO:0005634		no IPS match
contig_11759	CG1304	238	7.41934	0.52	2	P:GO:0006508; F:GO:0004252		no IPS match
contig_1176	medium-chain acyl-coa dehydrogenase	1893	1.63725e-163	0.92	3	P:GO:0008150; F:GO:0016491; F:GO:0043167		P:GO:0055114; F:GO:0003995; P:GO:0008152; F:GO:0016627; F:GO:0050660
contig_11760	putative unknown product, partial	1811	0.00765442	1	0	-		no IPS match
contig_11761	---NA---	243			0	-		no IPS match
contig_11762	secreted protein	576	1.84651	0.47	0	-		no IPS match
contig_11763	negative regulation of translation involved in protein silencing by mirna	2295	0	0.99	1	F:GO:0003674		F:GO:0005515; F:GO:0003676
contig_11764	hypothetical protein DAPPUDRAFT_318953	236	1.55029	0.44	0	-		no IPS match
contig_11765	hypothetical protein DAPPUDRAFT_318953	286	1.21131	0.48	0	-		no IPS match
contig_11766	hiv-1 vpr-binding protein	328	0.000107336	0.92	0	-		no IPS match
contig_11767	regulation of defense response to virus	319	4.9601e-18	0.62	0	-		no GO terms
contig_11768	mediator of rna polymerase ii transcription	393	0.228107	0.84	3	F:GO:0001104; C:GO:0016592; P:GO:0006357		no IPS match
contig_11769	hypothetical protein IscW_ISCW000647	315	2.55321	0.5	0	-		no GO terms
contig_1177	hypothetical protein IscW_ISCW017762	1518	3.68168e-48	0.95	0	-		no IPS match
contig_11770	hypothetical protein IscW_ISCW012053	293	0.0188843	0.94	0	-		no IPS match
contig_11771	glucose inhibited division	1049	0	0.98	2	F:GO:0043167; P:GO:0006399	-	F:GO:0050660; P:GO:0008033
contig_11772	methionine aminopeptidase protein	405	2.04265e-71	1	2	F:GO:0008233; P:GO:0008150		F:GO:0008235; P:GO:0006508; F:GO:0004177
contig_11773	cdc42 gtpase-activating	477	5.66831e-71	0.98	2	C:GO:0005622; P:GO:0007165	-	no IPS match
contig_11774	cdc42 gtpase-activating	268	1.01582e-43	0.97	2	C:GO:0005622; P:GO:0007165	-	no IPS match
contig_11775	---NA---	608			0	-		no GO terms
contig_11776	cell division cycle 5-like	244	2.22122	0.5	0	-		no IPS match
contig_11777	caax prenyl protease 1 partial	208	2.16703	0.58	0	-		no GO terms
contig_11778	putative unknown product, partial	279	5.02089e-41	0.98	1	F:GO:0003674		F:GO:0003676
contig_11779	---NA---	218			0	-		no IPS match
contig_1178	rhoa gtpase effector dia diaphanous	368	1.03142e-43	0.78	0	-		no GO terms
contig_11780	---NA---	371			0	-		no IPS match
contig_11781	protein serine threonine partial	532	5.09907e-119	1	4	F:GO:0043167; P:GO:0006464; F:GO:0016301; P:GO:0006520		F:GO:0005524; P:GO:0006468; F:GO:0004672; F:GO:0004674; F:GO:0016772
contig_11782	conserved plasma membrane partial	1067	3.35314e-84	0.64	1	F:GO:0016746		F:GO:0016747
contig_11783	cyclin-dependent kinase inhibitor 3	2602	1.23661e-75	0.98	0	-		no GO terms
contig_11784	retrotransposon gag partial	238	4.99489e-10	0.66	0	-		no IPS match
contig_11785	ixoderin partial	622	4.36582e-59	0.66	0	-		no GO terms
contig_11786	short chain acyl-coa dehydrogen	582	3.54505e-122	0.99	3	F:GO:0043167; P:GO:0008150; F:GO:0016491		P:GO:0008152; F:GO:0050660; F:GO:0016627; P:GO:0055114; F:GO:0003995
contig_11787	putative polyprotein, partial	3164	0	0.73	4	P:GO:0009058; P:GO:0006259; F:GO:0003723; F:GO:0016779		P:GO:0006278; F:GO:0003723; F:GO:0003964
contig_11788	GE23466	340	0.246184	0.44	0	-		no IPS match
contig_11789	putative unknown product, partial	1325	0.063486	0.77	0	-		no IPS match
contig_1179	---NA---	246			0	-		no IPS match
contig_11790	glutathione s-transferase	595	7.20131e-94	0.92	1	F:GO:0003674		F:GO:0005515
contig_11791	glutathione s-transferase	849	1.87298e-98	0.97	1	F:GO:0003674		F:GO:0005515
contig_11792	hypothetical protein IscW_ISCW024709	706	5.93519e-22	0.97	0	-		no IPS match
contig_11793	odorant receptor 55	436	6.99464	0.49	5	F:GO:0005549; F:GO:0004984; P:GO:0007608; C:GO:0016020; P:GO:0050911		no IPS match
contig_11794	centromere kinetochore protein	1141	0	0.99	3	C:GO:0005694; P:GO:0007067; C:GO:0005634	-	no IPS match
contig_11795	trypsin-like serine protease	412	3.55868	0.54	0	-		no IPS match
contig_11796	---NA---	381			0	-		no GO terms
contig_11797	axon partial	310	2.20262	0.63	0	-		no IPS match
[truncated: 58,694 more rows]
