# Supplementary material for: Integration of Ixodes ricinus genome sequencing with transcriptome and proteome annotation of the naïve midgut
Source: BMC Genomics. 2015 Oct 28;16:871. doi: 10.1186/s12864-015-1981-7 (PMC4625525; doi:10.1186/s12864-015-1981-7)
Supplement: Additional file 8: — Proteome annotations for the naïve I. ricinus midgut. The proteome annotations are divided in cross-validated annotations (i.e. independently retrieved annotations of the proteins and the transcripts are identical or similar) and not significant annotations, for which the Mascot scores were below the significance threshold. (XLSX 169 kb) [file 12864_2015_1981_MOESM8_ESM.xlsx]

## Sheet: identical_annotation
	Mascot search against annotated transcriptome database							Mascot search against NCBI nr database limited to the taxonomy Arthropoda				Manual proteome annotation by Mascot reports and spectra check			Manual transcriptome annotation by Blast check
ID	Contig n°	Best score	Lowest E-value (in Blast during transcriptome annotation)	Accession n°	Protein description	Greatest identity	Greatest hit lenght	Protein accession n°	Protein Molecular Weight	Best score	Protein description	Score	Protein description	Protein accession n°	Best score	Lowest E-value (in Blast during transcriptome annotation)	Accession n°	Protein description
ID14196	contig_16204	69	4,1806E-130	JAC35004	putative vitellogenin-1, partial [Amblyomma triste]	66,06060606	223	gi|556051254	201021	120	putative vitellogenin-1 [Ixodes ricinus]
ID14197	contig_16204	174	4,1806E-130	JAC35004	putative vitellogenin-1, partial [Amblyomma triste]	66,06060606	223	gi|556051254	201021	431	putative vitellogenin-1 [Ixodes ricinus]
ID14199	contig_16204	128	4,1806E-130	JAC35004	putative vitellogenin-1, partial [Amblyomma triste]	66,06060606	223	gi|556051254	201021	214	putative vitellogenin-1 [Ixodes ricinus]
ID14204	contig_13548	122	5,02663E-37	JAB77330	putative myosin class ii heavy chain [Ixodes ricinus]	100	68	gi|215492169	100602	339	paramyosin, putative [Ixodes scapularis]	338	putative myosin class ii heavy chain [Ixodes ricinus]	gi|556068608
ID14205	contig_13548	95	5,02663E-37	JAB77330	putative myosin class ii heavy chain [Ixodes ricinus]	100	68	gi|215492169	100602	91	paramyosin, putative [Ixodes scapularis]	91	putative myosin class ii heavy chain [Ixodes ricinus]	gi|556068608
ID14206	contig_1069	215	8,0852E-121	JAB77330	putative myosin class ii heavy chain [Ixodes ricinus]	100	210	gi|556068608	102240	740	putative myosin class ii heavy chain [Ixodes ricinus]
ID14208	contig_1069	83	8,0852E-121	JAB77330	putative myosin class ii heavy chain [Ixodes ricinus]	100	210	gi|556068608	102240	187	putative myosin class ii heavy chain [Ixodes ricinus]	187	putative myosin class ii heavy chain [Ixodes ricinus]	gi|556068608
ID14210	contig_29560	68	4,98281E-96	JAB70455	putative vitellogenin-2 [Ixodes ricinus]	98,63945578	147	gi|215504084	178798	100	hemelipoglycoprotein precursor, putative [Ixodes scapularis]	87	putative vitellogenin-2 [Ixodes ricinus]	gi|556054634
ID14217	contig_16681	332	0	JAB68672	putative vitellogenin-1 [Ixodes ricinus]	100	478	gi|556051254	201021	326	putative vitellogenin-1 [Ixodes ricinus]
ID14219	contig_16681	79	0	JAB68672	putative vitellogenin-1 [Ixodes ricinus]	100	478	gi|556051254	201021	61	putative vitellogenin-1 [Ixodes ricinus]
ID14220	contig_16681	435	0	JAB68672	putative vitellogenin-1 [Ixodes ricinus]	100	478	gi|556051254	201021	436	putative vitellogenin-1 [Ixodes ricinus]
ID14221	contig_16681	313	0	JAB68672	putative vitellogenin-1 [Ixodes ricinus]	100	478	gi|556051254	201021	325	putative vitellogenin-1 [Ixodes ricinus]
ID14222	contig_16681	151	0	JAB68672	putative vitellogenin-1 [Ixodes ricinus]	100	478	gi|556054820	176641	210	putative vitellogenin-2 [Ixodes ricinus]
ID14225	contig_6261	237	1,16107E-33	EEC11655	conserved hypothetical protein [Ixodes scapularis]	100	73	gi|556055766	132256	452	putative cell-matrix adhesion [Ixodes ricinus]				314	7,75E-33	JAB70928	putative cell-matrix adhesion [Ixodes ricinus]
ID14227	contig_16681	84	0	JAB68672	putative vitellogenin-1 [Ixodes ricinus]	100	478	gi|556054820	176641	98	putative vitellogenin-2 [Ixodes ricinus]
ID14228	contig_3000	74	1,85239E-50	EEC11655	conserved hypothetical protein [Ixodes scapularis]	100	94	gi|556055766	132256	192	putative cell-matrix adhesion [Ixodes ricinus]	192	putative cell-matrix adhesion [Ixodes ricinus]	gi|556055766	432	1,83E-48	JAB70928	putative cell-matrix adhesion [Ixodes ricinus]
ID14229	contig_3000	179	1,85239E-50	EEC11655	conserved hypothetical protein [Ixodes scapularis]	100	94	gi|556055766	132256	307	putative cell-matrix adhesion [Ixodes ricinus]	307	putative cell-matrix adhesion [Ixodes ricinus]	gi|556055766	432	1,83E-48	JAB70928	putative cell-matrix adhesion [Ixodes ricinus]
ID14230	contig_6261	211	1,16107E-33	EEC11655	conserved hypothetical protein [Ixodes scapularis]	100	73	gi|556055766	132256	469	putative cell-matrix adhesion [Ixodes ricinus]				314	7,75E-33	JAB70928	putative cell-matrix adhesion [Ixodes ricinus]
ID14231	contig_3000	294	1,85239E-50	EEC11655	conserved hypothetical protein [Ixodes scapularis]	100	94	gi|556055766	132256	645	putative cell-matrix adhesion [Ixodes ricinus]	645	putative cell-matrix adhesion [Ixodes ricinus]	gi|556055766	432	1,83E-48	JAB70928	putative cell-matrix adhesion [Ixodes ricinus]
ID14232	contig_3000	261	1,85239E-50	EEC11655	conserved hypothetical protein [Ixodes scapularis]	100	94	gi|556055766	132256	500	putative cell-matrix adhesion [Ixodes ricinus]	500	putative cell-matrix adhesion [Ixodes ricinus]	gi|556055766	432	1,83E-48	JAB70928	putative cell-matrix adhesion [Ixodes ricinus]
ID14235	contig_6261	84	1,16107E-33	EEC11655	conserved hypothetical protein [Ixodes scapularis]	100	73	gi|556063819	128190	181	putative cell-matrix adhesion, partial [Ixodes ricinus]				314	7,75E-33	JAB70928	putative cell-matrix adhesion [Ixodes ricinus]
ID14236	contig_977	165	0	JAA63681	Putative microtubule associated complex, partial [Rhipicephalus pulchellus]	88,88888889	325	gi|215496237	65302	174	apolipophorin, putative, partial [Ixodes scapularis]	174	apolipophorin, putative, partial [Ixodes scapularis]	gi|215496237	1 158	2,63E-148	EEC05877	apolipophorin, putative [Ixodes scapularis]
ID14238	contig_977	323	0	JAA63681	Putative microtubule associated complex, partial [Rhipicephalus pulchellus]	88,88888889	325	gi|215496237	65302	353	apolipophorin, putative, partial [Ixodes scapularis]	353	apolipophorin, putative, partial [Ixodes scapularis]	gi|215496237	1 158	2,63E-148	EEC05877	apolipophorin, putative [Ixodes scapularis]
ID14240	contig_2313	277	0	JAA67522	Putative heat shock protein hsp 90-alpha isoform 1 [Ixodes ricinus]	100	253	gi|442750725	84697	742	Putative heat shock protein hsp 90-alpha isoform 1 [Ixodes ricinus]
ID14241	contig_3273	298	9,1889E-178	EEC05056	heat shock protein, putative [Ixodes scapularis]	100	249	gi|215495415	72664	590	heat shock protein, putative [Ixodes scapularis]
ID14242	contig_3273	228	9,1889E-178	EEC05056	heat shock protein, putative [Ixodes scapularis]	100	249	gi|215495415	72664	382	heat shock protein, putative [Ixodes scapularis]
ID14244	contig_3273	287	9,1889E-178	EEC05056	heat shock protein, putative [Ixodes scapularis]	100	249	gi|215495415	72664	870	heat shock protein, putative [Ixodes scapularis]
ID14246	contig_96	80	0	AEO34595	hypothetical protein [Amblyomma maculatum]	100	209	gi|215493336	72701	108	Hsp70, putative, partial [Ixodes scapularis]	108	Hsp70, putative, partial [Ixodes scapularis]	gi|215493336	1 026	0,00	JAA56340	Putative molecular chaperones mortalin/pbp74/grp75 hsp70 superfamily [Rhipicephalus pulchellus]
ID14247	contig_11351	180	2,5918E-121	JAB75381	putative lamin [Ixodes ricinus]	96,74418605	215	gi|556064691	69916	324	putative lamin [Ixodes ricinus]
ID14248	contig_11351	222	2,5918E-121	JAB75381	putative lamin [Ixodes ricinus]	96,74418605	215	gi|556064691	69916	392	putative lamin [Ixodes ricinus]
ID14250	contig_334	253	0	EEC03688	heat shock protein, putative [Ixodes scapularis]	100	228	gi|215494047	71292	465	heat shock protein, putative [Ixodes scapularis]
ID14251	contig_334	314	0	EEC03688	heat shock protein, putative [Ixodes scapularis]	100	228	gi|215494047	71292	560	heat shock protein, putative [Ixodes scapularis]
ID14252	contig_334	175	0	EEC03688	heat shock protein, putative [Ixodes scapularis]	100	228	gi|381414107	72423	253	heat shock protein cognate 70 [Merizodus soledadinus]	253	Putative heat shock cognate 70 isoform 1 [Ixodes ricinus]	gi|442751305	1193	0,00	JAA67812	Putative heat shock cognate 70 isoform 1 [Ixodes ricinus]
ID14253	contig_334	452	0	EEC03688	heat shock protein, putative [Ixodes scapularis]	100	228	gi|215494047	71292	758	heat shock protein, putative [Ixodes scapularis]
ID14255	contig_334	409	0	EEC03688	heat shock protein, putative [Ixodes scapularis]	100	228	gi|215494047	71292	645	heat shock protein, putative [Ixodes scapularis]
ID14256	contig_334	314	0	EEC03688	heat shock protein, putative [Ixodes scapularis]	100	228	gi|215494047	71292	500	heat shock protein, putative [Ixodes scapularis]
ID14260	contig_4645	155	3,33816E-53	EEC05122	chaperonin subunit, putative [Ixodes scapularis]	95,69892473	93	gi|215495481	60560	389	chaperonin subunit, putative [Ixodes scapularis]
ID14261	contig_3121	91	3,65258E-30	JAB78177	putative chaperonin complex component tcp-1 beta subunit cct2, partial [Ixodes ricinus]	94,82758621	58	gi|442752051	58138	539	Putative t-complex protein 1 [Ixodes ricinus]	539	Putative t-complex protein 1 [Ixodes ricinus]	gi|442752051	286	5,41E-30	JAA68185	Putative t-complex protein 1 [Ixodes ricinus]
ID14265	contig_2111	299	0	JAA70819	Putative protein disulfide-isomerase [Ixodes ricinus]	100	239	gi|442757321	57202	771	Putative protein disulfide-isomerase [Ixodes ricinus]
ID14267	contig_818	118	0	JAA72024	Putative calreticulin [Ixodes ricinus]	100	350	gi|39726011	47896	120	calreticulin [Ixodes persulcatus]	120	Putative calreticulin [Ixodes ricinus]	gi|442759731
ID14270	contig_2111	179	0	JAA70819	Putative protein disulfide-isomerase [Ixodes ricinus]	100	239	gi|442757321	57202	479	Putative protein disulfide-isomerase [Ixodes ricinus]
ID14271	contig_371	81	0	JAA70645	Putative glutamate/leucine/phenylalanine/valine dehydrogenase [Ixodes ricinus]	100	349	gi|442756973	61540	209	Putative glutamate/leucine/phenylalanine/valine dehydrogenase [Ixodes ricinus]
ID14272	contig_1756	92	3,68845E-88	JAA70808	Putative catalase pediculus us corporis catalase [Ixodes ricinus]	98,4962406	133	gi|442757299	57487	196	Putative catalase pediculus us corporis catalase [Ixodes ricinus]
ID14278	contig_1756	242	3,68845E-88	JAA70808	Putative catalase pediculus us corporis catalase [Ixodes ricinus]	98,4962406	133	gi|442757299	57487	609	Putative catalase pediculus us corporis catalase [Ixodes ricinus]
ID14279	contig_1223	192	3,2623E-121	JAA70808	Putative catalase pediculus us corporis catalase [Ixodes ricinus]	100	172	gi|442757299	57487	430	Putative catalase pediculus us corporis catalase [Ixodes ricinus]
ID14286	contig_156	79	4,5941E-131	JAB83867	putative acetylcholinesterase/butyrylcholinesterase [Ixodes ricinus]	99,44751381	181	gi|442747401	54399	129	Putative metalloexopeptidase [Ixodes ricinus]	99	putative acetylcholinesterase/butyrylcholinesterase [Ixodes ricinus]	gi|556086911
ID14287	contig_3165	148	3,31922E-92	JAC21124	putative beta tubulin, partial [Amblyomma cajennense]	100	143	gi|442753563	45510	178	Putative beta tubulin [Ixodes ricinus]	178	Putative beta tubulin [Ixodes ricinus]	gi|442753563	706	1,49E-89	JAA68662	Putative beta tubulin [Ixodes ricinus]
ID14291	contig_3165	175	3,31922E-92	JAC21124	putative beta tubulin, partial [Amblyomma cajennense]	100	143	gi|442753563	45510	318	Putative beta tubulin [Ixodes ricinus]	318	Putative beta tubulin [Ixodes ricinus]	gi|442753563	706	1,49E-89	JAA68662	Putative beta tubulin [Ixodes ricinus]
ID14292	contig_6123	79	0	JAA68299	Putative vacuolar h+atpase v1 sector subunit b [Ixodes ricinus]	100	243	gi|442752279	55530	149	Putative vacuolar h+atpase v1 sector subunit b [Ixodes ricinus]
ID14294	contig_12392	192	0	JAA65665	Putative f0f1-type atp synthase alpha subunit [Ixodes ricinus]	100	294	gi|442752113	55776	479	Putative imp dehydrogenase/gmp reductase [Ixodes ricinus]	441	Putative f0f1-type atp synthase alpha subunit [Ixodes ricinus]	gi|442747027
ID14295	contig_12392	131	0	JAA65665	Putative f0f1-type atp synthase alpha subunit [Ixodes ricinus]	100	294	gi|215507080	60035	227	F0F1-type ATP synthase, alpha subunit, putative [Ixodes scapularis]	227	Putative f0f1-type atp synthase alpha subunit [Ixodes ricinus]	gi|442747027
ID14296	contig_12392	222	0	JAA65665	Putative f0f1-type atp synthase alpha subunit [Ixodes ricinus]	100	294	gi|215507080	60035	572	F0F1-type ATP synthase, alpha subunit, putative [Ixodes scapularis]	572	Putative f0f1-type atp synthase alpha subunit [Ixodes ricinus]	gi|442747027
ID14300	contig_12392	239	0	JAA65665	Putative f0f1-type atp synthase alpha subunit [Ixodes ricinus]	100	294	gi|215507080	60035	503	F0F1-type ATP synthase, alpha subunit, putative [Ixodes scapularis]	503	Putative f0f1-type atp synthase alpha subunit [Ixodes ricinus]	gi|442747027
ID14302	contig_896	117	3,7262E-147	JAB69569	putative formyltetrahydrofolate dehydrogenase [Ixodes ricinus]	98,30508475	222	gi|556080463	55268	287	putative formyltetrahydrofolate dehydrogenase, partial [Ixodes ricinus]
ID14304	contig_896	143	3,7262E-147	JAB69569	putative formyltetrahydrofolate dehydrogenase [Ixodes ricinus]	98,30508475	222	gi|556080463	55268	323	putative formyltetrahydrofolate dehydrogenase, partial [Ixodes ricinus]
ID14305	contig_896	184	3,7262E-147	JAB69569	putative formyltetrahydrofolate dehydrogenase [Ixodes ricinus]	98,30508475	222	gi|556080463	55268	454	putative formyltetrahydrofolate dehydrogenase, partial [Ixodes ricinus]
ID14306	contig_6739	684	0	JAA68836	Putative quinone oxidoreductase [Ixodes ricinus]	99,43342776	353	gi|442753353	45812	639	Putative quinone oxidoreductase [Ixodes ricinus]
ID14308	contig_2648	205	3,052E-103	EEC17118	F0F1-type ATP synthase, beta subunit, putative [Ixodes scapularis]	100	98	gi|442762597	57211	589	Putative f0f1-type atp synthase beta subunit, partial [Ixodes ricinus]	589	Putative f0f1-type atp synthase beta subunit, partial [Ixodes ricinus]	gi|442762597	503	1,41E-101	JAA73457	Putative f0f1-type atp synthase beta subunit, partial [Ixodes ricinus]
ID14309	contig_31105	130	2,54786E-95	EEC08190	cysteine proteinase, putative [Ixodes scapularis]	95,71428571	140	gi|215498696	27648	159	cysteine proteinase, putative, partial [Ixodes scapularis]
ID14311	contig_31105	113	2,54786E-95	EEC08190	cysteine proteinase, putative [Ixodes scapularis]	95,71428571	140	gi|215498696	27648	111	cysteine proteinase, putative, partial [Ixodes scapularis]
ID14312	contig_2648	242	3,052E-103	EEC17118	F0F1-type ATP synthase, beta subunit, putative [Ixodes scapularis]	100	98	gi|442762597	57211	921	Putative f0f1-type atp synthase beta subunit, partial [Ixodes ricinus]	921	Putative f0f1-type atp synthase beta subunit, partial [Ixodes ricinus]	gi|442762597	503	1,41E-101	JAA73457	Putative f0f1-type atp synthase beta subunit, partial [Ixodes ricinus]
ID14313	contig_31105	128	2,54786E-95	EEC08190	cysteine proteinase, putative [Ixodes scapularis]	95,71428571	140	gi|215498696	27648	142	cysteine proteinase, putative, partial [Ixodes scapularis]
ID14317	contig_2648	195	3,052E-103	EEC17118	F0F1-type ATP synthase, beta subunit, putative [Ixodes scapularis]	100	98	gi|442762597	57211	658	Putative f0f1-type atp synthase beta subunit, partial [Ixodes ricinus]	658	Putative f0f1-type atp synthase beta subunit, partial [Ixodes ricinus]	gi|442762597	503	1,41E-101	JAA73457	Putative f0f1-type atp synthase beta subunit, partial [Ixodes ricinus]
ID14318	contig_17023	152	4,0545E-149	EEC18729	aldehyde dehydrogenase, putative [Ixodes scapularis]	97,65258216	213	gi|215509276	56590	165	aldehyde dehydrogenase, putative [Ixodes scapularis]
ID14319	contig_17023	203	4,0545E-149	EEC18729	aldehyde dehydrogenase, putative [Ixodes scapularis]	97,65258216	213	gi|215509276	56590	244	aldehyde dehydrogenase, putative [Ixodes scapularis]
ID14329	contig_667	105	0	JAA66004	Putative s-adenosylcysteine hydrolase [Ixodes ricinus]	99,07834101	434	gi|556067746	44475	189	putative splicing factor hnrnp-f [Ixodes ricinus]	97	Putative s-adenosylcysteine hydrolase [Ixodes ricinus]
ID14337	contig_1491	122	1,05174E-86	ADM83587	beta actin [Melitaea cinxia]	100	122	gi|167683062	40272	444	actin, partial [Dolomedes tenebrosus]				663	1,37E-85	JAB75583	putative actin-2 [Ixodes ricinus]
ID14340	contig_1491	125	1,05174E-86	ADM83587	beta actin [Melitaea cinxia]	100	122	gi|525328835	42168	394	actin-4 [Bombyx mori]				663	1,37E-85	JAB75582	putative actin-2 [Ixodes ricinus]
ID14341	contig_1491	150	1,05174E-86	ADM83587	beta actin [Melitaea cinxia]	100	122	gi|525328681	42160	919	actin-4 [Bombyx mori]				663	1,37E-85	JAB75577	putative actin-2 [Ixodes ricinus]
ID14342	contig_1491	214	1,05174E-86	ADM83587	beta actin [Melitaea cinxia]	100	122	gi|67782283	42194	913	actin 5 [Aedes aegypti]	904	Actin, partial [Ixodes ricinus]	gi|59894747	663	1,37E-85	JAB75571	putative actin-2 [Ixodes ricinus]
ID14343	contig_1491	149	1,05174E-86	ADM83587	beta actin [Melitaea cinxia]	100	122	gi|383853395	42226	581	PREDICTED: actin-5C-like [Megachile rotundata]				663	1,37E-85	JAB75578	putative actin-2 [Ixodes ricinus]
ID14348	contig_1491	112	1,05174E-86	ADM83587	beta actin [Melitaea cinxia]	100	122	gi|525328835	42168	442	actin-4 [Bombyx mori]				663	1,37E-85	JAB75584	putative actin-2 [Ixodes ricinus]
ID14349	contig_1491	204	1,05174E-86	ADM83587	beta actin [Melitaea cinxia]	100	122	gi|157927725	42114	710	beta actin [Xestia cnigrum]				663	1,37E-85	JAB75573	putative actin-2 [Ixodes ricinus]
ID14351	contig_1491	161	1,05174E-86	ADM83587	beta actin [Melitaea cinxia]	100	122	gi|383853395	42226	506	PREDICTED: actin-5C-like [Megachile rotundata]				663	1,37E-85	JAB75575	putative actin-2 [Ixodes ricinus]
ID14352	contig_1491	212	1,05174E-86	ADM83587	beta actin [Melitaea cinxia]	100	122	gi|157927725	42114	761	beta actin [Xestia cnigrum]	751	Actin, partial [Ixodes ricinus]	gi|59894747	663	1,37E-85	JAB75572	putative actin-2 [Ixodes ricinus]
ID14355	contig_1491	140	1,05174E-86	ADM83587	beta actin [Melitaea cinxia]	100	122	gi|383853395	42226	666	PREDICTED: actin-5C-like [Megachile rotundata]				663	1,37E-85	JAB75581	putative actin-2 [Ixodes ricinus]
ID14356	contig_1491	201	1,05174E-86	ADM83587	beta actin [Melitaea cinxia]	100	122	gi|157927725	42114	758	beta actin [Xestia cnigrum]				663	1,37E-85	JAB75574	putative actin-2 [Ixodes ricinus]
ID14357	contig_3863	216	0	JAA68593	Putative 3-phosphoglycerate kinase [Ixodes ricinus]	100	256	gi|442758231	39868	319	Putative fructose-biphosphate aldolase [Ixodes ricinus]	290	Putative 3-phosphoglycerate kinase [Ixodes ricinus]
ID14359	contig_7804	151	3,77889E-24	JAA71274	Putative fructose-biphosphate aldolase [Ixodes ricinus]	87,03703704	54	gi|442758231	39868	360	Putative fructose-biphosphate aldolase [Ixodes ricinus]
ID14360	contig_1491	147	1,05174E-86	ADM83587	beta actin [Melitaea cinxia]	100	122	gi|646375345	42182	993	putative actin [Cupiennius salei]				663	1,37E-85	JAB75580	putative actin-2 [Ixodes ricinus]
ID14361	contig_1491	153	1,05174E-86	ADM83587	beta actin [Melitaea cinxia]	100	122	gi|525328835	42168	820	actin-4 [Bombyx mori]				663	1,37E-85	JAB75576	putative actin-2 [Ixodes ricinus]
ID14362	contig_4991	177	0	EEC00325	M20 domain-containing peptidase, putative [Ixodes scapularis]	89,18128655	342	gi|379697528	42233	206	cytoplsmic actin A3 [Bombyx mori]	133 (ion score only)	M20 domain-containing peptidase, putative [Ixodes scapularis]
ID14363	contig_1491	148	1,05174E-86	ADM83587	beta actin [Melitaea cinxia]	100	122	gi|157927725	42114	895	beta actin [Xestia cnigrum]				663	1,37E-85	JAB75579	putative actin-2 [Ixodes ricinus]
ID14374	contig_8409	98	1,0938E-115	EEC04651	LIM domain-containing protein, putative [Ixodes scapularis]	100	165	gi|215495010	40423	181	LIM domain-containing protein, putative [Ixodes scapularis]
ID14377	contig_8409	164	1,0938E-115	EEC04651	LIM domain-containing protein, putative [Ixodes scapularis]	100	165	gi|215495010	40423	210	LIM domain-containing protein, putative [Ixodes scapularis]
ID14380	contig_5813	100	1,82518E-24	Q8IT89	RecName: Full=Tropomyosin	100	64	gi|22758957	32853	169	tropomyosin [Haemaphysalis longicornis]	169	RecName: Full=Tropomyosin	gi|47117357
ID14382	contig_5813	189	1,82518E-24	Q8IT89	RecName: Full=Tropomyosin	100	64	gi|22758957	32853	689	tropomyosin [Haemaphysalis longicornis]	689	RecName: Full=Tropomyosin	gi|47117357
ID14383	contig_5813	308	1,82518E-24	Q8IT89	RecName: Full=Tropomyosin	100	64	gi|22758957	32853	782	tropomyosin [Haemaphysalis longicornis]	782	RecName: Full=Tropomyosin	gi|47117357
ID14385	contig_3936	77	3,11184E-61	JAB76360	putative sulfotransferase, partial [Ixodes ricinus]	100	99	gi|442760853	42050	113	Putative sulfotransferase, partial [Ixodes ricinus]
ID14386	contig_3936	129	3,11184E-61	JAB76360	putative sulfotransferase, partial [Ixodes ricinus]	100	99	gi|442760853	42050	197	Putative sulfotransferase, partial [Ixodes ricinus]
ID14388	contig_3936	76	3,11184E-61	JAB76360	putative sulfotransferase, partial [Ixodes ricinus]	100	99	gi|442760853	42050	156	Putative sulfotransferase, partial [Ixodes ricinus]
ID14393	contig_2626	120	0	JAB76061	putative sulfotransferase [Ixodes ricinus]	99,04761905	315	gi|442760853	42050	214	Putative sulfotransferase, partial [Ixodes ricinus]
ID14399	contig_1507	134	4,4554E-103	EEC02665	chloride channel, putative [Ixodes scapularis]	100	148	gi|556079540	24093	180	putative chloride intracellular channel exc-4-like protein, partial [Ixodes ricinus]	127	putative chloride intracellular channel [Ixodes ricinus]	gi|556087337	130	3,18E-94	JAB84080	putative chloride intracellular channel [Ixodes ricinus]
ID14405	contig_1467	193	6,7857E-156	JAA69737	Putative 20-hydroxysteroid dehydrogenase [Ixodes ricinus]	100	177	gi|442755155	31152	355	Putative 20-hydroxysteroid dehydrogenase [Ixodes ricinus]
ID14413	contig_3410	217	4,69864E-39	EEC08039	secreted protein, putative [Ixodes scapularis]	100	66	gi|215492359	30539	460	voltage-dependent anion-selective channel, putative [Ixodes scapularis]	378	secreted protein, putative [Ixodes scapularis]
ID14418	contig_3410	91	4,69864E-39	EEC08039	secreted protein, putative [Ixodes scapularis]	100	66	gi|215496562	33106	157	succinate dehydrogenase, putative, partial [Ixodes scapularis]	112	secreted protein, putative [Ixodes scapularis]
ID14420	contig_3410	204	4,69864E-39	EEC08039	secreted protein, putative [Ixodes scapularis]	100	66	gi|215498545	22589	431	secreted protein, putative [Ixodes scapularis]
ID14423	contig_3125	79	1,83113E-95	JAC33134	hypothetical protein [Amblyomma triste]	100	141	gi|629510345	28172	80	14-3-3 protein zeta 1 [Rhipicephalus microplus]	80	Putative 14-3-3 logues [Ixodes ricinus]	gi|442749849	726	3,93E-95	JAA67084	Putative 14-3-3 logues [Ixodes ricinus]
ID14424	contig_3410	140	4,69864E-39	EEC08039	secreted protein, putative [Ixodes scapularis]	100	66	gi|215498545	22589	222	secreted protein, putative [Ixodes scapularis]
ID14429	contig_3125	263	1,83113E-95	JAC33134	hypothetical protein [Amblyomma triste]	100	141	gi|629510345	28172	332	14-3-3 protein zeta 1 [Rhipicephalus microplus]	332	Putative 14-3-3 logues [Ixodes ricinus]	gi|442749849	726	3,93E-95	JAA67084	Putative 14-3-3 logues [Ixodes ricinus]
ID14431	contig_46	370	9,2144E-133	JAA67182	Putative elongation factor 1 beta/delta chain [Ixodes ricinus]	99,54545455	220	gi|215497194	24571	298	elongation factor 1-beta [Ixodes scapularis]	297	Putative elongation factor 1 beta/delta chain [Ixodes ricinus	gi|442750045
ID14434	contig_3125	252	1,83113E-95	JAC33134	hypothetical protein [Amblyomma triste]	100	141	gi|629510345	28172	295	14-3-3 protein zeta 1 [Rhipicephalus microplus]	295	Putative 14-3-3 logues [Ixodes ricinus]	gi|442749849	726	3,93E-95	JAA67084	Putative 14-3-3 logues [Ixodes ricinus]
ID14439	contig_4216	204	6,72888E-89	JAA71686	Putative glutathione s-transferase mu class rhipicephalus annulatus glutathione s-transferase [Ixodes ricinus]	98,47328244	131	gi|442759055	25711	432	Putative glutathione s-transferase mu class rhipicephalus annulatus glutathione s-transferase [Ixodes ricinus]
ID14446	contig_4216	208	6,72888E-89	JAA71686	Putative glutathione s-transferase mu class rhipicephalus annulatus glutathione s-transferase [Ixodes ricinus]	98,47328244	131	gi|442759055	25711	478	Putative glutathione s-transferase mu class rhipicephalus annulatus glutathione s-transferase [Ixodes ricinus]
ID14447	contig_4216	104	6,72888E-89	JAA71686	Putative glutathione s-transferase mu class rhipicephalus annulatus glutathione s-transferase [Ixodes ricinus]	98,47328244	131	gi|442759055	25711	298	Putative glutathione s-transferase mu class rhipicephalus annulatus glutathione s-transferase [Ixodes ricinus]
ID14448	contig_4216	208	6,72888E-89	JAA71686	Putative glutathione s-transferase mu class rhipicephalus annulatus glutathione s-transferase [Ixodes ricinus]	98,47328244	131	gi|442759055	25711	496	Putative glutathione s-transferase mu class rhipicephalus annulatus glutathione s-transferase [Ixodes ricinus]
ID14449	contig_4216	90	6,72888E-89	JAA71686	Putative glutathione s-transferase mu class rhipicephalus annulatus glutathione s-transferase [Ixodes ricinus]	98,47328244	131	gi|442759055	25711	232	Putative glutathione s-transferase mu class rhipicephalus annulatus glutathione s-transferase [Ixodes ricinus]
ID14451	contig_4216	208	6,72888E-89	JAA71686	Putative glutathione s-transferase mu class rhipicephalus annulatus glutathione s-transferase [Ixodes ricinus]	98,47328244	131	gi|442759055	25711	470	Putative glutathione s-transferase mu class rhipicephalus annulatus glutathione s-transferase [Ixodes ricinus]
ID14462	contig_81	102	3,87248E-57	EEC02529	heat shock protein, putative [Ixodes scapularis]	100	90	gi|556067596	20977	180	putative alpha crystallins [Ixodes ricinus]				462	1,32E-56	JAB82892	putative alpha crystallins [Ixodes ricinus]
ID14470	contig_807	142	3,5926E-131	JAA67030	Putative calponin [Ixodes ricinus]	97,86096257	187	gi|556069123	20787	117	putative muscle protein [Ixodes ricinus]		Putative calponin [Ixodes ricinus]
ID14492	contig_1928	100	0	Q202J4	RecName: Full=Sphingomyelin phosphodiesterase D; Short=SMD; Short=SMase D; Short=Sphingomyelinase D; Flags: Precursor	96,34551495	300	gi|442750443	22140	356	Putative cyclophilin type peptidyl-prolyl cis-trans isomerase [Ixodes ricinus]				621	4,38E-74	JAA67381	Putative cyclophilin type peptidyl-prolyl cis-trans isomerase [Ixodes ricinus]
ID14497	contig_6565	96	1,6195E-97	EEC07958	actin depolymerizing factor, putative [Ixodes scapularis]	100	139	gi|215498464	17189	101	actin depolymerizing factor, putative [Ixodes scapularis]
ID14517	contig_19402	296	1,83095E-44	EEC14464	glycine proline-rich secreted protein, putative [Ixodes scapularis]	97	100	gi|215504970	12105	211	glycine proline-rich secreted protein, putative [Ixodes scapularis]
ID14519	contig_19402	370	1,83095E-44	EEC14464	glycine proline-rich secreted protein, putative [Ixodes scapularis]	97	100	gi|556059678	8663	257	putative adult-specific rigid cuticular protein, partial [Ixodes ricinus]	222	glycine proline-rich secreted protein, putative [Ixodes scapularis]	gi|215504970
ID14543	contig_3881	665	6,55296E-88	EEC20182	fatty acid-binding protein FABP, putative [Ixodes scapularis]	100	131	gi|215510729	15021	647	fatty acid-binding protein FABP, putative [Ixodes scapularis]
ID14545	contig_3881	469	6,55296E-88	EEC20182	fatty acid-binding protein FABP, putative [Ixodes scapularis]	100	131	gi|215510729	15021	462	fatty acid-binding protein FABP, putative [Ixodes scapularis]
ID14549	contig_374	135	8,57078E-70	EEC16485	cytochrome B5, putative [Ixodes scapularis]	100	107	gi|215506991	15193	165	cytochrome B5, putative [Ixodes scapularis]
ID14582	contig_7668	265	0	JAB70984	putative low-density lipoprotein receptor-related protein 1b [Ixodes ricinus]	100	529	gi|556055878	142563	476	putative low-density lipoprotein receptor-related protein 1b [Ixodes ricinus]
ID14584	contig_7668	335	0	JAB70984	putative low-density lipoprotein receptor-related protein 1b [Ixodes ricinus]	100	529	gi|556055878	142563	552	putative low-density lipoprotein receptor-related protein 1b [Ixodes ricinus]
ID14585	contig_7668	204	0	JAB70984	putative low-density lipoprotein receptor-related protein 1b [Ixodes ricinus]	100	529	gi|556055878	142563	406	putative low-density lipoprotein receptor-related protein 1b [Ixodes ricinus]
ID14587	contig_7668	207	0	JAB70984	putative low-density lipoprotein receptor-related protein 1b [Ixodes ricinus]	100	529	gi|556055878	142563	308	putative low-density lipoprotein receptor-related protein 1b [Ixodes ricinus]
ID14616	contig_3048	159	6,14571E-92	JAB76428	putative nidogen, partial [Ixodes ricinus]	100	142	gi|556056962	140674	481	putative nidogen [Ixodes ricinus]
ID14617	contig_3048	149	6,14571E-92	JAB76428	putative nidogen, partial [Ixodes ricinus]	100	142	gi|556056962	140674	394	putative nidogen [Ixodes ricinus]
ID14620	contig_24465	185	2,41717E-48	JAB71526	putative nidogen [Ixodes ricinus]	100	80	gi|556056962	140674	276	putative nidogen [Ixodes ricinus]
ID14621	contig_3048	184	6,14571E-92	JAB76428	putative nidogen, partial [Ixodes ricinus]	100	142	gi|556056962	140674	687	putative nidogen [Ixodes ricinus]
ID14626	contig_3048	125	6,14571E-92	JAB76428	putative nidogen, partial [Ixodes ricinus]	100	142	gi|556056962	140674	294	putative nidogen [Ixodes ricinus]
ID14627	contig_3048	200	6,14571E-92	JAB76428	putative nidogen, partial [Ixodes ricinus]	100	142	gi|556056962	140674	798	putative nidogen [Ixodes ricinus]
ID14628	contig_24465	326	2,41717E-48	JAB71526	putative nidogen [Ixodes ricinus]	100	80	gi|556056962	140674	604	putative nidogen [Ixodes ricinus]
ID14629	contig_24465	121	2,41717E-48	JAB71526	putative nidogen [Ixodes ricinus]	100	80	gi|556056962	140674	222	putative nidogen [Ixodes ricinus]
ID14630	contig_24465	205	2,41717E-48	JAB71526	putative nidogen [Ixodes ricinus]	100	80	gi|556056962	140674	418	putative nidogen [Ixodes ricinus]
ID14631	contig_3048	205	6,14571E-92	JAB76428	putative nidogen, partial [Ixodes ricinus]	100	142	gi|556056962	140674	834	putative nidogen [Ixodes ricinus]
ID14636	contig_32956	87	8,85166E-40	JAB74913	putative beta-spectrin, partial [Ixodes ricinus]	100	70	gi|215490929	273044	217	spectrin alpha chain, putative [Ixodes scapularis]	206	putative beta-spectrin [Ixodes ricinus]	gi|556063757
ID14638	contig_36315	163	1,28659E-93	JAB76426	putative microtubule associated complex, partial [Ixodes ricinus]	99,31506849	146	gi|556066800	127864	420	putative microtubule associated complex, partial [Ixodes ricinus]
ID14670	contig_17399	175	4,76224E-76	JAA67472	Putative low-density lipoprotein receptor domain class a [Ixodes ricinus]	98,48484848	132	gi|442750625	76519	349	Putative low-density lipoprotein receptor domain class a [Ixodes ricinus]
ID14680	contig_17399	161	4,76224E-76	JAA67472	Putative low-density lipoprotein receptor domain class a [Ixodes ricinus]	98,48484848	132	gi|442750625	76519	324	Putative low-density lipoprotein receptor domain class a [Ixodes ricinus]
ID14685	contig_13548	237	5,02663E-37	JAB77330	putative myosin class ii heavy chain [Ixodes ricinus]	100	68	gi|215492169	100602	488	paramyosin, putative [Ixodes scapularis]	487	putative myosin class ii heavy chain [Ixodes ricinus]	gi|556068608
ID14716	contig_1058	74	0	JAB76414	putative unknown product [Ixodes ricinus]	100	289	gi|556056958	90342	243	putative secreted protein precursor [Ixodes ricinus]				1 566	0,00	JAB71524	putative secreted protein precursor [Ixodes ricinus]
ID14757	contig_16681	402	0	JAB68672	putative vitellogenin-1 [Ixodes ricinus]	100	478	gi|556051254	201021	566	putative vitellogenin-1 [Ixodes ricinus]
ID14762	contig_16681	170	0	JAB68672	putative vitellogenin-1 [Ixodes ricinus]	100	478	gi|556051254	201021	181	putative vitellogenin-1 [Ixodes ricinus]
ID14763	contig_16681	458	0	JAB68672	putative vitellogenin-1 [Ixodes ricinus]	100	478	gi|556051254	201021	657	putative vitellogenin-1 [Ixodes ricinus]
ID14765	contig_16681	395	0	JAB68672	putative vitellogenin-1 [Ixodes ricinus]	100	478	gi|556051254	201021	558	putative vitellogenin-1 [Ixodes ricinus]
ID14770	contig_16681	455	0	JAB68672	putative vitellogenin-1 [Ixodes ricinus]	100	478	gi|556051254	201021	638	putative vitellogenin-1 [Ixodes ricinus]
ID14771	contig_16681	329	0	JAB68672	putative vitellogenin-1 [Ixodes ricinus]	100	478	gi|556051254	201021	415	putative vitellogenin-1 [Ixodes ricinus]
ID14772	contig_16681	157	0	JAB68672	putative vitellogenin-1 [Ixodes ricinus]	100	478	gi|556051254	201021	132	putative vitellogenin-1 [Ixodes ricinus]
ID14774	contig_16681	105	0	JAB68672	putative vitellogenin-1 [Ixodes ricinus]	100	478	gi|556051254	201021	107	putative vitellogenin-1 [Ixodes ricinus]
ID14784	contig_2313	124	0	JAA67522	Putative heat shock protein hsp 90-alpha isoform 1 [Ixodes ricinus]	100	253	gi|215509020	84739	531	Hsp90 protein, putative [Ixodes scapularis]	531	Putative heat shock protein hsp 90-alpha isoform 1 [Ixodes ricinus]	gi|442750725
ID14786	contig_2313	171	0	JAA67522	Putative heat shock protein hsp 90-alpha isoform 1 [Ixodes ricinus]	100	253	gi|442750725	84697	478	Putative heat shock protein hsp 90-alpha isoform 1 [Ixodes ricinus]
ID14788	contig_27726	138	1,58768E-75	EEC09530	hemocyte protein-glutamine gamma-glutamyltransferase, putative [Ixodes scapularis]	98,30508475	118	gi|215500036	73671	202	hemocyte protein-glutamine gamma-glutamyltransferase, putative, partial [Ixodes scapularis]
ID14789	contig_977	143	0	JAA63681	Putative microtubule associated complex, partial [Rhipicephalus pulchellus]	88,88888889	325	gi|556086781	42213	162	putative microtubule associated complex, partial [Ixodes ricinus]
ID14791	contig_977	70	0	JAA63681	Putative microtubule associated complex, partial [Rhipicephalus pulchellus]	88,88888889	325	gi|556086781	42213	75	putative microtubule associated complex, partial [Ixodes ricinus]
ID14792	contig_977	155	0	JAA63681	Putative microtubule associated complex, partial [Rhipicephalus pulchellus]	88,88888889	325	gi|556086781	42213	163	putative microtubule associated complex, partial [Ixodes ricinus]
ID14794	contig_977	69	0	JAA63681	Putative microtubule associated complex, partial [Rhipicephalus pulchellus]	88,88888889	325	gi|556086781	42213	32	putative microtubule associated complex, partial [Ixodes ricinus]
ID14795	contig_2313	121	0	JAA67522	Putative heat shock protein hsp 90-alpha isoform 1 [Ixodes ricinus]	100	253	gi|442750725	84697	351	Putative heat shock protein hsp 90-alpha isoform 1 [Ixodes ricinus]
ID14799	contig_977	236	0	JAA63681	Putative microtubule associated complex, partial [Rhipicephalus pulchellus]	88,88888889	325	gi|556086781	42213	268	putative microtubule associated complex, partial [Ixodes ricinus]
ID14801	contig_977	198	0	JAA63681	Putative microtubule associated complex, partial [Rhipicephalus pulchellus]	88,88888889	325	gi|215496237	65302	216	apolipophorin, putative, partial [Ixodes scapularis]	216	apolipophorin, putative, partial [Ixodes scapularis]	gi|215496237	1 158	2,63E-148	EEC05877	apolipophorin, putative [Ixodes scapularis]
ID14803	contig_977	307	0	JAA63681	Putative microtubule associated complex, partial [Rhipicephalus pulchellus]	88,88888889	325	gi|215496237	65302	347	apolipophorin, putative, partial [Ixodes scapularis]	347	apolipophorin, putative, partial [Ixodes scapularis]	gi|215496237	1 158	2,63E-148	EEC05877	apolipophorin, putative [Ixodes scapularis]
ID14813	contig_4690	113	1,05534E-42	JAB76383	putative splicing factor proline- and glutamine-rich, partial [Ixodes ricinus]	100	138	gi|215492126	76171	210	proline and glutamine-rich splicing factor (SFPQ), putative [Ixodes scapularis]	210	proline and glutamine-rich splicing factor (SFPQ), putative [Ixodes scapularis]	gi|215492126	387	2,03E-42	EEC01767	proline and glutamine-rich splicing factor (SFPQ), putative [Ixodes scapularis]
ID14817	contig_9842	151	6,65515E-93	JAB75139	putative mitochondrial inner membrane protein mitofilin, partial [Ixodes ricinus]	100	156	gi|556064207	44765	567	putative mitochondrial inner membrane protein mitofilin, partial [Ixodes ricinus]
ID14818	contig_4656	123	1,2271E-39	JAA70524	Putative mitochondrial inner membrane protein mitofilin [Ixodes ricinus]	100	88	gi|442756731	69087	386	Putative mitochondrial inner membrane protein mitofilin [Ixodes ricinus]
ID14819	contig_7936	172	3,07645E-15	JAA71759	Hypothetical protein [Ixodes ricinus]	100	37	gi|442756731	69087	317	Putative mitochondrial inner membrane protein mitofilin [Ixodes ricinus]	218	Hypothetical protein [Ixodes ricinus]
ID14822	contig_4655	177	1,8946E-102	JAA70524	Putative mitochondrial inner membrane protein mitofilin [Ixodes ricinus]	100	165	gi|442756731	69087	512	Putative mitochondrial inner membrane protein mitofilin [Ixodes ricinus]
ID14823	contig_4655	111	1,8946E-102	JAA70524	Putative mitochondrial inner membrane protein mitofilin [Ixodes ricinus]	100	165	gi|556064207	44765	371	putative mitochondrial inner membrane protein mitofilin, partial [Ixodes ricinus]
ID14824	contig_7936	212	3,07645E-15	JAA71759	Hypothetical protein [Ixodes ricinus]	100	37	gi|215503188	82119	285	methylmalonyl coenzyme A mutase, putative [Ixodes scapularis]	285	Hypothetical protein [Ixodes ricinus]
ID14825	contig_2788	281	4,4156E-124	JAB76672	putative vitellogenin-b, partial [Ixodes ricinus]	100	185	gi|556067292	256839	680	putative vitellogenin-b, partial [Ixodes ricinus]
ID14826	contig_2788	377	4,4156E-124	JAB76672	putative vitellogenin-b, partial [Ixodes ricinus]	100	185	gi|556067292	256839	677	putative vitellogenin-b, partial [Ixodes ricinus]
ID14827	contig_2788	256	4,4156E-124	JAB76672	putative vitellogenin-b, partial [Ixodes ricinus]	100	185	gi|556067292	256839	485	putative vitellogenin-b, partial [Ixodes ricinus]
ID14828	contig_2788	88	4,4156E-124	JAB76672	putative vitellogenin-b, partial [Ixodes ricinus]	100	185	gi|556067292	256839	144	putative vitellogenin-b, partial [Ixodes ricinus]
ID14829	contig_2788	179	4,4156E-124	JAB76672	putative vitellogenin-b, partial [Ixodes ricinus]	100	185	gi|556067292	256839	454	putative vitellogenin-b, partial [Ixodes ricinus]
ID14830	contig_2788	253	4,4156E-124	JAB76672	putative vitellogenin-b, partial [Ixodes ricinus]	100	185	gi|556067292	256839	484	putative vitellogenin-b, partial [Ixodes ricinus]
ID14831	contig_4284	138	0	JAB71606	putative vitellogenin-b [Ixodes ricinus]	100	297	gi|556067292	256839	325	putative vitellogenin-b, partial [Ixodes ricinus]
ID14835	contig_3273	370	9,1889E-178	EEC05056	heat shock protein, putative [Ixodes scapularis]	100	249	gi|215495415	72664	929	heat shock protein, putative [Ixodes scapularis]
ID14839	contig_2681	273	6,51387E-86	JAC34564	putative vacuolar h+-atpase v1 sector subunit a [Amblyomma triste]	93,28358209	134	gi|604807867	58877	115	putative vacuolar h+-atpase v1 sector subunit a [Amblyomma parvum]
ID14840	contig_13788	232	3,62496E-56	EEC03949	NADH-ubiquinone reductase, putative [Ixodes scapularis]	97,89473684	95	gi|215494308	79869	568	NADH-ubiquinone reductase, putative [Ixodes scapularis]
ID14841	contig_3274	422	1,4577E-166	EEC05056	heat shock protein, putative [Ixodes scapularis]	99,57627119	236	gi|215495415	72664	1110	heat shock protein, putative [Ixodes scapularis]
ID14846	contig_3273	295	9,1889E-178	EEC05056	heat shock protein, putative [Ixodes scapularis]	100	249	gi|215495415	72664	775	heat shock protein, putative [Ixodes scapularis]
ID14847	contig_2681	155	6,51387E-86	JAC34564	putative vacuolar h+atpase v1 sector subunit a [Amblyomma triste]	93,28358209	134	gi|604807867	58877	87	putative vacuolar h+atpase v1 sector subunit a [Amblyomma parvum]
ID14849	contig_96	200	0	AEO34595	hypothetical protein [Amblyomma maculatum]	100	209	gi|215493336	72701	208	Hsp70, putative, partial [Ixodes scapularis]	208	Hsp70, putative, partial [Ixodes scapularis]	gi|215493336	1 026	0,00	JAA56340	Putative molecular chaperones mortalin/pbp74/grp75 hsp70 superfamily [Rhipicephalus pulchellus]
ID14850	contig_96	208	0	AEO34595	hypothetical protein [Amblyomma maculatum]	100	209	gi|215493336	72701	339	Hsp70, putative, partial [Ixodes scapularis]	339	Hsp70, putative, partial [Ixodes scapularis]	gi|215493336	1 026	0,00	JAA56340	Putative molecular chaperones mortalin/pbp74/grp75 hsp70 superfamily [Rhipicephalus pulchellus]
ID14851	contig_2681	416	6,51387E-86	JAC34564	putative vacuolar h+-atpase v1 sector subunit a [Amblyomma triste]	93,28358209	134	gi|604824454	58903	213	putative vacuolar h+-atpase v1 sector subunit a [Amblyomma triste]
ID14852	contig_96	275	0	AEO34595	hypothetical protein [Amblyomma maculatum]	100	209	gi|215493336	72701	728	Hsp70, putative, partial [Ixodes scapularis]	728	Hsp70, putative, partial [Ixodes scapularis]	gi|215493336	1 026	0,00	JAA56340	Putative molecular chaperones mortalin/pbp74/grp75 hsp70 superfamily [Rhipicephalus pulchellus]
ID14855	contig_3922	181	2,3653E-126	JAB83808	putative gmp synthase, partial [Ixodes ricinus]	98,37837838	185	gi|556086793	77717	718	putative gmp synthase, partial [Ixodes ricinus]
ID14856	contig_3922	139	2,3653E-126	JAB83808	putative gmp synthase, partial [Ixodes ricinus]	98,37837838	185	gi|556086793	77717	633	putative gmp synthase, partial [Ixodes ricinus]
ID14861	contig_11351	169	2,5918E-121	JAB75381	putative lamin [Ixodes ricinus]	96,74418605	215	gi|556064691	69916	430	putative lamin [Ixodes ricinus]
ID14862	contig_11351	185	2,5918E-121	JAB75381	putative lamin [Ixodes ricinus]	96,74418605	215	gi|556064691	69916	429	putative lamin [Ixodes ricinus]
ID14864	contig_11351	144	2,5918E-121	JAB75381	putative lamin [Ixodes ricinus]	96,74418605	215	gi|556064691	69916	334	putative lamin [Ixodes ricinus]
ID14867	contig_11351	224	2,5918E-121	JAB75381	putative lamin [Ixodes ricinus]	96,74418605	215	gi|556064691	69916	690	putative lamin [Ixodes ricinus]
ID14869	contig_334	128	0	EEC03688	heat shock protein, putative [Ixodes scapularis]	100	228	gi|442751959	59989	194	Putative heat shock cognate 70 protein [Ixodes ricinus]	194	Putative heat shock cognate 70 protein [Ixodes ricinus]	gi|442751959	1193	0,00	JAA67812	Putative heat shock cognate 70 isoform 1 [Ixodes ricinus]
ID14871	contig_11351	226	2,5918E-121	JAB75381	putative lamin [Ixodes ricinus]	96,74418605	215	gi|556064691	69916	677	putative lamin [Ixodes ricinus]
ID14873	contig_334	555	0	EEC03688	heat shock protein, putative [Ixodes scapularis]	100	228	gi|215494047	71292	934	heat shock protein, putative [Ixodes scapularis]
ID14878	contig_334	175	0	EEC03688	heat shock protein, putative [Ixodes scapularis]	100	228	gi|442751959	59989	266	Putative heat shock cognate 70 protein [Ixodes ricinus]	266	Putative heat shock cognate 70 protein [Ixodes ricinus]	gi|442751959	1193	0,00	JAA67812	Putative heat shock cognate 70 isoform 1 [Ixodes ricinus]
ID14880	contig_334	402	0	EEC03688	heat shock protein, putative [Ixodes scapularis]	100	228	gi|215494047	71292	743	heat shock protein, putative [Ixodes scapularis]
ID14882	contig_334	157	0	EEC03688	heat shock protein, putative [Ixodes scapularis]	100	228	gi|442751959	59989	281	Putative heat shock cognate 70 protein [Ixodes ricinus]	281	Putative heat shock cognate 70 protein [Ixodes ricinus]	gi|442751959	1193	0,00	JAA67812	Putative heat shock cognate 70 isoform 1 [Ixodes ricinus]
ID14883	contig_334	590	0	EEC03688	heat shock protein, putative [Ixodes scapularis]	100	228	gi|215494047	71292	1100	heat shock protein, putative [Ixodes scapularis]
ID14885	contig_334	582	0	EEC03688	heat shock protein, putative [Ixodes scapularis]	100	228	gi|215494047	71292	1100	heat shock protein, putative [Ixodes scapularis]
ID14886	contig_334	269	0	EEC03688	heat shock protein, putative [Ixodes scapularis]	100	228	gi|215494047	71292	647	heat shock protein, putative [Ixodes scapularis]
ID14887	contig_334	366	0	EEC03688	heat shock protein, putative [Ixodes scapularis]	100	228	gi|215494047	71292	643	heat shock protein, putative [Ixodes scapularis]
ID14890	contig_334	285	0	EEC03688	heat shock protein, putative [Ixodes scapularis]	100	228	gi|215494047	71292	525	heat shock protein, putative [Ixodes scapularis]
ID14891	contig_334	396	0	EEC03688	heat shock protein, putative [Ixodes scapularis]	100	228	gi|215494047	71292	678	heat shock protein, putative [Ixodes scapularis]
ID14895	contig_334	514	0	EEC03688	heat shock protein, putative [Ixodes scapularis]	100	228	gi|215494047	71292	986	heat shock protein, putative [Ixodes scapularis]
ID14903	contig_12693	157	0	JAB71934	putative acetylcholinesterase/butyrylcholinesterase [Ixodes ricinus]	99,33774834	274	gi|556057778	59663	153	putative acetylcholinesterase/butyrylcholinesterase [Ixodes ricinus]
ID14906	contig_35631	131	3,34988E-27	EEC06983	dihydroorotase, putative [Ixodes scapularis]	100	51	gi|215497489	60836	511	dihydroorotase, putative, partial [Ixodes scapularis]
ID14908	contig_28011	150	2,00899E-55	JAB79956	putative dihydroorotase, partial [Ixodes ricinus]	100	91	gi|215497489	60836	365	dihydroorotase, putative, partial [Ixodes scapularis]
ID14910	contig_1745	242	0	JAB83216	putative aicar transformylase/imp cyclohydrolase/methylglyoxal synthase [Ixodes ricinus]	100	212	gi|556085590	64904	662	putative aicar transformylase/imp cyclohydrolase/methylglyoxal synthase [Ixodes ricinus]
ID14911	contig_12693	361	0	JAB71934	putative acetylcholinesterase/butyrylcholinesterase [Ixodes ricinus]	99,33774834	274	gi|556068983	55409	534	putative acetylcholinesterase/butyrylcholinesterase, partial [Ixodes ricinus]
ID14913	contig_35631	122	3,34988E-27	EEC06983	dihydroorotase, putative [Ixodes scapularis]	100	51	gi|215497489	60836	450	dihydroorotase, putative, partial [Ixodes scapularis]
ID14914	contig_35631	156	3,34988E-27	EEC06983	dihydroorotase, putative [Ixodes scapularis]	100	51	gi|215497489	60836	755	dihydroorotase, putative, partial [Ixodes scapularis]
ID14920	contig_1745	100	0	JAB83216	putative aicar transformylase/imp cyclohydrolase/methylglyoxal synthase [Ixodes ricinus]	100	212	gi|215500996	64366	252	aminoimidazole-4-carboxamide ribonucleotidetransformylase/IMP cyclohydrolase, putative, partial [Ixodes scapularis]				1 141	2,73E-180	EEC10490	aminoimidazole-4-carboxamide ribonucleotidetransformylase/IMP cyclohydrolase, putative [Ixodes scapularis]
ID14922	contig_1745	98	0	JAB83216	putative aicar transformylase/imp cyclohydrolase/methylglyoxal synthase [Ixodes ricinus]	100	212	gi|556085590	64904	283	putative aicar transformylase/imp cyclohydrolase/methylglyoxal synthase [Ixodes ricinus]
ID14924	contig_1741	159	3,79813E-81	EEC19452	troponin I protein, putative [Ixodes scapularis]	100	119	gi|215509999	22288	168	troponin I protein, putative [Ixodes scapularis]
ID14938	contig_258	104	0	JAA70655	Putative chaperonin [Ixodes ricinus]	99,58847737	243	gi|442756993	61705	242	Putative chaperonin [Ixodes ricinus]
ID14946	contig_205	105	1,00885E-97	JAA65893	Putative erp60 [Ixodes ricinus]	100	157	gi|442747467	52424	102	Putative erp60 [Ixodes ricinus]
ID14950	contig_35927	68	1,36216E-08	EFA12986	hypothetical protein TcasGA2_TC005251 [Tribolium castaneum]	34,74576271	111	gi|215504923	39697	653	formiminotransferase-cyclodeaminase, putative [Ixodes scapularis]	653	formiminotransferase-cyclodeaminase, putative [Ixodes scapularis]	gi|215504923
ID14952	contig_95	75	1,32092E-34	JAB84025	putative nucleosome assembly protein nap-1, partial [Ixodes ricinus]	100	58	gi|556082071	42069	114	putative nucleosome assembly protein nap-1, partial [Ixodes ricinus]	114	putative nucleosome assembly protein nap-1, partial [Ixodes ricinus]	gi|556082071
ID14957	contig_3121	74	3,65258E-30	JAB78177	putative chaperonin complex component tcp-1 beta subunit cct2, partial [Ixodes ricinus]	94,82758621	58	gi|442752051	58138	280	Putative t-complex protein 1 [Ixodes ricinus]	280	Putative t-complex protein 1 [Ixodes ricinus]	gi|442752051	286	5,41E-30	JAA68185	Putative t-complex protein 1 [Ixodes ricinus]
ID14969	contig_205	171	1,00885E-97	JAA65893	Putative erp60 [Ixodes ricinus]	100	157	gi|442747295	55240	282	Putative erp60 [Ixodes ricinus]
ID14975	contig_264	120	2,9223E-115	JAB75096	putative erythrocyte membrane protein 1, partial [Ixodes ricinus]	97,38219895	191	gi|442757321	57202	132	Putative protein disulfide-isomerase [Ixodes ricinus]	111	putative erythrocyte membrane protein 1, partial [Ixodes ricinus]
ID14981	contig_4645	231	3,33816E-53	EEC05122	chaperonin subunit, putative [Ixodes scapularis]	95,69892473	93	gi|215495481	60560	765	chaperonin subunit, putative [Ixodes scapularis]
ID14983	contig_2869	221	3,8833E-159	JAA69429	Putative ubiquitin-like domain-containing ctd phosphatase 1 [Ixodes ricinus]	100	221	gi|556069491	61096	237	putative endocytosis/signaling protein ehd1 [Ixodes ricinus]	237	putative endocytosis/signaling protein ehd1 [Ixodes ricinus]	gi|556069491	736	2,23E-110	JAB77762	putative endocytosis/signaling protein ehd1 [Ixodes ricinus]
ID14984	contig_205	139	1,00885E-97	JAA65893	Putative erp60 [Ixodes ricinus]	100	157	gi|442747295	55240	191	Putative erp60 [Ixodes ricinus]
ID14986	contig_205	125	1,00885E-97	JAA65893	Putative erp60 [Ixodes ricinus]	100	157	gi|442747295	55240	246	Putative erp60 [Ixodes ricinus]
ID14990	contig_205	105	1,00885E-97	JAA65893	Putative erp60 [Ixodes ricinus]	100	157	gi|442747295	55240	164	Putative erp60 [Ixodes ricinus]
ID14995	contig_371	69	0	JAA70645	Putative glutamate/leucine/phenylalanine/valine dehydrogenase [Ixodes ricinus]	100	349	gi|604807941	62380	96	putative glutamate/leucine/phenylalanine/valine dehydrogenase [Amblyomma parvum]
ID14996	contig_7210	104	2,81925E-72	JAC24567	putative chaperonin complex component tcp-1 delta subunit, partial [Amblyomma parvum]	96,52173913	115	gi|556086479	56975	197	putative chaperonin complex component tcp-1 zeta subunit cct6, partial [Ixodes ricinus]
ID14997	contig_7210	96	2,81925E-72	JAC24567	putative chaperonin complex component tcp-1 delta subunit, partial [Amblyomma parvum]	96,52173913	115	gi|556086479	56975	192	putative chaperonin complex component tcp-1 zeta subunit cct6, partial [Ixodes ricinus]	192	putative chaperonin complex component tcp-1 zeta subunit cct6, partial [Ixodes ricinus]	gi|556086479	521	8,52E-62	JAB83651	putative chaperonin complex component tcp-1 zeta subunit cct6, partial [Ixodes ricinus]
ID15003	contig_371	193	0	JAA70645	Putative glutamate/leucine/phenylalanine/valine dehydrogenase [Ixodes ricinus]	100	349	gi|604799554	62361	405	putative glutamate/leucine/phenylalanine/valine dehydrogenase [Amblyomma cajennense]
ID15022	contig_921	108	0	JAA65860	Putative metalloexopeptidase [Ixodes ricinus]	98,97959184	294	gi|556087107	59713	183	putative aldehyde dehydrogenase, partial [Ixodes ricinus]	149	Putative metalloexopeptidase [Ixodes ricinus]
ID15037	contig_2796	107	6,80522E-60	JAB80366	putative myef2 protein, partial [Ixodes ricinus]	100	91	gi|604818653	50904	93	putative rna-binding protein hnrnp-m [Amblyomma triste]	87	putative myef2 protein, partial [Ixodes ricinus]	gi|556079852
ID15048	contig_9346	85	0	JAA70945	Putative dna helicase tbp-interacting protein [Ixodes ricinus]	99,6978852	331	gi|442747027	60049	167	Putative f0f1-type atp synthase alpha subunit [Ixodes ricinus]	95	Putative dna helicase tbp-interacting protein, partial [Amblyomme cajennense]
ID15056	contig_896	98	3,7262E-147	JAB69569	putative formyltetrahydrofolate dehydrogenase [Ixodes ricinus]	98,30508475	222	gi|215507080	60035	267	F0F1-type ATP synthase, alpha subunit, putative [Ixodes scapularis]	267	Putative f0f1-type atp synthase alpha subunit [Ixodes ricinus]		1 046	1,02E-134	JAA65665	Putative f0f1-type atp synthase alpha subunit [Ixodes ricinus]
ID15058	contig_896	123	3,7262E-147	JAB69569	putative formyltetrahydrofolate dehydrogenase [Ixodes ricinus]	98,30508475	222	gi|556053048	40352	164	putative formyltetrahydrofolate dehydrogenase [Ixodes ricinus]
ID15067	contig_896	82	3,7262E-147	JAB69569	putative formyltetrahydrofolate dehydrogenase [Ixodes ricinus]	98,30508475	222	gi|556053048	40352	82	putative formyltetrahydrofolate dehydrogenase [Ixodes ricinus]
ID15082	contig_31105	72	2,54786E-95	EEC08190	cysteine proteinase, putative [Ixodes scapularis]	95,71428571	140	gi|556087155	53520	123	putative upheld [Ixodes ricinus]	86	cysteine proteinase, putative, partial [Ixodes scapularis]
ID15091	contig_1536	194	4,77169E-78	EEC06821	enolase, putative [Ixodes scapularis]	100	115	gi|442753241	47400	589	Putative enolase [Ixodes ricinus]	589	Putative enolase [Ixodes ricinus]	gi|442753241	597	2.68e-77	JAB75876	putative enolase [Ixodes ricinus]
ID15093	contig_4126	103	9,9577E-120	EEC06563	GDI-1 GDP dissociation inhibitor, putative [Ixodes scapularis]	100	197	gi|215492104	54170	181	processing peptidase beta subunit, putative [Ixodes scapularis]	140	GDI-1 GDP dissociation inhibitor, putative [Ixodes scapularis]
ID15094	contig_8425	170	0	JAB82753	putative translation initiation factor 4f helicase subunit eif-4a [Ixodes ricinus]	100	276	gi|215504433	52773	279	translation elongation factor, putative [Ixodes scapularis]	250	putative translation initiation factor 4f helicase subunit eif-4a [Ixodes ricinus]	gi|556084666
ID15097	contig_4126	153	9,9577E-120	EEC06563	GDI-1 GDP dissociation inhibitor, putative [Ixodes scapularis]	100	197	gi|215492104	54170	390	processing peptidase beta subunit, putative [Ixodes scapularis]	310	GDI-1 GDP dissociation inhibitor, putative [Ixodes scapularis]
ID15101	contig_4105	277	1,2418E-101	EEC01745	processing peptidase beta subunit, putative [Ixodes scapularis]	100	144	gi|215492104	54170	632	processing peptidase beta subunit, putative [Ixodes scapularis]
ID15109	contig_5813	205	1,82518E-24	Q8IT89	RecName: Full=Tropomyosin	100	64	gi|604796924	26165	486	putative tpa exp: actin filament-coating protein tropomyosin, partial [Amblyomma cajennense]				223	6,91E-22	JAC20905	putative tpa exp: actin filament-coating protein tropomyosin, partial [Amblyomma cajennense]
ID15116	contig_1966	131	2,783E-158	JAC26096	putative differentiation-related protein, partial [Amblyomma parvum]	96,42857143	309	gi|215503732	44881	211	Misexpression suppressor of KSR, putative [Ixodes scapularis]	211	Putative differentiation-related protein [Ixodes ricinus]	gi|442753637	1 032	1,06E-156	JAA68978	Putative differentiation-related protein [Ixodes ricinus]
ID15120	contig_8425	82	0	JAB82753	putative translation initiation factor 4f helicase subunit eif-4a [Ixodes ricinus]	100	276	gi|556067746	44475	233	putative splicing factor hnrnp-f [Ixodes ricinus]	94	putative translation initiation factor 4f helicase subunit eif-4a [Ixodes ricinus]
ID15122	contig_1966	121	2,783E-158	JAC26096	putative differentiation-related protein, partial [Amblyomma parvum]	96,42857143	309	gi|215503732	44881	191	Misexpression suppressor of KSR, putative [Ixodes scapularis]	191	Putative differentiation-related protein [Ixodes ricinus]	gi|442753637	1 032	1,06E-156	JAA68978	Putative differentiation-related protein [Ixodes ricinus]
ID15123	contig_3199	134	0	JAA66052	Putative actin-related protein arp2/3 complex subunit arp3 [Ixodes ricinus]	100	418	gi|215503732	44881	163	Misexpression suppressor of KSR, putative [Ixodes scapularis]	136	Putative actin-related protein arp2/3 complex subunit arp3 [Ixodes ricinus]
ID15132	contig_632	82	4,4559E-118	JAA65921	Putative ubiquinol cytochrome c reductase subunit qcr2 [Ixodes ricinus]	100	131	gi|442747523	49170	233	Putative ubiquinol cytochrome c reductase subunit qcr2 [Ixodes ricinus]
ID15138	contig_11859	89	1,66999E-51	JAB81585	putative z band alternatively spliced pdz-motif protein 66, partial [Ixodes ricinus]	100	82	gi|556082315	44099	740	putative z band alternatively spliced pdz-motif protein 66 [Ixodes ricinus]
ID15152	contig_12563	80	8,1094E-132	EEC13404	citrate synthase, putative [Ixodes scapularis]	95,87628866	194	gi|215503910	51979	80	citrate synthase, putative, partial [Ixodes scapularis]
ID15157	contig_12563	75	8,1094E-132	EEC13404	citrate synthase, putative [Ixodes scapularis]	95,87628866	194	gi|556065924	59781	150	putative citrate synthase, partial [Ixodes ricinus]	146	citrate synthase, putative, partial [Ixodes scapularis]	gi|215503910
ID15160	contig_1491	77	1,05174E-86	ADM83587	beta actin [Melitaea cinxia]	100	122	gi|166012629	25905	194	beta-actin, partial [Lymantria dispar]
ID15161	contig_1491	117	1,05174E-86	ADM83587	beta actin [Melitaea cinxia]	100	122	gi|164472819	42139	363	actin [Ixodes persulcatus]				663	1,37E-85	JAB75585	putative actin-2 [Ixodes ricinus]
ID15162	contig_1491	136	1,05174E-86	ADM83587	beta actin [Melitaea cinxia]	100	122	gi|167683062	40272	689	actin, partial [Dolomedes tenebrosus]				663	1,37E-85	JAB75587	putative actin-2 [Ixodes ricinus]
ID15166	contig_1491	111	1,05174E-86	ADM83587	beta actin [Melitaea cinxia]	100	122	gi|383853395	42226	353	PREDICTED: actin-5C-like [Megachile rotundata]				663	1,37E-85	JAB75592	putative actin-2 [Ixodes ricinus]
ID15167	contig_1491	151	1,05174E-86	ADM83587	beta actin [Melitaea cinxia]	100	122	gi|157927725	42114	573	beta actin [Xestia cnigrum]				663	1,37E-85	JAB75586	putative actin-2 [Ixodes ricinus]
ID15170	contig_1491	123	1,05174E-86	ADM83587	beta actin [Melitaea cinxia]	100	122	gi|164472819	42139	500	actin [Ixodes persulcatus]				663	1,37E-85	JAB75590	putative actin-2 [Ixodes ricinus]
ID15171	contig_1491	125	1,05174E-86	ADM83587	beta actin [Melitaea cinxia]	100	122	gi|164472819	42139	498	actin [Ixodes persulcatus]				663	1,37E-85	JAB75589	putative actin-2 [Ixodes ricinus]
ID15172	contig_1491	135	1,05174E-86	ADM83587	beta actin [Melitaea cinxia]	100	122	gi|157927725	42114	650	beta actin [Xestia cnigrum]				663	1,37E-85	JAB75588	putative actin-2 [Ixodes ricinus]
ID15176	contig_1491	117	1,05174E-86	ADM83587	beta actin [Melitaea cinxia]	100	122	gi|157927725	42114	488	beta actin [Xestia cnigrum]				663	1,37E-85	JAB75591	putative actin-2 [Ixodes ricinus]
ID15179	contig_1492	113	7,98127E-62	ADM83587	beta actin [Melitaea cinxia]	97,8021978	91	gi|525328703	42122	403	actin-4 [Bombyx mori]				663	1,37E-85	JAB75593	putative actin-2 [Ixodes ricinus]
ID15196	contig_4991	292	0	EEC00325	M20 domain-containing peptidase, putative [Ixodes scapularis]	89,18128655	342	gi|215496256	77823	368	serine protease inhibitor, putative [Ixodes scapularis]	319	M20 domain-containing peptidase, putative [Ixodes scapularis]
ID15197	contig_5	172	2,9904E-111	EEC10609	RNA-binding protein musashi, putative [Ixodes scapularis]	94,44444444	127	gi|556064171	30618	274	putative squid, partial [Ixodes ricinus]	265	RNA-binding protein musashi, putative [Ixodes scapularis]
ID15208	contig_5	97	2,9904E-111	EEC10609	RNA-binding protein musashi, putative [Ixodes scapularis]	94,44444444	127	gi|556064171	30618	121	putative squid, partial [Ixodes ricinus]	119	RNA-binding protein musashi, putative [Ixodes scapularis]
ID15214	contig_1706	447	3,0736E-175	JAA69056	Putative enoyl-coa hydratase [Ixodes ricinus]	100	241	gi|442753793	43821	491	Putative enoyl-coa hydratase [Ixodes ricinus]
ID15216	contig_15438	84	9,53795E-57	JAB83750	putative serine proteinase inhibitor [Ixodes ricinus]	97,77777778	90	gi|215500393	33791	135	conserved hypothetical protein [Ixodes scapularis]	80	putative serine proteinase inhibitor [Ixodes ricinus]
ID15217	contig_6393	125	0	JAA71253	Putative isocitrate dehydrogenase alpha subunit [Ixodes ricinus]	100	341	gi|288904119	38065	213	glycerol-3-phosphate dehydrogenase [Ixodes ricinus]	123	Putative isocitrate dehydrogenase alpha subunit [Ixodes ricinus]
ID15219	contig_28252	295	3,5523E-127	EEC09887	conserved hypothetical protein [Ixodes scapularis]	96,85863874	191	gi|215500393	33791	452	conserved hypothetical protein [Ixodes scapularis]
ID15220	contig_6393	258	0	JAA71253	Putative isocitrate dehydrogenase alpha subunit [Ixodes ricinus]	100	341	gi|442758189	39969	256	Putative isocitrate dehydrogenase alpha subunit [Ixodes ricinus]
ID15221	contig_6393	425	0	JAA71253	Putative isocitrate dehydrogenase alpha subunit [Ixodes ricinus]	100	341	gi|442758189	39969	422	Putative isocitrate dehydrogenase alpha subunit [Ixodes ricinus]
ID15224	contig_5091	130	7,40675E-52	JAA62806	Putative f-actin capping protein alpha subunit, partial [Rhipicephalus pulchellus]	94,36619718	71	gi|556065025	27289	222	putative f-actin-capping protein subunit alpha-like isoform 2 apis mellifera [Ixodes ricinus]
ID15228	contig_5	97	2,9904E-111	EEC10609	RNA-binding protein musashi, putative [Ixodes scapularis]	94,44444444	127	gi|215501115	37404	158	RNA-binding protein musashi, putative [Ixodes scapularis]
ID15229	contig_5091	109	7,40675E-52	JAA62806	Putative f-actin capping protein alpha subunit, partial [Rhipicephalus pulchellus]	94,36619718	71	gi|556065025	27289	209	putative f-actin-capping protein subunit alpha-like isoform 2 apis mellifera [Ixodes ricinus]
ID15230	contig_5091	174	7,40675E-52	JAA62806	Putative f-actin capping protein alpha subunit, partial [Rhipicephalus pulchellus]	94,36619718	71	gi|556065025	27289	392	putative f-actin-capping protein subunit alpha-like isoform 2 apis mellifera [Ixodes ricinus]
ID15232	contig_5	155	2,9904E-111	EEC10609	RNA-binding protein musashi, putative [Ixodes scapularis]	94,44444444	127	gi|215501115	37404	237	RNA-binding protein musashi, putative [Ixodes scapularis]
ID15233	contig_5091	166	7,40675E-52	JAA62806	Putative f-actin capping protein alpha subunit, partial [Rhipicephalus pulchellus]	94,36619718	71	gi|556065025	27289	470	putative f-actin-capping protein subunit alpha-like isoform 2 apis mellifera [Ixodes ricinus]
ID15235	contig_4367	70	3,30912E-71	JAB74739	putative adp-ribosylglycohydrolase posttranslational modification, partial [Ixodes ricinus]	98,93617021	94	gi|556063407	40298	194	putative adp-ribosylglycohydrolase posttranslational modification, partial [Ixodes ricinus]
ID15237	contig_9253	102	9,17849E-11	EEC09434	26S proteasome regulatory complex, subunit RPN10/PSMD4, putative [Ixodes scapularis]	100	28	gi|556069105	41476	681	putative 26s proteasome non-atpase regulatory subunit 4-like protein [Ixodes ricinus]	681	putative 26s proteasome non-atpase regulatory subunit 4-like protein [Ixodes ricinus]	gi|556069105	146	1,72E-10	JAB77569	putative 26s proteasome non-atpase regulatory subunit 4-like protein [Ixodes ricinus]
ID15240	contig_5	105	2,9904E-111	EEC10609	RNA-binding protein musashi, putative [Ixodes scapularis]	94,44444444	127	gi|215501115	37404	204	RNA-binding protein musashi, putative [Ixodes scapularis]
ID15242	contig_21692	106	5,13067E-58	JAB70404	putative translation initiation factor related to eif-2b alpha/beta/delta subunit cig2/idi2 [Ixodes ricinus]	98,9010989	91	gi|556054718	33743	112	putative translation initiation factor related to eif-2b alpha/beta/delta subunit cig2/idi2 [Ixodes ricinus]
ID15244	contig_14137	128	1,3499E-72	JAB80172	putative galectin ornithodoros moubata galectin, partial [Ixodes ricinus]	100	128	gi|556079464	35032	131	putative galectin ornithodoros moubata galectin, partial [Ixodes ricinus]
ID15246	contig_14137	311	1,3499E-72	JAB80172	putative galectin ornithodoros moubata galectin, partial [Ixodes ricinus]	100	128	gi|556079464	35032	470	putative galectin ornithodoros moubata galectin, partial [Ixodes ricinus]
ID15248	contig_5091	131	7,40675E-52	JAA62806	Putative f-actin capping protein alpha subunit, partial [Rhipicephalus pulchellus]	94,36619718	71	gi|556065025	27289	241	putative f-actin-capping protein subunit alpha-like isoform 2 apis mellifera [Ixodes ricinus]
ID15257	contig_5349	264	5,9902E-114	JAA66712	Putative c1-tetrahydrofolate synthase [Ixodes ricinus]	98,82352941	170	gi|442749105	33699	331	Putative c1-tetrahydrofolate synthase [Ixodes ricinus]
ID15258	contig_476	256	4,45774E-95	JAA69476	Putative eukaryotic translation initiation factor 3 subunit 2 beta protein [Ixodes ricinus]	100	133	gi|442754633	36806	376	Putative eukaryotic translation initiation factor 3 subunit 2 beta protein [Ixodes ricinus]
ID15259	contig_5349	144	5,9902E-114	JAA66712	Putative c1-tetrahydrofolate synthase [Ixodes ricinus]	98,82352941	170	gi|442749105	33699	144	Putative c1-tetrahydrofolate synthase [Ixodes ricinus]
ID15260	contig_4177	174	0	JAB80673	putative sulfotransferase [Ixodes ricinus]	96,85534591	317	gi|556080481	36755	182	putative sulfotransferase [Ixodes ricinus]
ID15261	contig_5970	87	2,75742E-97	EEC13508	THO complex subunit, putative [Ixodes scapularis]	100	137	gi|346468847	38064	136	hypothetical protein [Amblyomma maculatum]	136	THO complex subunit, putative [Ixodes scapularis]
ID15262	contig_4177	391	0	JAB80673	putative sulfotransferase [Ixodes ricinus]	96,85534591	317	gi|556080481	36755	402	putative sulfotransferase [Ixodes ricinus]
ID15263	contig_4177	135	0	JAB80673	putative sulfotransferase [Ixodes ricinus]	96,85534591	317	gi|556080481	36755	141	putative sulfotransferase [Ixodes ricinus]
ID15264	contig_4519	146	2,5742E-131	EFA02685	hypothetical protein TcasGA2_TC008406 [Tribolium castaneum]	99,2481203	133	gi|346472367	36722	321	hypothetical protein [Amblyomma maculatum]	315	Putative serine/threonine specific protein phosphatase pp1 catalytic subunit [Ixodes ricinus]		722	6,43E-131	JAA72107	Putative serine/threonine specific protein phosphatase pp1 catalytic subunit [Ixodes ricinus]
ID15274	contig_322	278	0	JAA66407	Putative inorganic pyrophosphatase/nucleosome remodeling factor subunit nurf38 [Ixodes ricinus]	100	246	gi|442748495	38852	299	Putative inorganic pyrophosphatase/nucleosome remodeling factor subunit nurf38 [Ixodes ricinus]
ID15282	contig_1744	160	0	JAA71363	Hypothetical protein [Ixodes ricinus]	100	327	gi|442758409	36895	155	Hypothetical protein [Ixodes ricinus]
ID15284	contig_322	235	0	JAA66407	Putative inorganic pyrophosphatase/nucleosome remodeling factor subunit nurf38 [Ixodes ricinus]	100	246	gi|215492649	39183	246	secreted inorganic pyrophosphatase, putative, partial [Ixodes scapularis]	245	Putative inorganic pyrophosphatase/nucleosome remodeling factor subunit nurf38 [Ixodes ricinus]	gi|442748495
ID15285	contig_37151	73	2,6988E-139	JAA71599	Hypothetical protein [Ixodes ricinus]	98,42931937	191	gi|442760847	40902	98	Putative vesicle coat complex copii subunit sec13, partial [Ixodes ricinus]	73	Hypothetical protein [Ixodes ricinus]
ID15286	contig_2734	173	1,9946E-159	JAB81708	putative sulfotransferase, partial [Ixodes ricinus]	97,2972973	222	gi|556082555	36067	316	putative sulfotransferase, partial [Ixodes ricinus]
ID15288	contig_1744	72	0	JAA71363	Hypothetical protein [Ixodes ricinus]	100	327	gi|442758409	36895	73	Hypothetical protein [Ixodes ricinus]
ID15294	contig_1744	74	0	JAA71363	Hypothetical protein [Ixodes ricinus]	100	327	gi|442758409	36895	76	Hypothetical protein [Ixodes ricinus]
ID15296	contig_2626	276	0	JAB76061	putative sulfotransferase [Ixodes ricinus]	99,04761905	315	gi|556066070	36849	266	putative sulfotransferase [Ixodes ricinus]
ID15299	contig_1744	231	0	JAA71363	Hypothetical protein [Ixodes ricinus]	100	327	gi|442758409	36895	240	Hypothetical protein [Ixodes ricinus]
ID15304	contig_2626	561	0	JAB76061	putative sulfotransferase [Ixodes ricinus]	99,04761905	315	gi|556066070	36849	433	putative sulfotransferase [Ixodes ricinus]
ID15312	contig_1507	125	4,4554E-103	EEC02665	chloride channel, putative [Ixodes scapularis]	100	148	gi|556079540	24093	167	putative chloride intracellular channel exc-4-like protein, partial [Ixodes ricinus]	164	putative chloride intracellular channel [Ixodes ricinus]	gi|556087337	130	3,18E-94	JAB84080	putative chloride intracellular channel [Ixodes ricinus]
ID15315	contig_3936	111	3,11184E-61	JAB76360	putative sulfotransferase, partial [Ixodes ricinus]	100	99	gi|442760853	42050	302	Putative sulfotransferase, partial [Ixodes ricinus]
ID15317	contig_1507	132	4,4554E-103	EEC02665	chloride channel, putative [Ixodes scapularis]	100	148	gi|556087337	31421	196	putative chloride intracellular channel [Ixodes ricinus]	196	putative chloride intracellular channel [Ixodes ricinus]	gi|556087337	130	3,18E-94	JAB84080	putative chloride intracellular channel [Ixodes ricinus]
ID15319	contig_10392	125	0	AEO32908	hypothetical protein [Amblyomma maculatum]	95,81749049	263	gi|604822052	31358	115	putative f-actin capping protein beta subunit, partial [Amblyomma triste]				1 340	0,00	JAC25691	putative f-actin capping protein beta subunit, partial [Amblyomma parvum]
ID15325	contig_3410	119	4,69864E-39	EEC08039	secreted protein, putative [Ixodes scapularis]	100	66	gi|215498545	22589	169	secreted protein, putative [Ixodes scapularis]
ID15333	contig_4957	80	0	EEC18171	vesicle coat complex COPI, epsilon subunit, putative [Ixodes scapularis]	95,84569733	335	gi|442758313	41203	98	Putative tpa exp: chloride intracellular channel [Ixodes ricinus]	81	Putative vesicle coat complex copi epsilon subunit, partial [Ixodes ricinus]		1 367	0,00	JAA73001	Putative vesicle coat complex copi epsilon subunit, partial [Ixodes ricinus]
ID15335	contig_1507	129	4,4554E-103	EEC02665	chloride channel, putative [Ixodes scapularis]	100	148	gi|442758313	41203	192	Putative tpa exp: chloride intracellular channel [Ixodes ricinus]	180	putative chloride intracellular channel [Ixodes ricinus]	gi|556087337	130	3,18E-94	JAB84080	putative chloride intracellular channel [Ixodes ricinus]
ID15345	contig_3410	215	4,69864E-39	EEC08039	secreted protein, putative [Ixodes scapularis]	100	66	gi|556069019	30742	315	putative enoyl-coa hydratase, partial [Ixodes ricinus]	267	secreted protein, putative [Ixodes scapularis]
ID15348	contig_10392	178	0	AEO32908	hypothetical protein [Amblyomma maculatum]	95,81749049	263	gi|604822052	31358	185	putative f-actin capping protein beta subunit, partial [Amblyomma triste]				1 340	0,00	JAC25691	putative f-actin capping protein beta subunit, partial [Amblyomma parvum]
ID15349	contig_19001	131	1,2651E-128	EEC09570	glutathione S-transferase, putative [Ixodes scapularis]	98,36065574	183	gi|442761905	27739	142	Putative glutathione s-transferase, partial [Ixodes ricinus]	142	Putative glutathione s-transferase, partial [Ixodes ricinus]	gi|442761905	946	2,83E-128	JAA73111	Putative glutathione s-transferase, partial [Ixodes ricinus]
ID15355	contig_7592	198	1,3811E-113	JAA66965	Putative nadh-ubiquinone oxidoreductase ndufs3/30 kda subunit [Ixodes ricinus]	100	91	gi|215507844	30788	311	NADH-ubiquinone oxidoreductase, NDUFS3/30 kDa subunit, putative [Ixodes scapularis]	311	Putative nadh-ubiquinone oxidoreductase ndufs3/30 kda subunit [Ixodes ricinus]	gi|442749611
ID15358	contig_3410	98	4,69864E-39	EEC08039	secreted protein, putative [Ixodes scapularis]	100	66	gi|215498545	22589	119	secreted protein, putative [Ixodes scapularis]
ID15363	contig_7592	89	1,3811E-113	JAA66965	Putative nadh-ubiquinone oxidoreductase ndufs3/30 kda subunit [Ixodes ricinus]	100	91	gi|442749611	30776	137	Putative nadh-ubiquinone oxidoreductase ndufs3/30 kda subunit [Ixodes ricinus]
ID15364	contig_7592	295	1,3811E-113	JAA66965	Putative nadh-ubiquinone oxidoreductase ndufs3/30 kda subunit [Ixodes ricinus]	100	91	gi|442749611	30776	615	Putative nadh-ubiquinone oxidoreductase ndufs3/30 kda subunit [Ixodes ricinus]
ID15365	contig_4267	77	5,6998E-132	EEC10508	vesicle coat protein clathrin, light chain, putative [Ixodes scapularis]	100	213	gi|215501014	24399	80	vesicle coat protein clathrin, light chain, putative [Ixodes scapularis]
ID15369	contig_4660	78	3,3448E-100	JAA72620	Putative annexin, partial [Ixodes ricinus]	99,32885906	149	gi|442760923	35462	264	Putative annexin, partial [Ixodes ricinus]
ID15370	contig_3410	203	4,69864E-39	EEC08039	secreted protein, putative [Ixodes scapularis]	100	66	gi|215498545	22589	273	secreted protein, putative [Ixodes scapularis]
ID15371	contig_3410	84	4,69864E-39	EEC08039	secreted protein, putative [Ixodes scapularis]	100	66	gi|442760923	35462	195	Putative annexin, partial [Ixodes ricinus]	87	secreted protein, putative [Ixodes scapularis]
ID15375	contig_7592	132	1,3811E-113	JAA66965	Putative nadh-ubiquinone oxidoreductase ndufs3/30 kda subunit [Ixodes ricinus]	100	91	gi|556069597	28271	172	hypothetical protein, partial [Ixodes ricinus]	138	Putative nadh-ubiquinone oxidoreductase ndufs3/30 kda subunit [Ixodes ricinus]
ID15376	contig_3410	77	4,69864E-39	EEC08039	secreted protein, putative [Ixodes scapularis]	100	66	gi|442760923	35462	99	Putative annexin, partial [Ixodes ricinus]	80	secreted protein, putative [Ixodes scapularis]
ID15378	contig_3410	124	4,69864E-39	EEC08039	secreted protein, putative [Ixodes scapularis]	100	66	gi|556057692	22611	134	putative conserved secreted protein precursor [Ixodes ricinus]	134	putative conserved secreted protein precursor [Ixodes ricinus]	gi|556057692	337	5,89E-39	JAB71891	putative conserved secreted protein precursor [Ixodes ricinus]
ID15382	contig_3410	153	4,69864E-39	EEC08039	secreted protein, putative [Ixodes scapularis]	100	66	gi|215498545	22589	186	secreted protein, putative [Ixodes scapularis]
ID15397	contig_3410	176	4,69864E-39	EEC08039	secreted protein, putative [Ixodes scapularis]	100	66	gi|215498545	22589	195	secreted protein, putative [Ixodes scapularis]
ID15408	contig_19234	142	1,648E-53	JAB80486	putative cyclopropane fatty acid synthase and related methyltransferase cell envelope bioproteinsis, partial [Ixodes ricinus]	98,80952381	84	gi|556064793	58519	278	putative sam-dependent methyltransferase, partial [Ixodes ricinus]	239	putative cyclopropane fatty acid synthase and related methyltransferase cell envelope bioproteinsis, partial [Ixodes ricinus	gi|556080092	425	3,22E-49	JAB75432	putative sam-dependent methyltransferase, partial [Ixodes ricinus]
ID15412	contig_6667	100	4,77202E-19	EEC02047	prohibitin, putative [Ixodes scapularis]	100	42	gi|442749407	30013	520	Putative lethal 2 37cc [Ixodes ricinus]	520	Putative lethal 2 37cc [Ixodes ricinus]	gi|442749407	209	5,58E-19	JAA66863	Putative lethal 2 37cc [Ixodes ricinus]
ID15413	contig_5894	235	4,3694E-160	EEC11284	glycoprotein gC1qBP, putative [Ixodes scapularis]	97,5	240	gi|442761851	29501	235	Putative complement component 1 q subcomponent binding protein/mrna splicing factor sf2 subunit p32, partial [Ixodes ricinus]	235	glycoprotein gC1qBP, putative [Ixodes scapularis]
ID15417	contig_5894	273	4,3694E-160	EEC11284	glycoprotein gC1qBP, putative [Ixodes scapularis]	97,5	240	gi|556066366	25414	278	putative complement component 1 [Ixodes ricinus]	258	glycoprotein gC1qBP, putative [Ixodes scapularis]
ID15418	contig_6667	91	4,77202E-19	EEC02047	prohibitin, putative [Ixodes scapularis]	100	42	gi|215492406	29117	447	prohibitin, putative [Ixodes scapularis]
ID15424	contig_3410	178	4,69864E-39	EEC08039	secreted protein, putative [Ixodes scapularis]	100	66	gi|215498545	22589	186	secreted protein, putative [Ixodes scapularis]
ID15425	contig_3410	86	4,69864E-39	EEC08039	secreted protein, putative [Ixodes scapularis]	100	66	gi|215498545	22589	106	secreted protein, putative [Ixodes scapularis]
ID15427	contig_46	121	9,2144E-133	JAA67182	Putative elongation factor 1 beta/delta chain [Ixodes ricinus]	99,54545455	220	gi|215497194	24571	107	elongation factor 1-beta [Ixodes scapularis]	107	Putative elongation factor 1 beta/delta chain [Ixodes ricinus]	gi|442750045
ID15441	contig_1741	222	3,79813E-81	EEC19452	troponin I protein, putative [Ixodes scapularis]	100	119	gi|215509999	22288	219	troponin I protein, putative [Ixodes scapularis]
ID15448	contig_1968	535	3,296E-136	JAA69828	Putative mitochondrial f1f0-atp synthase subunit b/atp4 [Ixodes ricinus]	99,52380952	210	gi|442755337	30745	739	Putative mitochondrial f1f0-atp synthase subunit b/atp4 [Ixodes ricinus]
ID15452	contig_7980	140	3,7644E-98	JAB73163	putative 15-hydroxyprostaglandin dehydrogenase, partial [Ixodes ricinus]	100	92	gi|556060236	27814	309	putative 15-hydroxyprostaglandin dehydrogenase, partial [Ixodes ricinus]
ID15455	contig_25684	352	2,9339E-128	JAA72342	Putative ubiquitin c-terminal hydrolase uchl1 [Ixodes ricinus]	100	168	gi|442760367	26022	360	Putative ubiquitin c-terminal hydrolase uchl1 [Ixodes ricinus]
ID15456	contig_18684	493	1,6874E-132	JAB82964	putative glutathione s-transferase [Ixodes ricinus]	99,47368421	190	gi|556085086	28777	577	putative glutathione s-transferase [Ixodes ricinus]
ID15458	contig_4982	105	3,40691E-40	JAA72175	Putative trna selenocysteine 1-associated protein 1 [Ixodes ricinus]	96,96969697	70	gi|556066976	26858	322	hypothetical protein [Ixodes ricinus]	123	Putative trna selenocysteine 1-associated protein 1 [Ixodes ricinus]
ID15460	contig_4982	130	3,40691E-40	JAA72175	Putative trna selenocysteine 1-associated protein 1 [Ixodes ricinus]	96,96969697	70	gi|556061542	31692	140	putative splicing factor 3b subunit 4 [Ixodes ricinus]	139	Putative trna selenocysteine 1-associated protein 1 [Ixodes ricinus]
ID15461	contig_18684	674	1,6874E-132	JAB82964	putative glutathione s-transferase [Ixodes ricinus]	99,47368421	190	gi|556085086	28777	734	putative glutathione s-transferase [Ixodes ricinus]
ID15463	contig_12478	210	5,99176E-42	JAA69820	Putative enoyl-coa hydratase [Ixodes ricinus]	97,18309859	71	gi|442755321	28443	493	Putative enoyl-coa hydratase [Ixodes ricinus]
ID15468	contig_17570	183	2,68228E-31	JAB81634	putative heat shock protein [Ixodes ricinus]	98,24561404	57	gi|556082407	22043	233	putative heat shock protein [Ixodes ricinus]
ID15470	contig_1509	86	8,5322E-149	JAA72676	Putative rho gdp dissociation inhibitor gdi alpha, partial [Ixodes ricinus]	98,13953488	215	gi|442761035	28760	85	Putative rho gdp dissociation inhibitor gdi alpha, partial [Ixodes ricinus]
ID15475	contig_13987	191	4,5005E-143	EEC10927	heat shock protein 20.5, putative [Ixodes scapularis]	99,50738916	203	gi|215501433	23056	224	heat shock protein 20.5, putative [Ixodes scapularis]
ID15479	contig_1330	125	5,40956E-46	EEC04829	COMM domain-containing protein, putative [Ixodes scapularis]	97,4025974	77	gi|556062650	25858	405	putative mitochondrial/plastidial beta-ketoacyl-acp reductase, partial [Ixodes ricinus]	236	COMM domain-containing protein, putative [Ixodes scapularis]
ID15487	contig_7433	83	1,97758E-35	JAB74492	putative glutathione s-transferase mu 1 [Ixodes ricinus]	100	63	gi|556062650	25858	123	putative mitochondrial/plastidial beta-ketoacyl-acp reductase, partial [Ixodes ricinus]	83	putative glutathione s-transferase mu 1 [Ixodes ricinus]
ID15497	contig_1741	101	3,79813E-81	EEC19452	troponin I protein, putative [Ixodes scapularis]	100	119	gi|215509999	22288	116	troponin I protein, putative [Ixodes scapularis]
ID15508	contig_19001	162	1,2651E-128	EEC09570	glutathione S-transferase, putative [Ixodes scapularis]	98,36065574	183	gi|215500076	26179	213	glutathione S-transferase, putative [Ixodes scapularis]
ID15509	contig_4056	153	1,21349E-98	JAB74318	putative o-methyltransferase [Ixodes ricinus]	99,34640523	153	gi|556062546	19804	86	putative o-methyltransferase [Ixodes ricinus]
ID15515	contig_13987	74	4,5005E-143	EEC10927	heat shock protein 20.5, putative [Ixodes scapularis]	99,50738916	203	gi|215501433	23056	78	heat shock protein 20.5, putative [Ixodes scapularis]
ID15527	contig_5373	206	1,2045E-121	JAA70011	Putative secreted protein [Ixodes ricinus]	100	115	gi|442755703	24963	288	Putative secreted protein [Ixodes ricinus]
ID15530	contig_21093	79	2,77796E-57	JAA71769	Putative cdna flj92997 chromobox log 1 hp1 beta log cbx1 mrna [Ixodes ricinus]	95,34883721	129	gi|442759221	20995	153	Putative cdna flj92997 chromobox log 1 hp1 beta log cbx1 mrna [Ixodes ricinus]
ID15551	contig_929	160	1,04214E-66	JAC08303	putative ubiquitin a-52 residue ribosomal protein fusion product 1, partial [Aedes albopictus]	100	101	gi|442746071	13657	164	Putative ubiquitin/40s ribosomal protein s27a, partial [Ixodes ricinus]
ID15559	contig_81	75	3,87248E-57	EEC02529	heat shock protein, putative [Ixodes scapularis]	100	90	gi|442751135	19674	148	Putative heat shock-related protein [Ixodes ricinus]	148	Putative heat shock-related protein [Ixodes ricinus]	gi|442751135	459	2,56E-56	JAA67727	Putative heat shock-related protein [Ixodes ricinus]
ID15562	contig_24576	116	1,5284E-115	JAA67102	Putative alkyl hydroperoxide reductase thiol specific antioxidant [Ixodes ricinus]	100	133	gi|556067596	20977	225	putative alpha crystallins [Ixodes ricinus]	108	Putative alkyl hydroperoxide reductase thiol specific antioxidant [Ixodes ricinus]
ID15563	contig_81	72	3,87248E-57	EEC02529	heat shock protein, putative [Ixodes scapularis]	100	90	gi|442751135	19674	98	Putative heat shock-related protein [Ixodes ricinus]	98	Putative heat shock-related protein [Ixodes ricinus]	gi|442751135	459	2,56E-56	JAA67727	Putative heat shock-related protein [Ixodes ricinus]
ID15566	contig_1524	177	3,65135E-68	JAA67218	Putative mitochondrial f1f0-atp synthase subunit oscp/atp5 [Ixodes ricinus]	100	121	gi|442750117	23066	354	Putative mitochondrial f1f0-atp synthase subunit oscp/atp5 [Ixodes ricinus]
ID15569	contig_81	200	3,87248E-57	EEC02529	heat shock protein, putative [Ixodes scapularis]	100	90	gi|556072016	20943	276	putative muscle-specific protein [Ixodes ricinus]	258	Putative heat shock-related protein [Ixodes ricinus]		459	2,56E-56	JAA67727	Putative heat shock-related protein [Ixodes ricinus]
ID15570	contig_81	83	3,87248E-57	EEC02529	heat shock protein, putative [Ixodes scapularis]	100	90	gi|556067596	20977	147	putative alpha crystallins [Ixodes ricinus]				462	1,32E-56	JAB82892	putative alpha crystallins [Ixodes ricinus]
ID15572	contig_3569	174	5,1938E-120	JAA65482	Putative adenine phosphoribosyl transferase [Ixodes ricinus]	100	179	gi|442746645	19551	193	Putative adenine phosphoribosyl transferase [Ixodes ricinus]
ID15573	contig_3569	439	5,1938E-120	JAA65482	Putative adenine phosphoribosyl transferase [Ixodes ricinus]	100	179	gi|442746645	19551	468	Putative adenine phosphoribosyl transferase [Ixodes ricinus]
ID15574	contig_81	201	3,87248E-57	EEC02529	heat shock protein, putative [Ixodes scapularis]	100	90	gi|556072016	20943	428	putative muscle-specific protein [Ixodes ricinus]	274	Putative heat shock-related protein [Ixodes ricinus]		459	2,56E-56	JAA67727	Putative heat shock-related protein [Ixodes ricinus]
ID15575	contig_3569	130	5,1938E-120	JAA65482	Putative adenine phosphoribosyl transferase [Ixodes ricinus]	100	179	gi|442746645	19551	139	Putative adenine phosphoribosyl transferase [Ixodes ricinus]
ID15580	contig_807	115	3,5926E-131	JAA67030	Putative calponin [Ixodes ricinus]	97,86096257	187	gi|442749741	28535	105	Putative calponin [Ixodes ricinus]
ID15590	contig_11627	117	2,69121E-77	EEC02382	sorting nexin, putative [Ixodes scapularis]	100	126	gi|215492741	19467	120	sorting nexin, putative [Ixodes scapularis]
ID15602	contig_11627	337	2,69121E-77	EEC02382	sorting nexin, putative [Ixodes scapularis]	100	126	gi|215492741	19467	352	sorting nexin, putative [Ixodes scapularis]
ID15609	contig_4322	167	2,87199E-21	EEC10455	hypothetical protein IscW_ISCW007364 [Ixodes scapularis]	100	43	gi|215500961	12360	164	hypothetical protein IscW_ISCW007364 [Ixodes scapularis]
ID15625	contig_1244	107	1,10456E-93	AEO35107	hypothetical protein [Amblyomma maculatum]	91,61290323	154	gi|442750993	19951	153	Putative mitochondrial ribosomal protein mrp-s35 [Ixodes ricinus]	67	hypothetical protein [Amblyomma maculatum]
ID15637	contig_1287	776	1,0008E-173	JAB73728	protein serine/threonine kinase [Ixodes ricinus]	100	251	gi|215510984	18073	811	40S ribosomal protein S10, putative [Ixodes scapularis]				754	6,51E-92	EEC20437	40S ribosomal protein S10, putative [Ixodes scapularis]
ID15641	contig_1141	123	5,98303E-65	EEC10197	translation initiation factor 1A [Ixodes scapularis]	100	119	gi|215500703	16662	133	translation initiation factor 1A [Ixodes scapularis]
ID15643	contig_1141	128	5,98303E-65	EEC10197	translation initiation factor 1A [Ixodes scapularis]	100	119	gi|215500703	16662	128	translation initiation factor 1A [Ixodes scapularis]
ID15652	contig_4322	102	2,87199E-21	EEC10455	hypothetical protein IscW_ISCW007364 [Ixodes scapularis]	100	43	gi|442751141	18368	96	Putative outer mitochondrial membrane complex subunit tom22 translocase [Ixodes ricinus]				218	3,29E-21	JAA67730	Putative outer mitochondrial membrane complex subunit tom22 translocase [Ixodes ricinus]
ID15671	contig_1928	116	0	Q202J4	RecName: Full=Sphingomyelin phosphodiesterase D; Short=SMD; Short=SMase D; Short=Sphingomyelinase D; Flags: Precursor	96,34551495	300	gi|442750443	22140	288	Putative cyclophilin type peptidyl-prolyl cis-trans isomerase [Ixodes ricinus]				621	4,38E-74	JAA67381	Putative cyclophilin type peptidyl-prolyl cis-trans isomerase [Ixodes ricinus]
ID15672	contig_4503	91	5,8595E-99	JAA67994	Putative ubiquitin-conjugating enzyme e2 [Ixodes ricinus]	100	146	gi|442750443	22140	177	Putative cyclophilin type peptidyl-prolyl cis-trans isomerase [Ixodes ricinus]	88	Putative ubiquitin-conjugating enzyme e2 [Ixodes ricinus]
ID15677	contig_6565	275	1,6195E-97	EEC07958	actin depolymerizing factor, putative [Ixodes scapularis]	100	139	gi|215498464	17189	281	actin depolymerizing factor, putative [Ixodes scapularis]
ID15682	contig_6565	262	1,6195E-97	EEC07958	actin depolymerizing factor, putative [Ixodes scapularis]	100	139	gi|215498464	17189	275	actin depolymerizing factor, putative [Ixodes scapularis]
ID15686	contig_1928	123	0	Q202J4	RecName: Full=Sphingomyelin phosphodiesterase D; Short=SMD; Short=SMase D; Short=Sphingomyelinase D; Flags: Precursor	96,34551495	300	gi|442750443	22140	263	Putative cyclophilin type peptidyl-prolyl cis-trans isomerase [Ixodes ricinus]				621	4,38E-74	JAA67381	Putative cyclophilin type peptidyl-prolyl cis-trans isomerase [Ixodes ricinus]
ID15697	contig_28565	150	6,192E-79	JAA70565	Putative ubiquitin protein ligase [Ixodes ricinus]	100	79	gi|215497635	17047	411	ubiquitin protein ligase, putative [Ixodes scapularis]	411	Putative ubiquitin protein ligase [Ixodes ricinus]	gi|442756813
ID15712	contig_28565	146	6,192E-79	JAA70565	Putative ubiquitin protein ligase [Ixodes ricinus]	100	79	gi|215497635	17047	295	ubiquitin protein ligase, putative [Ixodes scapularis]	295	Putative ubiquitin protein ligase [Ixodes ricinus]	gi|442756813
ID15713	contig_1390	149	1,42922E-94	JAA70401	Putative signal sequence receptor delta [Ixodes ricinus]	100	136	gi|67084079	19034	149	signal sequence receptor delta [Ixodes scapularis]	149	Putative signal sequence receptor delta [Ixodes ricinus]	gi|442756485
ID15744	contig_2493	131	4,09055E-92	JAA68207	Putative nadh:ubiquinone oxidoreductase ndufc2/b14.5b subunit [Ixodes ricinus]	100	132	gi|442752095	15393	141	Putative nadh:ubiquinone oxidoreductase ndufc2/b14.5b subunit [Ixodes ricinus]
ID15749	contig_9749	101	5,00469E-59	JAB82062	putative ml domain protein, partial [Ixodes ricinus]	87	100	gi|556083239	14016	211	putative ml domain protein, partial [Ixodes ricinus]
ID15760	contig_22489	239	3,44709E-62	JAA68057	Putative 16 kda thioredoxion [Ixodes ricinus]	100	94	gi|442751795	16043	248	Putative 16 kda thioredoxion [Ixodes ricinus]
ID15777	contig_3881	113	6,55296E-88	EEC20182	fatty acid-binding protein FABP, putative [Ixodes scapularis]	100	131	gi|215510729	15021	115	fatty acid-binding protein FABP, putative [Ixodes scapularis]
ID15778	contig_3881	128	6,55296E-88	EEC20182	fatty acid-binding protein FABP, putative [Ixodes scapularis]	100	131	gi|442752093	14741	262	Putative salivary cystatin [Ixodes ricinus]	131	fatty acid-binding protein FABP, putative [Ixodes scapularis]
ID15781	contig_3881	120	6,55296E-88	EEC20182	fatty acid-binding protein FABP, putative [Ixodes scapularis]	100	131	gi|442752093	14741	254	Putative salivary cystatin [Ixodes ricinus]	120	fatty acid-binding protein FABP, putative [Ixodes scapularis]
ID15785	contig_3881	115	6,55296E-88	EEC20182	fatty acid-binding protein FABP, putative [Ixodes scapularis]	100	131	gi|556069407	13810	320	hypothetical protein [Ixodes ricinus]	121	fatty acid-binding protein FABP, putative [Ixodes scapularis]
ID15787	contig_3881	83	6,55296E-88	EEC20182	fatty acid-binding protein FABP, putative [Ixodes scapularis]	100	131	gi|215510729	15021	86	fatty acid-binding protein FABP, putative [Ixodes scapularis]
ID15788	contig_3881	161	6,55296E-88	EEC20182	fatty acid-binding protein FABP, putative [Ixodes scapularis]	100	131	gi|556079144	15554	167	putative fatty acid-binding protein fabp [Ixodes ricinus]	167	Putative fatty acid-binding protein fabp [Ixodes ricinus]	gi|556079144
ID15810	contig_159	366	1,18924E-45	EEB18175	histone H4, putative [Pediculus humanus corporis]	91,86046512	86	gi|194172075	12538	426	GK12392 [Drosophila willistoni]	423	h4, partial [Sternopriscus wehnckei	gi|401772519
ID15822	contig_159	216	1,18924E-45	EEB18175	histone H4, putative [Pediculus humanus corporis]	91,86046512	86	gi|190632558	12426	245	GF18983 [Drosophila ananassae]	244	h4, partial [Sternopriscus wehnckei	gi|401772519
ID15832	contig_129	172	3,00533E-28	JAC28750	putative intracellular cystatin [Amblyomma triste]	66,10169492	58	gi|67083859	9043	321	cytoplasmic cystatin [Ixodes scapularis]
ID15835	contig_10264	183	1,06849E-34	JAA66437	Putative dna-bridging protein baf [Ixodes ricinus]	100	59	gi|442748555	10333	185	Putative dna-bridging protein baf [Ixodes ricinus]
ID15858	contig_1584	139	1,24722E-88	JAA73006	Putative nuclear distribution protein nudc, partial [Ixodes ricinus]	100	128	gi|67083931	9412	210	ribosomal protein S21 [Ixodes scapularis]	210	RecName: Full=40S ribosomal protein S21		165	4,49E-12	Q4PM64	RecName: Full=40S ribosomal protein S21
ID15890	contig_608	84	2,57234E-65	JAA73257	Putative ubiquitin/40s ribosomal protein s27a fusion, partial [Ixodes ricinus]	100	104	gi|442762197	14515	82	Putative ubiquitin/40s ribosomal protein s27a fusion, partial [Ixodes ricinus]
ID15891	contig_1278	120	1,80894E-46	EEC02587	ATPase inhibitor, putative [Ixodes scapularis]	100	110	gi|556065403	10367	128	hypothetical protein, partial [Ixodes ricinus]	123	ATPase inhibitor, putative [Ixodes scapularis	gi|215492946	299	3,12E-32	JAB75737	hypothetical protein, partial [Ixodes ricinus]
ID15892	contig_1278	150	1,80894E-46	EEC02587	ATPase inhibitor, putative [Ixodes scapularis]	100	110	gi|556065403	10367	148	hypothetical protein, partial [Ixodes ricinus]	146	ATPase inhibitor, putative [Ixodes scapularis]	gi|215492946	299	3,12E-32	JAB75737	hypothetical protein, partial [Ixodes ricinus]

## Sheet: similar_annotation
	Mascot search against annotated transcriptome database							Mascot search against NCBI nr database limited to the taxonomy Arthropoda				Manual proteome annotation by Mascot reports and spectra check			Manual transcriptome annotation by Blast check
ID	Contig n°	Best score	Lowest E-value (in Blast during transcriptome annotation)	Accession n°	Protein description	Greatest identity	Greatest hit lenght	Protein accession n°	Protein Molecular Weight	Best score	Protein description	Score	Protein description	Accession n°	Best score	Lowest E-value (in Blast during transcriptome annotation)	Accession n°	Protein Description (in Blast list)
ID14285	contig_3165	168	3,31922E-92	JAC21124	putative beta tubulin, partial [Amblyomma cajennense]	100	143	gi|215511125	50656	383	alpha tubulin [Ixodes scapularis]	383	Putative alpha tubulin [Ixodes ricinus]	gi|442752889	706	1,49E-89	JAA68662	Putative beta tubulin [Ixodes ricinus]
ID14365	contig_3423	57	0	JAA71797	Putative glucosamine 6-phosphate synthetase [Ixodes ricinus]	100	459	gi|215498773	45557	239	glutamine synthetase, putative [Ixodes scapularis]	235	putative glutamine synthetase [Ixodes ricinus	gi|556063403
ID14937	contig_29658	256	6,2225E-25	XP_003744018	PREDICTED: very long-chain specific acyl-CoA dehydrogenase, mitochondrial-like [Metaseiulus occidentalis]	84,48275862	58	gi|215506926	28382	197	medium-chain acyl-CoA dehydrogenase, putative, partial [Ixodes scapularis]	197	medium-chain acyl-CoA dehydrogenase, putative, partial [Ixodes scapularis]	gi|215506926
ID15004	contig_371	111	0	JAA70645	Putative glutamate/leucine/phenylalanine/valine dehydrogenase [Ixodes ricinus]	100	349	gi|556086695	53520	210	putative mrna splicing factor [Ixodes ricinus]	147	Putative glutamate/leucine/phenylalanine/valine dehydrogenase [Pastrongylus megistus]
ID15532	contig_110	84	0	JAB70978	putative cathepsin d [Ixodes ricinus]	100	338	gi|442755985	24026	74	Putative nadh:ubiquinone oxidoreductase ndufs8/23 kda subunit [Ixodes ricinus]	66	Cathepsin D-like aspartic protease [Ixodes ricinus]
ID15739	contig_37465	101	7,65197E-30	XP_004921551	PREDICTED: histone H2A-like, partial [Bombyx mori]	96,36363636	55	gi|162319741	13258	110	histone H2A, partial [Penaeus monodon]
ID15746	contig_37465	113	7,65197E-30	XP_004921551	PREDICTED: histone H2A-like, partial [Bombyx mori]	96,36363636	55	gi|162319741	13258	122	histone H2A, partial [Penaeus monodon]
ID15747	contig_37465	103	7,65197E-30	XP_004921551	PREDICTED: histone H2A-like, partial [Bombyx mori]	96,36363636	55	gi|568252671	15444	101	histone H2A [Anopheles darlingi]
ID15773	contig_129	162	3,00533E-28	JAC28750	putative intracellular cystatin [Amblyomma triste]	66,10169492	58	gi|67083859	9043	302	cytoplasmic cystatin [Ixodes scapularis]	302	cytoplasmic cystatin [Ixodes scapularis]	gi|67083859
ID15783	contig_129	84	3,00533E-28	JAC28750	putative intracellular cystatin [Amblyomma triste]	66,10169492	58	gi|67083859	9043	115	cytoplasmic cystatin [Ixodes scapularis]	115	cytoplasmic cystatin [Ixodes scapularis]	gi|67083859
ID15807	contig_159	107	1,18924E-45	EEB18175	histone H4, putative [Pediculus humanus corporis]	91,86046512	86	gi|401772519	8008	139	h4, partial [Sternopriscus wehnckei]
ID15809	contig_159	107	1,18924E-45	EEB18175	histone H4, putative [Pediculus humanus corporis]	91,86046512	86	gi|401772491	7723	142	h4, partial [Sternopriscus multimaculatus]
ID15812	contig_159	134	1,18924E-45	EEB18175	histone H4, putative [Pediculus humanus corporis]	91,86046512	86	gi|401772519	8008	166	h4, partial [Sternopriscus wehnckei]
ID15813	contig_159	71	1,18924E-45	EEB18175	histone H4, putative [Pediculus humanus corporis]	91,86046512	86	gi|401772519	8008	100	h4, partial [Sternopriscus wehnckei]
ID15818	contig_159	74	1,18924E-45	EEB18175	histone H4, putative [Pediculus humanus corporis]	91,86046512	86	gi|633893965	5608	129	histone 4, partial [Trigonopterus sp. 427 MB-2014]
ID15820	contig_159	285	1,18924E-45	EEB18175	histone H4, putative [Pediculus humanus corporis]	91,86046512	86	gi|401772519	8008	347	h4, partial [Sternopriscus wehnckei]
ID15821	contig_159	132	1,18924E-45	EEB18175	histone H4, putative [Pediculus humanus corporis]	91,86046512	86	gi|401772519	8008	157	h4, partial [Sternopriscus wehnckei]
ID15826	contig_159	93	1,18924E-45	EEB18175	histone H4, putative [Pediculus humanus corporis]	91,86046512	86	gi|383101155	7836	113	histone H4, partial [Trigonopterus imitatus]
ID15829	contig_159	166	1,18924E-45	EEB18175	histone H4, putative [Pediculus humanus corporis]	91,86046512	86	gi|401772519	8008	202	h4, partial [Sternopriscus wehnckei]
ID15833	contig_159	139	1,18924E-45	EEB18175	histone H4, putative [Pediculus humanus corporis]	91,86046512	86	gi|401772519	8008	174	h4, partial [Sternopriscus wehnckei]

## Sheet: no_cross-validation
	Mascot search against annotated transcriptome database							Mascot search against NCBI nr database limited to the taxonomy Arthropoda
ID	Contig n°	Best score	Lowest E-value (in Blast during transcriptome annotation)	Accession n°	Protein description	Greatest identity	Greatest hit lenght	Protein accession n°	Protein M.W	Best score	Protein description
ID14909	contig_8979	70	6,10481	JAB70109	putative secreted protein precursor [Ixodes ricinus]	31,11111111	45	gi|556063403	45300	295	putative glutamine synthetase [Ixodes ricinus]
ID15518	contig_3867	70	0,420317	AFP59686	ABC-2 family transporter protein [Musca domestica]	40	41	gi|442755997	20546	333	Putative cuticle protein [Ixodes ricinus]
ID14927	contig_1584	71	1,24722E-88	JAA73006	Putative nuclear distribution protein nudc, partial [Ixodes ricinus]	100	128	gi|67083931	9412	170	ribosomal protein S21 [Ixodes scapularis]
ID14298	contig_12693	73	0	JAB71934	putative acetylcholinesterase/butyrylcholinesterase [Ixodes ricinus]	99,33774834	274	gi|215500996	64366	277	aminoimidazole-4-carboxamide ribonucleotidetransformylase/IMP cyclohydrolase, putative, partial [Ixodes scapularis]
ID14325	contig_10928	79	7,9863E-22	JAB83398	putative elongation factor 1 alpha [Ixodes ricinus]	100	33	gi|215491262	16145	139	secreted salivary gland peptide, putative [Ixodes scapularis]
ID15398	contig_2501	80	1,28369E-92	JAA54738	Putative biosynthetic process [Rhipicephalus pulchellus]	94,16058394	137	gi|556069753	55867	126	putative sorting nexin isoform 1 protein [Ixodes ricinus]
ID14409	contig_37465	85	7,65197E-30	XP_004921551	PREDICTED: histone H2A-like, partial [Bombyx mori]	96,36363636	55	gi|194131600	13355	91	GM11165 [Drosophila sechellia]
ID14326	contig_13112	89	1,0226E-134	JAA65665	Putative f0f1-type atp synthase alpha subunit [Ixodes ricinus]	100	200	gi|383860333	59778	94	PREDICTED: ATP synthase subunit alpha, mitochondrial-like isoform 1 [Megachile rotundata]
ID15373	contig_19154	92	2,86902E-08	AGR65800	elongation factor-1 alpha, partial [Stelis (Malanthidium) sp. 1 JRL-2012]	100	26	gi|442759627	51048	225	Putative polypeptide release factor 3 [Ixodes ricinus]
ID15372	contig_3410	96	4,69864E-39	EEC08039	secreted protein, putative [Ixodes scapularis]	100	66	gi|442749407	30013	436	Putative lethal 2 37cc [Ixodes ricinus]
ID15715	contig_1467	101	6,7857E-156	JAA69737	Putative 20-hydroxysteroid dehydrogenase [Ixodes ricinus]	100	177	gi|556054506	32342	233	putative serine protease-like protein precursor [Ixodes ricinus]
ID15540	contig_660	128	8,84127E-14	EEC15945	replication factor A 1, rfa1, putative [Ixodes scapularis]	72,54901961	51	gi|442760923	35462	170	Putative annexin, partial [Ixodes ricinus]
ID14394	contig_1697	154	6,32057E-87	EEC09184	60S acidic ribosomal protein P0, putative [Ixodes scapularis]	100	127	gi|556060594	35150	267	putative methyltransferase [Ixodes ricinus]
ID14259	contig_9921	173	1,9858E-128	JAA65823	Putative dna-directed rna polymerase subunit e' [Ixodes ricinus]	100	236	gi|215495481	60560	540	chaperonin subunit, putative [Ixodes scapularis]
ID14821	contig_7936	186	3,07645E-15	JAA71759	Hypothetical protein [Ixodes ricinus]	100	37	gi|556064207	44765	365	putative mitochondrial inner membrane protein mitofilin, partial [Ixodes ricinus]

## Sheet: Arthropoda_only
	Mascot search against annotated transcriptome database							Mascot search against NCBI nr database limited to the taxonomy Arthropoda
ID	Contig n°	Best score	Lowest E-value (in Blast during transcriptome annotation)	Accession n°	Protein description	Greatest identity	Greatest hit lenght	Protein accession n°	Protein M.W	Best score	Protein description
ID14213	contig_3936	59	3,11184E-61	JAB76360	putative sulfotransferase, partial [Ixodes ricinus]	100	99	gi|556060594	35150	170	putative methyltransferase [Ixodes ricinus]
ID14218	contig_10421	49	0	JAB74945	putative cell-matrix adhesion, partial [Ixodes ricinus]	100	151	gi|556055766	132256	109	putative cell-matrix adhesion [Ixodes ricinus]
ID14243	contig_3273	62	9,1889E-178	EEC05056	heat shock protein, putative [Ixodes scapularis]	100	249	gi|215495415	72664	82	heat shock protein, putative [Ixodes scapularis]
ID14269	contig_9179	61	4,68838E-48	JAB83041	putative chaperonin complex component tcp-1 theta subunit cct8 [Ixodes ricinus]	95,65217391	92	gi|215506399	58445	411	chaperonin complex component, TCP-1 theta subunit, putative [Ixodes scapularis]	411	chaperonin complex component, TCP-1 theta subunit, putative [Ixodes scapularis]	gi|215506399	463	7,82E-48	EEC15893	chaperonin complex component, TCP-1 theta subunit, putative [Ixodes scapularis]
ID14274	contig_31878	46		not available	not available			gi|215504416	9748	105	conserved hypothetical protein [Ixodes scapularis]
ID14282	contig_9675	33		not available	not available			gi|525328661	42178	107	actin-4 [Bombyx mori]
ID14284	contig_3028	56	4,94199E-65	EEC20578	alpha tubulin [Ixodes scapularis]	100	98	gi|604824253	54449	189	putative alpha tubulin, partial [Amblyomma triste]	180	alpha tubulin [Ixodes scapularis	gi|215511125
ID14297	contig_53213	54	1,83318E-21	JAA55851	Putative tick transposon [Rhipicephalus pulchellus]	56,25	80	gi|604805337	13739	227	putative histone 2b [Amblyomma parvum]
ID14299	contig_12392	58	0	JAA65665	Putative f0f1-type atp synthase alpha subunit [Ixodes ricinus]	100	294	gi|215507080	60035	179	F0F1-type ATP synthase, alpha subunit, putative [Ixodes scapularis]	179	Putative f0f1-type atp synthase alpha subunit [Ixodes ricinus]	gi|442747027
ID14307	contig_2648	64	3,052E-103	EEC17118	F0F1-type ATP synthase, beta subunit, putative [Ixodes scapularis]	100	98	gi|442762597	57211	106	Putative f0f1-type atp synthase beta subunit, partial [Ixodes ricinus]	106	Putative f0f1-type atp synthase beta subunit, partial [Ixodes ricinus]	gi|442762597	503	1,41E-101	JAA73457	Putative f0f1-type atp synthase beta subunit, partial [Ixodes ricinus]
ID14310	contig_46253	43	0,843336	ENN80881	hypothetical protein YQE_02706, partial [Dendroctonus ponderosae]	41,66666667	35	gi|572266020	66404	86	PREDICTED: RNA-binding protein 14-like isoform X1 [Apis dorsata]
ID14324	contig_7742	48	2,36494E-28	JAB80286	hypothetical protein [Ixodes ricinus]	84,61538462	65	gi|8925729	14363	91	actin A1, partial [Papilio canadensis]
ID14330	contig_31793	65	8,89177E-95	JAB70504	putative positive regulation of cytokine secretion [Ixodes ricinus]	99,32432432	148	gi|194148386	204045	88	GJ24422 [Drosophila virilis]
ID14331	contig_37605	45	7,42933	EFX70210	hypothetical protein DAPPUDRAFT_61631 [Daphnia pulex]	37,28813559	51	gi|442760923	35462	103	Putative annexin, partial [Ixodes ricinus]
ID14344	contig_7875	38		not available	not available			gi|215494790	42649	151	lysosomal acid phosphatase, putative [Ixodes scapularis]
ID14350	contig_37605	43	7,42933	EFX70210	hypothetical protein DAPPUDRAFT_61631 [Daphnia pulex]	37,28813559	51	gi|556065768	20448	92	putative cyclophilin 1, partial [Ixodes ricinus]
ID14365	contig_3423	57	0	JAA71797	Putative glucosamine 6-phosphate synthetase [Ixodes ricinus]	100	459	gi|215498773	45557	239	glutamine synthetase, putative [Ixodes scapularis]	235	putative glutamine synthetase [Ixodes ricinus	gi|556063403
ID14366	contig_50870	67	1,98951E-50	EEC11673	trichohyalin, putative [Ixodes scapularis]	97,77777778	90	gi|530723033	42133	284	skeletal muscle actin 2 [Portunus trituberculatus]
ID14397	contig_22891	60	1,1867E-19	JAB76424	putative grp-3 321 glycine rich family [Ixodes ricinus]	97,56097561	41	gi|556066796	33026	197	putative grp-3 321 glycine rich family [Ixodes ricinus]
ID14401	contig_31240	58	4,16198E-56	JAB80397	putative rna-binding protein elav/hu rrm superfamily, partial [Ixodes ricinus]	97,77777778	90	gi|556079914	33088	97	putative rna-binding protein elav/hu rrm superfamily, partial [Ixodes ricinus]
ID14402	contig_3666	53	4,23487E-49	EEC19044	hypothetical protein IscW_ISCW023428 [Ixodes scapularis]	97,6744186	86	gi|572266020	66404	89	PREDICTED: RNA-binding protein 14-like isoform X1 [Apis dorsata]
ID14403	contig_23278	28	1,08225	NP_001135804	CTP synthase [Nasonia vitripennis]	38,63636364	44	gi|215490989	18404	94	secreted protein, putative, partial [Ixodes scapularis]
ID14410	contig_4660	48	3,3448E-100	JAA72620	Putative annexin, partial [Ixodes ricinus]	99,32885906	149	gi|442760923	35462	236	Putative annexin, partial [Ixodes ricinus]
ID14422	contig_5813	62	1,82518E-24	Q8IT89	RecName: Full=Tropomyosin	100	64	gi|215504612	29599	651	multifunctional chaperone, putative [Ixodes scapularis]
ID14433	contig_36307	37	1,14935	ETN67184	40S ribosomal protein S10 [Anopheles darlingi]	50	35	gi|442760923	35462	189	Putative annexin, partial [Ixodes ricinus]
ID14435	contig_9160	64	4,3375E-47	JAA67140	Putative cytotoxin-like protein [Ixodes ricinus]	100	75	gi|442749961	24930	177	Putative cytotoxin-like protein [Ixodes ricinus]
ID14440	contig_5266	48	9,7741E-58	JAC32920	putative atp-dependent rna helicase, partial [Amblyomma triste]	100	87	gi|556080242	48707	154	putative spliceosome rna helicase ddx39b [Ixodes ricinus]
ID14463	contig_41891	26		not available	not available			gi|442751019	20204	191	Putative atp synthase subunit d [Ixodes ricinus]
ID14464	contig_45715	38	3,51783E-07	JAA63129	Hypothetical protein, partial [Rhipicephalus pulchellus]	39	94	gi|215499626	30863	135	glutathione S-transferase, putative [Ixodes scapularis]
ID14472	contig_60472	37		not available	not available			gi|556065768	20448	110	putative cyclophilin 1, partial [Ixodes ricinus]
ID14496	contig_1928	62	0	Q202J4	RecName: Full=Sphingomyelin phosphodiesterase D; Short=SMD; Short=SMase D; Short=Sphingomyelinase D; Flags: Precursor	96,34551495	300	gi|442750443	22140	276	Putative cyclophilin type peptidyl-prolyl cis-trans isomerase [Ixodes ricinus]				621	4,38E-74	JAA67381	Putative cyclophilin type peptidyl-prolyl cis-trans isomerase [Ixodes ricinus]
ID14508	contig_45815	31	2,47659	EFZ14417	hypothetical protein SINV_04826 [Solenopsis invicta]	26,78571429	51	gi|556072070	13335	90	putative ggy domain protein, partial [Ixodes ricinus]
ID14525	contig_30061	46	4,08017	XP_006613955	PREDICTED: LOW QUALITY PROTEIN: regulating synaptic membrane exocytosis protein 2-like [Apis dorsata]	30,23255814	43	gi|556063403	45300	257	putative glutamine synthetase [Ixodes ricinus]
ID14564	contig_12066	32	6,26454E-48	EEC17712	conserved hypothetical protein [Ixodes scapularis]	98,66666667	75	gi|215495565	10021	100	ATP synthase E chain [Ixodes scapularis]
ID14574	contig_1010	39	4,56661E-57	JAA68659	Putative vacuolar h+-atpase v1 sector subunit g [Ixodes ricinus]	100	116	gi|442758735	32831	184	Putative spermidine synthase [Ixodes ricinus]
ID14588	contig_16003	48		not available	not available			gi|215490989	18404	121	secreted protein, putative, partial [Ixodes scapularis]
ID14589	contig_38894	50	0,501455	EFX82015	hypothetical protein DAPPUDRAFT_302857 [Daphnia pulex]	41,37931034	29	gi|215491262	16145	118	secreted salivary gland peptide, putative [Ixodes scapularis]
ID14592	contig_1795	51	2,225E-148	JAC26047	putative ca2ﷆꖚ蝮阩dependent protein [Amblyomma parvum]	99,03846154	208	gi|307182155	57869	78	hypothetical protein EAG_11555, partial [Camponotus floridanus]
ID14602	contig_41085	51	7,74665E-30	JAB74930	putative bola bacterial stress-induced morphogen-related protein [Ixodes ricinus]	100	51	gi|556080759	86597	699	putative protein lama2, partial [Ixodes ricinus]
ID14632	contig_3048	66	6,14571E-92	JAB76428	putative nidogen, partial [Ixodes ricinus]	100	142	gi|215490929	273044	189	spectrin alpha chain, putative [Ixodes scapularis]	150	putative nidogen, partial [Ixodes ricinus]	gi|556056962
ID14647	contig_35365	45	9,59244	XP_004925356	PREDICTED: uncharacterized protein LOC101742880 [Bombyx mori]	27,69230769	60	gi|215492285	18252	337	cuticle protein, putative [Ixodes scapularis]
ID14648	contig_12350	53	4,65387E-11	EEC05829	hypothetical protein IscW_ISCW004977 [Ixodes scapularis]	94,87179487	38	gi|215492088	28291	160	Mapmodulin, putative [Ixodes scapularis]
ID14656	contig_22922	64	9,5039E-173	JAB68672	putative vitellogenin-1 [Ixodes ricinus]	99,25650558	269	gi|556051254	201021	228	putative vitellogenin-1 [Ixodes ricinus]
ID14668	contig_5656	48	1,32951E-20	EEC12950	glutathione S-transferase, putative [Ixodes scapularis]	78,78787879	41	gi|209491077	24820	81	glutathione peroxidase [Ixodes ricinus]
ID14671	contig_60657	59	2,09273	ENN71183	hypothetical protein YQE_12113, partial [Dendroctonus ponderosae]	50	22	gi|442755997	20546	157	Putative cuticle protein [Ixodes ricinus]
ID14681	contig_3666	53	4,23487E-49	EEC19044	hypothetical protein IscW_ISCW023428 [Ixodes scapularis]	97,6744186	86	gi|159152268	30787	85	CG12239-PA, partial [Drosophila melanogaster]
ID14694	contig_3666	62	4,23487E-49	EEC19044	hypothetical protein IscW_ISCW023428 [Ixodes scapularis]	97,6744186	86	gi|442755997	20546	287	Putative cuticle protein [Ixodes ricinus]
ID14696	contig_54621	44	4,89785E-18	JAC28385	putative unknown product [Amblyomma triste]	53,22580645	62	gi|442753363	45348	239	Putative hydroxysteroid dehydrogenase-like protein 2 [Ixodes ricinus]
ID14712	contig_3150	61	3,38251E-17	JAB75951	putative lpxtg-motif cell wall anchor domain protein, partial [Ixodes ricinus]	100	46	gi|556072016	20943	161	putative muscle-specific protein [Ixodes ricinus]
ID14715	contig_18019	49	3,05758	EEC15059	conserved hypothetical protein [Ixodes scapularis]	30,50847458	56	gi|556070119	16743	139	putative hsp90 co-chaperone p23, partial [Ixodes ricinus]
ID14719	contig_30955	59		not available	not available			gi|215504923	39697	83	formiminotransferase-cyclodeaminase, putative [Ixodes scapularis]
ID14723	contig_54442	51	5,91094E-36	JAA64463	Putative tick transposon, partial [Rhipicephalus pulchellus]	71,42857143	84	gi|556063333	34407	685	putative 40s ribosomal protein sa [Ixodes ricinus]
ID14732	contig_11859	49	1,66999E-51	JAB81585	putative z band alternatively spliced pdz-motif protein 66, partial [Ixodes ricinus]	100	82	gi|556082315	44099	521	putative z band alternatively spliced pdz-motif protein 66 [Ixodes ricinus]
ID14751	contig_7190	36	1,35419E-50	JAB77105	putative protein max [Ixodes ricinus]	98,1981982	111	gi|442757193	14740	122	Putative salivary cystatin [Ixodes ricinus]
ID14775	contig_21344	46	2,4231E-36	JAB74939	putative vesicle coat complex copii subunit sec24/subunit sfb2, partial [Ixodes ricinus]	100	62	gi|442761265	19360	151	Putative cuticular protein, partial [Ixodes ricinus]
ID14811	contig_43048	46		not available	not available			gi|215504923	39697	221	formiminotransferase-cyclodeaminase, putative [Ixodes scapularis]
ID14838	contig_260	50	2,72884	XP_004533001	PREDICTED: inner membrane protein YghQ-like [Ceratitis capitata]	25	105	gi|215492285	18252	181	cuticle protein, putative [Ixodes scapularis]
ID14859	contig_57165	37	1,1462E-23	JAA71695	Putative transposable element [Ixodes ricinus]	90,19607843	51	gi|604820208	15761	100	putative rna polymer, partial [Amblyomma triste]
ID14860	contig_48506	34	2,39982E-17	EEC09160	fatty acyl-CoA elongase, putative [Ixodes scapularis]	100	87	gi|215504995	22823	123	peptidyl-prolyl cis-trans isomerase, putative, partial [Ixodes scapularis]
ID14865	contig_3922	59	2,3653E-126	JAB83808	putative gmp synthase, partial [Ixodes ricinus]	98,37837838	185	gi|556086793	77717	229	putative gmp synthase, partial [Ixodes ricinus]
ID14866	contig_11351	61	2,5918E-121	JAB75381	putative lamin [Ixodes ricinus]	96,74418605	215	gi|556064691	69916	95	putative lamin [Ixodes ricinus]
ID14888	contig_1161	65	1,4769E-152	JAA66855	Putative rna-binding nuclear protein mak16 [Ixodes ricinus]	100	284	gi|215494790	42649	312	lysosomal acid phosphatase, putative [Ixodes scapularis]
ID14898	contig_31797	52	0,28353	JAC30551	putative tick cistatins 1 [Amblyomma triste]	35	40	gi|215493831	15439	145	cuticular protein, putative [Ixodes scapularis]
ID14901	contig_1168	51		not available	not available			gi|556066776	60031	90	putative unknown product [Ixodes ricinus]
ID14907	contig_56439	60	2,78292	EZA52735	hypothetical protein X777_07116 [Cerapachys biroi]	33,33333333	48	gi|556066776	60031	85	putative unknown product [Ixodes ricinus]
ID14921	contig_55851	50	1,093E-30	JAA61442	Putative tick transposon, partial [Rhipicephalus pulchellus]	66,66666667	75	gi|556070157	40242	197	putative creatine kinase, partial [Ixodes ricinus]
ID14925	contig_6847	57	2,25854E-83	JAB78869	putative microtubule-associated protein futsch, partial [Ixodes ricinus]	98,13664596	161	gi|572266020	66404	78	PREDICTED: RNA-binding protein 14-like isoform X1 [Apis dorsata]
ID14933	contig_17678	53	1,21407	EFA06017	hypothetical protein TcasGA2_TC008845 [Tribolium castaneum]	32,20338983	59	gi|556085296	35271	145	putative unknown product, partial [Ixodes ricinus]
ID14934	contig_3666	55	4,23487E-49	EEC19044	hypothetical protein IscW_ISCW023428 [Ixodes scapularis]	97,6744186	86	gi|572266020	66404	78	PREDICTED: RNA-binding protein 14-like isoform X1 [Apis dorsata]
ID14940	contig_48433	41	9,38148E-37	JAA61443	Putative tick transposon, partial [Rhipicephalus pulchellus]	62,10526316	95	gi|215510212	41533	329	protein kinase C substrate, 80 KD protein, heavy chain, putative [Ixodes scapularis]
ID14948	contig_3881	56	6,55296E-88	EEC20182	fatty acid-binding protein FABP, putative [Ixodes scapularis]	100	131	gi|215491262	16145	117	secreted salivary gland peptide, putative [Ixodes scapularis]
ID14953	contig_53473	43		not available	not available			gi|556086931	20281	122	hypothetical protein [Ixodes ricinus]
ID14954	contig_5238	46		not available	not available			gi|215510114	24342	305	La/SS-B, putative, partial [Ixodes scapularis]
ID14963	contig_3666	58	4,23487E-49	EEC19044	hypothetical protein IscW_ISCW023428 [Ixodes scapularis]	97,6744186	86	gi|572266020	66404	86	PREDICTED: RNA-binding protein 14-like isoform X1 [Apis dorsata]
ID14964	contig_2869	66	3,8833E-159	JAA69429	Putative ubiquitin-like domain-containing ctd phosphatase 1 [Ixodes ricinus]	100	221	gi|556069491	61096	114	putative endocytosis/signaling protein ehd1 [Ixodes ricinus]	114	putative endocytosis/signaling protein ehd1 [Ixodes ricinus]	gi|556069491	736	2,23E-110	JAB77762	putative endocytosis/signaling protein ehd1 [Ixodes ricinus]
ID14970	contig_47522	38	5,91194	ETN67503	Nipped-B [Anopheles darlingi]	29,09090909	54	gi|556083564	31537	265	putative prkr-interacting protein 1 [Ixodes ricinus]
ID14989	contig_205	52	1,00885E-97	JAA65893	Putative erp60 [Ixodes ricinus]	100	157	gi|442747295	55240	80	Putative erp60 [Ixodes ricinus]
ID15007	contig_205	54	1,00885E-97	JAA65893	Putative erp60 [Ixodes ricinus]	100	157	gi|442747295	55240	95	Putative erp60 [Ixodes ricinus]
ID15008	contig_20018	45		not available	not available			gi|215491262	16145	164	secreted salivary gland peptide, putative [Ixodes scapularis]
ID15011	contig_3666	54	4,23487E-49	EEC19044	hypothetical protein IscW_ISCW023428 [Ixodes scapularis]	97,6744186	86	gi|572266020	66404	82	PREDICTED: RNA-binding protein 14-like isoform X1 [Apis dorsata]
ID15017	contig_26301	61	1,25568	EEC15782	WD-repeat protein, putative [Ixodes scapularis]	42,85714286	49	gi|442763073	89624	97	Putative 26s proteasome regulatory complex subunit rpn1/psmd2, partial [Ixodes ricinus]
ID15018	contig_41562	47	1,20857E-19	EEC11970	hypothetical protein IscW_ISCW008761 [Ixodes scapularis]	69,56521739	65	gi|556060594	35150	323	putative methyltransferase [Ixodes ricinus]
ID15026	contig_14873	54		not available	not available			gi|215497489	60836	421	dihydroorotase, putative, partial [Ixodes scapularis]
ID15047	contig_3410	62	4,69864E-39	EEC08039	secreted protein, putative [Ixodes scapularis]	100	66	gi|556057692	22611	156	putative conserved secreted protein precursor [Ixodes ricinus]
ID15054	contig_13112	62	1,0226E-134	JAA65665	Putative f0f1-type atp synthase alpha subunit [Ixodes ricinus]	100	200	gi|215507080	60035	134	F0F1-type ATP synthase, alpha subunit, putative [Ixodes scapularis]	134	Putative f0f1-type atp synthase alpha subunit [Ixodes ricinus]	gi|442747027
ID15103	contig_31878	66		not available	not available			gi|295867894	30800	77	CG12239, partial [Drosophila melanogaster]
ID15121	contig_3867	57	0,420317	AFP59686	ABC-2 family transporter protein [Musca domestica]	40	41	gi|215510269	21670	182	RNA binding motif-containing protein, putative [Ixodes scapularis]
ID15137	contig_3666	59	4,23487E-49	EEC19044	hypothetical protein IscW_ISCW023428 [Ixodes scapularis]	97,6744186	86	gi|572266020	66404	80	PREDICTED: RNA-binding protein 14-like isoform X1 [Apis dorsata]
ID15149	contig_13018	35	3,20582E-06	EEB18416	conserved hypothetical protein [Pediculus humanus corporis]	41,7721519	72	gi|645016477	21517	76	PREDICTED: dihydrofolate reductase [Nasonia vitripennis]
ID15159	contig_31878	56		not available	not available			gi|372121952	78723	101	type-a prepro-allatostatin [Macrobrachium nipponense]
ID15193	contig_17926	64	1,9377E-112	JAA73285	Putative nadh:ubiquinone oxidoreductase ndufa10/42kda subunit, partial [Ixodes ricinus]	100	158	gi|442762253	49065	123	Putative nadh:ubiquinone oxidoreductase ndufa10/42kda subunit, partial [Ixodes ricinus]
ID15203	contig_54563	48	1,41852E-53	JAB81961	putative unknown product, partial [Ixodes ricinus]	98,05825243	103	gi|604805337	13739	103	putative histone 2b [Amblyomma parvum]
ID15205	contig_5	54	2,9904E-111	EEC10609	RNA-binding protein musashi, putative [Ixodes scapularis]	94,44444444	127	gi|442747401	54399	84	Putative metalloexopeptidase [Ixodes ricinus]
ID15210	contig_12921	27	5,73546E-12	JAA63545	Hypothetical protein, partial [Rhipicephalus pulchellus]	87,5	32	gi|556070157	40242	191	putative creatine kinase, partial [Ixodes ricinus]
ID15215	contig_15438	32	9,53795E-57	JAB83750	putative serine proteinase inhibitor [Ixodes ricinus]	97,77777778	90	gi|556070157	40242	76	putative creatine kinase, partial [Ixodes ricinus]
ID15241	contig_14873	51		not available	not available			gi|556085590	64904	120	putative aicar transformylase/imp cyclohydrolase/methylglyoxal synthase [Ixodes ricinus]
ID15243	contig_15665	46	0	JAB68619	putative scavenger receptor class a-like c-type lectin [Ixodes ricinus]	99,9103139	1115	gi|442761213	20267	100	Putative prostamide/prostaglandin f synthase, partial [Ixodes ricinus]
ID15301	contig_4157	51	0	JAB69344	putative atp-dependent zinc metalloprotease yme1 [Ixodes ricinus]	99,14772727	352	gi|215493831	15439	143	cuticular protein, putative [Ixodes scapularis]
ID15310	contig_50414	53	3,24838E-17	JAB78549	putative unknown product, partial [Ixodes ricinus]	29,1005291	189	gi|442758735	32831	168	Putative spermidine synthase [Ixodes ricinus]
ID15318	contig_28754	54		not available	not available			gi|442755713	25527	233	Hypothetical protein [Ixodes ricinus]
ID15322	contig_3410	62	4,69864E-39	EEC08039	secreted protein, putative [Ixodes scapularis]	100	66	gi|215498545	22589	83	secreted protein, putative [Ixodes scapularis]
ID15327	contig_1966	39	2,783E-158	JAC26096	putative differentiation-related protein, partial [Amblyomma parvum]	96,42857143	309	gi|215494790	42649	168	lysosomal acid phosphatase, putative [Ixodes scapularis]
ID15328	contig_16875	45	3,24473	AFP63550	IQ calmodulin-binding motif protein [Musca domestica]	40,54054054	37	gi|556087587	25947	188	putative downstream of receptor kinase [Ixodes ricinus]
ID15354	contig_24576	51	1,5284E-115	JAA67102	Putative alkyl hydroperoxide reductase thiol specific antioxidant [Ixodes ricinus]	100	133	gi|556080759	86597	750	putative protein lama2, partial [Ixodes ricinus]
ID15361	contig_16875	44	3,24473	AFP63550	IQ calmodulin-binding motif protein [Musca domestica]	40,54054054	37	gi|572266020	66404	88	PREDICTED: RNA-binding protein 14-like isoform X1 [Apis dorsata]
ID15379	contig_8310	65	7,70592E-79	JAA65979	Putative transcriptional coactivator p15 [Ixodes ricinus]	100	114	gi|604820200	16826	89	putative effete [Amblyomma triste]
ID15383	contig_19936	49	5,73875E-93	JAB77141	putative serine/threonine-protein phosphatase 4 regulatory subunit 2 [Ixodes ricinus]	100	133	gi|556072070	13335	200	putative ggy domain protein, partial [Ixodes ricinus]
ID15387	contig_3666	51	4,23487E-49	EEC19044	hypothetical protein IscW_ISCW023428 [Ixodes scapularis]	97,6744186	86	gi|512939204	8450	84	PREDICTED: histone H2B-like, partial [Bombyx mori]
ID15389	contig_10094	37	4,48975E-34	EEC16195	hypothetical protein IscW_ISCW013062 [Ixodes scapularis]	64,81481481	106	gi|442760923	35462	122	Putative annexin, partial [Ixodes ricinus]
ID15393	contig_27979	56	0,258653	EAT42566	AAEL005898-PA [Aedes aegypti]	31,86813187	86	gi|442762151	61313	284	Putative fumarase, partial [Ixodes ricinus]
ID15401	contig_6667	59	4,77202E-19	EEC02047	prohibitin, putative [Ixodes scapularis]	100	42	gi|442749407	30013	529	Putative lethal 2 37cc [Ixodes ricinus]	529	Putative lethal 2 37cc [Ixodes ricinus]	gi|442749407	209	5,58E-19	JAA66863	Putative lethal 2 37cc [Ixodes ricinus]
ID15402	contig_1058	44	0	JAB76414	putative unknown product [Ixodes ricinus]	100	289	gi|556066776	60031	133	putative unknown product [Ixodes ricinus]
ID15423	contig_9673	47	1,19538E-61	JAB80151	putative aminopeptidase npepl1 [Ixodes ricinus]	100	102	gi|662217524	10962	90	PREDICTED: histone H2B, partial [Diaphorina citri]
ID15428	contig_3666	55	4,23487E-49	EEC19044	hypothetical protein IscW_ISCW023428 [Ixodes scapularis]	97,6744186	86	gi|572266020	66404	83	PREDICTED: RNA-binding protein 14-like isoform X1 [Apis dorsata]
ID15429	contig_9160	62	4,3375E-47	JAA67140	Putative cytotoxin-like protein [Ixodes ricinus]	100	75	gi|442755337	30745	87	Putative mitochondrial f1f0-atp synthase subunit b/atp4 [Ixodes ricinus]
ID15450	contig_11351	62	2,5918E-121	JAB75381	putative lamin [Ixodes ricinus]	96,74418605	215	gi|442762591	65827	374	Putative succinate dehydrogenase flavoprotein subunit, partial [Ixodes ricinus]
ID15453	contig_9160	65	4,3375E-47	JAA67140	Putative cytotoxin-like protein [Ixodes ricinus]	100	75	gi|442749961	24930	122	Putative cytotoxin-like protein [Ixodes ricinus]
ID15491	contig_6358	49		not available	not available			gi|556070119	16743	289	putative hsp90 co-chaperone p23, partial [Ixodes ricinus]
ID15496	contig_22888	43	2,76445E-90	JAB70366	putative exosome complex exonuclease rrp44-like protein [Ixodes ricinus]	100	116	gi|556072070	13335	162	putative ggy domain protein, partial [Ixodes ricinus]
ID15511	contig_18339	37	9,85367E-80	JAA71855	Putative secreted protein [Ixodes ricinus]	98,63945578	147	gi|604794263	8413	32	putative secreted protein precursor [Amblyomma cajennense]	32	putative secreted protein precursor [Amblyomma cajennense]	gi|604794263
ID15517	contig_42890	44	5,22595E-30	EEC11475	hypothetical protein IscW_ISCW020340 [Ixodes scapularis]	79,48717949	79	gi|209491077	24820	253	glutathione peroxidase [Ixodes ricinus]
ID15520	contig_1161	53	1,4769E-152	JAA66855	Putative rna-binding nuclear protein mak16 [Ixodes ricinus]	100	284	gi|556080759	86597	356	putative protein lama2, partial [Ixodes ricinus]
ID15521	contig_4216	54	6,72888E-89	JAA71686	Putative glutathione s-transferase mu class rhipicephalus annulatus glutathione s-transferase [Ixodes ricinus]	98,47328244	131	gi|442759055	25711	187	Putative glutathione s-transferase mu class rhipicephalus annulatus glutathione s-transferase [Ixodes ricinus]
ID15524	contig_37365	57	2,47157E-06	JAB74897	putative unknown product, partial [Ixodes ricinus]	80,64516129	28	gi|556054820	176641	227	putative vitellogenin-2 [Ixodes ricinus]
ID15542	contig_6492	57	3,38819E-19	JAA69159	Hypothetical protein [Ixodes ricinus]	100	40	gi|442759211	21762	90	Putative heterochromatin protein 1 gamma [Ixodes ricinus]
ID15548	contig_5238	54		not available	not available			gi|158285826	85114	81	AGAP007348-PA [Anopheles gambiae str. PEST]
ID15561	contig_3165	67	3,31922E-92	JAC21124	putative beta tubulin, partial [Amblyomma cajennense]	100	143	gi|215492155	48311	602	translation initiation factor 4F, helicase subunit, putative, partial [Ixodes scapularis]
ID15564	contig_4320	57		not available	not available			gi|209491077	24820	174	glutathione peroxidase [Ixodes ricinus]
ID15568	contig_9528	34	4,51787E-93	EEC03414	AP-2 complex subunit alpha-1, putative [Ixodes scapularis]	100	141	gi|556080759	86597	180	putative protein lama2, partial [Ixodes ricinus]
ID15571	contig_18616	55	1,40174E-76	JAA60528	Hypothetical protein [Rhipicephalus pulchellus]	87,90322581	124	gi|152205934	90709	150	valosin containing protein [Haemaphysalis longicornis]
ID15582	contig_9451	28		not available	not available			gi|556072016	20943	175	putative muscle-specific protein [Ixodes ricinus]
ID15594	contig_16638	39	0,195039	JAA70944	Putative nadh:ubiquinone oxidoreductase ndufs2/49 kda subunit [Ixodes ricinus]	100	13	gi|556070753	19766	375	putative small heat shock protein ii, partial [Ixodes ricinus]
ID15607	contig_54881	44	3,53271	EGI58949	Clathrin interactor 1 [Acromyrmex echinatior]	33,33333333	50	gi|215493833	15399	118	cuticle protein, putative [Ixodes scapularis]
ID15615	contig_16638	39	0,195039	JAA70944	Putative nadh:ubiquinone oxidoreductase ndufs2/49 kda subunit [Ixodes ricinus]	100	13	gi|556070753	19766	375	putative small heat shock protein ii, partial [Ixodes ricinus]
ID15639	contig_30954	38	1,00092E-28	JAA67292	Putative outcast ele5 orf1 -h 1e-40 -j 4 [Ixodes ricinus]	53,57142857	111	gi|215510212	41533	141	protein kinase C substrate, 80 KD protein, heavy chain, putative [Ixodes scapularis]
ID15648	contig_1056	51	0	JAA68509	Putative carboxypeptidase a2 precursor [Ixodes ricinus]	99,04534606	419	gi|556063333	34407	396	putative 40s ribosomal protein sa [Ixodes ricinus]
ID15665	contig_51373	36	7,28719	EFX68807	hypothetical protein DAPPUDRAFT_259616 [Daphnia pulex]	28,40909091	85	gi|260908524	20007	90	ferritin [Rhipicephalus sanguineus]
ID15669	contig_3399	39	3,02896E-06	EEC15833	carrier protein, putative [Ixodes scapularis]	68,75	32	gi|215505453	88182	88	laminin alpha-4 chain, putative [Ixodes scapularis]
ID15673	contig_5839	60	1,2198E-80	EEC03614	histone H3, putative [Ixodes scapularis]	100	117	gi|585098660	9882	134	histone H3A, partial [Tylos sp. clade E MM-2013]	132	histone 3, partial [Menacanthus sp. 272]	gi|296125033
ID15680	contig_2353	44	8,5518E-38	JAA73626	Putative atp-dependent rna helicase, partial [Ixodes ricinus]	100	66	gi|556086931	20281	185	hypothetical protein [Ixodes ricinus]
ID15689	contig_46762	38	3,14096E-07	JAB70990	putative tick salivary peptide group 1 [Ixodes ricinus]	53,7037037	52	gi|556055038	14725	137	putative tick cistatins 1 [Ixodes ricinus]
ID15693	contig_52228	50	0,0173641	JAA69361	Putative prosaposin [Ixodes ricinus]	100	17	gi|556080759	86597	551	putative protein lama2, partial [Ixodes ricinus]
ID15696	contig_3048	48	6,14571E-92	JAB76428	putative nidogen, partial [Ixodes ricinus]	100	142	gi|556065287	144763	88	putative phosphoribosylformylglycinamidine synthase [Ixodes ricinus]
ID15701	contig_31872	51	4,83443E-61	JAA54880	Putative tick transposon [Rhipicephalus pulchellus]	54,45026178	191	gi|442760387	83540	199	Putative hydroxyacyl-coa dehydrogenase/enoyl-coa hydratase [Ixodes ricinus]
ID15711	contig_54152	46	2,05264E-09	JAA56595	Hypothetical protein [Rhipicephalus pulchellus]	31,16883117	77	gi|442751019	20204	178	Putative atp synthase subunit d [Ixodes ricinus]
ID15719	contig_35365	45	9,59244	XP_004925356	PREDICTED: uncharacterized protein LOC101742880 [Bombyx mori]	27,69230769	60	gi|442758735	32831	139	Putative spermidine synthase [Ixodes ricinus]
ID15720	contig_896	63	3,7262E-147	JAB69569	putative formyltetrahydrofolate dehydrogenase [Ixodes ricinus]	98,30508475	222	gi|556069259	41535	82	putative aldehyde dehydrogenase family 1, partial [Ixodes ricinus]
ID15721	contig_3666	60	4,23487E-49	EEC19044	hypothetical protein IscW_ISCW023428 [Ixodes scapularis]	97,6744186	86	gi|572266020	66404	76	PREDICTED: RNA-binding protein 14-like isoform X1 [Apis dorsata]
ID15729	contig_21562	40	1,8423E-106	EEC12913	WD-repeat protein, putative [Ixodes scapularis]	94,30379747	158	gi|556083756	23405	88	putative arginine/serine-rich splicing factor, partial [Ixodes ricinus]
ID15732	contig_37476	41		not available	not available			gi|215502343	28317	125	conserved hypothetical protein, partial [Ixodes scapularis]
ID15737	contig_1314	57	5,06872	AGM32591	ammonium transporter family protein, partial [Coptotermes formosanus]	31,81818182	65	gi|442746139	22569	83	Putative splicing factor hnrnp-f, partial [Ixodes ricinus]
ID15750	contig_4654	41	4,32564E-82	EEC06453	heat shock protein 20.6, putative [Ixodes scapularis]	100	143	gi|556072070	13335	217	putative ggy domain protein, partial [Ixodes ricinus]
ID15753	contig_18616	55	1,40174E-76	JAA60528	Hypothetical protein [Rhipicephalus pulchellus]	87,90322581	124	gi|152205934	90709	178	valosin containing protein [Haemaphysalis longicornis]
ID15767	contig_3666	57	4,23487E-49	EEC19044	hypothetical protein IscW_ISCW023428 [Ixodes scapularis]	97,6744186	86	gi|572266020	66404	102	PREDICTED: RNA-binding protein 14-like isoform X1 [Apis dorsata]
ID15771	contig_3666	54	4,23487E-49	EEC19044	hypothetical protein IscW_ISCW023428 [Ixodes scapularis]	97,6744186	86	gi|572266020	66404	85	PREDICTED: RNA-binding protein 14-like isoform X1 [Apis dorsata]
ID15792	contig_3666	61	4,23487E-49	EEC19044	hypothetical protein IscW_ISCW023428 [Ixodes scapularis]	97,6744186	86	gi|215502343	28317	166	conserved hypothetical protein, partial [Ixodes scapularis]
ID15803	contig_31878	65		not available	not available			gi|572266020	66404	86	PREDICTED: RNA-binding protein 14-like isoform X1 [Apis dorsata]
ID15811	contig_159	52	1,18924E-45	EEB18175	histone H4, putative [Pediculus humanus corporis]	91,86046512	86	gi|281323632	4548	85	histone H4, partial [Stylocellus sp. Java 3]
ID15819	contig_159	54	1,18924E-45	EEB18175	histone H4, putative [Pediculus humanus corporis]	91,86046512	86	gi|383101155	7836	84	histone H4, partial [Trigonopterus imitatus]
ID15831	contig_5238	39		not available	not available			gi|442759407	16686	188	Putative actin-related protein arp2/3 complex subunit arpc5 [Ixodes ricinus]
ID15839	contig_34480	50	3,84227E-25	JAB73687	putative unknown product, partial [Ixodes ricinus]	69,62025316	79	gi|67084095	18243	76	cyclophilin A [Ixodes scapularis]
ID15842	contig_9675	43		not available	not available			gi|157927725	42114	127	beta actin [Xestia cnigrum]
ID15846	contig_3666	55	4,23487E-49	EEC19044	hypothetical protein IscW_ISCW023428 [Ixodes scapularis]	97,6744186	86	gi|215505720	45202	103	sorting nexin, putative, partial [Ixodes scapularis]
ID15872	contig_835	42	6,6278E-24	JAA69953	Putative 40s ribosomal protein s3 [Ixodes ricinus]	100	58	gi|556085754	64611	101	putative dead-box protein abstrakt, partial [Ixodes ricinus]
ID15882	contig_19440	51	2,46896	EFA07488	cytochrome P450-like protein [Tribolium castaneum]	33,96226415	52	gi|346471079	48140	466	hypothetical protein [Amblyomma maculatum]
ID15895	contig_3666	47	4,23487E-49	EEC19044	hypothetical protein IscW_ISCW023428 [Ixodes scapularis]	97,6744186	86	gi|572266020	66404	88	PREDICTED: RNA-binding protein 14-like isoform X1 [Apis dorsata]
ID15905	contig_3666	57	4,23487E-49	EEC19044	hypothetical protein IscW_ISCW023428 [Ixodes scapularis]	97,6744186	86	gi|193905076	190264	76	GH11520 [Drosophila grimshawi]
ID15907	contig_34719	62	1,32139E-45	JAB79376	putative unknown product, partial [Ixodes ricinus]	92,10526316	76	gi|556054820	176641	162	putative vitellogenin-2 [Ixodes ricinus]
ID15914	contig_36055	58	4,45755	JAA64059	Putative phosphoinositide phosphatase, partial [Rhipicephalus pulchellus]	50	28	gi|442755997	20546	209	Putative cuticle protein [Ixodes ricinus]
ID15917	contig_11456	36	5,19268E-72	JAB70800	putative rna-binding protein fusilli [Ixodes ricinus]	79,59183673	140	gi|442761405	16300	78	Putative peptidyl-prolyl cis-trans isomerase, partial [Ixodes ricinus]
ID15921	contig_8398	60	2,7496E-150	JAA73214	Putative mannose-6-phosphate/insulin receptor type ii, partial [Ixodes ricinus]	100	139	gi|215494959	62484	183	integrin alpha-ps, putative, partial [Ixodes scapularis]
ID15923	contig_9644	61	1,49055E-39	JAA70572	Putative pgfg repeat protein [Ixodes ricinus]	100	77	gi|215491262	16145	216	secreted salivary gland peptide, putative [Ixodes scapularis]
ID15934	contig_3410	46	4,69864E-39	EEC08039	secreted protein, putative [Ixodes scapularis]	100	66	gi|556069019	30742	82	putative enoyl-coa hydratase, partial [Ixodes ricinus]
ID15937	contig_5284	41	3,7791E-27	EEC14438	hypothetical protein IscW_ISCW011732 [Ixodes scapularis]	96,96969697	66	gi|556069407	13810	276	hypothetical protein [Ixodes ricinus]

## Sheet: Transcriptome_only
	Mascot search against annotated transcriptome database							Mascot search against NCBI nr database limited to the taxonomy Arthropoda
ID	Contig n°	Best score	Lowest E-value (in Blast during transcriptome annotation)	Accession n°	Protein description	Greatest identity	Greatest hit lenght	Protein accession n°	Protein M.W	Best score	Protein description
ID14534	contig_4056	73	1,21349E-98	JAB74318	putative o-methyltransferase [Ixodes ricinus]	99,34640523	153	gi|194180635	67906	55	GE21877 [Drosophila yakuba]
ID15666	contig_3666	70	4,23487E-49	EEC19044	hypothetical protein IscW_ISCW023428 [Ixodes scapularis]	97,6744186	86	gi|572266020	66404	56	PREDICTED: RNA-binding protein 14-like isoform X1 [Apis dorsata]
ID15857	contig_29454	68	3,26934E-76	JAA61355	Putative tick transposon, partial [Rhipicephalus pulchellus]	66,47398844	173	gi|556082315	44099	56	putative z band alternatively spliced pdz-motif protein 66 [Ixodes ricinus]

## Sheet: not_significant
	Mascot search against annotated transcriptome database							Mascot search against NCBI nr database limited to the taxonomy Arthropoda
ID	Contig n°	Best score	Lowest E-value (in Blast during transcriptome annotation)	Accession n°	Protein description	Greatest identity	Greatest hit lenght	Protein accession n°	Protein M.W	Best score	Protein description
ID14198	contig_54317	24	2,72255	EEC16974	conserved hypothetical protein [Ixodes scapularis]	100	13	gi|556051254	201021	27	putative vitellogenin-1 [Ixodes ricinus]
ID14200	contig_55061	31	2,32044E-42	EEC15812	hypothetical protein IscW_ISCW013232 [Ixodes scapularis]	100	99	gi|556051254	201021	64	putative vitellogenin-1 [Ixodes ricinus]
ID14201	contig_47903	28		not available	not available			gi|487523450	4477	21	RecName: Full=Putative beta-neurotoxin
ID14202	contig_40119	51	0,465382	EFX60193	hypothetical protein DAPPUDRAFT_72494 [Daphnia pulex]	88,23529412	17	gi|239788674	13631	41	ACYPI001714 [Acyrthosiphon pisum]
ID14203	contig_2352	11	2,41222E-25	JAA73626	Putative atp-dependent rna helicase, partial [Ixodes ricinus]	100	49	gi|190627830	5917	12	GF16565 [Drosophila ananassae]
ID14207	contig_60476	11	5,15861	EEC07179	hypothetical protein IscW_ISCW018708 [Ixodes scapularis]	57,14285714	28	gi|190653519	8365	12	GG15126 [Drosophila erecta]
ID14209	contig_1091	52	4,2122E-138	EEC02041	serine/threonine protein kinase rio3, putative [Ixodes scapularis]	96,48241206	199	gi|572260960	196944	49	PREDICTED: DNA-directed RNA polymerase I subunit RPA1-like [Apis dorsata]
ID14211	contig_28245	37	2,84922E-13	EEC00614	DNA-bridging protein BAF, putative [Ixodes scapularis]	96,77419355	31	gi|350411900	36853	37	PREDICTED: endonuclease G, mitochondrial-like [Bombus impatiens]
ID14212	contig_35909	11	5,01913	EFX85062	hypothetical protein DAPPUDRAFT_46667 [Daphnia pulex]	33,33333333	36	gi|194168292	5088	14	GK22728 [Drosophila willistoni]
ID14214	contig_19485	8		not available	not available			gi|50401391	4425	7	RecName: Full=U14-ctenitoxin-Pn1a; Short=U14-CNTX-Pn1a; AltName: Full=Neurotoxin PNTx22A0C1
ID14215	contig_21346	23	2,0103E-43	JAB73810	putative acyl-coa synthetase short-chain family member 3, partial [Ixodes ricinus]	98,5915493	71	gi|668451052	7000	26	cell envelope-related transcriptional attenuator [Anopheles sinensis]
ID14216	contig_16681	64	0	JAB68672	putative vitellogenin-1 [Ixodes ricinus]	100	478	gi|556051254	201021	56	putative vitellogenin-1 [Ixodes ricinus]
ID14223	contig_59478	21	1,12407	XP_004529445	PREDICTED: protein arginine N-methyltransferase 8-like [Ceratitis capitata]	27,77777778	54	gi|662185653	8412	22	PREDICTED: sodium/potassium-transporting ATPase subunit beta-2-like [Diaphorina citri]
ID14224	contig_3666	48	4,23487E-49	EEC19044	hypothetical protein IscW_ISCW023428 [Ixodes scapularis]	97,6744186	86	gi|572266020	66404	68	PREDICTED: RNA-binding protein 14-like isoform X1 [Apis dorsata]
ID14226	contig_32639	26	5,7815E-26	XP_003748279	PREDICTED: cytoplasmic dynein 2 heavy chain 1-like [Metaseiulus occidentalis]	56,97674419	86	gi|3044204	7185	25	cytochrome P450 monooxygenase, partial [Ceratitis capitata]
ID14237	contig_18189	9	1,2786	EFN86044	Transmembrane protein 161B [Harpegnathos saltator]	38,29787234	46	gi|158562881	2292	8	RecName: Full=U11-ctenitoxin-Co1a; Short=U11-CNTX-Co1a; AltName: Full=Neurotoxin Oc M10-6
ID14245	contig_22050	19	5,05818	EEB16568	hypothetical protein Phum_PHUM427230 [Pediculus humanus corporis]	36,66666667	30	gi|509183661	11918	17	Extended synaptotagmin 2, partial [Pararge aegeria]
ID14249	contig_4991	43	0	EEC00325	M20 domain-containing peptidase, putative [Ixodes scapularis]	89,18128655	342	gi|220903198	17047	27	CG31126 [Drosophila melanogaster]
ID14257	contig_54499	20		not available	not available			gi|290562489	6633	19	ATP synthase subunit epsilon, mitochondrial [Lepeophtheirus salmonis]
ID14258	contig_3666	37	4,23487E-49	EEC19044	hypothetical protein IscW_ISCW023428 [Ixodes scapularis]	97,6744186	86	gi|572266020	66404	44	PREDICTED: RNA-binding protein 14-like isoform X1 [Apis dorsata]
ID14262	contig_19485	8		not available	not available			gi|307197663	2256	8	hypothetical protein EAI_07075, partial [Harpegnathos saltator]
ID14263	contig_58516	22	0,838543	EEC14873	zinc finger protein, putative [Ixodes scapularis]	29,50819672	61	gi|215505110	59382	30	chaperonin subunit, putative [Ixodes scapularis]
ID14264	contig_18189	9	1,2786	EFN86044	Transmembrane protein 161B [Harpegnathos saltator]	38,29787234	46	gi|158562881	2292	8	RecName: Full=U11-ctenitoxin-Co1a; Short=U11-CNTX-Co1a; AltName: Full=Neurotoxin Oc M10-6
ID14266	contig_24882	6	3,169	XP_006611506	PREDICTED: zinc finger CCCH domain-containing protein 3-like isoform X2 [Apis dorsata]	27,86885246	61	gi|41058445	6476	7	ATP synthase F0 subunit 8 (mitochondrion) [Camponotus laevigatus]
ID14268	contig_14097	19	0,197568	JAB80948	putative secreted salivary protein salp15 precursor iper-1, partial [Ixodes ricinus]	37,93103448	58	gi|307211848	6624	19	39S ribosomal protein L34, mitochondrial, partial [Harpegnathos saltator]
ID14275	contig_43818	21	0,765474	EEB16593	eukaryotic translation initiation factor 3 subunit, putative [Pediculus humanus corporis]	37,5	39	gi|668449542	6925	20	hypothetical protein ZHAS_00006241 [Anopheles sinensis]
ID14276	contig_47161	25	9,0648E-13	JAA55744	Hypothetical protein [Rhipicephalus pulchellus]	41,86046512	85	gi|215493100	29148	25	catalase, putative [Ixodes scapularis]
ID14277	contig_42808	6	0,116411	JAA65340	Putative salivary lipocalin [Ixodes ricinus]	100	13	gi|50897478	4463	7	RecName: Full=U1-ctenitoxin-Asp1a; Short=U1-CNTX-Asp1a; AltName: Full=Neurotoxin ANC32C7
ID14280	contig_11965	38		not available	not available			gi|194191230	65829	42	GD23837 [Drosophila simulans]
ID14281	contig_55867	34	1,90934E-12	JAA62524	Putative tick transposon, partial [Rhipicephalus pulchellus]	63,63636364	46	gi|259016059	7129	22	sans fille, partial [Nannochorista sp. BMW-2009]
ID14283	contig_34155	23	0,502126	EEC11261	hypothetical protein IscW_ISCW020478 [Ixodes scapularis]	84,21052632	19	gi|346465649	53635	60	hypothetical protein, partial [Amblyomma maculatum]
ID14288	contig_24882	6	3,169	XP_006611506	PREDICTED: zinc finger CCCH domain-containing protein 3-like isoform X2 [Apis dorsata]	27,86885246	61	gi|158562881	2292	8	RecName: Full=U11-ctenitoxin-Co1a; Short=U11-CNTX-Co1a; AltName: Full=Neurotoxin Oc M10-6
ID14289	contig_45454	24	6,76565	EFX66759	hypothetical protein DAPPUDRAFT_64409 [Daphnia pulex]	25,75757576	66	gi|357613726	8936	21	hypothetical protein KGM_13297 [Danaus plexippus]
ID14290	contig_7844	42	6,9494E-109	EEC16660	hypothetical protein IscW_ISCW012869 [Ixodes scapularis]	83,74384236	180	gi|572266020	66404	48	PREDICTED: RNA-binding protein 14-like isoform X1 [Apis dorsata]
ID14293	contig_40774	34	2,59796E-06	JAB63303	hypothetical protein, partial [Anoplophora glabripennis]	30,3030303	99	gi|190631520	21231	64	GF20391 [Drosophila ananassae]
ID14303	contig_15694	26	2,06044E-51	EEC20438	conserved hypothetical protein [Ixodes scapularis]	78,33333333	117	gi|332374010	22319	23	unknown [Dendroctonus ponderosae]
ID14314	contig_59680	12	4,15985	EDX06502	GD25979 [Drosophila simulans]	57,89473684	19	gi|158562881	2292	8	RecName: Full=U11-ctenitoxin-Co1a; Short=U11-CNTX-Co1a; AltName: Full=Neurotoxin Oc M10-6
ID14315	contig_7976	6	8,43194E-41	JAA73482	Hypothetical protein, partial [Ixodes ricinus]	100	69	gi|50401391	4425	7	RecName: Full=U14-ctenitoxin-Pn1a; Short=U14-CNTX-Pn1a; AltName: Full=Neurotoxin PNTx22A0C1
ID14316	contig_55180	18	4,04676E-26	EEC10184	ornithine decarboxylase, putative [Ixodes scapularis]	53,93258427	89	gi|215498292	7490	18	homeobox protein Lim-1, putative [Ixodes scapularis]
ID14320	contig_41364	19	1,80672	EEZ99874	hypothetical protein TcasGA2_TC002656 [Tribolium castaneum]	57,14285714	21	gi|330864875	7970	18	RE40136p [Drosophila melanogaster]
ID14321	contig_60470	31	0,31872	XP_006619203	PREDICTED: ell-associated factor Eaf-like, partial [Apis dorsata]	31,48148148	54	gi|546675473	22258	30	hypothetical protein D910_04067 [Dendroctonus ponderosae]
ID14322	contig_40730	25	4,938E-45	JAB77664	putative diamine acetyltransferase [Ixodes ricinus]	100	72	gi|215492104	54170	53	processing peptidase beta subunit, putative [Ixodes scapularis]
ID14323	contig_31872	44	4,83443E-61	JAA54880	Putative tick transposon [Rhipicephalus pulchellus]	54,45026178	191	gi|572266020	66404	56	PREDICTED: RNA-binding protein 14-like isoform X1 [Apis dorsata]
ID14327	contig_58702	38	0,130651	EFA07038	hypothetical protein TcasGA2_TC010012 [Tribolium castaneum]	31,66666667	60	gi|116245619	24190	36	AGAP010628-PB, partial [Anopheles gambiae str. PEST]
ID14328	contig_24051	25	1,93291E-84	JAB72572	putative conserved plasma membrane protein [Ixodes ricinus]	100	135	gi|357613726	8936	21	hypothetical protein KGM_13297 [Danaus plexippus]
ID14332	contig_38074	20	3,45038E-29	EEC04932	conserved hypothetical protein [Ixodes scapularis]	100	53	gi|668461722	11579	19	AGAP010158-PA-like protein [Anopheles sinensis]
ID14333	contig_3666	46	4,23487E-49	EEC19044	hypothetical protein IscW_ISCW023428 [Ixodes scapularis]	97,6744186	86	gi|572266020	66404	74	PREDICTED: RNA-binding protein 14-like isoform X1 [Apis dorsata]
ID14334	contig_4360	44	0	EEC08307	integrator complex subunit, putative [Ixodes scapularis]	99,27272727	1100	gi|572266020	66404	65	PREDICTED: RNA-binding protein 14-like isoform X1 [Apis dorsata]
ID14335	contig_1188	51	8,19169E-85	JAA53839	Putative eukaryotic translation initiation factor 3 subunit 10 [Rhipicephalus pulchellus]	60,73619632	290	gi|193920143	184686	57	GI11767 [Drosophila mojavensis]
ID14336	contig_6923	9		not available	not available			gi|158562881	2292	8	RecName: Full=U11-ctenitoxin-Co1a; Short=U11-CNTX-Co1a; AltName: Full=Neurotoxin Oc M10-6
ID14338	contig_51440	26	4,87994	EFA09705	hypothetical protein TcasGA2_TC011838 [Tribolium castaneum]	40,625	32	gi|408407644	1742	20	RecName: Full=Leucokinin-like peptide
ID14339	contig_232	46	0	JAB58835	putative eukaryotic translation elongation factor [Corethrella appendiculata]	90,08264463	277	gi|556056742	51496	46	putative elongation factor 2 [Ixodes ricinus]
ID14345	contig_7010	53	0	JAB76997	putative oxysterol-binding protein, partial [Ixodes ricinus]	100	327	gi|556057692	22611	60	putative conserved secreted protein precursor [Ixodes ricinus]
ID14346	contig_7844	44	6,9494E-109	EEC16660	hypothetical protein IscW_ISCW012869 [Ixodes scapularis]	83,74384236	180	gi|572266020	66404	59	PREDICTED: RNA-binding protein 14-like isoform X1 [Apis dorsata]
ID14347	contig_51181	18	1,19702E-09	JAB73519	hypothetical protein, partial [Ixodes ricinus]	100	24	gi|509165879	8235	17	ribosome biogenesis regulatory protein, partial [Pararge aegeria]
ID14353	contig_57273	33	2,19213E-34	JAB78492	putative unknown product, partial [Ixodes ricinus]	60	90	gi|383864149	69073	37	PREDICTED: thrombospondin-3b-like, partial [Megachile rotundata]
ID14354	contig_56573	13	1,13279	JAA88887	Sphingomyelin phosphodiesterase 4, partial [Pararge aegeria]	45	40	gi|193891635	4682	14	GH14169, partial [Drosophila grimshawi]
ID14358	contig_52567	15		not available	not available			gi|25091451	4172	14	RecName: Full=Beta/omega-theraphotoxin-Tp2a; Short=Beta/omega-TRTX-Tp2a; AltName: Full=ProTx-II; Short=PT-II; AltName: Full=Protoxin-2; Short=ProTx-2; Short=ProTx2
ID14364	contig_29145	43	8,66275E-28	JAA71265	Putative choline kinase [Ixodes ricinus]	100	56	gi|572266020	66404	67	PREDICTED: RNA-binding protein 14-like isoform X1 [Apis dorsata]
ID14367	contig_9675	32		not available	not available			gi|442760257	45396	43	Putative glutamine synthetase [Ixodes ricinus]
ID14368	contig_14996	46		not available	not available			gi|662212067	16277	56	PREDICTED: deoxyuridine 5'-triphosphate nucleotidohydrolase isoform X3 [Diaphorina citri]
ID14369	contig_54888	36		not available	not available			gi|380025522	10581	29	PREDICTED: mitochondrial import inner membrane translocase subunit Tim13-like [Apis florea]
ID14370	contig_15379	36		not available	not available			gi|646721190	11439	30	hypothetical protein L798_12794 [Zootermopsis nevadensis]
ID14371	contig_58750	26		not available	not available			gi|572265817	164137	25	PREDICTED: intraflagellar transport protein 140 homolog [Apis dorsata]
ID14372	contig_31851	35	3,66388	XP_004933958	PREDICTED: uncharacterized protein LOC101742759 [Bombyx mori]	92,85714286	14	gi|556079464	35032	34	putative galectin ornithodoros moubata galectin, partial [Ixodes ricinus]
ID14373	contig_37605	48	7,42933	EFX70210	hypothetical protein DAPPUDRAFT_61631 [Daphnia pulex]	37,28813559	51	gi|572266020	66404	72	PREDICTED: RNA-binding protein 14-like isoform X1 [Apis dorsata]
ID14375	contig_35379	21	1,27411E-22	EEC19521	conserved hypothetical protein [Ixodes scapularis]	100	60	gi|347950217	6296	19	ATP synthase F0 subunit 8 (mitochondrion) [Brachytemnus porcatus]
ID14376	contig_45781	27	4,73931E-20	XP_003739945	PREDICTED: laminin subunit alpha-1 [Metaseiulus occidentalis]	61,11111111	75	gi|321459306	31328	20	hypothetical protein DAPPUDRAFT_129893 [Daphnia pulex]
ID14378	contig_3666	50	4,23487E-49	EEC19044	hypothetical protein IscW_ISCW023428 [Ixodes scapularis]	97,6744186	86	gi|572266020	66404	46	PREDICTED: RNA-binding protein 14-like isoform X1 [Apis dorsata]
ID14379	contig_27684	12	3,81979E-69	JAB74910	putative dna replication licensing factor mcm5 component, partial [Ixodes ricinus]	100	98	gi|41017287	4268	13	RecName: Full=Kappa-theraphotoxin-Gr2a; Short=Kappa-TRTX-Gr2a; AltName: Full=Toxin GsMTx-2; Short=MTx2
ID14381	contig_7844	51	6,9494E-109	EEC16660	hypothetical protein IscW_ISCW012869 [Ixodes scapularis]	83,74384236	180	gi|572266020	66404	63	PREDICTED: RNA-binding protein 14-like isoform X1 [Apis dorsata]
ID14384	contig_12656	19	7,82993E-32	JAB81214	hypothetical protein [Ixodes ricinus]	95	60	gi|544387858	7744	18	apterous, partial [Dione moneta]
ID14387	contig_44668	27	0,770387	JAA57156	Hypothetical protein [Rhipicephalus pulchellus]	39,21568627	51	gi|215506324	36959	20	sulfotransferase, putative, partial [Ixodes scapularis]
ID14389	contig_3666	58	4,23487E-49	EEC19044	hypothetical protein IscW_ISCW023428 [Ixodes scapularis]	97,6744186	86	gi|572266020	66404	63	PREDICTED: RNA-binding protein 14-like isoform X1 [Apis dorsata]
ID14390	contig_56573	12	1,13279	JAA88887	Sphingomyelin phosphodiesterase 4, partial [Pararge aegeria]	45	40	gi|557775284	14836	14	PREDICTED: uncharacterized protein LOC101889651 [Musca domestica]
ID14391	contig_6867	13	6,61227E-25	JAB79116	putative sodium/calcium exchanger 1, partial [Ixodes ricinus]	100	41	gi|193891635	4682	14	GH14169, partial [Drosophila grimshawi]
ID14392	contig_18712	17	9,814E-27	JAA70199	Putative vacuolar assembly/sorting protein did2 [Ixodes ricinus]	100	68	gi|307170276	6584	16	hypothetical protein EAG_16373, partial [Camponotus floridanus]
ID14396	contig_18189	9	1,2786	EFN86044	Transmembrane protein 161B [Harpegnathos saltator]	38,29787234	46	gi|158562881	2292	8	RecName: Full=U11-ctenitoxin-Co1a; Short=U11-CNTX-Co1a; AltName: Full=Neurotoxin Oc M10-6
ID14398	contig_58078	16	0,0176544	EEC09409	N-methyltransferase, putative [Ixodes scapularis]	45,16129032	31	gi|194185310	3391	17	GE23500 [Drosophila yakuba]
ID14404	contig_55615	46	1,29075	2FJ0_A	Chain A, Crystal Structure Of Juvenile Hormone Esterase From Manduca Sexta, With Otfp Covalently Attached	48,27586207	28	gi|215491169	8379	56	hypothetical protein IscW_ISCW000848 [Ixodes scapularis]
ID14406	contig_42710	48	3,04327	XP_004930000	PREDICTED: uncharacterized protein LOC101736287 [Bombyx mori]	30,43478261	46	gi|571541175	60772	60	PREDICTED: uncharacterized protein LOC551089 [Apis mellifera]
ID14407	contig_59100	37	2,23761	JAA58208	Putative clathrin assembly protein [Rhipicephalus pulchellus]	50	20	gi|556054992	13961	29	putative secreted protein precursor [Ixodes ricinus]
ID14408	contig_2487	38	2,17395E-14	JAB73710	putative mitogen-activated protein kinase kinase kinase 13, partial [Ixodes ricinus]	93,24324324	74	gi|321464378	25740	35	hypothetical protein DAPPUDRAFT_107860 [Daphnia pulex]
ID14411	contig_3410	32	4,69864E-39	EEC08039	secreted protein, putative [Ixodes scapularis]	100	66	gi|556057692	22611	42	putative conserved secreted protein precursor [Ixodes ricinus]
ID14412	contig_52950	18	2,3351E-59	JAB77841	putative mam domain protein, partial [Ixodes ricinus]	98,93617021	94	gi|307170276	6584	17	hypothetical protein EAG_16373, partial [Camponotus floridanus]
ID14414	contig_50227	12	4,874	EDX04119	GD22475 [Drosophila simulans]	36,11111111	36	gi|41058445	6476	14	ATP synthase F0 subunit 8 (mitochondrion) [Camponotus laevigatus]
ID14415	contig_28095	33	1,40052	XP_003739277	PREDICTED: integrator complex subunit 7-like [Metaseiulus occidentalis]	30,76923077	52	gi|321464378	25740	34	hypothetical protein DAPPUDRAFT_107860 [Daphnia pulex]
ID14416	contig_7010	35	0	JAB76997	putative oxysterol-binding protein, partial [Ixodes ricinus]	100	327	gi|607362514	12901	27	hypothetical protein X777_03230, partial [Cerapachys biroi]
ID14419	contig_2487	46	2,17395E-14	JAB73710	putative mitogen-activated protein kinase kinase kinase 13, partial [Ixodes ricinus]	93,24324324	74	gi|572266020	66404	40	PREDICTED: RNA-binding protein 14-like isoform X1 [Apis dorsata]
ID14421	contig_55126	20	1,33664	XP_003740667	PREDICTED: uncharacterized protein LOC100899030 [Metaseiulus occidentalis]	31,25	64	gi|338227717	7221	18	pangolin isoform B, partial [Onthophagus sagittarius]
ID14425	contig_54979	29	2,11234E-10	JAB82993	putative unknown product, partial [Ixodes ricinus]	36,53846154	91	gi|577748167	23748	26	hypothetical protein, partial [Ceratitis capitata]
ID14426	contig_46295	28	6,67524	ETN64968	Glutamate receptor binding protein [Anopheles darlingi]	33,33333333	51	gi|193919644	6437	20	GI13283 [Drosophila mojavensis]
ID14427	contig_18712	25	9,814E-27	JAA70199	Putative vacuolar assembly/sorting protein did2 [Ixodes ricinus]	100	68	gi|215496559	28199	23	adenylate kinase, putative [Ixodes scapularis]
ID14428	contig_979	19	9,81503E-06	JAC32854	hypothetical protein, partial [Amblyomma triste]	100	21	gi|668455541	10801	20	putative ATP-dependent RNA helicase YTHDC2 [Anopheles sinensis]
ID14430	contig_28194	33		not available	not available			gi|152125945	15477	33	prepro-A-type allatostatin [Calanus finmarchicus]
ID14432	contig_10416	20	0,904604	JAA57654	Putative rhogap1a [Rhipicephalus pulchellus]	37,77777778	45	gi|322793089	8106	18	hypothetical protein SINV_05791, partial [Solenopsis invicta]
ID14436	contig_31304	20	3,62346E-40	JAA73769	Putative exosomal 3'-5' exoribonuclease complex subunit rrp43, partial [Ixodes ricinus]	100	67	gi|442755515	27479	24	Putative triosephosphate isomerase [Ixodes ricinus]
ID14437	contig_55867	26	1,90934E-12	JAA62524	Putative tick transposon, partial [Rhipicephalus pulchellus]	63,63636364	46	gi|259016059	7129	22	sans fille, partial [Nannochorista sp. BMW-2009]
ID14438	contig_55867	36	1,90934E-12	JAA62524	Putative tick transposon, partial [Rhipicephalus pulchellus]	63,63636364	46	gi|607356974	9209	21	hypothetical protein X777_09726 [Cerapachys biroi]
ID14441	contig_53710	20		not available	not available			gi|307170276	6584	17	hypothetical protein EAG_16373, partial [Camponotus floridanus]
ID14442	contig_10123	12	7,25686	ETN60097	ATPase [Anopheles darlingi]	50	26	gi|194104729	5801	13	GL14710 [Drosophila persimilis]
ID14443	contig_48087	38	2,66417E-14	EEC00572	type IV inositol 5-phosphatase, putative [Ixodes scapularis]	100	33	gi|321464378	25740	33	hypothetical protein DAPPUDRAFT_107860 [Daphnia pulex]
ID14444	contig_16832	53		not available	not available			gi|372121952	78723	56	type-a prepro-allatostatin [Macrobrachium nipponense]
ID14445	contig_56716	30	1,39577E-62	EEC07547	cadherin, putative [Ixodes scapularis]	100	101	gi|357613726	8936	22	hypothetical protein KGM_13297 [Danaus plexippus]
ID14450	contig_49549	16	0,375553	EFN76771	Sodium channel protein Nach [Harpegnathos saltator]	35	34	gi|16768300	9937	16	GM01069p [Drosophila melanogaster]
ID14452	contig_56573	13	1,13279	JAA88887	Sphingomyelin phosphodiesterase 4, partial [Pararge aegeria]	45	40	gi|157995	1048	12	notch protein, partial [Drosophila melanogaster]
ID14453	contig_3666	66	4,23487E-49	EEC19044	hypothetical protein IscW_ISCW023428 [Ixodes scapularis]	97,6744186	86	gi|572266020	66404	64	PREDICTED: RNA-binding protein 14-like isoform X1 [Apis dorsata]
ID14454	contig_48155	35	1,59568	XP_005190995	PREDICTED: probable ATP-dependent RNA helicase spindle-E-like [Musca domestica]	37,83783784	37	gi|262303205	22455	29	alpha-spectrin, partial [Ctenolepisma lineata]
ID14455	contig_46373	22	2,95903E-26	JAA56134	Putative tick transposon [Rhipicephalus pulchellus]	64	75	gi|442761887	23453	75	Putative glycine rich protein, partial [Ixodes ricinus]
ID14456	contig_35592	30	0,888856	AEY61416	Receptor-type tyrosine-protein phosphatase delta [Apis cerana]	40,625	32	gi|442761887	23453	73	Putative glycine rich protein, partial [Ixodes ricinus]
ID14457	contig_29552	12	0,0229899	JAB77608	putative tick ixostatin, partial [Ixodes ricinus]	56,66666667	30	gi|41058466	6571	14	ATP synthase F0 subunit 8 (mitochondrion) [Camponotus vicinus]
ID14458	contig_55126	20	1,33664	XP_003740667	PREDICTED: uncharacterized protein LOC100899030 [Metaseiulus occidentalis]	31,25	64	gi|408407644	1742	20	RecName: Full=Leucokinin-like peptide
ID14459	contig_37140	13	1,12157	XP_004520932	PREDICTED: PERQ amino acid-rich with GYF domain-containing protein CG11148-like isoform X3 [Ceratitis capitata]	63,63636364	22	gi|442761887	23453	24	Putative glycine rich protein, partial [Ixodes ricinus]
ID14460	contig_54155	22	1,33211E-16	EEC04864	conserved hypothetical protein [Ixodes scapularis]	86,95652174	46	gi|215510269	21670	24	RNA binding motif-containing protein, putative [Ixodes scapularis]
ID14461	contig_31878	56		not available	not available			gi|295867864	29353	62	CG12239, partial [Drosophila simulans]
ID14466	contig_53590	13	3,36786	Q03271	RecName: Full=Retrovirus-related Pol polyprotein from type-1 retrotransposable element R1 3; AltName: Full=Retrovirus-related Pol polyprotein from type I retrotransposable element R1 3; Includes: RecName: Full=Reverse transcriptase; Includes: RecName: Full=Endonuclease	38,46153846	26	gi|167466235	1052	10	mille-pattes peptide 1 [Tribolium castaneum]
ID14467	contig_36055	35	4,45755	JAA64059	Putative phosphoinositide phosphatase, partial [Rhipicephalus pulchellus]	50	28	gi|662212067	16277	40	PREDICTED: deoxyuridine 5'-triphosphate nucleotidohydrolase isoform X3 [Diaphorina citri]
ID14469	contig_8193	31	4,82291	NP_608596	CG5561 [Drosophila melanogaster]	51,51515152	33	gi|259016059	7129	23	sans fille, partial [Nannochorista sp. BMW-2009]
ID14471	contig_52950	17	2,3351E-59	JAB77841	putative mam domain protein, partial [Ixodes ricinus]	98,93617021	94	gi|557775284	14836	14	PREDICTED: uncharacterized protein LOC101889651 [Musca domestica]
ID14473	contig_47493	45	8,26433	XP_004924553	PREDICTED: uncharacterized protein LOC101739393 [Bombyx mori]	40	37	gi|215495550	11414	42	hypothetical protein IscW_ISCW018387, partial [Ixodes scapularis]
ID14474	contig_3407	19	4,4636E-42	EEC15214	sorting nexin, putative [Ixodes scapularis]	100	71	gi|338227717	7221	19	pangolin isoform B, partial [Onthophagus sagittarius]
ID14477	contig_59100	36	2,23761	JAA58208	Putative clathrin assembly protein [Rhipicephalus pulchellus]	50	20	gi|152125945	15477	33	prepro-A-type allatostatin [Calanus finmarchicus]
ID14479	contig_44676	20	5,53246E-08	JAA63360	Putative tick transposon, partial [Rhipicephalus pulchellus]	54	49	gi|338227717	7221	18	pangolin isoform B, partial [Onthophagus sagittarius]
ID14481	contig_2353	18	8,5518E-38	JAA73626	Putative atp-dependent rna helicase, partial [Ixodes ricinus]	100	66	gi|665804730	10211	16	PREDICTED: uncharacterized protein LOC103573281 [Microplitis demolitor]
ID14482	contig_23133	22	2,43406E-17	EEC13027	conserved hypothetical protein [Ixodes scapularis]	97,43589744	39	gi|487523450	4477	20	RecName: Full=Putative beta-neurotoxin
ID14484	contig_59023	13		not available	not available			gi|322788341	16141	12	hypothetical protein SINV_15501, partial [Solenopsis invicta]
ID14485	contig_48319	35	1,18593E-24	JAA54850	Putative cyclin-dependent kinase 16 [Rhipicephalus pulchellus]	90,90909091	53	gi|442746229	11106	30	Putative glycine rich protein, partial [Ixodes ricinus]
ID14486	contig_2394	20	7,23759E-30	JAB72863	putative regulation of cohesin localization to chromatin, partial [Ixodes ricinus]	97,14285714	70	gi|442761405	16300	54	Putative peptidyl-prolyl cis-trans isomerase, partial [Ixodes ricinus]
ID14487	contig_34062	19	7,03836E-56	JAB81065	putative integral to membrane, partial [Ixodes ricinus]	100	88	gi|212511110	9979	15	conserved hypothetical protein [Pediculus humanus corporis]
ID14488	contig_55867	28	1,90934E-12	JAA62524	Putative tick transposon, partial [Rhipicephalus pulchellus]	63,63636364	46	gi|259016059	7129	20	sans fille, partial [Nannochorista sp. BMW-2009]
ID14490	contig_2197	30	5,46172E-85	JAA72909	Putative phospholipid-hydroperoxide glutathione peroxidase, partial [Ixodes ricinus]	100	123	gi|215508381	14265	36	phospholipid-hydroperoxide glutathione peroxidase, putative [Ixodes scapularis]
ID14491	contig_42808	6	0,116411	JAA65340	Putative salivary lipocalin [Ixodes ricinus]	100	13	gi|158562881	2292	8	RecName: Full=U11-ctenitoxin-Co1a; Short=U11-CNTX-Co1a; AltName: Full=Neurotoxin Oc M10-6
ID14493	contig_55867	27	1,90934E-12	JAA62524	Putative tick transposon, partial [Rhipicephalus pulchellus]	63,63636364	46	gi|487523450	4477	20	RecName: Full=Putative beta-neurotoxin
ID14494	contig_45490	37		not available	not available			gi|215504923	39697	38	formiminotransferase-cyclodeaminase, putative [Ixodes scapularis]
ID14495	contig_30528	36	1,0947	JAC15824	putative nuclear hormone receptor ftz-f1 beta-like isoform 1, partial [Triatoma infestans]	29,41176471	68	gi|487523450	4477	20	RecName: Full=Putative beta-neurotoxin
ID14498	contig_24882	6	3,169	XP_006611506	PREDICTED: zinc finger CCCH domain-containing protein 3-like isoform X2 [Apis dorsata]	27,86885246	61	gi|262367754	4326	7	Chain A, Solution Structure Of Vm24 Synthetic Scorpion Toxin
ID14499	contig_6565	40	1,6195E-97	EEC07958	actin depolymerizing factor, putative [Ixodes scapularis]	100	139	gi|215498464	17189	39	actin depolymerizing factor, putative [Ixodes scapularis]
ID14500	contig_42808	6	0,116411	JAA65340	Putative salivary lipocalin [Ixodes ricinus]	100	13	gi|41058445	6476	7	ATP synthase F0 subunit 8 (mitochondrion) [Camponotus laevigatus]
ID14501	contig_50133	23	7,68299E-52	JAB72660	putative integral to membrane [Ixodes ricinus]	100	94	gi|110809701	3625	22	triosephosphate isomerase, partial [Heliconius heurippa]
ID14502	contig_50442	21	1,21734	EFN74437	Metalloendopeptidase OMA1, mitochondrial [Camponotus floridanus]	39,39393939	33	gi|321470645	5911	20	hypothetical protein DAPPUDRAFT_241916 [Daphnia pulex]
ID14503	contig_33528	35	4,47441E-21	EEC08392	conserved hypothetical protein [Ixodes scapularis]	95,55555556	45	gi|646707350	18746	26	Coiled-coil domain-containing protein 58 [Zootermopsis nevadensis]
ID14504	contig_24550	49		not available	not available			gi|556054820	176641	64	putative vitellogenin-2 [Ixodes ricinus]
ID14505	contig_2352	20	2,41222E-25	JAA73626	Putative atp-dependent rna helicase, partial [Ixodes ricinus]	100	49	gi|645042361	14563	20	PREDICTED: salivary glue protein Sgs-3-like [Nasonia vitripennis]
ID14506	contig_2487	43	2,17395E-14	JAB73710	putative mitogen-activated protein kinase kinase kinase 13, partial [Ixodes ricinus]	93,24324324	74	gi|572266020	66404	33	PREDICTED: RNA-binding protein 14-like isoform X1 [Apis dorsata]
ID14507	contig_17738	12		not available	not available			gi|307199546	7632	12	hypothetical protein EAI_05954, partial [Harpegnathos saltator]
ID14509	contig_55867	35	1,90934E-12	JAA62524	Putative tick transposon, partial [Rhipicephalus pulchellus]	63,63636364	46	gi|259016059	7129	23	sans fille, partial [Nannochorista sp. BMW-2009]
ID14510	contig_32584	47	2,7162E-45	EEC00999	pre-mRNA-splicing regulator WTAP, putative [Ixodes scapularis]	100	94	gi|194119327	184940	49	GM25412 [Drosophila sechellia]
ID14511	contig_18312	25	1,64181	XP_002133752	GA23063 [Drosophila pseudoobscura pseudoobscura]	36	50	gi|307206582	15788	22	hypothetical protein EAI_09935, partial [Harpegnathos saltator]
ID14512	contig_25018	30		not available	not available			gi|194123561	11108	38	GM18809, partial [Drosophila sechellia]
ID14513	contig_36549	32	8,08159E-26	JAA61377	Putative tick transposon, partial [Rhipicephalus pulchellus]	55	80	gi|194123561	11108	37	GM18809, partial [Drosophila sechellia]
ID14514	contig_17457	12	0,500502	EFX75012	hypothetical protein DAPPUDRAFT_56427 [Daphnia pulex]	42,85714286	32	gi|157995	1048	12	notch protein, partial [Drosophila melanogaster]
ID14515	contig_28194	33		not available	not available			gi|556054992	13961	29	putative secreted protein precursor [Ixodes ricinus]
ID14516	contig_50895	36	0,000214872	JAA64727	Putative tick transposon, partial [Rhipicephalus pulchellus]	47,5	40	gi|558673	42218	49	actin [Limulus polyphemus]
ID14518	contig_31992	31	1,18386E-38	EEC01610	tyrosine protein kinase, putative [Ixodes scapularis]	83,13253012	95	gi|668447060	8923	28	tyrosine-protein kinase SRK2 [Anopheles sinensis]
ID14520	contig_38185	28	5,5059E-19	JAA72969	Putative rte ele1 orf1 -h 1e-60 -j 4, partial [Ixodes ricinus]	48,8372093	86	gi|157361609	11940	29	11.9 kDa midgut protein [Phlebotomus papatasi]
ID14521	contig_53710	27		not available	not available			gi|157141606	12714	21	hypothetical protein AaeL_AAEL015446 [Aedes aegypti]
ID14522	contig_44901	34	6,26085E-20	JAA56588	Hypothetical protein [Rhipicephalus pulchellus]	51,47058824	68	gi|641653857	10031	21	PREDICTED: complexin [Acyrthosiphon pisum]
ID14523	contig_21202	19	4,7006E-116	JAB83338	putative ribonuclease inhibitor-like protein [Ixodes ricinus]	96,08938547	179	gi|194132666	2559	16	GM18472, partial [Drosophila sechellia]
ID14524	contig_56716	31	1,39577E-62	EEC07547	cadherin, putative [Ixodes scapularis]	100	101	gi|556084828	8516	20	putative unknown product, partial [Ixodes ricinus]
ID14526	contig_36470	11	3,89007E-57	EEC18201	secreted protein, putative [Ixodes scapularis]	91,57894737	95	gi|668452289	6632	12	mRNA-capping enzyme (mRNA guanylyltransferase) [Anopheles sinensis]
ID14527	contig_55867	36	1,90934E-12	JAA62524	Putative tick transposon, partial [Rhipicephalus pulchellus]	63,63636364	46	gi|357613726	8936	29	hypothetical protein KGM_13297 [Danaus plexippus]
ID14528	contig_13110	20	7,74088E-44	JAB83418	putative phosphatena symporter, partial [Ixodes ricinus]	85,9375	128	gi|212506164	12461	20	conserved hypothetical protein [Pediculus humanus corporis]
ID14529	contig_44510	28	3,78568E-15	EEC01620	conserved hypothetical protein [Ixodes scapularis]	97,14285714	35	gi|642935449	12105	30	PREDICTED: uncharacterized protein LOC103314263 [Tribolium castaneum]
ID14530	contig_9410	25	2,23197	XP_005191574	PREDICTED: tyrosine-protein kinase Src64B-like [Musca domestica]	41,17647059	34	gi|239939003	5765	20	hypothetical protein, partial [Tigriopus japonicus]
ID14531	contig_9899	35	1,24693E-53	JAA67218	Putative mitochondrial f1f0-atp synthase subunit oscp/atp5 [Ixodes ricinus]	100	85	gi|442750627	20575	30	Putative mitochondrial f1f0-atp synthase subunit oscp/atp5 [Ixodes ricinus]
ID14532	contig_55867	26	1,90934E-12	JAA62524	Putative tick transposon, partial [Rhipicephalus pulchellus]	63,63636364	46	gi|509175995	9514	20	Hypothetical protein [Pararge aegeria]
ID14533	contig_211	50	6,59202E-77	EEC15154	ribosomal protein S20, putative [Ixodes scapularis]	100	121	gi|215505660	13770	58	ribosomal protein S20, putative [Ixodes scapularis]
ID14535	contig_39502	22	0,00524491	XP_002133167	GA25556 [Drosophila pseudoobscura pseudoobscura]	64	25	gi|357613726	8936	20	hypothetical protein KGM_13297 [Danaus plexippus]
ID14536	contig_16972	22	2,58885E-38	JAB82898	putative negative regulation of nuclear mrna splicing, partial [Ixodes ricinus]	100	60	gi|322797756	26774	20	hypothetical protein SINV_06010, partial [Solenopsis invicta]
ID14537	contig_18712	17	9,814E-27	JAA70199	Putative vacuolar assembly/sorting protein did2 [Ixodes ricinus]	100	68	gi|307170276	6584	17	hypothetical protein EAG_16373, partial [Camponotus floridanus]
ID14538	contig_56779	30	1,19643E-28	EEC08181	hypothetical protein IscW_ISCW005765 [Ixodes scapularis]	79,36507937	63	gi|550245181	17299	25	Tropomyosin-2 [Anoplophora glabripennis]
ID14539	contig_17738	12		not available	not available			gi|321474017	6156	12	hypothetical protein DAPPUDRAFT_314551 [Daphnia pulex]
ID14540	contig_2487	37	2,17395E-14	JAB73710	putative mitogen-activated protein kinase kinase kinase 13, partial [Ixodes ricinus]	93,24324324	74	gi|152125945	15477	33	prepro-A-type allatostatin [Calanus finmarchicus]
ID14541	contig_2487	46	2,17395E-14	JAB73710	putative mitogen-activated protein kinase kinase kinase 13, partial [Ixodes ricinus]	93,24324324	74	gi|194146761	59876	35	GJ16588 [Drosophila virilis]
ID14542	contig_55867	35	1,90934E-12	JAA62524	Putative tick transposon, partial [Rhipicephalus pulchellus]	63,63636364	46	gi|357613726	8936	22	hypothetical protein KGM_13297 [Danaus plexippus]
ID14544	contig_3881	43	6,55296E-88	EEC20182	fatty acid-binding protein FABP, putative [Ixodes scapularis]	100	131	gi|215510729	15021	38	fatty acid-binding protein FABP, putative [Ixodes scapularis]
ID14546	contig_41006	20	2,6925	EEC16035	nudix hydrolase, putative [Ixodes scapularis]	33,33333333	33	gi|668444692	6155	20	hypothetical protein ZHAS_00001715 [Anopheles sinensis]
ID14547	contig_48113	20		not available	not available			gi|460425319	1034	12	RecName: Full=Extended FMRFamide-5; Short=FMRFa-5
ID14548	contig_53394	19	0,406705	JAB74381	putative metal response element binding transcription factor 2 [Ixodes ricinus]	46,875	32	gi|572267683	13585	18	PREDICTED: uncharacterized protein LOC102678837 [Apis dorsata]
ID14550	contig_53084	35		not available	not available			gi|442746229	11106	41	Putative glycine rich protein, partial [Ixodes ricinus]
ID14551	contig_20630	22	1,9526E-114	JAB75760	putative spectrin beta chain [Ixodes ricinus]	93,12169312	188	gi|556055038	14725	20	putative tick cistatins 1 [Ixodes ricinus]
ID14552	contig_37348	24	0,000287423	EEC18326	hypothetical protein IscW_ISCW023802 [Ixodes scapularis]	23,45679012	73	gi|67083909	12175	22	cytochrome c [Ixodes scapularis]
ID14553	contig_29292	38	2,46954	ADD18842	permease of the major facilitator superfamily [Glossina morsitans morsitans]	31,66666667	55	gi|321464378	25740	34	hypothetical protein DAPPUDRAFT_107860 [Daphnia pulex]
ID14554	contig_5424	41		not available	not available			gi|427797029	41013	44	hypothetical protein, partial [Rhipicephalus pulchellus]
ID14555	contig_53839	6		not available	not available			gi|41058445	6476	7	ATP synthase F0 subunit 8 (mitochondrion) [Camponotus laevigatus]
ID14556	contig_47749	10	3,61367E-43	JAB73606	putative unknown product, partial [Ixodes ricinus]	98,63013699	73	gi|164551324	4103	7	cubitus interruptus, partial [Papilio dardanus]
ID14557	contig_55867	27	1,90934E-12	JAA62524	Putative tick transposon, partial [Rhipicephalus pulchellus]	63,63636364	46	gi|307185771	5193	20	hypothetical protein EAG_05551, partial [Camponotus floridanus]
ID14558	contig_58937	44	2,47944E-07	EZA53767	hypothetical protein X777_06663, partial [Cerapachys biroi]	34,84848485	66	gi|607366881	183965	47	hypothetical protein X777_08249 [Cerapachys biroi]
ID14559	contig_18712	17	9,814E-27	JAA70199	Putative vacuolar assembly/sorting protein did2 [Ixodes ricinus]	100	68	gi|212511110	9979	15	conserved hypothetical protein [Pediculus humanus corporis]
ID14560	contig_29462	22	0,000566449	JAA61373	Putative tick transposon, partial [Rhipicephalus pulchellus]	54,76190476	42	gi|442760001	8221	23	Putative tpa exp: ubiquinol cytochrome c reductase subunit qcr7 [Ixodes ricinus]
ID14561	contig_49340	25	9,7302	XP_002132608	GA25803 [Drosophila pseudoobscura pseudoobscura]	36,84210526	35	gi|71841240	9131	28	Tes109, partial [Drosophila arizonae]
ID14562	contig_38721	11	1,16163E-10	JAA62993	Putative tick transposon, partial [Rhipicephalus pulchellus]	35,55555556	84	gi|499009976	13486	9	PREDICTED: uncharacterized protein LOC101452450 [Ceratitis capitata]
ID14563	contig_56573	13	1,13279	JAA88887	Sphingomyelin phosphodiesterase 4, partial [Pararge aegeria]	45	40	gi|194168292	5088	14	GK22728 [Drosophila willistoni]
ID14565	contig_9759	12	3,04411E-39	JAB78666	putative mitochondrial/plastidial beta-ketoacyl-acp reductase [Ixodes ricinus]	97,01492537	67	gi|41058496	6471	13	ATP synthase F0 subunit 8 (mitochondrion) [Camponotus noveboracensis]
ID14566	contig_1564	50	8,24589E-51	JAA66665	Putative secreted protein [Ixodes ricinus]	100	78	gi|556085776	9056	51	putative secreted protein precursor, partial [Ixodes ricinus]	51	Putative secreted protein [Ixodes ricinus]	gi|442749011
ID14567	contig_40119	31	0,465382	EFX60193	hypothetical protein DAPPUDRAFT_72494 [Daphnia pulex]	88,23529412	17	gi|524937096	8935	35	putative mitochondrial cytochrome c oxid [Anopheles aquasalis]
ID14568	contig_48087	38	2,66417E-14	EEC00572	type IV inositol 5-phosphatase, putative [Ixodes scapularis]	100	33	gi|152125945	15477	33	prepro-A-type allatostatin [Calanus finmarchicus]
ID14569	contig_52380	32	6,05406E-08	ADB28039	transposase [Agrilus planipennis]	55,55555556	45	gi|556054992	13961	29	putative secreted protein precursor [Ixodes ricinus]
ID14570	contig_24926	39	2,88315E-30	JAA73686	Hypothetical protein, partial [Ixodes ricinus]	83,33333333	75	gi|16769654	72634	41	LD45843p [Drosophila melanogaster]
ID14571	contig_17001	15	1,24122E-15	JAB84307	putative 60s ribosomal protein [Ixodes ricinus]	100	34	gi|194132666	2559	16	GM18472, partial [Drosophila sechellia]
ID14572	contig_23722	20	7,79254E-18	EFN64340	52 kDa repressor of the inhibitor of the protein kinase [Camponotus floridanus]	42,99065421	104	gi|307194750	5969	20	hypothetical protein EAI_02446, partial [Harpegnathos saltator]
ID14573	contig_12660	36		not available	not available			gi|604805337	13739	68	putative histone 2b [Amblyomma parvum]
ID14575	contig_55126	20	1,33664	XP_003740667	PREDICTED: uncharacterized protein LOC100899030 [Metaseiulus occidentalis]	31,25	64	gi|572272548	13619	18	PREDICTED: uncharacterized protein LOC102679242 [Apis dorsata]
ID14576	contig_16330	25	1,82139E-11	EEC04415	hypothetical protein IscW_ISCW003163 [Ixodes scapularis]	100	31	gi|194178917	8017	24	GE14403 [Drosophila yakuba]
ID14578	contig_42690	26		not available	not available			gi|321464640	13660	22	hypothetical protein DAPPUDRAFT_250129 [Daphnia pulex]
ID14581	contig_2518	39	3,55742E-43	JAA73656	Hypothetical protein, partial [Ixodes ricinus]	98,55072464	69	gi|357601518	7549	44	hypothetical protein KGM_14206 [Danaus plexippus]
ID14586	contig_16224	50		not available	not available			gi|572266020	66404	74	PREDICTED: RNA-binding protein 14-like isoform X1 [Apis dorsata]
ID14612	contig_34766	34	0,0981068	NP_001155820	inositol monophosphatase 1-like [Acyrthosiphon pisum]	40,42553191	47	gi|357603872	21775	36	hypothetical protein KGM_07414 [Danaus plexippus]
ID14613	contig_42815	46	6,32493E-25	JAB71114	putative ceramidase [Ixodes ricinus]	100	51	gi|556063771	20039	45	putative unknown product, partial [Ixodes ricinus]
ID14614	contig_44260	40	2,85112E-07	JAB70562	hypothetical protein [Ixodes ricinus]	78,125	32	gi|646714100	90264	41	hypothetical protein L798_06944 [Zootermopsis nevadensis]
ID14615	contig_56716	36	1,39577E-62	EEC07547	cadherin, putative [Ixodes scapularis]	100	101	gi|556059988	48949	40	putative thioredoxin-dependent peroxide reductase, partial [Ixodes ricinus]
ID14618	contig_55192	39	1,20543E-20	JAB80860	putative nnmt/pnmt/temt family [Ixodes ricinus]	100	41	gi|572266020	66404	65	PREDICTED: RNA-binding protein 14-like isoform X1 [Apis dorsata]
ID14619	contig_59260	48	0,000214133	EZA47392	hypothetical protein X777_16331 [Cerapachys biroi]	48,57142857	35	gi|478251036	75799	59	hypothetical protein YQE_11810, partial [Dendroctonus ponderosae]
ID14622	contig_9700	42	7,59939	EDS44458	Trypsin [Culex quinquefasciatus]	35,55555556	43	gi|190653267	52469	47	GG14411 [Drosophila erecta]
ID14623	contig_2725	56	0	JAC34352	putative hexokinase [Amblyomma triste]	90,8045977	435	gi|662217196	47408	64	PREDICTED: tRNA modification GTPase GTPBP3, mitochondrial-like [Diaphorina citri]
ID14625	contig_22008	34	4,51303E-36	EEC02631	hypothetical protein IscW_ISCW002579 [Ixodes scapularis]	85,50724638	69	gi|194144084	36229	41	GJ20839 [Drosophila virilis]
ID14639	contig_11878	42	3,18124E-12	EEC12904	hypothetical protein IscW_ISCW020015 [Ixodes scapularis]	60	99	gi|307203830	102839	57	Phosphatidylinositol 4-kinase type 2-beta [Harpegnathos saltator]
ID14646	contig_27540	40		not available	not available			gi|307182155	57869	51	hypothetical protein EAG_11555, partial [Camponotus floridanus]
ID14649	contig_20297	41		not available	not available			gi|557755643	16406	41	PREDICTED: repetitive proline-rich cell wall protein 2-like [Musca domestica]
ID14654	contig_6321	51	4,66801E-72	JAB83921	putative wd40 repeat-containing protein [Ixodes ricinus]	100	110	gi|158297209	20139	65	AGAP007988-PA, partial [Anopheles gambiae str. PEST]
ID14655	contig_58042	34	4,01554E-07	JAA56127	Putative tick transposon [Rhipicephalus pulchellus]	36,36363636	99	gi|194144084	36229	41	GJ20839 [Drosophila virilis]
ID14660	contig_30462	47	0,00306772	JAA66867	Hypothetical protein [Ixodes ricinus]	100	19	gi|665788929	22379	44	PREDICTED: histone H1-like [Microplitis demolitor]
ID14665	contig_31630	30	3,64302E-32	EEC04088	conserved hypothetical protein [Ixodes scapularis]	59,48275862	96	gi|665817373	31331	35	PREDICTED: lachesin-like [Microplitis demolitor]
ID14673	contig_50564	37	0,884597	EFX73142	hypothetical protein DAPPUDRAFT_110075 [Daphnia pulex]	42,42424242	33	gi|307197286	20246	41	Trafficking protein particle complex subunit 6B [Harpegnathos saltator]
ID14675	contig_4167	50	0	JAB77294	putative organic cation transporter protein [Ixodes ricinus]	99,71428571	350	gi|193894252	234952	48	GH18447 [Drosophila grimshawi]
ID14688	contig_3666	53	4,23487E-49	EEC19044	hypothetical protein IscW_ISCW023428 [Ixodes scapularis]	97,6744186	86	gi|572266020	66404	56	PREDICTED: RNA-binding protein 14-like isoform X1 [Apis dorsata]
ID14689	contig_25647	34	1,39006E-64	EEC07641	carboxypeptidase m, putative [Ixodes scapularis]	95,14563107	103	gi|193906118	20780	39	GH12983 [Drosophila grimshawi]
ID14690	contig_19081	27	0,00286519	JAB73648	putative endonuclease/reverse transcript, partial [Ixodes ricinus]	48,8372093	40	gi|239939003	5765	38	hypothetical protein, partial [Tigriopus japonicus]
ID14700	contig_45614	35	8,44294E-32	EEC11952	hypothetical protein IscW_ISCW009430 [Ixodes scapularis]	93,44262295	61	gi|646710072	11229	30	Mitochondrial import inner membrane translocase subunit Tim9 B, partial [Zootermopsis nevadensis]
ID14701	contig_3412	51	7,9454E-101	JAA67596	Putative glycine cleavage system h protein lipoate-binding [Ixodes ricinus]	99,32432432	148	gi|391346014	212219	53	PREDICTED: proteasome activator complex subunit 4-like [Metaseiulus occidentalis]
ID14706	contig_3666	56	4,23487E-49	EEC19044	hypothetical protein IscW_ISCW023428 [Ixodes scapularis]	97,6744186	86	gi|572266020	66404	64	PREDICTED: RNA-binding protein 14-like isoform X1 [Apis dorsata]
ID14707	contig_13457	54	0,355772	JAA54880	Putative tick transposon [Rhipicephalus pulchellus]	57,69230769	26	gi|572266020	66404	68	PREDICTED: RNA-binding protein 14-like isoform X1 [Apis dorsata]
ID14708	contig_1091	52	4,2122E-138	EEC02041	serine/threonine protein kinase rio3, putative [Ixodes scapularis]	96,48241206	199	gi|662212067	16277	48	PREDICTED: deoxyuridine 5'-triphosphate nucleotidohydrolase isoform X3 [Diaphorina citri]
ID14709	contig_3666	53	4,23487E-49	EEC19044	hypothetical protein IscW_ISCW023428 [Ixodes scapularis]	97,6744186	86	gi|572266020	66404	71	PREDICTED: RNA-binding protein 14-like isoform X1 [Apis dorsata]
ID14713	contig_3666	54	4,23487E-49	EEC19044	hypothetical protein IscW_ISCW023428 [Ixodes scapularis]	97,6744186	86	gi|572266020	66404	71	PREDICTED: RNA-binding protein 14-like isoform X1 [Apis dorsata]
ID14714	contig_14539	30		not available	not available			gi|194128256	26604	30	GM14071 [Drosophila sechellia]
ID14718	contig_28439	40	0,00529974	JAA70068	Hypothetical protein [Ixodes ricinus]	34,72222222	72	gi|345452427	25076	38	lectin-24A [Drosophila melanogaster]
ID14720	contig_39705	39	2,00627E-65	JAA72452	Putative outcast ele5 orf2 -h 1e-60 -j 4, partial [Ixodes ricinus]	53,84615385	206	gi|215504416	9748	63	conserved hypothetical protein [Ixodes scapularis]
ID14722	contig_22008	44	4,51303E-36	EEC02631	hypothetical protein IscW_ISCW002579 [Ixodes scapularis]	85,50724638	69	gi|409151201	33197	53	conserved ATPase domain protein, partial [Corynura patagonica]
ID14725	contig_19107	46	3,81858E-79	EEC17598	conserved hypothetical protein [Ixodes scapularis]	100	119	gi|409151333	33333	43	conserved ATPase domain protein, partial [Patellapis andreniformis]
ID14726	contig_53102	26	0,194034	XP_004529553	PREDICTED: GRIP and coiled-coil domain-containing protein 2-like isoform X1 [Ceratitis capitata]	47,05882353	34	gi|568192286	7140	27	ATP synthase F0 subunit 8 (mitochondrion) [Curetis bulis]
ID14730	contig_9979	19	1,16563E-23	EEC02962	adenylate cyclase, putative [Ixodes scapularis]	97,87234043	47	gi|322785325	9749	19	hypothetical protein SINV_04470, partial [Solenopsis invicta]
ID14731	contig_3666	50	4,23487E-49	EEC19044	hypothetical protein IscW_ISCW023428 [Ixodes scapularis]	97,6744186	86	gi|572266020	66404	59	PREDICTED: RNA-binding protein 14-like isoform X1 [Apis dorsata]
ID14733	contig_5	64	2,9904E-111	EEC10609	RNA-binding protein musashi, putative [Ixodes scapularis]	94,44444444	127	gi|556064171	30618	65	putative squid, partial [Ixodes ricinus]
ID14734	contig_25852	54	5,99959	EEC07575	hypothetical protein IscW_ISCW024320 [Ixodes scapularis]	32,78688525	57	gi|646375707	96224	65	putative dynamin [Cupiennius salei]
ID14735	contig_38318	48		not available	not available			gi|509161639	25232	45	miniature spindles-like protein, partial [Pararge aegeria]
ID14736	contig_60657	29	2,09273	ENN71183	hypothetical protein YQE_12113, partial [Dendroctonus ponderosae]	50	22	gi|194157134	8440	34	GK10653 [Drosophila willistoni]
ID14737	contig_58179	54	8,94283E-16	JAA61005	Putative tick transposon, partial [Rhipicephalus pulchellus]	50,66666667	75	gi|350417057	168017	60	PREDICTED: hypothetical protein LOC100741706 isoform 2 [Bombus impatiens]
ID14764	contig_25770	32	4,72307E-13	JAB70114	putative unknown product [Ixodes ricinus]	46,03174603	63	gi|167882266	58004	37	cytochrome P450 4V3 [Culex quinquefasciatus]
ID14766	contig_60127	22		not available	not available			gi|32165496	2100	20	eyegone isoform II, partial [Drosophila melanogaster]
ID14767	contig_2132	46	2,87878	EFA10465	hypothetical protein TcasGA2_TC012711 [Tribolium castaneum]	32,53012048	78	gi|604803760	24906	52	putative secreted protein precursor [Amblyomma cajennense]
ID14768	contig_40774	27	2,59796E-06	JAB63303	hypothetical protein, partial [Anoplophora glabripennis]	30,3030303	99	gi|322779094	10888	34	hypothetical protein SINV_07579, partial [Solenopsis invicta]
ID14773	contig_37465	42	7,65197E-30	XP_004921551	PREDICTED: histone H2A-like, partial [Bombyx mori]	96,36363636	55	gi|190648030	6296	46	GG10999 [Drosophila erecta]
ID14776	contig_45793	47	0,0431825	XP_001353844	GA19715 [Drosophila pseudoobscura pseudoobscura]	27,5862069	58	gi|604796924	26165	42	putative tpa exp: actin filament-coating protein tropomyosin, partial [Amblyomma cajennense]
ID14778	contig_30092	35	4,0462E-87	EEC18191	conserved hypothetical protein [Ixodes scapularis]	93,61702128	141	gi|645016477	21517	45	PREDICTED: dihydrofolate reductase [Nasonia vitripennis]
ID14782	contig_3684	60	4,60587E-33	EEC10144	ubiquinol cytochrome C reductase, putative [Ixodes scapularis]	96,55172414	58	gi|215502288	6607	69	conserved hypothetical protein [Ixodes scapularis]
ID14790	contig_4225	31	6,02465E-54	EEC17887	adamts-7, putative [Ixodes scapularis]	100	87	gi|550261796	29543	30	40S ribosomal protein S4 [Anoplophora glabripennis]
ID14798	contig_59278	19		not available	not available			gi|307209057	19797	19	hypothetical protein EAI_01473 [Harpegnathos saltator]
ID14804	contig_3666	62	4,23487E-49	EEC19044	hypothetical protein IscW_ISCW023428 [Ixodes scapularis]	97,6744186	86	gi|372121952	78723	73	type-a prepro-allatostatin [Macrobrachium nipponense]
ID14805	contig_31878	60		not available	not available			gi|383862967	429591	66	PREDICTED: uncharacterized protein LOC100880656 [Megachile rotundata]
ID14806	contig_3666	66	4,23487E-49	EEC19044	hypothetical protein IscW_ISCW023428 [Ixodes scapularis]	97,6744186	86	gi|194168935	163107	70	GK13825 [Drosophila willistoni]
ID14807	contig_3666	53	4,23487E-49	EEC19044	hypothetical protein IscW_ISCW023428 [Ixodes scapularis]	97,6744186	86	gi|198142785	674525	74	GA22407 [Drosophila pseudoobscura pseudoobscura]
ID14808	contig_56899	46	0,942296	JAB80634	putative zinc ion binding protein, partial [Ixodes ricinus]	27,14285714	70	gi|357601518	7549	46	hypothetical protein KGM_14206 [Danaus plexippus]
ID14809	contig_3666	55	4,23487E-49	EEC19044	hypothetical protein IscW_ISCW023428 [Ixodes scapularis]	97,6744186	86	gi|572266020	66404	72	PREDICTED: RNA-binding protein 14-like isoform X1 [Apis dorsata]
ID14812	contig_2725	41	0	JAC34352	putative hexokinase [Amblyomma triste]	90,8045977	435	gi|498958394	38243	46	PREDICTED: protein anoxia up-regulated-like isoform X3 [Ceratitis capitata]
ID14814	contig_22840	38		not available	not available			gi|190619049	71987	30	GF20887 [Drosophila ananassae]
ID14815	contig_52482	52		not available	not available			gi|119114758	26740	57	AGAP010284-PA [Anopheles gambiae str. PEST]
ID14816	contig_10094	32	4,48975E-34	EEC16195	hypothetical protein IscW_ISCW013062 [Ixodes scapularis]	64,81481481	106	gi|212518030	21752	46	hypothetical protein Phum_PHUM592880 [Pediculus humanus corporis]
ID14833	contig_2528	42	8,34072E-14	Q4PMB3	RecName: Full=40S ribosomal protein S4	93,93939394	33	gi|442760923	35462	60	Putative annexin, partial [Ixodes ricinus]
ID14842	contig_1580	33	2,5772E-104	JAB77774	putative myosin regulatory light chain ef-hand protein superfamily [Ixodes ricinus]	100	149	gi|190653586	36830	38	GG14236 [Drosophila erecta]
ID14843	contig_9963	51		not available	not available			gi|572266020	66404	72	PREDICTED: RNA-binding protein 14-like isoform X1 [Apis dorsata]
ID14845	contig_4225	26	6,02465E-54	EEC17887	adamts-7, putative [Ixodes scapularis]	100	87	gi|228014722	18930	35	arginine kinase, partial [Doydirhynchus austriacus]
ID14848	contig_27452	37	0,317562	JAB78704	putative buffy, partial [Ixodes ricinus]	39,65517241	55	gi|345452427	25076	36	lectin-24A [Drosophila melanogaster]
ID14853	contig_5	48	2,9904E-111	EEC10609	RNA-binding protein musashi, putative [Ixodes scapularis]	94,44444444	127	gi|572266020	66404	71	PREDICTED: RNA-binding protein 14-like isoform X1 [Apis dorsata]
ID14868	contig_33715	35	6,14953	EFN75537	Vitellogenin [Harpegnathos saltator]	33,87096774	52	gi|668453438	9803	37	putative cytochrome [Anopheles sinensis]
ID14894	contig_412	28	1,82229E-44	JAB75781	putative microtubule associated complex, partial [Ixodes ricinus]	100	73	gi|345452427	25076	36	lectin-24A [Drosophila melanogaster]
ID14896	contig_37465	34	7,65197E-30	XP_004921551	PREDICTED: histone H2A-like, partial [Bombyx mori]	96,36363636	55	gi|193905448	33523	40	GH13897 [Drosophila grimshawi]
ID14897	contig_17737	21		not available	not available			gi|269204400	10592	20	holotricin-like peptide, partial [Harmonia axyridis]
ID14900	contig_2518	34	3,55742E-43	JAA73656	Hypothetical protein, partial [Ixodes ricinus]	98,55072464	69	gi|194144084	36229	36	GJ20839 [Drosophila virilis]
ID14902	contig_28920	41	4,04217E-53	JAB81892	putative guanylate-binding protein, partial [Ixodes ricinus]	97,72727273	88	gi|209402936	29951	35	arginine kinase, partial [Galapaganus conwayensis]
ID14904	contig_3666	53	4,23487E-49	EEC19044	hypothetical protein IscW_ISCW023428 [Ixodes scapularis]	97,6744186	86	gi|307182155	57869	52	hypothetical protein EAG_11555, partial [Camponotus floridanus]
ID14912	contig_977	46	0	JAA63681	Putative microtubule associated complex, partial [Rhipicephalus pulchellus]	88,88888889	325	gi|190623717	119096	39	GF25207 [Drosophila ananassae]
ID14915	contig_57085	61		not available	not available			gi|212510448	95450	60	conserved hypothetical protein [Pediculus humanus corporis]
ID14916	contig_373	58	6,6404E-109	BAN21697	ubiquitin, partial [Riptortus pedestris]	100	159	gi|568249111	48675	61	hypothetical protein AND_009492 [Anopheles darlingi]
ID14917	contig_8951	45	1,9647E-125	JAB74230	putative intracellular signal transduction, partial [Ixodes ricinus]	99,45054945	182	gi|604818233	32103	69	putative tar dna-binding protein 43, partial [Amblyomma triste]
ID14918	contig_12421	49	2,01399E-64	JAA69171	Putative thump domain-containing protein [Ixodes ricinus]	93,70629371	143	gi|556065517	17027	71	putative unknown product, partial [Ixodes ricinus]
ID14919	contig_8514	37	4,23247E-62	JAC31471	hypothetical protein, partial [Amblyomma triste]	51,78571429	224	gi|212518030	21752	45	hypothetical protein Phum_PHUM592880 [Pediculus humanus corporis]
ID14928	contig_8951	61	1,9647E-125	JAB74230	putative intracellular signal transduction, partial [Ixodes ricinus]	99,45054945	182	gi|546682349	134907	59	hypothetical protein D910_09614 [Dendroctonus ponderosae]
ID14929	contig_3666	54	4,23487E-49	EEC19044	hypothetical protein IscW_ISCW023428 [Ixodes scapularis]	97,6744186	86	gi|307173241	181587	59	Iporin [Camponotus floridanus]
ID14931	contig_24124	21	5,83452E-69	JAA67362	Hypothetical protein [Ixodes ricinus]	100	105	gi|607358771	8091	20	hypothetical protein X777_06236 [Cerapachys biroi]
ID14939	contig_33547	36	1,25929	EEB11809	Ryanodine receptor, putative [Pediculus humanus corporis]	42,42424242	29	gi|345452427	25076	38	lectin-24A [Drosophila melanogaster]
ID14941	contig_18833	35	6,53324	JAA67247	Hypothetical protein [Ixodes ricinus]	51,61290323	31	gi|307180841	63148	42	Tryptophan 5-hydroxylase 1 [Camponotus floridanus]
ID14942	contig_47575	36	5,38737	XP_004928321	PREDICTED: fasciclin-2-like [Bombyx mori]	55	20	gi|507474546	44542	42	transformer [Daphnia pulex]
ID14943	contig_40774	27	2,59796E-06	JAB63303	hypothetical protein, partial [Anoplophora glabripennis]	30,3030303	99	gi|642918419	16037	35	PREDICTED: NTF2-related export protein [Tribolium castaneum]
ID14945	contig_37465	48	7,65197E-30	XP_004921551	PREDICTED: histone H2A-like, partial [Bombyx mori]	96,36363636	55	gi|157130022	10732	60	Histone H2A, putative, partial [Aedes aegypti]
ID14947	contig_23134	46	3,40533E-19	JAB77549	putative conserved plasma membrane protein [Ixodes ricinus]	89,85507246	69	gi|159150308	27160	48	CG15599-PA, partial [Drosophila melanogaster]
ID14949	contig_4764	10	3,78634E-45	JAB75108	putative cytochrome, partial [Ixodes ricinus]	97,2972973	74	gi|321459146	9160	11	hypothetical protein DAPPUDRAFT_257413 [Daphnia pulex]
ID14951	contig_23989	49	0,190726	JAA98886	putative ribosomal bioproteinsis protein gar2 [Anopheles aquasalis]	33,75	80	gi|345481761	21449	55	PREDICTED: uncharacterized protein LOC100113858 isoform X2 [Nasonia vitripennis]
ID14955	contig_3666	58	4,23487E-49	EEC19044	hypothetical protein IscW_ISCW023428 [Ixodes scapularis]	97,6744186	86	gi|383849047	570407	55	PREDICTED: dynein heavy chain 10, axonemal-like [Megachile rotundata]
ID14956	contig_42183	28	4,13355E-38	EEC19700	PAP-associated domain-containing protein, putative [Ixodes scapularis]	98,85057471	87	gi|399946166	56745	27	SET domain protein [Musca domestica]
ID14961	contig_25236	41		not available	not available			gi|215503277	21561	44	conserved hypothetical protein [Ixodes scapularis]
ID14962	contig_28439	45	0,00529974	JAA70068	Hypothetical protein [Ixodes ricinus]	34,72222222	72	gi|215502288	6607	52	conserved hypothetical protein [Ixodes scapularis]
ID14967	contig_36946	34	1,14733E-41	EEC09932	cytochrome P450, putative [Ixodes scapularis]	93,05555556	72	gi|328716897	29350	47	PREDICTED: uncharacterized protein LOC100569586 [Acyrthosiphon pisum]
ID14968	contig_3881	58	6,55296E-88	EEC20182	fatty acid-binding protein FABP, putative [Ixodes scapularis]	100	131	gi|350396864	67238	70	PREDICTED: hypothetical protein LOC100746878 [Bombus impatiens]
ID14972	contig_54888	35		not available	not available			gi|357611974	15321	42	hypothetical protein KGM_18293 [Danaus plexippus]
ID14977	contig_42183	28	4,13355E-38	EEC19700	PAP-associated domain-containing protein, putative [Ixodes scapularis]	98,85057471	87	gi|607359810	24723	38	GrpE protein-like protein 1, mitochondrial [Cerapachys biroi]
ID14978	contig_13700	41	8,31122	EZA44832	lipopolysaccharide-induced tumor necrosis factor-alpha factor-like protein-2 [Microplitis demolitor]	27,86885246	61	gi|556056958	90342	47	putative secreted protein precursor [Ixodes ricinus]
ID14979	contig_36055	58	4,45755	JAA64059	Putative phosphoinositide phosphatase, partial [Rhipicephalus pulchellus]	50	28	gi|212508558	61024	52	conserved hypothetical protein [Pediculus humanus corporis]
ID14988	contig_50480	34		not available	not available			gi|645000905	24502	39	PREDICTED: mitochondrial import inner membrane translocase subunit Tim21 [Nasonia vitripennis]
ID14991	contig_36986	37	0,54718	EFN75059	hypothetical protein EAI_07423 [Harpegnathos saltator]	35,0877193	53	gi|321452954	37420	38	hypothetical protein DAPPUDRAFT_118372 [Daphnia pulex]
ID14998	contig_19081	36	0,00286519	JAB73648	putative endonuclease/reverse transcript, partial [Ixodes ricinus]	48,8372093	40	gi|668446846	15277	39	hypothetical protein ZHAS_00003963 [Anopheles sinensis]
ID15015	contig_58436	30	4,15679	ETN58826	myosin-rhogap protein, myr [Anopheles darlingi]	45,45454545	32	gi|418207376	46724	68	alpha tubulin 84B, partial [Drosophila simulans]
ID15032	contig_3666	55	4,23487E-49	EEC19044	hypothetical protein IscW_ISCW023428 [Ixodes scapularis]	97,6744186	86	gi|193905076	190264	68	GH11520 [Drosophila grimshawi]
ID15033	contig_921	53	0	JAA65860	Putative metalloexopeptidase [Ixodes ricinus]	98,97959184	294	gi|442747401	54399	75	Putative metalloexopeptidase [Ixodes ricinus]
ID15034	contig_945	47	0	JAA72527	Putative histone acetyltransferase type b catalytic subunit, partial [Ixodes ricinus]	100	264	gi|645041911	39715	54	PREDICTED: putative nuclease HARBI1 isoform X2 [Nasonia vitripennis]
ID15036	contig_3666	55	4,23487E-49	EEC19044	hypothetical protein IscW_ISCW023428 [Ixodes scapularis]	97,6744186	86	gi|307182155	57869	74	hypothetical protein EAG_11555, partial [Camponotus floridanus]
ID15038	contig_51210	32	0,371999	JAA80974	zinc finger protein, partial [Pararge aegeria]	30,35714286	55	gi|550232039	13600	37	Transcriptional adapter 1, partial [Anoplophora glabripennis]
ID15059	contig_1381	33	1,33069E-30	JAA69720	Hypothetical protein [Ixodes ricinus]	100	54	gi|646720183	35966	33	DNA repair protein RAD52-like protein [Zootermopsis nevadensis]
ID15062	contig_6565	40	1,6195E-97	EEC07958	actin depolymerizing factor, putative [Ixodes scapularis]	100	139	gi|215498464	17189	39	actin depolymerizing factor, putative [Ixodes scapularis]
ID15071	contig_36160	26	0,135198	JAC16182	putative fry-like conserved, partial [Triatoma infestans]	33,33333333	42	gi|215499531	8033	24	secreted protein, putative, partial [Ixodes scapularis]
ID15078	contig_28455	25	2,40266E-44	JAB83601	putative acetyl ornithine aminotransferase family, partial [Ixodes ricinus]	100	71	gi|556063121	9206	28	putative unknown product, partial [Ixodes ricinus]
ID15083	contig_37597	26	1,05492E-58	JAB81753	putative regulation of transcription, partial [Ixodes ricinus]	100	109	gi|646705314	5551	26	hypothetical protein L798_12867 [Zootermopsis nevadensis]
ID15085	contig_54563	39	1,41852E-53	JAB81961	putative unknown product, partial [Ixodes ricinus]	98,05825243	103	gi|557770380	192378	41	PREDICTED: uncharacterized protein LOC101899132 [Musca domestica]
ID15086	contig_31850	42	4,21919E-14	EEC05150	hypothetical protein IscW_ISCW018033 [Ixodes scapularis]	86,48648649	37	gi|572266020	66404	56	PREDICTED: RNA-binding protein 14-like isoform X1 [Apis dorsata]
ID15087	contig_5394	59	5,27186E-52	JAB77330	putative myosin class ii heavy chain [Ixodes ricinus]	100	110	gi|215492169	100602	75	paramyosin, putative [Ixodes scapularis]
ID15089	contig_17959	29	2,92682E-13	JAB82460	protein k48-linked ubiquitination, partial [Ixodes ricinus]	100	68	gi|194116344	13205	34	GL12038 [Drosophila persimilis]
ID15098	contig_28796	51	3,25161E-62	JAB74389	putative rhomboid-related protein 3 [Ixodes ricinus]	87,70491803	121	gi|572266020	66404	55	PREDICTED: RNA-binding protein 14-like isoform X1 [Apis dorsata]
ID15099	contig_45614	24	8,44294E-32	EEC11952	hypothetical protein IscW_ISCW009430 [Ixodes scapularis]	93,44262295	61	gi|556055934	8165	32	putative vitellogenin-b, partial [Ixodes ricinus]
ID15102	contig_45793	55	0,0431825	XP_001353844	GA19715 [Drosophila pseudoobscura pseudoobscura]	27,5862069	58	gi|509161735	10709	45	Hypothetical protein, partial [Pararge aegeria]
ID15104	contig_3666	60	4,23487E-49	EEC19044	hypothetical protein IscW_ISCW023428 [Ixodes scapularis]	97,6744186	86	gi|572266020	66404	70	PREDICTED: RNA-binding protein 14-like isoform X1 [Apis dorsata]
ID15108	contig_37132	49		not available	not available			gi|215493074	21464	56	conserved hypothetical protein [Ixodes scapularis]
ID15110	contig_3666	55	4,23487E-49	EEC19044	hypothetical protein IscW_ISCW023428 [Ixodes scapularis]	97,6744186	86	gi|572266020	66404	58	PREDICTED: RNA-binding protein 14-like isoform X1 [Apis dorsata]
ID15114	contig_54563	39	1,41852E-53	JAB81961	putative unknown product, partial [Ixodes ricinus]	98,05825243	103	gi|269146546	26781	35	salivary serine protease [Simulium nigrimanum]
ID15118	contig_3666	54	4,23487E-49	EEC19044	hypothetical protein IscW_ISCW023428 [Ixodes scapularis]	97,6744186	86	gi|572266020	66404	59	PREDICTED: RNA-binding protein 14-like isoform X1 [Apis dorsata]
ID15119	contig_4225	40	6,02465E-54	EEC17887	adamts-7, putative [Ixodes scapularis]	100	87	gi|604805075	30725	43	putative lipocalin-3 1 [Amblyomma parvum]
ID15125	contig_28920	41	4,04217E-53	JAB81892	putative guanylate-binding protein, partial [Ixodes ricinus]	97,72727273	88	gi|350396864	67238	57	PREDICTED: hypothetical protein LOC100746878 [Bombus impatiens]
ID15126	contig_13245	44	0	JAB78672	putative abc transporter c family member, partial [Ixodes ricinus]	100	840	gi|645016477	21517	52	PREDICTED: dihydrofolate reductase [Nasonia vitripennis]
ID15128	contig_25981	31	7,11309E-38	JAB72792	hypothetical protein, partial [Ixodes ricinus]	100	65	gi|572315193	28309	40	PREDICTED: mannose-6-phosphate isomerase-like, partial [Apis dorsata]
ID15131	contig_30462	48	0,00306772	JAA66867	Hypothetical protein [Ixodes ricinus]	100	19	gi|535593	24783	49	histone H1-II-1, partial [Chironomus thummi]
ID15134	contig_24900	50	3,13887	EDX01156	GE16828 [Drosophila yakuba]	53,84615385	26	gi|157106210	57965	45	zinc finger protein [Aedes aegypti]
ID15147	contig_37465	46	7,65197E-30	XP_004921551	PREDICTED: histone H2A-like, partial [Bombyx mori]	96,36363636	55	gi|645016477	21517	62	PREDICTED: dihydrofolate reductase [Nasonia vitripennis]
ID15153	contig_10094	32	4,48975E-34	EEC16195	hypothetical protein IscW_ISCW013062 [Ixodes scapularis]	64,81481481	106	gi|190627710	14911	35	GF18389 [Drosophila ananassae]
ID15158	contig_777	35	4,19018E-41	EEC20593	ribosomal protein S15Aa, putative [Ixodes scapularis]	98,55072464	69	gi|512903053	37288	34	PREDICTED: transmembrane protein 177-like isoform X1 [Bombyx mori]
ID15168	contig_33715	32	6,14953	EFN75537	Vitellogenin [Harpegnathos saltator]	33,87096774	52	gi|646705314	5551	38	hypothetical protein L798_12867 [Zootermopsis nevadensis]
ID15169	contig_36278	48	1,43623	EEC08401	serine protease inhibitor, putative [Ixodes scapularis]	57,14285714	21	gi|427789251	60403	57	Putative phenylalanyl-trna synthetase beta subunit [Rhipicephalus pulchellus]
ID15174	contig_4225	50	6,02465E-54	EEC17887	adamts-7, putative [Ixodes scapularis]	100	87	gi|556069523	70361	66	putative carnitine o-palmitoyltransferase 2, partial [Ixodes ricinus]
ID15184	contig_1004	44	2,35517E-89	JAC21882	putative elongation factor-1 gamma, partial [Amblyomma cajennense]	84,375	96	gi|556064717	25447	42	hypothetical protein [Ixodes ricinus]
ID15194	contig_1066	65	0	JAA66870	Putative 20-hydroxysteroid dehydrogenase [Ixodes ricinus]	99,27272727	275	gi|307182155	57869	64	hypothetical protein EAG_11555, partial [Camponotus floridanus]
ID15202	contig_43397	38		not available	not available			gi|307178644	18563	45	hypothetical protein EAG_00382, partial [Camponotus floridanus]
ID15209	contig_3666	62	4,23487E-49	EEC19044	hypothetical protein IscW_ISCW023428 [Ixodes scapularis]	97,6744186	86	gi|383862967	429591	72	PREDICTED: uncharacterized protein LOC100880656 [Megachile rotundata]
ID15211	contig_12273	39	8,15487	XP_006611635	PREDICTED: uncharacterized protein LOC102679188 isoform X2 [Apis dorsata]	33,92857143	56	gi|215498696	27648	68	cysteine proteinase, putative, partial [Ixodes scapularis]
ID15227	contig_10094	33	4,48975E-34	EEC16195	hypothetical protein IscW_ISCW013062 [Ixodes scapularis]	64,81481481	106	gi|212518030	21752	40	hypothetical protein Phum_PHUM592880 [Pediculus humanus corporis]
ID15236	contig_60254	34	3,75277	EEC09800	midasin, putative [Ixodes scapularis]	28,84615385	52	gi|38194439	39476	32	glycerol-3-phosphate dehydrogenase [Ctenolepisma longicaudata]
ID15239	contig_54065	35		not available	not available			gi|607368335	27817	32	hypothetical protein X777_10078 [Cerapachys biroi]
ID15247	contig_3666	55	4,23487E-49	EEC19044	hypothetical protein IscW_ISCW023428 [Ixodes scapularis]	97,6744186	86	gi|572266020	66404	61	PREDICTED: RNA-binding protein 14-like isoform X1 [Apis dorsata]
ID15253	contig_10094	32	4,48975E-34	EEC16195	hypothetical protein IscW_ISCW013062 [Ixodes scapularis]	64,81481481	106	gi|326578892	20016	41	reverse transcriptase, partial [Shijimiaeoides divina]
ID15256	contig_31662	35	0,299601	ETN66525	hypothetical protein AND_001683 [Anopheles darlingi]	32,75862069	58	gi|259016059	7129	39	sans fille, partial [Nannochorista sp. BMW-2009]
ID15265	contig_25981	31	7,11309E-38	JAB72792	hypothetical protein, partial [Ixodes ricinus]	100	65	gi|38194439	39476	36	glycerol-3-phosphate dehydrogenase [Ctenolepisma longicaudata]
ID15268	contig_3666	54	4,23487E-49	EEC19044	hypothetical protein IscW_ISCW023428 [Ixodes scapularis]	97,6744186	86	gi|572266020	66404	67	PREDICTED: RNA-binding protein 14-like isoform X1 [Apis dorsata]
ID15273	contig_39264	39		not available	not available			gi|27883710	17949	40	white protein, partial [Teleopsis quadriguttata]
ID15275	contig_12120	45	0	JAB82510	hypothetical protein, partial [Ixodes ricinus]	100	358	gi|662212067	16277	63	PREDICTED: deoxyuridine 5'-triphosphate nucleotidohydrolase isoform X3 [Diaphorina citri]
ID15279	contig_4354	47	1,32406E-56	JAA68014	Putative secreted protein [Ixodes ricinus]	100	118	gi|321474647	12338	63	hypothetical protein DAPPUDRAFT_300239 [Daphnia pulex]
ID15291	contig_2543	48		not available	not available			gi|350396864	67238	68	PREDICTED: hypothetical protein LOC100746878 [Bombus impatiens]
ID15293	contig_5	48	2,9904E-111	EEC10609	RNA-binding protein musashi, putative [Ixodes scapularis]	94,44444444	127	gi|307182155	57869	57	hypothetical protein EAG_11555, partial [Camponotus floridanus]
ID15297	contig_10094	32	4,48975E-34	EEC16195	hypothetical protein IscW_ISCW013062 [Ixodes scapularis]	64,81481481	106	gi|507474546	44542	35	transformer [Daphnia pulex]
ID15298	contig_2353	36	8,5518E-38	JAA73626	Putative atp-dependent rna helicase, partial [Ixodes ricinus]	100	66	gi|194144084	36229	34	GJ20839 [Drosophila virilis]
ID15303	contig_45564	37		not available	not available			gi|556085240	52600	46	putative chaperonin complex component tcp-1 theta subunit cct8 [Ixodes ricinus]
ID15305	contig_14778	34	2,61202E-43	JAB69798	putative myosin complex, partial [Ixodes ricinus]	97,43589744	78	gi|391330558	25148	37	PREDICTED: serine/arginine-rich splicing factor 1-like [Metaseiulus occidentalis]
ID15316	contig_1131	38	2,1658E-17	JAB72205	putative ribosome bioproteinsis protein bop1 [Ixodes ricinus]	100	40	gi|212518030	21752	42	hypothetical protein Phum_PHUM592880 [Pediculus humanus corporis]
ID15320	contig_44246	45	0,601472	JAA92956	putative piezo protein [Cupiennius salei]	34,69387755	47	gi|307183129	59389	60	hypothetical protein EAG_14727 [Camponotus floridanus]
ID15321	contig_35710	52	7,56453	EFX71336	hypothetical protein DAPPUDRAFT_327275 [Daphnia pulex]	41,86046512	41	gi|572266020	66404	56	PREDICTED: RNA-binding protein 14-like isoform X1 [Apis dorsata]
ID15323	contig_34766	31	0,0981068	NP_001155820	inositol monophosphatase 1-like [Acyrthosiphon pisum]	40,42553191	47	gi|357613004	14912	38	hypothetical protein KGM_08975 [Danaus plexippus]
ID15326	contig_60096	45	1,01452	JAA91801	Dolichyldiphosphatase 1, partial [Pararge aegeria]	37,77777778	44	gi|190657612	16983	61	GG21730 [Drosophila erecta]
ID15329	contig_43399	46		not available	not available			gi|662217196	47408	72	PREDICTED: tRNA modification GTPase GTPBP3, mitochondrial-like [Diaphorina citri]
ID15330	contig_5804	42	4,40023E-35	JAB73417	putative rna-binding protein [Ixodes ricinus]	100	78	gi|307174617	15799	39	hypothetical protein EAG_07925, partial [Camponotus floridanus]
ID15331	contig_2487	53	2,17395E-14	JAB73710	putative mitogen-activated protein kinase kinase kinase 13, partial [Ixodes ricinus]	93,24324324	74	gi|572266020	66404	41	PREDICTED: RNA-binding protein 14-like isoform X1 [Apis dorsata]
ID15332	contig_55377	35	0,443155	ENN83134	hypothetical protein YQE_00505, partial [Dendroctonus ponderosae]	31,42857143	35	gi|556063597	17558	39	putative u3 small nucleolar rna-associated protein 11 [Ixodes ricinus]
ID15334	contig_3666	50	4,23487E-49	EEC19044	hypothetical protein IscW_ISCW023428 [Ixodes scapularis]	97,6744186	86	gi|212511795	15205	61	Neuromodulin, putative [Pediculus humanus corporis]
ID15336	contig_6347	52	2,39724	XP_003746942	PREDICTED: intron-binding protein aquarius [Metaseiulus occidentalis]	36,53846154	49	gi|604777279	37572	50	putative vigilin, partial [Aedes albopictus]
ID15339	contig_15201	43	0,426439	NP_572200	syntaxin interacting protein 3 [Drosophila melanogaster]	26,88172043	93	gi|478260054	10207	46	hypothetical protein YQE_03661, partial [Dendroctonus ponderosae]
ID15344	contig_3410	62	4,69864E-39	EEC08039	secreted protein, putative [Ixodes scapularis]	100	66	gi|215498545	22589	69	secreted protein, putative [Ixodes scapularis]
ID15346	contig_3666	55	4,23487E-49	EEC19044	hypothetical protein IscW_ISCW023428 [Ixodes scapularis]	97,6744186	86	gi|194168935	163107	71	GK13825 [Drosophila willistoni]
ID15367	contig_28920	42	4,04217E-53	JAB81892	putative guanylate-binding protein, partial [Ixodes ricinus]	97,72727273	88	gi|212518030	21752	46	hypothetical protein Phum_PHUM592880 [Pediculus humanus corporis]
ID15368	contig_16972	45	2,58885E-38	JAB82898	putative negative regulation of nuclear mrna splicing, partial [Ixodes ricinus]	100	60	gi|556084954	30588	50	putative negative regulation of nuclear mrna splicing, partial [Ixodes ricinus]
ID15374	contig_28245	30	2,84922E-13	EEC00614	DNA-bridging protein BAF, putative [Ixodes scapularis]	96,77419355	31	gi|668458924	18222	37	AGAP011020-PA-like protein [Anopheles sinensis]
ID15377	contig_5	63	2,9904E-111	EEC10609	RNA-binding protein musashi, putative [Ixodes scapularis]	94,44444444	127	gi|498973371	582708	63	PREDICTED: microtubule-actin cross-linking factor 1-like isoform X25 [Ceratitis capitata]
ID15380	contig_42710	32	3,04327	XP_004930000	PREDICTED: uncharacterized protein LOC101736287 [Bombyx mori]	30,43478261	46	gi|340715236	24526	34	PREDICTED: hypothetical protein LOC100649880 [Bombus terrestris]
ID15381	contig_17442	37		not available	not available			gi|662209425	16346	42	PREDICTED: magnesium-dependent phosphatase 1-like [Diaphorina citri]
ID15384	contig_55192	50	1,20543E-20	JAB80860	putative nnmt/pnmt/temt family [Ixodes ricinus]	100	41	gi|383853325	61475	58	PREDICTED: uncharacterized protein LOC100877803 [Megachile rotundata]
ID15385	contig_23853	33	4,7989E-47	JAA61744	Hypothetical protein, partial [Rhipicephalus pulchellus]	69,1588785	107	gi|345452427	25076	37	lectin-24A [Drosophila melanogaster]
ID15386	contig_37878	45	0,728842	EZA48375	hypothetical protein X777_13682 [Cerapachys biroi]	39,02439024	41	gi|346466755	37403	63	hypothetical protein, partial [Amblyomma maculatum]
ID15392	contig_2403	61	0	EEC12756	endonuclease, putative [Ixodes scapularis]	84,27835052	384	gi|572266020	66404	66	PREDICTED: RNA-binding protein 14-like isoform X1 [Apis dorsata]
ID15395	contig_48114	26	8,1918E-41	EEC02058	zinc finger protein, putative [Ixodes scapularis]	95,89041096	73	gi|442749407	30013	33	Putative lethal 2 37cc [Ixodes ricinus]
ID15396	contig_51801	61	0,363701	EZA45436	hypothetical protein K425_769 [Microplitis demolitor]	32,85714286	70	gi|270017073	40360	66	hypothetical protein TcasGA2_TC001492 [Tribolium castaneum]
ID15400	contig_3325	55		not available	not available			gi|572312526	29342	35	PREDICTED: ribosome maturation protein SBDS-like [Apis dorsata]
ID15403	contig_30949	30		not available	not available			gi|391348678	20763	37	PREDICTED: uncharacterized protein LOC100902569 [Metaseiulus occidentalis]
ID15414	contig_56716	32	1,39577E-62	EEC07547	cadherin, putative [Ixodes scapularis]	100	101	gi|157167401	26174	35	lipoate-protein ligase b [Aedes aegypti]
ID15416	contig_16681	42	0	JAB68672	putative vitellogenin-1 [Ixodes ricinus]	100	478	gi|171473159	23092	40	arginine kinase, partial [Hemigrapsus oregonensis]
ID15422	contig_26805	32	0,403891	JAB77590	putative karyopherin importin beta 3 [Ixodes ricinus]	100	15	gi|556069947	22495	45	putative myosin regulatory light chain ef-hand protein superfamily, partial [Ixodes ricinus]
ID15430	contig_3666	42	4,23487E-49	EEC19044	hypothetical protein IscW_ISCW023428 [Ixodes scapularis]	97,6744186	86	gi|332019156	80172	41	Activating signal cointegrator 1 complex subunit 2 [Acromyrmex echinatior]
ID15434	contig_49010	47	0,00633011	EEC02003	conserved hypothetical protein [Ixodes scapularis]	100	14	gi|556064171	30618	56	putative squid, partial [Ixodes ricinus]
ID15444	contig_36132	28	4,70933E-21	EEC08191	hypothetical protein IscW_ISCW006764 [Ixodes scapularis]	86,48648649	37	gi|307193102	114923	30	Ubiquitin carboxyl-terminal hydrolase 8 [Harpegnathos saltator]
ID15449	contig_3125	64	1,83113E-95	JAC33134	hypothetical protein [Amblyomma triste]	100	141	gi|572266020	66404	64	PREDICTED: RNA-binding protein 14-like isoform X1 [Apis dorsata]	61	Putative 14-3-3 logues [Ixodes ricinus]	gi|442749849	726	3,93E-95	JAA67084	Putative 14-3-3 logues [Ixodes ricinus]
ID15457	contig_59023	12		not available	not available			gi|157113098	6633	12	hypothetical protein AaeL_AAEL006325 [Aedes aegypti]
ID15462	contig_27904	20	0,063415	XP_005178402	PREDICTED: uncharacterized protein LOC101892036 [Musca domestica]	40,47619048	42	gi|322785325	9749	20	hypothetical protein SINV_04470, partial [Solenopsis invicta]
ID15466	contig_13384	32	1,19311E-72	JAA55854	Putative tick transposon [Rhipicephalus pulchellus]	55,27638191	199	gi|357611974	15321	40	hypothetical protein KGM_18293 [Danaus plexippus]
ID15476	contig_36193	30	1,88151	EEC16510	hypothetical protein IscW_ISCW012279 [Ixodes scapularis]	30,76923077	65	gi|665388836	55408	34	CG32017, isoform D [Drosophila melanogaster]
ID15480	contig_20388	20	0,886034	ENN80781	hypothetical protein YQE_02790, partial [Dendroctonus ponderosae]	38,88888889	36	gi|215493684	5947	21	hypothetical protein IscW_ISCW002925 [Ixodes scapularis]
ID15481	contig_33532	24	1,03082	BAM20596	doubleoxidase, partial [Papilio polytes]	55,55555556	27	gi|51996942	7400	38	hedgehog protein, partial [Copidosoma floridanum]
ID15484	contig_20582	46		not available	not available			gi|194109443	136299	49	GL10940 [Drosophila persimilis]
ID15486	contig_16813	35	1,50024E-33	JAA60374	Putative l-carnitine dehydratase/alpha-methylacyl-coa racemase [Rhipicephalus pulchellus]	71,79487179	78	gi|442755155	31152	30	Putative 20-hydroxysteroid dehydrogenase [Ixodes ricinus]
ID15490	contig_19055	42	2,1139E-140	JAB70554	putative membrane glycoprotein lig-1 [Ixodes ricinus]	97,82608696	230	gi|350396864	67238	66	PREDICTED: hypothetical protein LOC100746878 [Bombus impatiens]
ID15492	contig_30092	32	4,0462E-87	EEC18191	conserved hypothetical protein [Ixodes scapularis]	93,61702128	141	gi|194110457	8287	38	GL11674 [Drosophila persimilis]
ID15495	contig_30462	56	0,00306772	JAA66867	Hypothetical protein [Ixodes ricinus]	100	19	gi|239789774	21192	51	ACYPI001539 [Acyrthosiphon pisum]
ID15498	contig_8661	40	6,0786E-121	JAA64937	Putative damage-specific dna binding complex subunit ddb1, partial [Rhipicephalus pulchellus]	96,73913043	184	gi|53766655	12249	45	cytochrome P450, partial [Anopheles gambiae]
ID15503	contig_52287	24	0,210944	XP_001356450	GA11277 [Drosophila pseudoobscura pseudoobscura]	55	20	gi|296427827	8423	20	ABC transporter family C protein ABCC1, partial [Heliothis subflexa]
ID15513	contig_18263	48		not available	not available			gi|646718098	37778	54	Acetylcholine receptor subunit beta-like 2 [Zootermopsis nevadensis]
ID15514	contig_28827	43	4,63075E-10	EEC11216	zinc finger, C4 type, putative [Ixodes scapularis]	100	29	gi|572266020	66404	38	PREDICTED: RNA-binding protein 14-like isoform X1 [Apis dorsata]
ID15516	contig_406	45	0	EEC04704	conserved hypothetical protein [Ixodes scapularis]	99,60474308	253	gi|556060594	35150	67	putative methyltransferase [Ixodes ricinus]
ID15522	contig_55867	44	1,90934E-12	JAA62524	Putative tick transposon, partial [Rhipicephalus pulchellus]	63,63636364	46	gi|556057024	14677	33	putative secreted protein precursor [Ixodes ricinus]
ID15528	contig_52482	48		not available	not available			gi|556085200	30570	49	putative centrosomal protein nuf, partial [Ixodes ricinus]
ID15533	contig_36055	49	4,45755	JAA64059	Putative phosphoinositide phosphatase, partial [Rhipicephalus pulchellus]	50	28	gi|427789251	60403	56	Putative phenylalanyl-trna synthetase beta subunit [Rhipicephalus pulchellus]
ID15543	contig_49572	28		not available	not available			gi|478256598	9154	36	hypothetical protein YQE_06621, partial [Dendroctonus ponderosae]
ID15553	contig_49072	32		not available	not available			gi|512912438	23398	32	PREDICTED: uncharacterized protein LOC101746481 isoform X2 [Bombyx mori]
ID15555	contig_45793	47	0,0431825	XP_001353844	GA19715 [Drosophila pseudoobscura pseudoobscura]	27,5862069	58	gi|322801140	20816	53	hypothetical protein SINV_05197, partial [Solenopsis invicta]
ID15560	contig_55867	46	1,90934E-12	JAA62524	Putative tick transposon, partial [Rhipicephalus pulchellus]	63,63636364	46	gi|391333432	17584	20	PREDICTED: 40S ribosomal protein S18-like [Metaseiulus occidentalis]
ID15565	contig_35978	36	0,145851	EZA47029	hypothetical protein X777_17005 [Cerapachys biroi]	34,88372093	43	gi|345479513	17369	36	PREDICTED: calmodulin-like protein 4 [Nasonia vitripennis]
ID15567	contig_6254	38	8,54959E-80	JAA68324	Putative glycine/serine hydroxymethyltransferase [Ixodes ricinus]	100	120	gi|442758735	32831	69	Putative spermidine synthase [Ixodes ricinus]
ID15576	contig_30528	34	1,0947	JAC15824	putative nuclear hormone receptor ftz-f1 beta-like isoform 1, partial [Triatoma infestans]	29,41176471	68	gi|556057024	14677	33	putative secreted protein precursor [Ixodes ricinus]
ID15577	contig_6479	42	9,99262E-27	JAB80470	protein serine/threonine kinase, partial [Ixodes ricinus]	100	67	gi|228014698	18793	53	arginine kinase, partial [Basiliobelus flavovittatus]
ID15579	contig_24827	45	7,9998E-54	JAA54719	Putative cyclin t2a [Rhipicephalus pulchellus]	96,2962963	82	gi|572266026	65281	48	PREDICTED: RNA-binding protein 14-like isoform X4 [Apis dorsata]
ID15584	contig_9140	30		not available	not available			gi|194117960	8901	30	GL15457 [Drosophila persimilis]
ID15586	contig_50368	33	0,1716	JAB59314	putative conserved oligomeric golgi complex subunit 7 [Corethrella appendiculata]	56	25	gi|167879412	25775	41	predicted protein [Culex quinquefasciatus]
ID15593	contig_15379	46		not available	not available			gi|215491716	11853	52	hypothetical protein IscW_ISCW016348, partial [Ixodes scapularis]
ID15599	contig_55008	48	5,60404	AFP61846	RNA polymerase Rpb1, domain 1 [Musca domestica]	26,38888889	72	gi|556054634	162408	47	putative vitellogenin-2 [Ixodes ricinus]
ID15600	contig_3666	56	4,23487E-49	EEC19044	hypothetical protein IscW_ISCW023428 [Ixodes scapularis]	97,6744186	86	gi|572266020	66404	66	PREDICTED: RNA-binding protein 14-like isoform X1 [Apis dorsata]
ID15601	contig_10479	42	9,12174	EDS37487	predicted protein [Culex quinquefasciatus]	35	55	gi|442758865	30690	40	Putative hmg-box transcription factor [Ixodes ricinus]
ID15603	contig_4225	35	6,02465E-54	EEC17887	adamts-7, putative [Ixodes scapularis]	100	87	gi|512939204	8450	49	PREDICTED: histone H2B-like, partial [Bombyx mori]
ID15604	contig_2197	54	5,46172E-85	JAA72909	Putative phospholipid-hydroperoxide glutathione peroxidase, partial [Ixodes ricinus]	100	123	gi|572266020	66404	58	PREDICTED: RNA-binding protein 14-like isoform X1 [Apis dorsata]	52	Putative phospholipid-hydroperoxide glutathione peroxidase, partial [Ixodes ricinus]	gi|442761503
ID15605	contig_2353	36	8,5518E-38	JAA73626	Putative atp-dependent rna helicase, partial [Ixodes ricinus]	100	66	gi|307198462	38527	39	Cyclin-H [Harpegnathos saltator]
ID15606	contig_12188	55		not available	not available			gi|215492126	76171	64	proline and glutamine-rich splicing factor (SFPQ), putative [Ixodes scapularis]
ID15608	contig_9878	33	8,0506E-36	JAB73563	putative unknown product, partial [Ixodes ricinus]	100	74	gi|665817883	83205	38	PREDICTED: kinesin-like protein KIF3B [Microplitis demolitor]
ID15611	contig_27452	37	0,317562	JAB78704	putative buffy, partial [Ixodes ricinus]	39,65517241	55	gi|321461594	19242	45	hypothetical protein DAPPUDRAFT_308130 [Daphnia pulex]
ID15613	contig_44182	42	2,37489	JAB62220	hypothetical protein, partial [Anoplophora glabripennis]	32,75862069	58	gi|298111036	51355	39	gag protein [Drosophila melanogaster]
ID15616	contig_977	64	0	JAA63681	Putative microtubule associated complex, partial [Rhipicephalus pulchellus]	88,88888889	325	gi|572266020	66404	73	PREDICTED: RNA-binding protein 14-like isoform X1 [Apis dorsata]
ID15617	contig_60664	23	1,98969	EGI69801	Ubiquitin-like protein 4A [Acromyrmex echinatior]	33,87096774	61	gi|194155180	67506	20	GJ11579 [Drosophila virilis]
ID15619	contig_11564	47	3,18765E-16	JAB73228	putative endonuclease reverse transcriptase, partial [Ixodes ricinus]	63,82978723	47	gi|572266020	66404	62	PREDICTED: RNA-binding protein 14-like isoform X1 [Apis dorsata]
ID15621	contig_10094	32	4,48975E-34	EEC16195	hypothetical protein IscW_ISCW013062 [Ixodes scapularis]	64,81481481	106	gi|345452427	25076	36	lectin-24A [Drosophila melanogaster]
ID15622	contig_25465	37	7,91815E-19	JAB78851	hypothetical protein, partial [Ixodes ricinus]	98,4375	64	gi|24656191	31565	28	CG1143, isoform A [Drosophila melanogaster]
ID15623	contig_44647	45	0,00403194	JAC13967	putative retrotransposon-like family member retr-1-like protein, partial [Triatoma infestans]	60	30	gi|152125945	15477	33	prepro-A-type allatostatin [Calanus finmarchicus]
ID15626	contig_19082	39	2,75265	EDS45922	pantetheinase [Culex quinquefasciatus]	34,92063492	58	gi|572266020	66404	46	PREDICTED: RNA-binding protein 14-like isoform X1 [Apis dorsata]
ID15627	contig_44189	32	0,270076	XP_005189605	PREDICTED: cullin-associated NEDD8-dissociated protein 1-like [Musca domestica]	44	25	gi|212518030	21752	36	hypothetical protein Phum_PHUM592880 [Pediculus humanus corporis]
ID15628	contig_52947	34	3,54882E-44	JAA60429	Putative tick thioester protein [Rhipicephalus pulchellus]	84,61538462	91	gi|190615611	22617	30	GF14700 [Drosophila ananassae]
ID15630	contig_30980	38	1,36358E-76	EEC10627	neprilysin, putative [Ixodes scapularis]	100	117	gi|604794263	8413	41	putative secreted protein precursor [Amblyomma cajennense]
ID15631	contig_23716	41	6,79602E-58	JAB77415	putative signal recognition particle subunit srp68, partial [Ixodes ricinus]	100	96	gi|307204510	211014	51	Uncharacterized protein KIAA1622 [Harpegnathos saltator]
ID15632	contig_2626	48	0	JAB76061	putative sulfotransferase [Ixodes ricinus]	99,04761905	315	gi|571563781	41348	49	PREDICTED: restin homolog isoform X2 [Apis mellifera]
ID15633	contig_1080	60	7,9353E-27	JAB78306	putative farnesoic acid o-methyltransferase, partial [Ixodes ricinus]	97,87234043	47	gi|556067620	17487	61	putative farnesoic acid o-methyltransferase, partial [Ixodes ricinus]
ID15635	contig_16552	45	9,11235	JAA69311	Putative salivary kunitz domain protein [Ixodes ricinus]	40,47619048	42	gi|572260960	196944	57	PREDICTED: DNA-directed RNA polymerase I subunit RPA1-like [Apis dorsata]
ID15638	contig_54563	39	1,41852E-53	JAB81961	putative unknown product, partial [Ixodes ricinus]	98,05825243	103	gi|572298628	21053	43	PREDICTED: adenylate kinase isoenzyme 6-like [Apis dorsata]
ID15640	contig_38111	24		not available	not available			gi|571539325	14081	20	PREDICTED: uncharacterized protein LOC102655406 isoform X1 [Apis mellifera]
ID15644	contig_55564	36	0,0737514	EEC05064	transposon, putative [Ixodes scapularis]	31,57894737	73	gi|67083917	18599	64	SCF ubiquitin ligase complex [Ixodes scapularis]
ID15646	contig_50199	42		not available	not available			gi|425870617	57878	44	putative CAD trifunctional protein, partial [Cryptochetum sp. BMW-2012]
ID15647	contig_31778	33	3,36166E-42	JAB83329	putative ankyrin, partial [Ixodes ricinus]	100	78	gi|572266020	66404	45	PREDICTED: RNA-binding protein 14-like isoform X1 [Apis dorsata]
ID15657	contig_22840	37		not available	not available			gi|321464378	25740	34	hypothetical protein DAPPUDRAFT_107860 [Daphnia pulex]
ID15660	contig_49223	44	3,10332	XP_004527122	PREDICTED: blood vessel epicardial substance-like isoform X3 [Ceratitis capitata]	57,69230769	25	gi|289536516	10852	69	histone 3, partial [Mysmeninae sp. MYSM-020-MAD]
ID15661	contig_27304	43	1,21577E-23	JAB77312	putative tumor necrosis factor receptor superfamily member 14-like protein, partial [Ixodes ricinus]	98,5915493	71	gi|485218426	10048	45	putative cytochrome oxidase c subunit vib [Rhodnius prolixus]
ID15662	contig_6565	52	1,6195E-97	EEC07958	actin depolymerizing factor, putative [Ixodes scapularis]	100	139	gi|215498464	17189	49	actin depolymerizing factor, putative [Ixodes scapularis]
ID15664	contig_15288	46	1,85499E-24	JAB80073	putative translation initiation factor 5b eif-5b, partial [Ixodes ricinus]	93,75	160	gi|572266020	66404	62	PREDICTED: RNA-binding protein 14-like isoform X1 [Apis dorsata]
ID15667	contig_22838	48	2,0524E-30	EEC11601	insulin precursor, putative [Ixodes scapularis]	100	52	gi|662212067	16277	40	PREDICTED: deoxyuridine 5'-triphosphate nucleotidohydrolase isoform X3 [Diaphorina citri]
ID15675	contig_60030	25	3,91515	EAT42101	AAEL006337-PA [Aedes aegypti]	52,94117647	17	gi|556065768	20448	60	putative cyclophilin 1, partial [Ixodes ricinus]
ID15676	contig_664	35	0,000049001	EEC16096	conserved hypothetical protein [Ixodes scapularis]	95,45454545	22	gi|321461594	19242	38	hypothetical protein DAPPUDRAFT_308130 [Daphnia pulex]
ID15678	contig_48254	27	0,709048	EJY57722	AAEL007935-PF, partial [Aedes aegypti]	30,55555556	72	gi|118781105	10890	28	AGAP000743-PC, partial [Anopheles gambiae str. PEST]
ID15685	contig_7844	49	6,9494E-109	EEC16660	hypothetical protein IscW_ISCW012869 [Ixodes scapularis]	83,74384236	180	gi|572266020	66404	65	PREDICTED: RNA-binding protein 14-like isoform X1 [Apis dorsata]
ID15690	contig_334	43	0	EEC03688	heat shock protein, putative [Ixodes scapularis]	100	228	gi|215493684	5947	49	hypothetical protein IscW_ISCW002925 [Ixodes scapularis]
ID15691	contig_47268	42	3,08838	EEB15290	TERT, telomerase reverse transcriptase [Pediculus humanus corporis]	34,54545455	51	gi|665788929	22379	45	PREDICTED: histone H1-like [Microplitis demolitor]
ID15695	contig_44657	49	0,0113794	EEC00622	hypothetical protein IscW_ISCW016092 [Ixodes scapularis]	45,23809524	42	gi|307182155	57869	54	hypothetical protein EAG_11555, partial [Camponotus floridanus]
ID15698	contig_4225	35	6,02465E-54	EEC17887	adamts-7, putative [Ixodes scapularis]	100	87	gi|357620783	10199	37	hypothetical protein KGM_04277 [Danaus plexippus]
ID15702	contig_34766	29	0,0981068	NP_001155820	inositol monophosphatase 1-like [Acyrthosiphon pisum]	40,42553191	47	gi|391344312	31029	60	PREDICTED: uncharacterized protein LOC100902368 [Metaseiulus occidentalis]
ID15704	contig_16134	48	1,1267	JAA93026	putative mitogen-activated kinase-activated protein kinase [Cupiennius salei]	41,93548387	31	gi|401772515	6276	64	h4, partial [Sternopriscus weckwerthi]
ID15706	contig_2487	53	2,17395E-14	JAB73710	putative mitogen-activated protein kinase kinase kinase 13, partial [Ixodes ricinus]	93,24324324	74	gi|509162617	8426	36	kibra-like protein, partial [Pararge aegeria]
ID15708	contig_30333	56		not available	not available			gi|499014379	42398	71	PREDICTED: zinc finger CCCH domain-containing protein 13-like [Ceratitis capitata]
ID15716	contig_4012	34	6,982E-142	JAB78186	putative transcription initiation factor tfiid subunit 9-like isoform 2 sus scrofa [Ixodes ricinus]	97,19626168	214	gi|340715236	24526	41	PREDICTED: hypothetical protein LOC100649880 [Bombus terrestris]
ID15724	contig_16658	43	5,33043	EFN79343	DnaJ-like protein subfamily C member 1 [Harpegnathos saltator]	39,02439024	36	gi|557753296	16943	54	PREDICTED: 40S ribosomal protein S15-like [Musca domestica]
ID15731	contig_47293	29	7,24541	JAC00067	Hemicentin-2, partial [Ceratitis capitata]	35,13513514	37	gi|215504318	16101	36	hypothetical protein IscW_ISCW011195 [Ixodes scapularis]
ID15738	contig_2487	45	2,17395E-14	JAB73710	putative mitogen-activated protein kinase kinase kinase 13, partial [Ixodes ricinus]	93,24324324	74	gi|194134759	25074	38	GM23025 [Drosophila sechellia]
ID15741	contig_3666	55	4,23487E-49	EEC19044	hypothetical protein IscW_ISCW023428 [Ixodes scapularis]	97,6744186	86	gi|572266020	66404	66	PREDICTED: RNA-binding protein 14-like isoform X1 [Apis dorsata]
ID15745	contig_7840	44	1,71837E-50	JAB74611	putative scramblase, partial [Ixodes ricinus]	100	76	gi|212507060	21095	44	conserved hypothetical protein [Pediculus humanus corporis]
ID15748	contig_28164	47	7,19818E-09	AGB34416	elongation factor-1 alpha, partial [Metasiro americanus]	63,15789474	38	gi|550260700	33620	38	Ankyrin repeat and LEM domain-containing protein [Anoplophora glabripennis]
ID15755	contig_2487	45	2,17395E-14	JAB73710	putative mitogen-activated protein kinase kinase kinase 13, partial [Ixodes ricinus]	93,24324324	74	gi|665806900	77938	38	PREDICTED: uncharacterized protein CG10915 isoform X1 [Microplitis demolitor]
ID15756	contig_3666	57	4,23487E-49	EEC19044	hypothetical protein IscW_ISCW023428 [Ixodes scapularis]	97,6744186	86	gi|572266020	66404	75	PREDICTED: RNA-binding protein 14-like isoform X1 [Apis dorsata]
ID15757	contig_40774	34	2,59796E-06	JAB63303	hypothetical protein, partial [Anoplophora glabripennis]	30,3030303	99	gi|270013640	12411	28	hypothetical protein TcasGA2_TC012266 [Tribolium castaneum]
ID15758	contig_9054	45	2,89567	EFX74266	hypothetical protein DAPPUDRAFT_324545 [Daphnia pulex]	63,15789474	19	gi|389609629	16772	38	mediator complex subunit 31 [Papilio xuthus]
ID15761	contig_42815	42	6,32493E-25	JAB71114	putative ceramidase [Ixodes ricinus]	100	51	gi|307203830	102839	47	Phosphatidylinositol 4-kinase type 2-beta [Harpegnathos saltator]
ID15765	contig_58692	36	5,55303E-14	JAC31925	putative rte ele1 orf1 -h 1e-60 -j 4 [Amblyomma triste]	44,73684211	76	gi|345452427	25076	42	lectin-24A [Drosophila melanogaster]
ID15768	contig_4056	34	1,21349E-98	JAB74318	putative o-methyltransferase [Ixodes ricinus]	99,34640523	153	gi|668446846	15277	37	hypothetical protein ZHAS_00003963 [Anopheles sinensis]
ID15774	contig_56423	30	2,03097E-35	AGR65714	d-alanine--d-alanine ligase [Planococcus citri]	55,23809524	103	gi|644991491	13101	22	PREDICTED: kelch-like protein 20 [Nasonia vitripennis]
ID15776	contig_52574	30	7,6401E-61	EEC03983	calcitonin receptor, putative [Ixodes scapularis]	100	91	gi|478260054	10207	35	hypothetical protein YQE_03661, partial [Dendroctonus ponderosae]
ID15780	contig_3666	55	4,23487E-49	EEC19044	hypothetical protein IscW_ISCW023428 [Ixodes scapularis]	97,6744186	86	gi|158286575	138056	55	AGAP006939-PA [Anopheles gambiae str. PEST]
ID15782	contig_54563	41	1,41852E-53	JAB81961	putative unknown product, partial [Ixodes ricinus]	98,05825243	103	gi|645016477	21517	44	PREDICTED: dihydrofolate reductase [Nasonia vitripennis]
ID15786	contig_10094	32	4,48975E-34	EEC16195	hypothetical protein IscW_ISCW013062 [Ixodes scapularis]	64,81481481	106	gi|345452427	25076	36	lectin-24A [Drosophila melanogaster]
ID15796	contig_17201	36	2,59624E-43	EEC17411	hypothetical protein IscW_ISCW012024 [Ixodes scapularis]	93,05555556	72	gi|193906118	20780	44	GH12983 [Drosophila grimshawi]
ID15797	contig_37017	44	2,41825E-58	JAA61924	Hypothetical protein, partial [Rhipicephalus pulchellus]	71,09375	128	gi|633894057	7405	67	histone 4, partial [Trigonopterus sp. 290 MB-2014]
ID15798	contig_46579	34		not available	not available			gi|572315193	28309	33	PREDICTED: mannose-6-phosphate isomerase-like, partial [Apis dorsata]
ID15804	contig_45793	56	0,0431825	XP_001353844	GA19715 [Drosophila pseudoobscura pseudoobscura]	27,5862069	58	gi|307177335	75321	50	Protein claret segregational [Camponotus floridanus]
ID15823	contig_54888	44		not available	not available			gi|193899071	181713	42	GH17154 [Drosophila grimshawi]
ID15825	contig_27452	37	0,317562	JAB78704	putative buffy, partial [Ixodes ricinus]	39,65517241	55	gi|645000905	24502	37	PREDICTED: mitochondrial import inner membrane translocase subunit Tim21 [Nasonia vitripennis]
ID15834	contig_10264	51	1,06849E-34	JAA66437	Putative dna-bridging protein baf [Ixodes ricinus]	100	59	gi|442748555	10333	56	Putative dna-bridging protein baf [Ixodes ricinus]
ID15836	contig_8514	50	4,23247E-62	JAC31471	hypothetical protein, partial [Amblyomma triste]	51,78571429	224	gi|194128256	26604	50	GM14071 [Drosophila sechellia]
ID15840	contig_9842	42	6,65515E-93	JAB75139	putative mitochondrial inner membrane protein mitofilin, partial [Ixodes ricinus]	100	156	gi|607366231	74658	51	Protein claret segregational [Cerapachys biroi]
ID15841	contig_232	49	0	JAB58835	putative eukaryotic translation elongation factor [Corethrella appendiculata]	90,08264463	277	gi|572266020	66404	73	PREDICTED: RNA-binding protein 14-like isoform X1 [Apis dorsata]
ID15844	contig_19081	35	0,00286519	JAB73648	putative endonuclease/reverse transcript, partial [Ixodes ricinus]	48,8372093	40	gi|307141008	33055	37	paramyosin, partial [Haemaphysalis longicornis]
ID15845	contig_47097	38	0,000208758	EEC16178	ABC transporter, putative [Ixodes scapularis]	48,71794872	39	gi|321472693	8156	45	hypothetical protein DAPPUDRAFT_301646 [Daphnia pulex]
ID15849	contig_1969	46	1,31551E-06	EFN74744	THAP domain-containing protein 9 [Camponotus floridanus]	37,77777778	49	gi|194162237	189698	36	GK22086 [Drosophila willistoni]
ID15850	contig_1247	39	0	JAA58917	Putative cytochrome [Rhipicephalus pulchellus]	57,38045738	481	gi|190657612	16983	41	GG21730 [Drosophila erecta]
ID15851	contig_58692	35	5,55303E-14	JAC31925	putative rte ele1 orf1 -h 1e-60 -j 4 [Amblyomma triste]	44,73684211	76	gi|345452427	25076	32	lectin-24A [Drosophila melanogaster]
ID15853	contig_49539	30	3,43082	JAA62354	Hypothetical protein, partial [Rhipicephalus pulchellus]	50	30	gi|442754965	9033	64	Putative mitochondrial f1f0-atp synthase subunit e [Ixodes ricinus]
ID15859	contig_11749	34	0,947945	EFN64997	hypothetical protein EAG_08535 [Camponotus floridanus]	28,04878049	75	gi|307185331	62125	36	Hrp65 protein [Camponotus floridanus]
ID15860	contig_56373	40	0,134541	AGY55395	cytochrome oxidase subunit I, partial (mitochondrion) [Rentonellum sp. NLG-2013]	40,47619048	42	gi|307182155	57869	68	hypothetical protein EAG_11555, partial [Camponotus floridanus]
ID15862	contig_7493	46	2,56302E-51	EEC17272	membrane-associated protein, putative [Ixodes scapularis]	100	86	gi|215502736	9496	52	membrane-associated protein, putative, partial [Ixodes scapularis]
ID15864	contig_42253	35	0,477923	EFX85682	hypothetical protein DAPPUDRAFT_127566 [Daphnia pulex]	44	25	gi|662192876	102381	42	PREDICTED: transient receptor potential cation channel protein painless [Diaphorina citri]
ID15865	contig_5327	37	2,10561	NP_001246510	Na channel protein 60E, isoform L [Drosophila melanogaster]	57,89473684	19	gi|512916909	40601	43	PREDICTED: anoctamin-5-like [Bombyx mori]
ID15868	contig_3666	56	4,23487E-49	EEC19044	hypothetical protein IscW_ISCW023428 [Ixodes scapularis]	97,6744186	86	gi|307173241	181587	64	Iporin [Camponotus floridanus]
ID15869	contig_45636	36	2,04361E-88	JAA73261	Putative prolyl 4-hydroxylase alpha subunit, partial [Ixodes ricinus]	94,73684211	152	gi|114156107	9268	26	unnamed protein product, partial [Dermatophagoides pteronyssinus]
ID15870	contig_30885	40	8,21584E-70	JAA68904	Putative isoleucyl-trna synthetase translation [Ixodes ricinus]	99,05660377	106	gi|571539890	86665	42	PREDICTED: aminopeptidase N-like isoform X2 [Apis mellifera]
ID15873	contig_14632	50	4,45197E-83	JAA58107	Putative rna helicase brr2 dead-box superfamily [Rhipicephalus pulchellus]	82,87671233	146	gi|270015272	118343	62	hypothetical protein TcasGA2_TC001807 [Tribolium castaneum]
ID15874	contig_54563	39	1,41852E-53	JAB81961	putative unknown product, partial [Ixodes ricinus]	98,05825243	103	gi|193908448	38752	46	GI15676 [Drosophila mojavensis]
ID15876	contig_5327	36	2,10561	NP_001246510	Na channel protein 60E, isoform L [Drosophila melanogaster]	57,89473684	19	gi|442750011	24957	61	Hypothetical protein [Ixodes ricinus]
ID15877	contig_45793	40	0,0431825	XP_001353844	GA19715 [Drosophila pseudoobscura pseudoobscura]	27,5862069	58	gi|645007056	24027	39	PREDICTED: uncharacterized protein LOC103315872 [Nasonia vitripennis]
ID15878	contig_10094	32	4,48975E-34	EEC16195	hypothetical protein IscW_ISCW013062 [Ixodes scapularis]	64,81481481	106	gi|322791148	16360	36	hypothetical protein SINV_13581, partial [Solenopsis invicta]
ID15881	contig_3666	65	4,23487E-49	EEC19044	hypothetical protein IscW_ISCW023428 [Ixodes scapularis]	97,6744186	86	gi|572266020	66404	66	PREDICTED: RNA-binding protein 14-like isoform X1 [Apis dorsata]
ID15884	contig_56072	31	8,54089E-59	JAA55538	Putative phospholipase c at 21c [Rhipicephalus pulchellus]	95,29411765	85	gi|668446846	15277	39	hypothetical protein ZHAS_00003963 [Anopheles sinensis]
ID15886	contig_18937	50	1,60176E-09	JAB83020	hypothetical protein, partial [Ixodes ricinus]	82,75862069	29	gi|307182155	57869	53	hypothetical protein EAG_11555, partial [Camponotus floridanus]
ID15887	contig_50996	35	4,10063E-42	JAB72656	putative flj79277 highly [Ixodes ricinus]	94,73684211	115	gi|509184863	8436	42	Hypothetical protein, partial [Pararge aegeria]
ID15889	contig_56716	32	1,39577E-62	EEC07547	cadherin, putative [Ixodes scapularis]	100	101	gi|668461258	20784	33	armadillo repeat-containing X-linked protein 2 [Anopheles sinensis]
ID15894	contig_1176	44	1,6373E-163	JAA71130	Putative medium-chain acyl-coa dehydrogenase [Ixodes ricinus]	100	211	gi|427789667	46885	63	Putative microtubule associated complex [Rhipicephalus pulchellus]
ID15896	contig_54556	30		not available	not available			gi|386697421	51554	36	signal recognition particle protein 54k, partial [Diplaegidia sp. A PBK-2011]
ID15898	contig_5327	57	2,10561	NP_001246510	Na channel protein 60E, isoform L [Drosophila melanogaster]	57,89473684	19	gi|645016477	21517	60	PREDICTED: dihydrofolate reductase [Nasonia vitripennis]
ID15899	contig_12367	38	1,48477E-80	JAC34177	putative sequence-specific single-stranded-dna-binding protein [Amblyomma triste]	100	114	gi|194196258	41050	43	GD12932 [Drosophila simulans]
ID15900	contig_14539	33		not available	not available			gi|326578892	20016	34	reverse transcriptase, partial [Shijimiaeoides divina]
ID15901	contig_28754	34		not available	not available			gi|512888980	35823	35	PREDICTED: uncharacterized protein LOC101742816 [Bombyx mori]
ID15904	contig_21985	40		not available	not available			gi|307182155	57869	49	hypothetical protein EAG_11555, partial [Camponotus floridanus]
ID15906	contig_59100	36	2,23761	JAA58208	Putative clathrin assembly protein [Rhipicephalus pulchellus]	50	20	gi|152125945	15477	33	prepro-A-type allatostatin [Calanus finmarchicus]
ID15908	contig_7010	34	0	JAB76997	putative oxysterol-binding protein, partial [Ixodes ricinus]	100	327	gi|321461594	19242	46	hypothetical protein DAPPUDRAFT_308130 [Daphnia pulex]
ID15909	contig_39629	39	8,61282E-12	EEC06208	conserved hypothetical protein [Ixodes scapularis]	100	27	gi|215502148	42625	31	alternative splicing factor SRp55/B52/SRp75, putative [Ixodes scapularis]
ID15912	contig_58692	33	5,55303E-14	JAC31925	putative rte ele1 orf1 -h 1e-60 -j 4 [Amblyomma triste]	44,73684211	76	gi|604794265	8422	40	putative secreted protein precursor [Amblyomma cajennense]
ID15915	contig_30263	20	9,99463	EAT46562	AAEL002267-PA [Aedes aegypti]	34,28571429	35	gi|607361965	8458	20	hypothetical protein X777_02843 [Cerapachys biroi]
ID15918	contig_34331	34	0,0293103	EEC19177	hypothetical protein IscW_ISCW013651 [Ixodes scapularis]	77,27272727	22	gi|194144084	36229	40	GJ20839 [Drosophila virilis]
ID15919	contig_28920	32	4,04217E-53	JAB81892	putative guanylate-binding protein, partial [Ixodes ricinus]	97,72727273	88	gi|193919915	34308	41	GI13415 [Drosophila mojavensis]
ID15920	contig_13457	47	0,355772	JAA54880	Putative tick transposon [Rhipicephalus pulchellus]	57,69230769	26	gi|383853325	61475	54	PREDICTED: uncharacterized protein LOC100877803 [Megachile rotundata]
ID15922	contig_47097	35	0,000208758	EEC16178	ABC transporter, putative [Ixodes scapularis]	48,71794872	39	gi|607363193	6637	36	hypothetical protein X777_02442, partial [Cerapachys biroi]
ID15924	contig_44238	13	2,78943E-07	EEC20072	dipeptidyl peptidase IV, putative [Ixodes scapularis]	100	23	gi|29242972	5415	14	drosomycin-like C, partial [Drosophila melanogaster]
ID15929	contig_10479	44	9,12174	EDS37487	predicted protein [Culex quinquefasciatus]	35	55	gi|190619010	52208	42	GF21367 [Drosophila ananassae]
ID15931	contig_19081	34	0,00286519	JAB73648	putative endonuclease/reverse transcript, partial [Ixodes ricinus]	48,8372093	40	gi|381142859	24405	41	arginine kinase, partial [Bembidion ephippium]
ID15932	contig_44629	39	0,00016305	JAB82731	putative unknown product, partial [Ixodes ricinus]	52,77777778	36	gi|171464712	27860	52	matrix metalloproteinase, partial [Ectropis obliqua]
ID15936	contig_54563	40	1,41852E-53	JAB81961	putative unknown product, partial [Ixodes ricinus]	98,05825243	103	gi|668446846	15277	45	hypothetical protein ZHAS_00003963 [Anopheles sinensis]
ID15938	contig_47046	52	2,82534	JAA68611	Putative ixostatin [Ixodes ricinus]	46,875	32	gi|572266020	66404	68	PREDICTED: RNA-binding protein 14-like isoform X1 [Apis dorsata]
ID15942	contig_51707	52	3,89474	EGI58410	hypothetical protein G5I_13507 [Acromyrmex echinatior]	37,14285714	35	gi|158294383	88569	70	AGAP005563-PA [Anopheles gambiae str. PEST]
