# Supplementary material for: Integration of Ixodes ricinus genome sequencing with transcriptome and proteome annotation of the naïve midgut
Source: BMC Genomics. 2015 Oct 28;16:871. doi: 10.1186/s12864-015-1981-7 (PMC4625525; doi:10.1186/s12864-015-1981-7)
Supplement: Additional file 9: — Multilevel distribution of annotated transcripts and proteins. GO terms with at least 50 assigned sequences per term for the transcriptome and 5 for the proteome are listed. (XLSX 12 kb) [file 12864_2015_1981_MOESM9_ESM.xlsx]

## Sheet: Sheet1
Multilevel distribution of annotated transcripts by GO categories
GO category	GO terms with ≥ 50 assigned sequences	number of sequences assigned to this GO term
molecular function	transmembrane transporter activity	474
	translation factor activity, nucleic acid binding	91
	transferase activity, transferring glycosyl groups	168
	transferase activity, transferring acyl groups	185
	structural constituent of ribosome	181
	signal transducer	238
	phosphate activity	179
	peptidase activity	437
	oxidoreductase activity	899
	nucleotidyltransferase activity	500
	nucleic acid binding transcription factor activity	108
	nuclease activity	182
	methyltransferase activity	150
	lyase activity	95
	lipid binding	116
	ligase activity	237
	kinase activity	510
	ATPase activity	287
	DNA binding	580
	GTPase activity	93
	cytoskeletal protein binding	92
	enzyme regulator activity	170
	helicase activity	162
	hydrolase activity, acting on carbon-nitrogen (but not peptide) bonds	87
	hydrolase activity, acting on glycosyl bonds	166
	ion binding	2905
	isomerase activity	105
biological process	vesicle-mediated transport	149
	transmembrane transport	403
	translation	348
	tRNA metabolic process	111
	signal transduction	658
	ribonecleoprotein complex biogenesis	60
	response to stress	235
	protein folding	77
	protein complex assembly	55
	nucleobase-containing compound catabolic process	237
	mRNA processing	64
	lipid metabolic process	192
	DNA metabolic process	683
	carbohydrate metabolic process	330
	cell adhesion	69
	cell cylcle	89
	cellular amino acid metabolic process	196
	cellular protein modification process	669
	chromosome organization	147
	cofactor metabolic process	62
	cytoskeleton organization	63
	generation of precursor metabolites and energy	85
	homeostatic process	65
cellular component	ribosome	201
	protein complex	647
	Golgi apparatus	72
	chromosome	64
	cytoskeleton	205
	endoplasmic reticulum	84
	extracellular region	73
	mitochondrion	107
	nucleoplasm	66
	plasma membrane	93

## Sheet: Sheet2
Multilevel distribution of annotated proteins by GO categories
GO category	GO terms with ≥ 5 assigned sequences	number of sequences assigned to this GO term
molecular function	unfolded protein binding	5
	transmembrane transporter activity	10
	transferase activity, transferring acyl groups	5
	structural constituent of ribosome	7
	peptidase activity	9
	oxidoreductase activity	26
	nucleotidyltransferase activity	6
	ion binding	57
	ligase activity	5
	DNA binding	9
	kinase activity	6
biological process	transmembrane transport	7
	translation	10
	signal transduction	5
	ribosome biogenesis	8
	response to stress	10
	protein folding	6
	lipid metabolic process	5
	DNA metabolic process	10
	carbohydrate metabolic process	6
	cell adhesion	4
	cellular amino acid metabolic process	16
	cellular protein modification process	8
	generation of precursor metabolites and energy	9
cellular component	ribosome	9
	protein complex	26
	cytoskeleton	8
	mitochondrion	74
