# Supplementary material for: Integration of Ixodes ricinus genome sequencing with transcriptome and proteome annotation of the naïve midgut
Source: BMC Genomics. 2015 Oct 28;16:871. doi: 10.1186/s12864-015-1981-7 (PMC4625525; doi:10.1186/s12864-015-1981-7)
Supplement: Additional file 13: — FDR analysis of mass spectrometry search results. Mass spectrometry search results against concatenated target-decoy databases including protein scores and cumulative FDR. (XLSX 138 kb) [file 12864_2015_1981_MOESM13_ESM.xlsx]

## Sheet: transcriptome database
ID	Best Protein Score	Best Protein Accession	Best Protein Description	Best Protein Mass	FDR
ID15637	783	contig_1287	contig_1287	103634	0
ID14306	678	contig_6739	contig_6739	39246	0
ID15461	665	contig_18684	contig_18684	32897	0
ID14543	661	contig_3881	contig_3881	18343	0
ID14883	595	contig_334	contig_334	80630	0
ID14885	589	contig_334	contig_334	80630	0
ID15304	565	contig_2626	contig_2626	60042	0
ID14873	560	contig_334	contig_334	80630	0
ID15448	540	contig_1968	contig_1968	42288	0
ID14895	511	contig_334	contig_334	80630	0
ID15456	496	contig_18684	contig_18684	32897	0
ID14763	458	contig_16681	contig_16681	58920	0
ID14770	454	contig_16681	contig_16681	58920	0
ID15214	448	contig_1706	contig_1706	32060	0
ID14545	441	contig_3881	contig_3881	18343	0
ID15573	438	contig_3569	contig_3569	55866	0
ID14253	433	contig_334	contig_334	80630	0
ID15221	428	contig_6393	contig_6393	37365	0
ID14841	424	contig_3274	contig_3274	30257	0
ID14851	417	contig_2681	contig_2681	18001	0
ID14220	417	contig_16681	contig_16681	58920	0
ID14880	408	contig_334	contig_334	80630	0
ID14757	406	contig_16681	contig_16681	58920	0
ID14891	397	contig_334	contig_334	80630	0
ID15262	396	contig_4177	contig_4177	74536	0
ID14765	395	contig_16681	contig_16681	58920	0
ID14255	384	contig_334	contig_334	80630	0
ID14826	382	contig_2788	contig_2788	24355	0
ID14887	372	contig_334	contig_334	80630	0
ID14835	372	contig_3273	contig_3273	27648	0
ID15810	366	contig_159	contig_159	35999	0
ID14911	364	contig_12693	contig_12693	50453	0
ID14519	361	contig_19402	contig_19402	10478	0
ID14431	360	contig_46	contig_46	55768	0
ID15455	348	contig_25684	contig_25684	39333	0
ID15602	339	contig_11627	contig_11627	17979	0
ID14584	339	contig_7668	contig_7668	64352	0
ID14628	331	contig_24465	contig_24465	8956	0
ID14771	330	contig_16681	contig_16681	58920	0
ID14238	321	contig_977	contig_977	75584	0
ID15246	313	contig_14137	contig_14137	26889	0
ID14217	312	contig_16681	contig_16681	58920	0
ID14803	308	contig_977	contig_977	71883	0
ID14383	308	contig_5813	contig_5813	9539	0
ID15219	306	contig_28252	contig_28252	22269	0
ID14221	305	contig_16681	contig_16681	58920	0
ID14846	297	contig_3273	contig_3273	27648	0
ID14251	296	contig_334	contig_334	80630	0
ID15196	295	contig_4991	contig_4991	55099	0
ID15364	294	contig_7592	contig_7592	28161	0
ID14256	293	contig_334	contig_334	80630	0
ID14517	291	contig_19402	contig_19402	10478	0
ID14890	289	contig_334	contig_334	80630	0
ID14241	288	contig_3273	contig_3273	27648	0
ID14231	287	contig_3000	contig_3000	10976	0
ID15820	286	contig_159	contig_159	35999	0
ID14825	284	contig_2788	contig_2788	24355	0
ID15296	283	contig_2626	contig_2626	60042	0
ID14852	280	contig_96	contig_96	94796	0
ID15274	279	contig_322	contig_322	34731	0
ID15101	279	contig_4105	contig_4105	22574	0
ID15677	275	contig_6565	contig_6565	21609	0
ID15417	275	contig_5894	contig_5894	29777	0
ID14886	275	contig_334	contig_334	80630	0
ID14839	274	contig_2681	contig_2681	18001	0
ID14244	272	contig_3273	contig_3273	27648	0
ID14265	271	contig_2111	contig_2111	63475	0
ID14240	269	contig_2313	contig_2313	43759	0
ID15257	267	contig_5349	contig_5349	35909	0
ID14582	265	contig_7668	contig_7668	64352	0
ID15682	265	contig_6565	contig_6565	21609	0
ID15220	264	contig_6393	contig_6393	37365	0
ID14429	262	contig_3125	contig_3125	21107	0
ID15258	260	contig_476	contig_476	15214	0
ID14937	258	contig_29658	contig_29658	9757	0
ID14830	258	contig_2788	contig_2788	24355	0
ID14827	256	contig_2788	contig_2788	24355	0
ID14232	254	contig_3000	contig_3000	10976	0
ID14434	248	contig_3125	contig_3125	21107	0
ID14799	244	contig_977	contig_977	71883	0
ID14910	242	contig_1745	contig_1745	44176	0
ID14685	242	contig_13548	contig_13548	13318	0
ID15760	239	contig_22489	contig_22489	13750	0
ID15284	237	contig_322	contig_322	34731	0
ID14278	237	contig_1756	contig_1756	21484	0
ID15299	236	contig_1744	contig_1744	44014	0
ID14250	236	contig_334	contig_334	80630	0
ID15413	235	contig_5894	contig_5894	29777	0
ID14840	235	contig_13788	contig_13788	18419	0
ID14312	235	contig_2648	contig_2648	27466	0
ID14981	232	contig_4645	contig_4645	14115	0
ID14300	232	contig_12392	contig_12392	37125	0
ID14225	231	contig_6261	contig_6261	8516	0
ID14871	228	contig_11351	contig_11351	25758	0
ID15441	226	contig_1741	contig_1741	29202	0
ID14867	225	contig_11351	contig_11351	25758	0
ID14983	221	contig_2869	contig_2869	50649	0
ID14248	220	contig_11351	contig_11351	25758	0
ID15822	218	contig_159	contig_159	35999	0
ID14242	218	contig_3273	contig_3273	27648	0
ID15463	216	contig_12478	contig_12478	8465	0
ID15345	215	contig_3410	contig_3410	7691	0
ID14413	213	contig_3410	contig_3410	7691	0
ID14824	212	contig_7936	contig_7936	19938	0
ID14342	211	contig_1491	contig_1491	13760	0
ID14296	210	contig_12392	contig_12392	37125	0
ID14352	210	contig_1491	contig_1491	13760	0
ID14850	209	contig_96	contig_96	94683	0
ID14206	209	contig_1069	contig_1069	27318	0
ID14631	206	contig_3048	contig_3048	15632	0
ID15527	206	contig_5373	contig_5373	30789	0
ID15370	206	contig_3410	contig_3410	7691	0
ID14230	206	contig_6261	contig_6261	8516	0
ID14630	205	contig_24465	contig_24465	8956	0
ID15109	205	contig_5813	contig_5813	9539	0
ID14585	204	contig_7668	contig_7668	64352	0
ID14439	204	contig_4216	contig_4216	20503	0
ID14349	203	contig_1491	contig_1491	13760	0
ID14357	203	contig_3863	contig_3863	37388	0
ID14627	202	contig_3048	contig_3048	15632	0
ID14849	202	contig_96	contig_96	94683	0
ID14451	202	contig_4216	contig_4216	20503	0
ID14356	201	contig_1491	contig_1491	13760	0
ID15574	200	contig_81	contig_81	16756	0
ID15569	200	contig_81	contig_81	16756	0
ID14448	200	contig_4216	contig_4216	20503	0
ID14801	199	contig_977	contig_977	71883	0
ID14308	199	contig_2648	contig_2648	27466	0
ID15355	198	contig_7592	contig_7592	28161	0
ID14420	198	contig_3410	contig_3410	7691	0
ID15091	196	contig_1536	contig_1536	12278	0
ID14446	196	contig_4216	contig_4216	20503	0
ID15003	194	contig_371	contig_371	110108	0
ID14587	192	contig_7668	contig_7668	64352	0
ID14317	192	contig_2648	contig_2648	27466	0
ID14319	192	contig_17023	contig_17023	25551	0
ID15475	191	contig_13987	contig_13987	32294	0
ID14382	191	contig_5813	contig_5813	9539	0
ID14821	189	contig_7936	contig_7936	19938	0
ID14620	187	contig_24465	contig_24465	8956	0
ID14279	187	contig_1223	contig_1223	28744	0
ID15468	186	contig_17570	contig_17570	9142	0
ID14270	186	contig_2111	contig_2111	63475	0
ID14862	185	contig_11351	contig_11351	25758	0
ID14294	185	contig_12392	contig_12392	37125	0
ID14621	184	contig_3048	contig_3048	15632	0
ID14405	184	contig_1467	contig_1467	38981	0
ID15835	183	contig_10264	contig_10264	8764	0
ID14855	182	contig_3922	contig_3922	21577	0
ID15348	182	contig_10392	contig_10392	40082	0
ID14822	181	contig_4655	contig_4655	31372	0
ID14762	181	contig_16681	contig_16681	58920	0
ID15566	180	contig_1524	contig_1524	17656	0
ID14829	179	contig_2788	contig_2788	24355	0
ID15540	179	contig_27393	contig_27393	29016	0
ID14670	178	contig_17399	contig_17399	16272	0
ID15424	178	contig_3410	contig_3410	7691	0
ID15230	177	contig_5091	contig_5091	14576	0
ID14259	177	contig_9921	contig_9921	25389	0
ID14247	177	contig_11351	contig_11351	25758	0
ID15197	176	contig_5	contig_5	76394	0
ID15572	176	contig_3569	contig_3569	55866	0
ID15397	176	contig_3410	contig_3410	7691	0
ID14878	175	contig_334	contig_334	80630	0
ID15094	175	contig_8425	contig_8425	86857	0
ID14252	175	contig_334	contig_334	80630	0
ID14786	173	contig_2313	contig_2313	43759	0
ID15286	173	contig_2734	contig_2734	27882	0
ID15832	172	contig_129	contig_129	16731	0
ID14819	172	contig_7936	contig_7936	19938	0
ID15260	172	contig_4177	contig_4177	74536	0
ID14969	171	contig_205	contig_205	44060	0
ID14229	171	contig_3000	contig_3000	10976	0
ID14861	169	contig_11351	contig_11351	25758	0
ID15609	169	contig_4322	contig_4322	11481	0
ID14291	168	contig_3165	contig_3165	20568	0
ID14197	168	contig_16204	contig_16204	42671	0
ID15233	167	contig_5091	contig_5091	14400	0
ID14616	166	contig_3048	contig_3048	15632	0
ID15829	166	contig_159	contig_159	35999	0
ID14236	165	contig_977	contig_977	75584	0
ID14638	164	contig_36315	contig_36315	19434	0
ID14351	164	contig_1491	contig_1491	13760	0
ID14362	164	contig_4991	contig_4991	55099	0
ID14924	163	contig_1741	contig_1741	29202	0
ID15788	163	contig_3881	contig_3881	18343	0
ID15508	162	contig_19001	contig_19001	23822	0
ID14680	162	contig_17399	contig_17399	16272	0
ID15773	162	contig_129	contig_129	16731	0
ID14914	161	contig_35631	contig_35631	7995	0
ID15282	160	contig_1744	contig_1744	44014	0
ID15551	160	contig_929	contig_929	11362	0
ID14305	160	contig_896	contig_896	34172	0
ID14285	159	contig_3165	contig_3165	20568	0
ID14772	157	contig_16681	contig_16681	58920	0
ID14903	157	contig_12693	contig_12693	50453	0
ID14361	157	contig_1491	contig_1491	13760	0
ID14882	156	contig_334	contig_334	80630	0
ID15167	155	contig_1491	contig_1491	13760	0
ID15232	155	contig_5	contig_5	73576	0
ID15509	155	contig_4056	contig_4056	22698	0
ID14847	155	contig_2681	contig_2681	18001	0
ID14341	154	contig_1491	contig_1491	13760	0
ID15097	153	contig_4126	contig_4126	37522	0
ID14792	153	contig_977	contig_977	71883	0
ID15382	153	contig_3410	contig_3410	7691	0
ID14617	152	contig_3048	contig_3048	15632	0
ID14260	152	contig_4645	contig_4645	14115	0
ID15697	151	contig_28565	contig_28565	22252	0
ID14817	151	contig_9842	contig_9842	19042	0
ID15892	150	contig_1278	contig_1278	26994	0
ID14908	150	contig_28011	contig_28011	10579	0
ID14360	150	contig_1491	contig_1491	13760	0
ID15713	149	contig_1390	contig_1390	32333	0
ID14343	148	contig_1491	contig_1491	13760	0
ID14359	148	contig_7804	contig_7804	8730	0
ID14394	147	contig_1697	contig_1697	21607	0
ID15264	146	contig_4519	contig_4519	32968	0
ID15712	146	contig_28565	contig_28565	22252	0
ID14864	146	contig_11351	contig_11351	25758	0
ID15259	145	contig_5349	contig_5349	35909	0
ID14789	145	contig_977	contig_977	71883	0
ID14363	145	contig_1491	contig_1491	13760	0
ID14318	144	contig_17023	contig_17023	25551	0
ID14856	143	contig_3922	contig_3922	21577	0
ID14222	143	contig_16681	contig_16681	58920	0
ID15408	142	contig_19234	contig_19234	10029	0
ID14287	141	contig_3165	contig_3165	20568	0
ID14831	140	contig_4284	contig_4284	71568	0
ID15452	140	contig_7980	contig_7980	21442	0
ID15162	140	contig_1491	contig_1491	13760	0
ID15858	139	contig_1584	contig_1584	19461	0
ID15833	139	contig_159	contig_159	35999	0
ID15744	139	contig_2493	contig_2493	27458	0
ID14984	139	contig_205	contig_205	44060	0
ID14377	139	contig_8409	contig_8409	20836	0
ID14788	138	contig_27726	contig_27726	13516	0
ID15172	138	contig_1491	contig_1491	13760	0
ID14355	137	contig_1491	contig_1491	13760	0
ID14424	136	contig_3410	contig_3410	7691	0
ID14304	135	contig_896	contig_896	34172	0
ID15335	134	contig_1507	contig_1507	32017	0
ID15812	134	contig_159	contig_159	35999	0
ID15319	134	contig_10392	contig_10392	40082	0
ID15123	134	contig_3199	contig_3199	60706	0
ID15375	133	contig_7592	contig_7592	28161	0
ID14906	133	contig_35631	contig_35631	7995	0
ID15317	133	contig_1507	contig_1507	32017	0
ID15263	133	contig_4177	contig_4177	74536	0
ID14340	133	contig_1491	contig_1491	13760	0
ID15349	132	contig_19001	contig_19001	23822	0
ID15821	132	contig_159	contig_159	35999	0
ID15372	131	contig_660	contig_660	29904	0
ID15715	131	contig_1068	contig_1068	100479	0
ID15248	131	contig_5091	contig_5091	14576	0
ID15116	131	contig_1966	contig_1966	112200	0
ID15575	131	contig_3569	contig_3569	55866	0
ID14399	131	contig_1507	contig_1507	32017	0
ID15643	130	contig_1141	contig_1141	66855	0
ID15244	130	contig_14137	contig_14137	26889	0
ID15460	130	contig_4982	contig_4982	13828	0
ID15224	130	contig_5091	contig_5091	14576	0
ID14626	129	contig_3048	contig_3048	15632	0
ID14818	129	contig_4656	contig_4656	9759	0
ID14199	129	contig_16204	contig_16204	42671	0
ID15778	128	contig_3881	contig_3881	18343	0
ID15312	128	contig_1507	contig_1507	32017	0
ID14869	128	contig_334	contig_334	80630	0
ID14470	128	contig_807	contig_807	30168	0
ID14986	127	contig_205	contig_205	44060	0
ID15641	127	contig_1141	contig_1141	66855	0
ID14784	127	contig_2313	contig_2313	43759	0
ID15373	126	contig_660	contig_660	29904	0
ID15217	126	contig_6393	contig_6393	37365	0
ID14386	126	contig_3936	contig_3936	32514	0
ID15171	125	contig_1491	contig_1491	13760	0
ID15479	125	contig_1330	contig_1330	8613	0
ID15427	125	contig_46	contig_46	55768	0
ID14309	125	contig_31105	contig_31105	16428	0
ID14795	124	contig_2313	contig_2313	43759	0
ID15378	124	contig_3410	contig_3410	7691	0
ID15170	123	contig_1491	contig_1491	13760	0
ID15686	123	contig_1928	contig_1928	69823	0
ID15058	123	contig_896	contig_896	33594	0
ID14549	123	contig_374	contig_374	36650	0
ID14913	122	contig_35631	contig_35631	7995	0
ID14629	121	contig_24465	contig_24465	8956	0
ID15122	121	contig_1966	contig_1966	112200	0
ID15781	120	contig_3881	contig_3881	18343	0
ID15891	120	contig_1278	contig_1278	26994	0
ID14975	120	contig_264	contig_264	33242	0
ID15176	120	contig_1491	contig_1491	13760	0
ID14204	120	contig_13548	contig_13548	13318	0
ID14295	120	contig_12392	contig_12392	37125	0
ID15325	119	contig_3410	contig_3410	7691	0
ID15161	119	contig_1491	contig_1491	13760	0
ID14267	118	contig_818	contig_818	75871	0
ID14313	118	contig_31105	contig_31105	16428	0
ID15590	117	contig_11627	contig_11627	17979	0
ID14393	117	contig_2626	contig_2626	60042	0
ID15671	116	contig_1928	contig_1928	69823	0
ID15562	116	contig_24576	contig_24576	28839	0
ID15580	116	contig_807	contig_807	30168	0
ID15785	114	contig_3881	contig_3881	18343	0
ID15022	114	contig_921	contig_921	33406	0
ID15179	113	contig_1492	contig_1492	16678	0
ID15746	113	contig_37465	contig_37465	9099	0
ID15777	113	contig_3881	contig_3881	18343	0
ID14813	113	contig_4690	contig_4690	17394	0
ID14823	111	contig_4655	contig_4655	29425	0
ID15315	111	contig_3936	contig_3936	32514	0
ID15166	111	contig_1491	contig_1491	13760	0
ID15004	111	contig_371	contig_371	110108	0
ID14348	111	contig_1491	contig_1491	13760	0
ID14337	110	contig_1491	contig_1491	13760	0
ID15229	109	contig_5091	contig_5091	14576	0
ID15625	109	contig_1244	contig_1244	76536	0
ID14311	108	contig_31105	contig_31105	16428	0
ID15807	107	contig_159	contig_159	35999	0
ID15037	107	contig_2796	contig_2796	11323	0
ID14326	107	contig_10562	contig_10562	13819	0
ID14492	107	contig_1928	contig_1928	71504	0
ID14774	106	contig_16681	contig_16681	58920	0
ID15809	106	contig_159	contig_159	35999	0
ID15242	106	contig_21692	contig_21692	15882	0
ID15240	105	contig_5	contig_5	73576	0
ID15458	105	contig_4982	contig_4982	13828	0
ID14990	105	contig_205	contig_205	44060	0
ID14946	105	contig_205	contig_205	44060	0
ID15093	105	contig_4126	contig_4126	37522	0
ID14996	104	contig_371	contig_371	110108	0
ID14938	104	contig_258	contig_258	48608	0
ID15747	103	contig_37465	contig_37465	9099	0
ID15749	101	contig_9749	contig_9749	11049	0
ID15497	101	contig_1741	contig_1741	29202	0
ID15237	101	contig_9253	contig_9253	9600	0
ID15739	101	contig_37465	contig_37465	9099	0
ID14920	100	contig_1745	contig_1745	44176	0
ID15412	100	contig_6667	contig_6667	15828	0
ID14302	100	contig_896	contig_896	34172	0
ID15398	99	contig_3410	contig_3410	7691	0
ID15228	99	contig_5	contig_5	76394	0
ID15652	98	contig_4322	contig_4322	11481	0
ID15358	98	contig_3410	contig_3410	7691	0
ID15208	97	contig_5	contig_5	76394	0
ID14922	96	contig_1745	contig_1745	44176	0
ID14997	96	contig_7210	contig_7210	16203	0
ID14380	96	contig_5813	contig_5813	9539	0
ID14447	96	contig_4216	contig_4216	20503	0
ID15826	95	contig_159	contig_159	35999	0
ID14208	94	contig_13548	contig_13548	13318	0
ID14462	94	contig_81	contig_81	16756	0
ID14261	92	contig_3121	contig_3121	6625	0
ID14497	92	contig_6565	contig_6565	21609	0
ID15672	91	contig_4503	contig_4503	58144	0
ID14205	91	contig_13548	contig_13548	13318	0
ID14325	91	contig_1769	contig_1769	43596	0
ID14272	91	contig_1756	contig_1756	21484	0
ID14329	91	contig_667	contig_667	64627	0
ID14534	91	contig_37465	contig_37465	9099	0
ID15138	90	contig_11859	contig_11859	9021	0
ID15783	90	contig_129	contig_129	16731	0
ID14374	90	contig_8409	contig_8409	20836	0
ID15056	89	contig_896	contig_896	33594	0
ID14828	89	contig_2788	contig_2788	24355	0
ID15363	89	contig_7592	contig_7592	27422	0
ID15261	87	contig_5970	contig_5970	15451	0
ID14636	87	contig_32956	contig_32956	7884	0
ID14418	87	contig_3410	contig_3410	7691	0
ID15067	86	contig_896	contig_896	33594	0
ID15470	86	contig_1509	contig_1509	65852	0
ID15425	86	contig_3410	contig_3410	7691	0
ID14409	86	contig_1467	contig_1467	39836	0
ID15048	85	contig_9346	contig_9346	42925	0
ID14298	85	contig_13112	contig_13112	51246	0
ID15890	84	contig_608	contig_608	12052	0
ID15532	84	contig_110	contig_110	62954	0
ID15371	84	contig_3410	contig_3410	7691	0
ID15216	84	contig_15438	contig_15438	10040	0
ID14449	84	contig_4216	contig_4216	20503	0
ID15487	83	contig_7433	contig_7433	23911	0
ID15787	83	contig_3881	contig_3881	18343	0
ID15570	83	contig_81	contig_81	16756	0
ID15152	83	contig_12563	contig_12563	33333	0
ID14385	83	contig_3936	contig_3936	32514	0
ID15120	82	contig_8425	contig_8425	86857	0
ID15530	82	contig_21093	contig_21093	17936	0
ID15132	82	contig_632	contig_632	32838	0
ID14227	82	contig_16681	contig_16681	58920	0
ID15157	81	contig_12563	contig_12563	33333	0
ID14388	81	contig_3936	contig_3936	32514	0
ID15333	80	contig_4957	contig_4957	42375	0
ID14927	80	contig_2501	contig_2501	39418	0
ID15160	79	contig_1491	contig_1491	13760	0
ID14246	79	contig_96	contig_96	94683	0
ID15418	78	contig_6667	contig_6667	15828	0
ID15369	78	contig_4660	contig_4660	22445	0
ID15310	78	RND contig_3948 Random sequence	RND contig_3948 Random sequence	80447	0.00251256
ID14235	78	contig_6261	contig_6261	8516	0.00250627
ID14286	78	contig_156	contig_156	20980	0.0025
ID15666	77	contig_10928	contig_10928	17293	0.00249377
ID15365	77	contig_4267	contig_4267	34105	0.00248756
ID15376	77	contig_3410	contig_3410	7691	0.00248139
ID14716	76	contig_1058	contig_1058	33026	0.00247525
ID14423	76	contig_3125	contig_3125	21107	0.00246914
ID14952	75	contig_95	contig_95	8522	0.00246305
ID15559	75	contig_81	contig_81	16756	0.002457
ID15392	75	RND contig_4106 Random sequence	RND contig_4106 Random sequence	215849	0.00490196
ID15294	75	contig_1744	contig_1744	44014	0.00488998
ID15515	74	contig_13987	contig_13987	32294	0.00487805
ID15818	74	contig_159	contig_159	35999	0.00486618
ID14307	74	contig_2648	contig_2648	27466	0.00485437
ID14271	74	contig_371	contig_371	110108	0.00484262
ID15518	73	contig_4056	contig_4056	22698	0.00483092
ID15285	73	contig_37151	contig_37151	27344	0.00481928
ID14957	73	contig_3121	contig_3121	6625	0.00480769
ID14909	73	contig_12693	contig_12693	50453	0.00479616
ID15813	72	contig_159	contig_159	35999	0.00478469
ID15235	72	contig_4367	contig_4367	15513	0.00477327
ID15288	72	contig_1744	contig_1744	44014	0.0047619
ID14794	72	contig_977	contig_977	75584	0.00475059
ID15082	72	contig_31105	contig_31105	16428	0.00473934
ID15563	72	contig_81	contig_81	16756	0.00472813
ID14292	72	contig_6123	contig_6123	91623	0.00471698
ID15857	71	contig_1584	contig_1584	19461	0.00470588
ID14210	71	RND contig_6025 Random sequence	RND contig_6025 Random sequence	45597	0.00704225
ID15226	70	contig_16065	contig_16065	7647	0.00702576
ID15400	70	RND contig_5687 Random sequence	RND contig_5687 Random sequence	203554	0.00934579
ID15561	70	contig_3666	contig_3666	25790	0.00932401
ID14995	69	contig_371	contig_371	110108	0.00930233
ID15209	69	contig_5	contig_5	76394	0.00928074
ID15054	69	RND contig_1139 Random sequence	RND contig_1139 Random sequence	81479	0.0115741
ID14791	69	contig_977	contig_977	71883	0.0115473
ID14228	69	contig_10421	contig_10421	45431	0.0115207
ID14806	68	contig_29454	contig_29454	20183	0.0114943
ID14950	68	contig_35927	contig_35927	12581	0.0114679
ID14888	67	contig_50870	contig_50870	14302	0.0114416
ID14656	67	contig_22922	contig_22922	32762	0.0114155
ID15103	67	contig_3165	contig_3165	20568	0.0113895
ID14453	67	contig_3867	contig_3867	11579	0.0113636
ID14632	66	contig_3048	contig_3048	15632	0.0113379
ID15616	66	RND contig_51721 Random sequence	RND contig_51721 Random sequence	7586	0.0135747
ID15881	66	contig_3666	contig_3666	25790	0.013544
ID14964	66	contig_2869	contig_2869	50649	0.0135135
ID14804	66	contig_977	contig_977	75584	0.0134831
ID15194	66	contig_3666	contig_3666	25790	0.0134529
ID15803	66	contig_31878	contig_31878	21634	0.0134228
ID14219	66	contig_16681	contig_16681	58920	0.0133929
ID14196	66	contig_16204	contig_16204	42671	0.013363
ID14435	66	contig_9160	contig_9160	8353	0.0133333
ID15720	65	contig_8310	contig_8310	13546	0.0133038
ID15914	65	contig_373	contig_373	21316	0.0132743
ID15379	65	contig_1066	contig_1066	35463	0.013245
ID15453	65	contig_9160	contig_9160	8353	0.0132159
ID15377	65	contig_31793	contig_31793	39790	0.0131868
ID14733	65	contig_3666	contig_3666	25790	0.0131579
ID14216	65	contig_16681	contig_16681	58920	0.0131291
ID14915	64	contig_11351	contig_11351	25758	0.0131004
ID15449	64	contig_3125	contig_3125	21107	0.0130719
ID14901	64	RND contig_20321 Random sequence	RND contig_20321 Random sequence	29933	0.0152174
ID15047	64	contig_896	contig_896	33594	0.0151844
ID15193	64	contig_17926	contig_17926	19270	0.0151515
ID14712	64	RND contig_4106 Random sequence	RND contig_4106 Random sequence	215849	0.0172786
ID14649	63	RND contig_4597 Random sequence	RND contig_4597 Random sequence	21983	0.0193966
ID14719	63	RND contig_789 Random sequence	RND contig_789 Random sequence	143493	0.0215054
ID15429	63	contig_5	contig_5	76394	0.0214592
ID15104	63	RND contig_14313 Random sequence	RND contig_14313 Random sequence	28567	0.0235546
ID15882	63	RND contig_16916 Random sequence	RND contig_16916 Random sequence	15314	0.025641
ID15396	62	contig_5813	contig_5813	9539	0.0234542
ID15516	62	RND contig_4106 Random sequence	RND contig_4106 Random sequence	215849	0.0276596
ID15450	62	contig_9160	contig_9160	8353	0.0276008
ID15322	62	contig_3410	contig_3410	7691	0.0275424
ID15098	62	RND contig_21315 Random sequence	RND contig_21315 Random sequence	37508	0.0295983
ID14694	62	contig_3666	contig_3666	25790	0.0295359
ID14928	62	contig_3666	contig_3666	25790	0.0294737
ID15344	62	contig_3410	contig_3410	7691	0.0294118
ID15907	62	contig_3666	contig_3666	25790	0.0293501
ID14838	62	RND contig_24998 Random sequence	RND contig_24998 Random sequence	31923	0.0313808
ID15868	62	RND contig_7700 Random sequence	RND contig_7700 Random sequence	29596	0.0334029
ID14366	62	RND contig_33535 Random sequence	RND contig_33535 Random sequence	15347	0.0354167
ID14589	61	RND contig_27032 Random sequence	RND contig_27032 Random sequence	26420	0.037422
ID15721	61	contig_9644	contig_9644	12995	0.0373444
ID14948	61	RND contig_36860 Random sequence	RND contig_36860 Random sequence	12884	0.0393375
ID15923	61	contig_51801	contig_51801	8592	0.0392562
ID15792	61	contig_57085	contig_57085	18032	0.0391753
ID15017	61	contig_8951	contig_8951	19570	0.0390947
ID15756	61	contig_3881	contig_3881	18343	0.0390144
ID14921	61	RND contig_24998 Random sequence	RND contig_24998 Random sequence	31923	0.0409836
ID14805	61	contig_2403	contig_2403	93363	0.0408998
ID14782	61	contig_26301	contig_26301	41157	0.0408163
ID14866	61	contig_11351	contig_11351	25758	0.0407332
ID15520	61	RND contig_3390 Random sequence	RND contig_3390 Random sequence	21994	0.0426829
ID14647	60	RND contig_17883 Random sequence	RND contig_17883 Random sequence	33195	0.0446247
ID14671	60	contig_8398	contig_8398	44477	0.0445344
ID15533	60	RND contig_30585 Random sequence	RND contig_30585 Random sequence	33251	0.0464646
ID15673	60	contig_5839	contig_5839	16031	0.046371
ID15633	60	contig_1080	contig_1080	9564	0.0462777
ID14737	60	RND contig_14722 Random sequence	RND contig_14722 Random sequence	18311	0.0481928
ID15921	60	contig_3684	contig_3684	14671	0.0480962
ID15137	60	contig_3666	contig_3666	25790	0.048
ID14907	60	contig_31878	contig_31878	21634	0.0479042
ID15087	60	contig_3666	contig_3666	25790	0.0478088
ID14243	60	contig_3273	contig_3273	27648	0.0477137
ID15134	59	RND contig_38676 Random sequence	RND contig_38676 Random sequence	15500	0.0496032
ID14955	59	contig_30955	contig_30955	20131	0.049505
ID14916	59	contig_60657	contig_60657	9171	0.0494071
ID15102	59	RND contig_3948 Random sequence	RND contig_3948 Random sequence	80447	0.0512821
ID14708	59	RND contig_4106 Random sequence	RND contig_4106 Random sequence	215849	0.0531496
ID14732	59	RND contig_24998 Random sequence	RND contig_24998 Random sequence	31923	0.0550098
ID15701	59	RND contig_53068 Random sequence	RND contig_53068 Random sequence	9953	0.0568627
ID14865	59	contig_3922	contig_3922	21577	0.0567515
ID14979	59	contig_3666	contig_3666	25790	0.0566406
ID14269	59	contig_9179	contig_9179	81542	0.0565302
ID14496	59	contig_1928	contig_1928	69823	0.0564202
ID14968	58	contig_36055	contig_36055	9397	0.0563107
ID14925	58	contig_36055	contig_36055	9397	0.0562016
ID15401	58	contig_6667	contig_6667	15828	0.0560928
ID15279	58	RND contig_1674 Random sequence	RND contig_1674 Random sequence	93624	0.0579151
ID15905	58	contig_3666	contig_3666	25790	0.0578035
ID15898	58	contig_3666	contig_3666	25790	0.0576923
ID15011	58	RND contig_4106 Random sequence	RND contig_4106 Random sequence	215849	0.059501
ID14963	58	contig_3666	contig_3666	25790	0.059387
ID14811	58	RND contig_38754 Random sequence	RND contig_38754 Random sequence	15519	0.0611855
ID15434	58	RND contig_24998 Random sequence	RND contig_24998 Random sequence	31923	0.0629771
ID14402	58	RND contig_27032 Random sequence	RND contig_27032 Random sequence	26420	0.0647619
ID15737	57	contig_5327	contig_5327	8841	0.0646388
ID15524	57	contig_6492	contig_6492	15336	0.0645161
ID14706	57	contig_37365	contig_37365	23336	0.0643939
ID15211	57	RND contig_22971 Random sequence	RND contig_22971 Random sequence	14360	0.0661626
ID15934	57	RND contig_5687 Random sequence	RND contig_5687 Random sequence	203554	0.0679245
ID15542	57	contig_3666	contig_3666	25790	0.0677966
ID15428	57	RND contig_4106 Random sequence	RND contig_4106 Random sequence	215849	0.0695489
ID15767	57	contig_3666	contig_3666	25790	0.0694184
ID15564	57	contig_6847	contig_6847	18199	0.0692884
ID15495	57	contig_4320	contig_4320	42046	0.0691589
ID15804	57	contig_3666	contig_3666	25790	0.0690299
ID14648	57	RND contig_4106 Random sequence	RND contig_4106 Random sequence	215849	0.0707635
ID15121	57	contig_1314	contig_1314	47435	0.070632
ID14378	57	RND contig_34475 Random sequence	RND contig_34475 Random sequence	11065	0.0723562
ID14397	57	contig_34648	contig_34648	13746	0.0722222
ID14422	57	contig_3410	contig_3410	7691	0.0720887
ID15782	56	RND contig_19201 Random sequence	RND contig_19201 Random sequence	12936	0.0738007
ID15706	56	RND contig_462 Random sequence	RND contig_462 Random sequence	59721	0.0755064
ID15819	56	contig_159	contig_159	35999	0.0753676
ID15110	56	contig_27979	contig_27979	10845	0.0752294
ID15007	56	contig_205	contig_205	44303	0.0750916
ID15696	56	RND contig_24998 Random sequence	RND contig_24998 Random sequence	31923	0.0767824
ID15393	56	contig_3666	contig_3666	25790	0.0766423
ID15108	56	RND contig_4106 Random sequence	RND contig_4106 Random sequence	215849	0.0783242
ID15318	56	RND contig_24998 Random sequence	RND contig_24998 Random sequence	31923	0.08
ID15159	56	contig_3666	contig_3666	25790	0.0798548
ID15033	56	contig_921	contig_921	33406	0.0797101
ID15664	56	RND contig_18434 Random sequence	RND contig_18434 Random sequence	38846	0.0813743
ID15600	56	contig_31878	contig_31878	21634	0.0812274
ID15330	56	RND contig_41266 Random sequence	RND contig_41266 Random sequence	14683	0.0828829
ID15571	56	RND contig_51571 Random sequence	RND contig_51571 Random sequence	12966	0.0845324
ID15708	56	contig_3666	contig_3666	25790	0.0843806
ID14623	56	contig_30462	contig_30462	20651	0.0842294
ID14299	56	contig_12392	contig_12392	37125	0.0840787
ID14335	56	contig_1432	contig_1432	23865	0.0839286
ID14664	55	RND contig_19858 Random sequence	RND contig_19858 Random sequence	8150	0.0855615
ID14668	55	RND contig_1867 Random sequence	RND contig_1867 Random sequence	33517	0.0338078
ID15528	55	RND contig_30585 Random sequence	RND contig_30585 Random sequence	33251	0.0888099
ID15548	55	RND contig_24528 Random sequence	RND contig_24528 Random sequence	21164	0.0904255
ID14809	55	contig_12188	contig_12188	26205	0.0902655
ID14734	55	contig_18616	contig_18616	21929	0.090106
ID15118	55	contig_3666	contig_3666	25790	0.0899471
ID15846	55	contig_3666	contig_3666	25790	0.0897887
ID14715	55	RND contig_4106 Random sequence	RND contig_4106 Random sequence	215849	0.0913884
ID14934	55	contig_3666	contig_3666	25790	0.0912281
ID15346	55	contig_3666	contig_3666	25790	0.0910683
ID14904	55	RND contig_10593 Random sequence	RND contig_10593 Random sequence	18436	0.0926573
ID15741	55	contig_3666	contig_3666	25790	0.0924956
ID15036	55	contig_3666	contig_3666	25790	0.0923345
ID15247	55	contig_3325	contig_3325	19208	0.0921739
ID15032	55	contig_3666	contig_3666	25790	0.0920139
ID15387	55	RND contig_4106 Random sequence	RND contig_4106 Random sequence	215849	0.0935875
ID14929	55	contig_3666	contig_3666	25790	0.0934256
ID15753	55	contig_3666	contig_3666	25790	0.0932642
ID15606	55	contig_45793	contig_45793	15520	0.0931034
ID14389	55	contig_3936	contig_3936	32514	0.0929432
ID14461	55	contig_3867	contig_3867	11579	0.0927835
ID15660	54	RND contig_17450 Random sequence	RND contig_17450 Random sequence	33598	0.0943396
ID15203	54	RND contig_20476 Random sequence	RND contig_20476 Random sequence	34595	0.0958904
ID15331	54	contig_28754	contig_28754	8948	0.0957265
ID14654	54	RND contig_12231 Random sequence	RND contig_12231 Random sequence	34233	0.0972696
ID14688	54	RND contig_22971 Random sequence	RND contig_22971 Random sequence	14360	0.0988075
ID15604	54	contig_2197	contig_2197	27471	0.0986395
ID15026	54	contig_5	contig_5	76394	0.098472
ID14675	54	RND contig_44689 Random sequence	RND contig_44689 Random sequence	19525	0.1
ID14681	54	RND contig_45914 Random sequence	RND contig_45914 Random sequence	19738	0.101523
ID15771	54	contig_3666	contig_3666	25790	0.101351
ID15268	54	contig_3666	contig_3666	25790	0.10118
ID15205	54	contig_13457	contig_13457	31816	0.10101
ID14707	54	RND contig_51721 Random sequence	RND contig_51721 Random sequence	7586	0.102521
ID14713	54	contig_58179	contig_58179	12999	0.102349
ID15780	54	contig_3881	contig_3881	18343	0.102178
ID14297	54	contig_26420	contig_26420	9825	0.102007
ID14722	53	RND contig_9974 Random sequence	RND contig_9974 Random sequence	35011	0.103506
ID14843	53	RND contig_41324 Random sequence	RND contig_41324 Random sequence	24444	0.105
ID14933	53	contig_3666	contig_3666	25790	0.104825
ID15402	53	RND contig_58753 Random sequence	RND contig_58753 Random sequence	7767	0.106312
ID15336	53	contig_12350	contig_12350	70099	0.106136
ID14709	53	contig_3666	contig_3666	25790	0.10596
ID15321	53	contig_50414	contig_50414	21533	0.105785
ID14807	53	contig_3666	contig_3666	25790	0.105611
ID14213	53	contig_5394	contig_5394	27053	0.105437
ID15823	52	RND contig_1521 Random sequence	RND contig_1521 Random sequence	31213	0.106908
ID15648	52	contig_31797	contig_31797	15730	0.106732
ID15521	52	contig_4216	contig_4216	20503	0.106557
ID14898	52	contig_35710	contig_35710	21705	0.106383
ID15834	52	contig_10264	contig_10264	8764	0.106209
ID15241	52	RND contig_29691 Random sequence	RND contig_29691 Random sequence	11158	0.107667
ID15662	52	contig_6565	contig_6565	21609	0.107492
ID15811	52	contig_159	contig_159	35999	0.107317
ID15607	52	RND contig_4106 Random sequence	RND contig_4106 Random sequence	215849	0.108766
ID15361	52	RND contig_4106 Random sequence	RND contig_4106 Random sequence	215849	0.110211
ID15491	52	RND contig_5805 Random sequence	RND contig_5805 Random sequence	26567	0.11165
ID14815	52	contig_1091	contig_1091	23441	0.11147
ID14989	52	contig_3666	contig_3666	25790	0.11129
ID15383	52	RND contig_20321 Random sequence	RND contig_20321 Random sequence	29933	0.112721
ID15490	52	RND contig_45914 Random sequence	RND contig_45914 Random sequence	19738	0.114148
ID15354	52	contig_47046	contig_47046	9207	0.113965
ID15942	52	RND contig_6950 Random sequence	RND contig_6950 Random sequence	19144	0.115385
ID15938	52	contig_1091	contig_1091	23441	0.1152
ID14602	52	contig_52482	contig_52482	11147	0.115016
ID14284	52	contig_3028	contig_3028	12386	0.114833
ID14202	52	contig_41085	contig_41085	11865	0.11465
ID15695	51	RND contig_6819 Random sequence	RND contig_6819 Random sequence	73498	0.116057
ID14951	51	RND contig_42144 Random sequence	RND contig_42144 Random sequence	8852	0.11746
ID14592	51	contig_1188	contig_1188	65130	0.117274
ID14619	51	contig_3048	contig_3048	15632	0.117089
ID14701	51	contig_24576	contig_24576	28700	0.116904
ID14723	51	contig_1168	contig_1168	48051	0.116719
ID15498	51	RND contig_23392 Random sequence	RND contig_23392 Random sequence	14437	0.11811
ID15513	51	RND contig_5687 Random sequence	RND contig_5687 Random sequence	203554	0.119497
ID15301	51	contig_1115	contig_1115	47968	0.119309
ID15693	51	RND contig_50325 Random sequence	RND contig_50325 Random sequence	8765	0.12069
ID14586	51	RND contig_24998 Random sequence	RND contig_24998 Random sequence	31923	0.122066
ID14209	51	RND contig_12450 Random sequence	RND contig_12450 Random sequence	17966	0.123438
ID14504	51	RND contig_24481 Random sequence	RND contig_24481 Random sequence	13817	0.124805
ID14410	51	contig_4660	contig_4660	22445	0.124611
ID15836	50	contig_260	contig_260	35262	0.124417
ID14962	50	RND contig_5612 Random sequence	RND contig_5612 Random sequence	74768	0.125776
ID14853	50	RND contig_14959 Random sequence	RND contig_14959 Random sequence	12701	0.127132
ID15685	50	RND contig_50127 Random sequence	RND contig_50127 Random sequence	9203	0.128483
ID15886	50	contig_24900	contig_24900	11884	0.128284
ID15334	50	contig_8514	contig_8514	32911	0.128086
ID15496	50	RND contig_6229 Random sequence	RND contig_6229 Random sequence	14847	0.12943
ID14947	50	RND contig_48791 Random sequence	RND contig_48791 Random sequence	19119	0.130769
ID14918	50	contig_4225	contig_4225	10340	0.130568
ID15275	50	RND contig_46336 Random sequence	RND contig_46336 Random sequence	10943	0.131902
ID15384	50	contig_3666	contig_3666	25790	0.1317
ID15386	50	RND contig_32865 Random sequence	RND contig_32865 Random sequence	10822	0.133028
ID15174	50	contig_55192	contig_55192	8490	0.132824
ID15632	50	RND contig_5211 Random sequence	RND contig_5211 Random sequence	21498	0.134146
ID15839	50	contig_3666	contig_3666	25790	0.133942
ID15018	50	RND contig_10726 Random sequence	RND contig_10726 Random sequence	12082	0.135258
ID15872	50	RND contig_24998 Random sequence	RND contig_24998 Random sequence	31923	0.136571
ID15873	50	contig_18937	contig_18937	16688	0.136364
ID15849	50	RND contig_15142 Random sequence	RND contig_15142 Random sequence	9713	0.13767
ID15895	50	RND contig_15142 Random sequence	RND contig_15142 Random sequence	9713	0.138973
ID15599	50	RND contig_15142 Random sequence	RND contig_15142 Random sequence	9713	0.140271
ID15560	50	RND contig_11073 Random sequence	RND contig_11073 Random sequence	17375	0.141566
ID14618	50	RND contig_4958 Random sequence	RND contig_4958 Random sequence	9681	0.142857
ID14613	50	RND contig_7700 Random sequence	RND contig_7700 Random sequence	29596	0.144144
ID14731	50	contig_4167	contig_4167	100201	0.143928
ID14323	50	contig_36055	contig_36055	9397	0.143713
ID14333	50	contig_55615	contig_55615	8675	0.143498
ID14330	50	RND contig_25336 Random sequence	RND contig_25336 Random sequence	21654	0.144776
ID14541	50	contig_40965	contig_40965	10967	0.14456
ID15131	49	contig_11859	contig_11859	9021	0.144345
ID14735	49	contig_36055	contig_36055	9397	0.144131
ID15484	49	RND contig_7985 Random sequence	RND contig_7985 Random sequence	77722	0.145401
ID14660	49	RND contig_13235 Random sequence	RND contig_13235 Random sequence	14635	0.146667
ID14945	49	RND contig_2879 Random sequence	RND contig_2879 Random sequence	69896	0.147929
ID15329	49	RND contig_50516 Random sequence	RND contig_50516 Random sequence	8936	0.149188
ID14953	49	RND contig_24998 Random sequence	RND contig_24998 Random sequence	31923	0.150442
ID15368	49	RND contig_43492 Random sequence	RND contig_43492 Random sequence	10551	0.151694
ID15841	49	contig_12421	contig_12421	16473	0.151471
ID14331	49	RND contig_58559 Random sequence	RND contig_58559 Random sequence	8050	0.152717
ID14368	49	RND contig_13886 Random sequence	RND contig_13886 Random sequence	21336	0.153959
ID14345	49	RND contig_58559 Random sequence	RND contig_58559 Random sequence	8050	0.155198
ID14444	49	RND contig_58559 Random sequence	RND contig_58559 Random sequence	8050	0.156433
ID14533	49	contig_211	contig_211	59016	0.156204
ID14554	49	contig_37179	contig_37179	19788	0.155977
ID15920	48	contig_16134	contig_16134	31788	0.15575
ID15748	48	contig_37465	contig_37465	9099	0.155523
ID15750	48	contig_37465	contig_37465	9099	0.155298
ID15555	48	contig_59260	contig_59260	18703	0.155072
ID15623	48	RND contig_40 Random sequence	RND contig_40 Random sequence	62982	0.156295
ID15745	48	RND contig_17904 Random sequence	RND contig_17904 Random sequence	10381	0.157514
ID15517	48	RND contig_5746 Random sequence	RND contig_5746 Random sequence	38693	0.15873
ID15704	48	contig_54563	contig_54563	13674	0.158501
ID14775	48	contig_977	contig_977	75584	0.158273
ID15293	48	contig_2626	contig_2626	60042	0.158046
ID15008	48	RND contig_1974 Random sequence	RND contig_1974 Random sequence	53435	1.59684
ID15184	48	RND contig_14062 Random sequence	RND contig_14062 Random sequence	14696	0.160458
ID15169	48	contig_7742	contig_7742	19259	0.160229
ID15291	48	contig_42710	contig_42710	9644	0.16
ID15626	48	RND contig_4106 Random sequence	RND contig_4106 Random sequence	215849	0.161198
ID15667	48	contig_38318	contig_38318	16064	0.160969
ID14588	48	contig_30462	contig_30462	20651	0.16074
ID14902	48	RND contig_39668 Random sequence	RND contig_39668 Random sequence	13616	0.161932
ID14339	48	RND contig_58559 Random sequence	RND contig_58559 Random sequence	8050	0.163121
ID14218	48	contig_10421	contig_10421	45431	0.16289
ID14274	48	RND contig_58559 Random sequence	RND contig_58559 Random sequence	8050	0.164074
ID14419	48	RND contig_58893 Random sequence	RND contig_58893 Random sequence	12043	0.165254
ID14401	48	contig_31240	contig_31240	12164	0.165021
ID14473	48	RND contig_58559 Random sequence	RND contig_58559 Random sequence	8050	0.166197
ID14553	48	RND contig_34475 Random sequence	RND contig_34475 Random sequence	11065	0.16737
ID15755	47	contig_37465	contig_37465	9099	0.167135
ID14942	47	RND contig_39668 Random sequence	RND contig_39668 Random sequence	13616	0.168303
ID15615	47	RND contig_53180 Random sequence	RND contig_53180 Random sequence	22585	0.169468
ID15711	47	contig_9673	contig_9673	100315	0.169231
ID14808	47	contig_945	contig_945	42524	0.168994
ID15085	47	RND contig_36586 Random sequence	RND contig_36586 Random sequence	11428	0.170153
ID15243	47	contig_49010	contig_49010	11116	0.169916
ID15423	47	contig_45793	contig_45793	15520	0.16968
ID15034	47	contig_32584	contig_32584	11001	0.169444
ID15119	47	RND contig_22417 Random sequence	RND contig_22417 Random sequence	26416	0.170596
ID14776	47	contig_13457	contig_13457	31816	0.17036
ID15619	47	contig_30462	contig_30462	20651	0.170124
ID15840	47	RND contig_8716 Random sequence	RND contig_8716 Random sequence	15882	0.171271
ID14365	47	RND contig_19887 Random sequence	RND contig_19887 Random sequence	31027	0.172414
ID14566	47	contig_1564	contig_1564	16320	0.172176
ID15738	46	contig_23134	contig_23134	19930	0.171939
ID15601	46	RND contig_33818 Random sequence	RND contig_33818 Random sequence	12927	0.173077
ID15635	46	contig_2132	contig_2132	19187	0.17284
ID15680	46	RND contig_5539 Random sequence	RND contig_5539 Random sequence	15244	0.173973
ID15147	46	contig_5238	contig_5238	38654	0.173735
ID15862	46	contig_7493	contig_7493	12983	0.173497
ID14767	46	contig_19107	contig_19107	13041	0.173261
ID14978	46	RND contig_29355 Random sequence	RND contig_29355 Random sequence	18923	0.174387
ID15514	46	RND contig_21699 Random sequence	RND contig_21699 Random sequence	16793	0.17551
ID15719	46	RND contig_50719 Random sequence	RND contig_50719 Random sequence	11555	0.17663
ID14940	46	RND contig_39642 Random sequence	RND contig_39642 Random sequence	21524	0.177748
ID15416	46	RND contig_29035 Random sequence	RND contig_29035 Random sequence	15576	0.178862
ID14954	46	contig_43048	contig_43048	15637	0.17862
ID14912	46	contig_15288	contig_15288	16469	0.178378
ID15086	46	RND contig_45914 Random sequence	RND contig_45914 Random sequence	19738	0.179487
ID14725	46	contig_232	contig_232	63824	0.179245
ID15724	46	RND contig_4106 Random sequence	RND contig_4106 Random sequence	215849	0.18035
ID15593	46	contig_15665	contig_15665	128791	0.180108
ID15894	46	RND contig_10925 Random sequence	RND contig_10925 Random sequence	13522	0.181208
ID14324	46	contig_5266	contig_5266	10116	0.180965
ID14224	46	RND contig_5101 Random sequence	RND contig_5101 Random sequence	18784	0.182062
ID15273	45	RND contig_33818 Random sequence	RND contig_33818 Random sequence	12927	0.183155
ID15522	45	contig_9054	contig_9054	8282	0.182911
ID15929	45	contig_28439	contig_28439	13966	0.182667
ID15339	45	RND contig_8746 Random sequence	RND contig_8746 Random sequence	15082	0.183755
ID15758	45	contig_35365	contig_35365	11291	0.183511
ID15326	45	contig_35365	contig_35365	11291	0.183267
ID15320	45	contig_37878	contig_37878	20061	0.183024
ID15367	45	RND contig_58804 Random sequence	RND contig_58804 Random sequence	11776	0.184106
ID14917	45	contig_47493	contig_47493	8358	0.183862
ID15630	45	RND contig_5101 Random sequence	RND contig_5101 Random sequence	18784	0.184941
ID15328	45	contig_24827	contig_24827	11519	0.184697
ID15661	45	RND contig_10925 Random sequence	RND contig_10925 Random sequence	13522	0.185771
ID15579	45	contig_16552	contig_16552	40896	0.185526
ID15906	45	RND contig_6491 Random sequence	RND contig_6491 Random sequence	13802	0.186597
ID14581	45	RND contig_41118 Random sequence	RND contig_41118 Random sequence	8071	0.187664
ID14334	45	RND contig_6 Random sequence	RND contig_6 Random sequence	25149	0.188729
ID14544	45	RND contig_11334 Random sequence	RND contig_11334 Random sequence	7343	0.189791
ID14720	44	RND contig_33718 Random sequence	RND contig_33718 Random sequence	10203	0.19085
ID15797	44	contig_54881	contig_54881	9058	0.190601
ID15690	44	RND contig_35074 Random sequence	RND contig_35074 Random sequence	25921	0.191656
ID15869	44	RND contig_13235 Random sequence	RND contig_13235 Random sequence	14635	0.192708
ID14614	44	RND contig_3530 Random sequence	RND contig_3530 Random sequence	15215	0.193758
ID15126	44	contig_1004	contig_1004	33563	0.193506
ID14773	44	contig_16681	contig_16681	58920	0.193256
ID15327	44	RND contig_16048 Random sequence	RND contig_16048 Random sequence	20093	0.194301
ID15567	44	RND contig_42080 Random sequence	RND contig_42080 Random sequence	10588	0.195343
ID15430	44	RND contig_42809 Random sequence	RND contig_42809 Random sequence	17641	0.196382
ID14718	44	RND contig_46677 Random sequence	RND contig_46677 Random sequence	11801	0.197419
ID14696	44	contig_7840	contig_7840	8301	0.197165
ID15613	44	RND contig_15725 Random sequence	RND contig_15725 Random sequence	13199	0.198198
ID15944	44	RND contig_47728 Random sequence	RND contig_47728 Random sequence	12804	0.199229
ID14814	44	RND contig_47801 Random sequence	RND contig_47801 Random sequence	14991	0.200257
ID15932	44	RND contig_58603 Random sequence	RND contig_58603 Random sequence	14209	0.201282
ID14346	44	contig_1176	contig_1176	70055	0.201024
ID14440	44	contig_5656	contig_5656	8424	0.200767
ID15676	43	RND contig_38781 Random sequence	RND contig_38781 Random sequence	14144	0.201788
ID15646	43	contig_16658	contig_16658	7445	0.201531
ID14646	43	RND contig_4106 Random sequence	RND contig_4106 Random sequence	215849	0.202548
ID15877	43	RND contig_50786 Random sequence	RND contig_50786 Random sequence	9653	0.203562
ID15381	43	RND contig_21894 Random sequence	RND contig_21894 Random sequence	15134	0.204574
ID15691	43	contig_53473	contig_53473	15377	0.204315
ID15761	43	RND contig_55720 Random sequence	RND contig_55720 Random sequence	22005	0.205323
ID15842	43	contig_15201	contig_15201	23031	0.205063
ID15860	43	RND contig_15504 Random sequence	RND contig_15504 Random sequence	14226	0.206068
ID14406	43	contig_16003	contig_16003	13629	0.205808
ID14639	42	contig_28920	contig_28920	10578	0.205549
ID14961	42	contig_42815	contig_42815	8016	0.20529
ID15732	42	RND contig_1177 Random sequence	RND contig_1177 Random sequence	54897	0.206289
ID15899	42	RND contig_53591 Random sequence	RND contig_53591 Random sequence	8436	0.207286
ID15665	42	RND contig_43342 Random sequence	RND contig_43342 Random sequence	9551	0.204517
ID14970	42	RND contig_54425 Random sequence	RND contig_54425 Random sequence	13146	0.20802
ID14972	42	RND contig_39631 Random sequence	RND contig_39631 Random sequence	13696	0.209011
ID15577	42	contig_5804	contig_5804	10304	0.20875
ID14833	42	contig_835	contig_835	9379	0.208489
ID14673	42	RND contig_58753 Random sequence	RND contig_58753 Random sequence	7767	0.209476
ID14622	42	contig_50199	contig_50199	9359	0.209215
ID15062	41	contig_37476	contig_37476	12887	0.208955
ID15631	41	contig_13700	contig_13700	48615	0.208696
ID15729	41	RND contig_22440 Random sequence	RND contig_22440 Random sequence	36806	0.209677
ID14812	41	contig_48433	contig_48433	10149	0.209418
ID15114	41	contig_1966	contig_1966	112200	0.209158
ID15158	41	RND contig_54425 Random sequence	RND contig_54425 Random sequence	13146	0.210136
ID15937	41	contig_28920	contig_28920	10578	0.209877
ID15125	41	contig_20297	contig_20297	9854	0.209618
ID15594	41	RND contig_16734 Random sequence	RND contig_16734 Random sequence	8390	0.210591
ID14364	41	contig_4991	contig_4991	55099	0.210332
ID14327	41	RND contig_35488 Random sequence	RND contig_35488 Random sequence	10130	0.211302
ID15936	40	contig_28439	contig_28439	13966	0.211043
ID15657	40	RND contig_31386 Random sequence	RND contig_31386 Random sequence	7406	0.21201
ID15850	40	contig_44260	contig_44260	17433	0.21175
ID14900	40	RND contig_30487 Random sequence	RND contig_30487 Random sequence	39179	0.212714
ID15298	40	RND contig_25852 Random sequence	RND contig_25852 Random sequence	24585	0.213675
ID15870	40	contig_54563	contig_54563	13674	0.213415
ID15627	40	RND contig_31386 Random sequence	RND contig_31386 Random sequence	7406	0.214373
ID14700	40	RND contig_21850 Random sequence	RND contig_21850 Random sequence	12462	0.215328
ID15845	40	RND contig_32553 Random sequence	RND contig_32553 Random sequence	8795	0.216282
ID15904	40	contig_45793	contig_45793	15520	0.216019
ID14372	40	contig_36055	contig_36055	9397	0.215758
ID14381	40	contig_40119	contig_40119	9051	0.215496
ID15831	39	RND contig_9073 Random sequence	RND contig_9073 Random sequence	45448	0.216445
ID14896	39	RND contig_3530 Random sequence	RND contig_3530 Random sequence	15215	0.217391
ID15844	39	RND contig_52769 Random sequence	RND contig_52769 Random sequence	8174	0.218335
ID15689	39	contig_54563	contig_54563	13674	0.218072
ID15576	39	RND contig_28288 Random sequence	RND contig_28288 Random sequence	8389	0.219013
ID15639	39	contig_5238	contig_5238	38654	0.21875
ID15638	39	contig_39705	contig_39705	23083	0.218487
ID15874	39	contig_54563	contig_54563	13674	0.218225
ID14919	39	RND contig_10153 Random sequence	RND contig_10153 Random sequence	16246	0.219162
ID15669	39	contig_19082	contig_19082	15022	0.2189
ID15922	39	RND contig_47544 Random sequence	RND contig_47544 Random sequence	9347	0.219833
ID15909	39	contig_2518	contig_2518	17912	0.21957
ID14211	39	RND contig_3014 Random sequence	RND contig_3014 Random sequence	22408	0.220501
ID14373	39	contig_36055	contig_36055	9397	0.220238
ID14249	39	contig_334	contig_334	80630	0.219976
ID14321	39	contig_44647	contig_44647	10224	0.219715
ID14258	39	contig_44647	contig_44647	10224	0.219454
ID14282	39	contig_44647	contig_44647	10224	0.219194
ID14467	39	contig_3875	contig_3875	14877	0.218935
ID14494	39	contig_30030	contig_30030	7240	0.218676
ID14495	39	contig_44647	contig_44647	10224	0.218418
ID14472	39	contig_44647	contig_44647	10224	0.21816
ID14568	39	contig_44647	contig_44647	10224	0.217903
ID14417	39	contig_44647	contig_44647	10224	0.217647
ID14506	39	contig_19236	contig_19236	8257	0.217391
ID15385	38	RND contig_31386 Random sequence	RND contig_31386 Random sequence	7406	0.21831
ID14778	38	RND contig_31386 Random sequence	RND contig_31386 Random sequence	7406	0.219226
ID15202	38	contig_47522	contig_47522	8290	0.21897
ID15486	38	RND contig_46079 Random sequence	RND contig_46079 Random sequence	12484	0.219883
ID15622	38	contig_43397	contig_43397	15157	0.219626
ID15889	38	RND contig_52745 Random sequence	RND contig_52745 Random sequence	13274	0.220537
ID15851	38	RND contig_13525 Random sequence	RND contig_13525 Random sequence	15805	0.221445
ID15316	38	contig_6254	contig_6254	22306	0.221187
ID15798	38	RND contig_38953 Random sequence	RND contig_38953 Random sequence	8269	0.222093
ID14859	38	RND contig_9999 Random sequence	RND contig_9999 Random sequence	15044	0.222997
ID15603	38	RND contig_24998 Random sequence	RND contig_24998 Random sequence	31923	0.223898
ID14370	38	RND contig_58559 Random sequence	RND contig_58559 Random sequence	8050	0.224797
ID14407	38	contig_4660	contig_4660	22445	0.224537
ID14408	38	RND contig_58559 Random sequence	RND contig_58559 Random sequence	8050	0.225434
ID15825	37	contig_8514	contig_8514	32911	0.225173
ID15389	37	contig_27452	contig_27452	8549	0.224913
ID15644	37	RND contig_15574 Random sequence	RND contig_15574 Random sequence	75182	0.225806
ID14764	37	RND contig_49389 Random sequence	RND contig_49389 Random sequence	11399	0.226697
ID15256	37	RND contig_51794 Random sequence	RND contig_51794 Random sequence	11199	0.227586
ID15297	37	RND contig_45292 Random sequence	RND contig_45292 Random sequence	8779	0.228473
ID14615	37	contig_27452	contig_27452	8549	0.228211
ID15865	37	contig_17442	contig_17442	27416	0.22795
ID14848	37	contig_27452	contig_27452	8549	0.227689
ID15901	37	contig_37465	contig_37465	9099	0.227429
ID15059	37	RND contig_33470 Random sequence	RND contig_33470 Random sequence	17296	0.228311
ID15511	37	contig_18339	contig_18339	17139	0.22805
ID15611	37	contig_57165	contig_57165	10212	0.22779
ID14991	37	contig_45564	contig_45564	11586	0.227531
ID15303	37	contig_28245	contig_28245	21941	0.227273
ID15946	37	RND contig_42034 Random sequence	RND contig_42034 Random sequence	11205	0.22815
ID14369	37	RND contig_9100 Random sequence	RND contig_9100 Random sequence	18595	0.229025
ID14416	37	contig_16813	contig_16813	8828	0.228766
ID15227	36	RND contig_45292 Random sequence	RND contig_45292 Random sequence	8779	0.229638
ID14998	36	contig_58692	contig_58692	9241	0.229379
ID15918	36	RND contig_39668 Random sequence	RND contig_39668 Random sequence	13616	0.230248
ID15605	36	contig_55564	contig_55564	9471	0.229989
ID15414	36	RND contig_45292 Random sequence	RND contig_45292 Random sequence	8779	0.230856
ID15917	36	contig_33547	contig_33547	9044	0.230596
ID14939	36	contig_2353	contig_2353	10376	0.230337
ID15876	36	contig_19081	contig_19081	14263	0.230079
ID15786	36	RND contig_45292 Random sequence	RND contig_45292 Random sequence	8779	0.230942
ID15621	36	RND contig_45292 Random sequence	RND contig_45292 Random sequence	8779	0.231803
ID15887	36	RND contig_20321 Random sequence	RND contig_20321 Random sequence	29933	0.232662
ID14967	36	RND contig_40092 Random sequence	RND contig_40092 Random sequence	10049	0.23352
ID15765	36	contig_17201	contig_17201	28447	0.233259
ID15796	36	contig_7190	contig_7190	16696	0.232999
ID14689	36	RND contig_54875 Random sequence	RND contig_54875 Random sequence	7531	0.233853
ID15565	36	contig_54888	contig_54888	14376	0.233593
ID15422	36	RND contig_31656 Random sequence	RND contig_31656 Random sequence	24153	0.234444
ID15236	36	RND contig_19660 Random sequence	RND contig_19660 Random sequence	54740	0.235294
ID14751	36	contig_15379	contig_15379	33601	0.235033
ID15332	36	RND contig_38781 Random sequence	RND contig_38781 Random sequence	14144	0.23588
ID15698	36	RND contig_49700 Random sequence	RND contig_49700 Random sequence	16660	0.236726
ID15374	36	RND contig_34573 Random sequence	RND contig_34573 Random sequence	10601	0.237569
ID15582	36	RND contig_8597 Random sequence	RND contig_8597 Random sequence	22004	0.238411
ID14726	36	RND contig_44181 Random sequence	RND contig_44181 Random sequence	7798	0.23925
ID14499	36	contig_6565	contig_6565	21609	0.238987
ID14516	36	contig_34766	contig_34766	9437	0.238724
ID14510	36	RND contig_23148 Random sequence	RND contig_23148 Random sequence	12731	0.23956
ID14542	36	contig_22167	contig_22167	23308	0.239297
ID15149	35	contig_19081	contig_19081	14263	0.239035
ID15647	35	RND contig_8628 Random sequence	RND contig_8628 Random sequence	68094	0.239869
ID14868	35	contig_58692	contig_58692	9241	0.239606
ID15884	35	RND contig_3915 Random sequence	RND contig_3915 Random sequence	9168	0.240437
ID14816	35	RND contig_38781 Random sequence	RND contig_38781 Random sequence	14144	0.241266
ID15864	35	RND contig_33320 Random sequence	RND contig_33320 Random sequence	12061	0.242094
ID15466	35	RND contig_32138 Random sequence	RND contig_32138 Random sequence	16536	0.242919
ID14941	35	contig_45614	contig_45614	10146	0.242655
ID15912	35	RND contig_16210 Random sequence	RND contig_16210 Random sequence	7271	0.243478
ID15380	35	RND contig_27013 Random sequence	RND contig_27013 Random sequence	12833	0.2443
ID15492	35	RND contig_5726 Random sequence	RND contig_5726 Random sequence	16435	0.245119
ID15239	35	contig_31851	contig_31851	12124	0.244854
ID14574	35	RND contig_15564 Random sequence	RND contig_15564 Random sequence	7258	0.245671
ID14433	35	contig_25465	contig_25465	20413	0.245405
ID14538	35	RND contig_11334 Random sequence	RND contig_11334 Random sequence	7343	0.24622
ID15919	34	RND contig_3915 Random sequence	RND contig_3915 Random sequence	9168	0.247033
ID15908	34	contig_34766	contig_34766	9437	0.246767
ID14612	34	RND contig_3915 Random sequence	RND contig_3915 Random sequence	9168	0.247578
ID14625	34	contig_34331	contig_34331	8946	0.247312
ID14655	34	contig_52947	contig_52947	9953	0.247046
ID15628	34	contig_19081	contig_19081	14263	0.246781
ID15900	34	RND contig_17363 Random sequence	RND contig_17363 Random sequence	22556	0.247588
ID14736	34	RND contig_22505 Random sequence	RND contig_22505 Random sequence	12908	0.248394
ID15931	34	contig_4056	contig_4056	22161	0.248128
ID15768	34	contig_28754	contig_28754	8948	0.247863
ID15608	34	RND contig_48571 Random sequence	RND contig_48571 Random sequence	10714	0.248666
ID15265	34	RND contig_27041 Random sequence	RND contig_27041 Random sequence	13835	0.249467
ID14988	34	RND contig_50127 Random sequence	RND contig_50127 Random sequence	9203	0.250266
ID15568	34	contig_48506	contig_48506	10193	0.25
ID14860	34	contig_60254	contig_60254	8920	0.249734
ID15586	34	RND contig_10467 Random sequence	RND contig_10467 Random sequence	22079	0.250531
ID15305	34	contig_46579	contig_46579	13116	0.250265
ID15859	34	contig_40774	contig_40774	12506	0.25
ID15757	34	contig_4012	contig_4012	24305	0.249735
ID15716	34	contig_40774	contig_40774	12506	0.249471
ID14350	34	RND contig_54082 Random sequence	RND contig_54082 Random sequence	9812	0.250264
ID14200	34	contig_16204	contig_16204	42671	0.25
ID14344	34	RND contig_50571 Random sequence	RND contig_50571 Random sequence	10135	0.25079
ID14443	34	RND contig_3996 Random sequence	RND contig_3996 Random sequence	24808	0.251579
ID14540	34	RND contig_45239 Random sequence	RND contig_45239 Random sequence	15972	0.252366
ID14525	34	RND contig_46631 Random sequence	RND contig_46631 Random sequence	11399	0.253151
ID14518	34	RND contig_42814 Random sequence	RND contig_42814 Random sequence	6954	0.253935
ID14558	34	RND contig_45711 Random sequence	RND contig_45711 Random sequence	16095	0.254717
ID14570	34	contig_24900	contig_24900	11884	0.25445
ID15253	33	RND contig_36141 Random sequence	RND contig_36141 Random sequence	6979	0.25523
ID15776	33	RND contig_8594 Random sequence	RND contig_8594 Random sequence	18166	0.256008
ID14842	33	RND contig_37291 Random sequence	RND contig_37291 Random sequence	10447	0.256785
ID15731	33	RND contig_16744 Random sequence	RND contig_16744 Random sequence	23979	0.25756
ID14310	33	RND contig_3014 Random sequence	RND contig_3014 Random sequence	22408	0.258333
ID14280	33	contig_48087	contig_48087	9264	0.258065
ID14290	33	contig_2258	contig_2258	14584	0.257796
ID14515	33	RND contig_45239 Random sequence	RND contig_45239 Random sequence	15972	0.258567
ID14509	33	contig_54152	contig_54152	9524	0.258299
ID14503	33	contig_34116	contig_34116	15340	0.258031
ID14464	33	contig_29292	contig_29292	8815	0.257764
ID14529	33	RND contig_49556 Random sequence	RND contig_49556 Random sequence	13349	0.258532
ID14894	32	RND contig_50127 Random sequence	RND contig_50127 Random sequence	9203	0.259298
ID15878	32	contig_10094	contig_10094	23633	0.25903
ID15153	32	contig_10094	contig_10094	23633	0.258763
ID15323	32	RND contig_34543 Random sequence	RND contig_34543 Random sequence	16380	0.259526
ID15128	32	RND contig_2155 Random sequence	RND contig_2155 Random sequence	22578	0.260288
ID15015	32	RND contig_60642 Random sequence	RND contig_60642 Random sequence	7341	0.261048
ID15168	32	contig_33715	contig_33715	12258	0.26078
ID15215	32	contig_15438	contig_15438	10040	0.260513
ID15553	32	contig_49072	contig_49072	10153	0.260246
ID15038	32	contig_51210	contig_51210	11115	0.25998
ID14430	32	contig_17377	contig_17377	9493	0.259714
ID14415	32	contig_41288	contig_41288	14636	0.259448
ID14943	31	RND contig_55806 Random sequence	RND contig_55806 Random sequence	8198	0.260204
ID15896	31	RND contig_22447 Random sequence	RND contig_22447 Random sequence	12904	0.260958
ID15678	31	RND contig_31386 Random sequence	RND contig_31386 Random sequence	7406	0.261711
ID14790	31	contig_4225	contig_4225	10340	0.261445
ID15089	31	RND contig_31386 Random sequence	RND contig_31386 Random sequence	7406	0.262195
ID14512	31	RND contig_53068 Random sequence	RND contig_53068 Random sequence	9953	0.262944
ID14714	30	contig_14539	contig_14539	17754	0.262677
ID15702	30	contig_42290	contig_42290	14635	0.262411
ID14956	30	RND contig_24108 Random sequence	RND contig_24108 Random sequence	9149	0.263158
ID15476	30	contig_36193	contig_36193	15806	0.262892
ID15853	30	contig_49539	contig_49539	8180	0.262626
ID15584	30	RND contig_16467 Random sequence	RND contig_16467 Random sequence	11477	0.26337
ID14665	30	contig_31630	contig_31630	17808	0.263105
ID15444	30	RND contig_30575 Random sequence	RND contig_30575 Random sequence	7192	0.263847
ID15774	30	contig_56423	contig_56423	12621	0.263581
ID15403	30	contig_30949	contig_30949	15380	0.263317
ID14564	30	RND contig_53300 Random sequence	RND contig_53300 Random sequence	9005	0.264056
ID14485	30	RND contig_19500 Random sequence	RND contig_19500 Random sequence	9469	0.264794
ID14490	30	RND contig_47459 Random sequence	RND contig_47459 Random sequence	8265	0.265531
ID14522	30	contig_33281	contig_33281	14473	0.265265
ID14845	29	RND contig_31386 Random sequence	RND contig_31386 Random sequence	7406	0.266
ID14411	29	RND contig_10739 Random sequence	RND contig_10739 Random sequence	9887	2.66434
ID14425	29	RND contig_943 Random sequence	RND contig_943 Random sequence	10740	0.267465
ID14569	29	RND contig_52275 Random sequence	RND contig_52275 Random sequence	9989	0.268195
ID15675	28	RND contig_26220 Random sequence	RND contig_26220 Random sequence	10815	0.268924
ID15543	28	contig_49572	contig_49572	7952	0.268657
ID15395	28	RND contig_20108 Random sequence	RND contig_20108 Random sequence	11743	0.269384
ID14977	28	contig_42183	contig_42183	12128	0.269116
ID14367	28	contig_21842	contig_21842	17594	0.268849
ID14404	28	contig_55867	contig_55867	15147	0.268583
ID14508	28	contig_19236	contig_19236	8257	0.268317
ID14527	28	RND contig_30181 Random sequence	RND contig_30181 Random sequence	24475	0.269041
ID14505	28	RND contig_25361 Random sequence	RND contig_25361 Random sequence	7314	0.269763
ID14690	27	contig_19081	contig_19081	14263	0.269497
ID14768	27	contig_40774	contig_40774	12506	0.269231
ID15210	27	contig_12921	contig_12921	13159	0.268966
ID14371	27	contig_42341	contig_42341	10371	0.268701
ID14276	27	contig_1099	contig_1099	10550	0.268437
ID14198	27	RND contig_10370 Random sequence	RND contig_10370 Random sequence	20949	0.269155
ID14524	27	contig_56716	contig_56716	11600	0.268891
ID14469	27	contig_36934	contig_36934	8683	0.268627
ID14567	27	RND contig_9906 Random sequence	RND contig_9906 Random sequence	12271	0.269344
ID14578	27	RND contig_1723 Random sequence	RND contig_1723 Random sequence	9905	0.270059
ID15083	26	contig_37597	contig_37597	22287	0.269795
ID15481	26	RND contig_47780 Random sequence	RND contig_47780 Random sequence	11089	0.270508
ID15071	26	contig_36160	contig_36160	7710	0.270244
ID14303	26	contig_35650	contig_35650	8830	0.269981
ID14281	26	contig_55165	contig_55165	10206	0.269718
ID14531	26	contig_22866	contig_22866	22932	0.269455
ID14520	26	RND contig_2593 Random sequence	RND contig_2593 Random sequence	16207	0.270165
ID14513	26	contig_36549	contig_36549	8965	0.269903
ID15078	25	contig_28455	contig_28455	8923	0.269641
ID14293	25	RND contig_45722 Random sequence	RND contig_45722 Random sequence	10753	0.270349
ID14215	25	contig_59757	contig_59757	7789	0.270087
ID14550	25	contig_56716	contig_56716	11600	0.269826
ID14463	25	RND contig_46637 Random sequence	RND contig_46637 Random sequence	9440	0.270531
ID14551	25	contig_18892	contig_18892	17566	0.27027
ID14576	25	contig_20645	contig_20645	8742	0.27001
ID15640	24	contig_38111	contig_38111	10315	0.26975
ID15099	24	RND contig_28571 Random sequence	RND contig_28571 Random sequence	15205	0.270452
ID15503	24	contig_52287	contig_52287	8537	0.270192
ID14338	24	contig_51440	contig_51440	5237	0.269933
ID14436	24	RND contig_58371 Random sequence	RND contig_58371 Random sequence	10640	0.270633
ID14532	24	contig_40654	contig_40654	9763	0.270374
ID14445	24	contig_56716	contig_56716	11600	0.270115
ID14477	24	RND contig_38118 Random sequence	RND contig_38118 Random sequence	12281	0.270813
ID14573	24	contig_43661	contig_43661	7688	0.270554
ID14438	24	RND contig_38118 Random sequence	RND contig_38118 Random sequence	12281	0.271251
ID14454	24	RND contig_38118 Random sequence	RND contig_38118 Random sequence	12281	0.271947
ID14511	24	contig_54975	contig_54975	8229	0.271687
ID14456	24	contig_35592	contig_35592	6754	0.271429
ID15617	23	contig_60664	contig_60664	9529	0.27117
ID14283	23	RND contig_43137 Random sequence	RND contig_43137 Random sequence	7350	0.271863
ID14289	23	contig_54308	contig_54308	8187	0.271605
ID14353	23	RND contig_43662 Random sequence	RND contig_43662 Random sequence	8358	0.272296
ID14226	23	RND contig_27001 Random sequence	RND contig_27001 Random sequence	12033	0.272986
ID14427	23	contig_49288	contig_49288	7673	0.272727
ID14552	23	contig_51532	contig_51532	7198	0.272469
ID14521	23	contig_54308	contig_54308	8187	0.272212
ID14426	23	contig_46295	contig_46295	9132	0.271955
ID14766	22	contig_60127	contig_60127	7491	0.271698
ID14376	22	contig_45781	contig_45781	8039	0.271442
ID14387	22	RND contig_47354 Random sequence	RND contig_47354 Random sequence	9602	0.272128
ID14460	22	contig_39169	contig_39169	9072	0.271872
ID14488	22	contig_53448	contig_53448	9734	0.271617
ID14560	22	contig_4467	contig_4467	15797	0.271362
ID14482	22	RND contig_19500 Random sequence	RND contig_19500 Random sequence	9469	0.272045
ID14897	21	contig_17737	contig_17737	12437	0.27179
ID14931	21	contig_24124	contig_24124	11400	0.271536
ID14263	21	RND contig_43565 Random sequence	RND contig_43565 Random sequence	8343	0.272217
ID14403	21	contig_23277	contig_23277	8648	0.271963
ID15462	20	RND contig_54242 Random sequence	RND contig_54242 Random sequence	7315	0.272642
ID14730	20	RND contig_58290 Random sequence	RND contig_58290 Random sequence	7649	0.273321
ID15915	20	contig_30263	contig_30263	8137	0.273066
ID15480	20	RND contig_57493 Random sequence	RND contig_57493 Random sequence	7185	0.273743
ID14275	20	contig_8376	contig_8376	11083	0.273488
ID14332	20	contig_32631	contig_32631	11097	0.273234
ID14223	20	contig_56755	contig_56755	10109	0.272981
ID14328	20	contig_40548	contig_40548	12191	0.272727
ID14201	20	RND contig_10759 Random sequence	RND contig_10759 Random sequence	9928	0.273401
ID14257	20	RND contig_32437 Random sequence	RND contig_32437 Random sequence	12346	0.274074
ID14322	20	contig_16819	contig_16819	8352	0.273821
ID14437	20	RND contig_29314 Random sequence	RND contig_29314 Random sequence	12812	0.274492
ID14493	20	contig_35650	contig_35650	8830	0.274238
ID14501	20	RND contig_38676 Random sequence	RND contig_38676 Random sequence	15500	0.274908
ID14557	20	contig_35650	contig_35650	8830	0.274654
ID14455	20	RND contig_45174 Random sequence	RND contig_45174 Random sequence	8459	0.275322
ID14535	20	contig_23374	contig_23374	13997	0.275069
ID14536	20	contig_10840	contig_10840	11050	0.274816
ID14561	20	contig_49340	contig_49340	9897	0.274564
ID14458	20	contig_18712	contig_18712	9486	0.274312
ID14530	20	RND contig_5069 Random sequence	RND contig_5069 Random sequence	13514	0.274977
ID14546	20	contig_55849	contig_55849	9490	0.274725
ID14798	19	contig_59278	contig_59278	7931	0.274474
ID14384	19	contig_51618	contig_51618	7999	0.274223
ID14486	19	contig_35494	contig_35494	12198	0.273973
ID14502	19	RND contig_49537 Random sequence	RND contig_49537 Random sequence	12367	0.274635
ID14432	19	contig_10479	contig_10479	7535	0.274385
ID14441	19	contig_59023	contig_59023	8025	0.274135
ID14212	18	RND contig_54941 Random sequence	RND contig_54941 Random sequence	8899	0.274795
ID14245	18	RND contig_12223 Random sequence	RND contig_12223 Random sequence	11377	0.275455
ID14375	18	RND contig_34511 Random sequence	RND contig_34511 Random sequence	10998	0.276113
ID14336	18	RND contig_54941 Random sequence	RND contig_54941 Random sequence	8899	0.27677
ID14428	18	RND contig_24166 Random sequence	RND contig_24166 Random sequence	13707	0.277425
ID14421	18	contig_15103	contig_15103	12343	0.277174
ID14487	18	contig_5132	contig_5132	8050	0.276923
ID14481	18	RND contig_14426 Random sequence	RND contig_14426 Random sequence	15166	0.277577
ID14450	18	contig_32672	contig_32672	11730	0.277326
ID14474	18	contig_15103	contig_15103	12343	0.277076
ID14514	18	RND contig_54941 Random sequence	RND contig_54941 Random sequence	8899	0.277728
ID14523	17	contig_10629	contig_10629	10021	0.277477
ID14547	17	contig_48113	contig_48113	9331	0.277228
ID14548	17	RND contig_46373 Random sequence	RND contig_46373 Random sequence	8705	0.277878
ID14572	17	contig_30030	contig_30030	7240	0.277628
ID14390	17	RND contig_23203 Random sequence	RND contig_23203 Random sequence	9228	0.278276
ID14471	17	contig_10629	contig_10629	10021	0.278027
ID14479	17	contig_30030	contig_30030	7240	0.277778
ID14575	17	contig_30030	contig_30030	7240	0.277529
ID14528	17	RND contig_40198 Random sequence	RND contig_40198 Random sequence	8627	0.278175
ID14442	17	RND contig_54941 Random sequence	RND contig_54941 Random sequence	8899	0.27882
ID14347	16	RND contig_55602 Random sequence	RND contig_55602 Random sequence	8052	0.279464
ID14268	16	RND contig_21059 Random sequence	RND contig_21059 Random sequence	8103	0.280107
ID14358	16	contig_17440	contig_17440	8171	0.279857
ID14320	16	RND contig_30999 Random sequence	RND contig_30999 Random sequence	8703	0.280499
ID14571	16	RND contig_55602 Random sequence	RND contig_55602 Random sequence	8052	0.281139
ID14412	16	RND contig_55602 Random sequence	RND contig_55602 Random sequence	8052	0.281778
ID14392	16	RND contig_55602 Random sequence	RND contig_55602 Random sequence	8052	0.282416
ID14537	16	RND contig_55602 Random sequence	RND contig_55602 Random sequence	8052	0.283052
ID14316	15	contig_17023	contig_17023	25551	0.282801
ID14398	15	contig_58078	contig_58078	4841	0.282551
ID14559	14	RND contig_13504 Random sequence	RND contig_13504 Random sequence	9157	0.283186
ID15924	13	contig_44238	contig_44238	6051	0.282935
ID14379	13	contig_3741	contig_3741	12924	0.282686
ID15457	12	contig_59023	contig_59023	8025	0.282436
ID14207	12	contig_12395	contig_12395	8090	0.282187
ID14507	12	contig_54532	contig_54532	7619	0.281938
ID14539	12	contig_22667	contig_22667	12843	0.28169
ID14484	12	contig_54532	contig_54532	7619	0.281442
ID14391	12	contig_47474	contig_47474	7512	0.281195
ID14466	12	contig_53590	contig_53590	7807	0.280948
ID14314	11	contig_59680	contig_59680	8800	0.280702
ID14354	11	contig_56573	contig_56573	7604	0.280456
ID14563	11	contig_56573	contig_56573	7604	0.28021
ID14452	11	contig_56573	contig_56573	7604	0.279965
ID14556	11	RND contig_54329 Random sequence	RND contig_54329 Random sequence	8071	0.280594
ID14414	11	contig_50227	contig_50227	9025	0.280349
ID14526	11	contig_56573	contig_56573	7604	0.280105
ID14457	11	RND contig_46570 Random sequence	RND contig_46570 Random sequence	8407	0.280732
ID14562	11	contig_48082	contig_48082	9710	0.280488
ID14949	10	contig_4764	contig_4764	9630	0.280244
ID14203	10	RND contig_54941 Random sequence	RND contig_54941 Random sequence	8899	0.28087
ID14214	10	contig_57268	contig_57268	11237	0.280626
ID14459	10	contig_37140	contig_37140	7713	0.280382
ID14565	10	RND contig_57971 Random sequence	RND contig_57971 Random sequence	7056	0.281006
ID14262	9	contig_12601	contig_12601	10055	0.280763
ID14315	8	contig_18189	contig_18189	15557	0.280519
ID14237	8	contig_18189	contig_18189	15557	0.280277
ID14264	8	contig_18189	contig_18189	15557	0.280035
ID14396	8	contig_18189	contig_18189	15557	0.279793
ID14498	7	contig_19485	contig_19485	4185	0.279551
ID14277	6	RND contig_15390 Random sequence	RND contig_15390 Random sequence	6004	0.280172
ID14288	6	contig_24882	contig_24882	7487	0.279931

## Sheet: Arthropoda database
ID	Best Protein Score	Best Protein Accession	Best Protein Description	Best Protein Mass	FDR
ID14841	1110	gi|215495415|gb|EEC05056.1	heat shock protein, putative [Ixodes scapularis]	72664	0
ID14885	1110	gi|215494047|gb|EEC03688.1	heat shock protein, putative [Ixodes scapularis]	71292	0
ID14883	1100	gi|215494047|gb|EEC03688.1	heat shock protein, putative [Ixodes scapularis]	71292	0
ID14360	1000	gi|646375345|gb|JAC59244.1	putative actin [Cupiennius salei]	42182	0
ID14895	986	gi|215494047|gb|EEC03688.1	heat shock protein, putative [Ixodes scapularis]	71292	0
ID14873	939	gi|215494047|gb|EEC03688.1	heat shock protein, putative [Ixodes scapularis]	71292	0
ID14312	931	gi|442762597|gb|JAA73457.1	Putative f0f1-type atp synthase beta subunit, partial [Ixodes ricinus]	57211	0
ID14341	930	gi|525328681|gb|AGR44804.1	actin-4 [Bombyx mori]	42160	0
ID14342	914	gi|67782283|gb|AAY81972.1	actin 5 [Aedes aegypti]	42194	0
ID14363	896	gi|157927725|gb|ABW03226.1	beta actin [Xestia cnigrum]	42114	0
ID14244	877	gi|215495415|gb|EEC05056.1	heat shock protein, putative [Ixodes scapularis]	72664	0
ID14631	837	gi|556056962|gb|JAB71526.1	putative nidogen [Ixodes ricinus]	140674	0
ID14361	828	gi|525328835|gb|AGR44881.1	actin-4 [Bombyx mori]	42168	0
ID15637	818	gi|215510984|gb|EEC20437.1	40S ribosomal protein S10, putative [Ixodes scapularis]	18073	0
ID14627	802	gi|556056962|gb|JAB71526.1	putative nidogen [Ixodes ricinus]	140674	0
ID14383	799	gi|22758957|gb|AAN05633.1	tropomyosin [Haemaphysalis longicornis]	32853	0
ID14846	781	gi|215495415|gb|EEC05056.1	heat shock protein, putative [Ixodes scapularis]	72664	0
ID14265	775	gi|442757321|gb|JAA70819.1	Putative protein disulfide-isomerase [Ixodes ricinus]	57202	0
ID14914	769	gi|215497489|gb|EEC06983.1	dihydroorotase, putative. partial [Ixodes scapularis]	60836	0
ID14356	768	gi|157927725|gb|ABW03226.1	beta actin [Xestia cnigrum]	42114	0
ID14981	765	gi|215495481|gb|EEC05122.1	chaperonin subunit, putative [Ixodes scapularis]	60560	0
ID14352	765	gi|157927725|gb|ABW03226.1	beta actin [Xestia cnigrum]	42114	0
ID14253	760	gi|215494047|gb|EEC03688.1	heat shock protein, putative [Ixodes scapularis]	71292	0
ID14701	751	gi|556080759|gb|JAB80810.1	putative protein lama2, partial [Ixodes ricinus]	86597	0
ID14880	749	gi|215494047|gb|EEC03688.1	heat shock protein, putative [Ixodes scapularis]	71292	0
ID14206	746	gi|556068608|gb|JAB77330.1	putative myosin class ii heavy chain [Ixodes ricinus]	102240	0
ID15138	746	gi|556082315|gb|JAB81588.1	putative z band alternatively spliced pdz-motif protein 66 [Ixodes ricinus]	44099	0
ID15448	744	gi|442755337|gb|JAA69828.1	Putative mitochondrial f1f0-atp synthase subunit b/atp4 [Ixodes ricinus]	30745	0
ID14240	742	gi|442750725|gb|JAA67522.1	Putative heat shock protein hsp 90-alpha isoform 1 [Ixodes ricinus]	84697	0
ID14852	735	gi|215493336|gb|EEC02977.1	Hsp70, putative, partial [Ixodes scapularis]	72701	0
ID15461	725	gi|556085086|gb|JAB82964.1	putative glutathione s-transferase [Ixodes ricinus]	28777	0
ID14855	721	gi|556086793|gb|JAB83808.1	putative gmp synthase, partial [Ixodes ricinus]	77717	0
ID14349	718	gi|157927725|gb|ABW03226.1	beta actin [Xestia cnigrum]	42114	0
ID14202	711	gi|556080759|gb|JAB80810.1	putative protein lama2, partial [Ixodes ricinus]	86597	0
ID14382	701	gi|22758957|gb|AAN05633.1	tropomyosin [Haemaphysalis longicornis]	32853	0
ID15237	695	gi|556069105|gb|JAB77569.1	putative 26s proteasome non-atpase regulatory subunit 4-like protein [Ixodes ricinus]	41476	0
ID15162	694	gi|167683062|gb|ABZ91673.1	actin, partial [Dolomedes tenebrosus]	40272	0
ID14867	692	gi|556064691|gb|JAB75381.1	putative lamin [Ixodes ricinus]	69916	0
ID15134	688	gi|556063333|gb|JAB74702.1	putative 40s ribosomal protein sa [Ixodes ricinus]	34407	0
ID14621	688	gi|556056962|gb|JAB71526.1	putative nidogen [Ixodes ricinus]	140674	0
ID14825	686	gi|556067292|gb|JAB76672.1	putative vitellogenin-b, partial [Ixodes ricinus]	256839	0
ID14826	683	gi|556067292|gb|JAB76672.1	putative vitellogenin-b, partial [Ixodes ricinus]	256839	0
ID14891	681	gi|215494047|gb|EEC03688.1	heat shock protein, putative [Ixodes scapularis]	71292	0
ID14871	679	gi|556064691|gb|JAB75381.1	putative lamin [Ixodes ricinus]	69916	0
ID14355	671	gi|383853395|ref|XP_003702208.1	PREDICTED: actin-5C-like [Megachile rotundata]	42226	0
ID14317	667	gi|442762597|gb|JAA73457.1	Putative f0f1-type atp synthase beta subunit, partial [Ixodes ricinus]	57211	0
ID14910	661	gi|556085590|gb|JAB83216.1	putative aicar transformylase/imp cyclohydrolase/methylglyoxal synthase [Ixodes ricinus]	64904	0
ID14306	660	gi|442753353|gb|JAA68836.1	Putative quinone oxidoreductase [Ixodes ricinus]	45812	0
ID14543	657	gi|215510729|gb|EEC20182.1	fatty acid-binding protein FABP, putative [Ixodes scapularis]	15021	0
ID14763	657	gi|556051254|gb|JAB68672.1	putative vitellogenin-1 [Ixodes ricinus]	201021	0
ID15396	655	gi|215504612|gb|EEC14106.1	multifunctional chaperone, putative [Ixodes scapularis]	29599	0
ID14886	654	gi|215494047|gb|EEC03688.1	heat shock protein, putative [Ixodes scapularis]	71292	0
ID14255	653	gi|215494047|gb|EEC03688.1	heat shock protein, putative [Ixodes scapularis]	71292	0
ID14950	653	gi|215504923|gb|EEC14417.1	formiminotransferase-cyclodeaminase, putative [Ixodes scapularis]	39697	0
ID15172	653	gi|157927725|gb|ABW03226.1	beta actin [Xestia cnigrum]	42114	0
ID14231	650	gi|556055766|gb|JAB70928.1	putative cell-matrix adhesion [Ixodes ricinus]	132256	0
ID14887	648	gi|215494047|gb|EEC03688.1	heat shock protein, putative [Ixodes scapularis]	71292	0
ID14770	640	gi|556051254|gb|JAB68672.1	putative vitellogenin-1 [Ixodes ricinus]	201021	0
ID14856	639	gi|556086793|gb|JAB83808.1	putative gmp synthase, partial [Ixodes ricinus]	77717	0
ID15101	635	gi|215492104|gb|EEC01745.1	processing peptidase beta subunit, putative [Ixodes scapularis]	54170	0
ID14278	620	gi|442757299|gb|JAA70808.1	Putative catalase pediculus us corporis catalase [Ixodes ricinus]	57487	0
ID14628	618	gi|556056962|gb|JAB71526.1	putative nidogen [Ixodes ricinus]	140674	0
ID15364	617	gi|442749611|gb|JAA66965.1	Putative nadh-ubiquinone oxidoreductase ndufs3/30 kda subunit [Ixodes ricinus]	30776	0
ID15103	603	gi|215492155|gb|EEC01796.1	translation initiation factor 4F, helicase subunit, putative, partial [Ixodes scapularis]	48311	0
ID14241	596	gi|215495415|gb|EEC05056.1	heat shock protein, putative [Ixodes scapularis]	72664	0
ID15091	592	gi|442753241|gb|JAA68780.1	Putative enolase [Ixodes ricinus]	47400	0
ID14308	589	gi|442762597|gb|JAA73457.1	Putative f0f1-type atp synthase beta subunit, partial [Ixodes ricinus]	57211	0
ID14343	589	gi|383853395|ref|XP_003702208.1	PREDICTED: actin-5C-like [Megachile rotundata]	42226	0
ID14296	585	gi|215507080|gb|EEC16574.1	F0F1-type ATP synthase, alpha subunit, putative [Ixodes scapularis]	60035	0
ID15456	579	gi|556085086|gb|JAB82964.1	putative glutathione s-transferase [Ixodes ricinus]	28777	0
ID15167	578	gi|157927725|gb|ABW03226.1	beta actin [Xestia cnigrum]	42114	0
ID14840	575	gi|215494308|gb|EEC03949.1	NADH-ubiquinone reductase, putative [Ixodes scapularis]	79869	0
ID14757	570	gi|556051254|gb|JAB68672.1	putative vitellogenin-1 [Ixodes ricinus]	201021	0
ID14817	569	gi|556064207|gb|JAB75139.1	putative mitochondrial inner membrane protein mitofilin, partial [Ixodes ricinus]	44765	0
ID14251	565	gi|215494047|gb|EEC03688.1	heat shock protein, putative [Ixodes scapularis]	71292	0
ID14765	558	gi|556051254|gb|JAB68672.1	putative vitellogenin-1 [Ixodes ricinus]	201021	0
ID14584	557	gi|556055878|gb|JAB70984.1	putative low-density lipoprotein receptor-related protein 1b [Ixodes ricinus]	142563	0
ID14675	552	gi|556080759|gb|JAB80810.1	putative protein lama2, partial [Ixodes ricinus]	86597	0
ID14259	545	gi|215495481|gb|EEC05122.1	chaperonin subunit, putative [Ixodes scapularis]	60560	0
ID14261	542	gi|442752051|gb|JAA68185.1	Putative t-complex protein 1 [Ixodes ricinus]	58138	0
ID14911	537	gi|556068983|gb|JAB77508.1	putative acetylcholinesterase/butyrylcholinesterase, partial [Ixodes ricinus]	55409	0
ID14784	536	gi|215509020|gb|EEC18473.1	Hsp90 protein, putative [Ixodes scapularis]	84739	0
ID15401	536	gi|442749407|gb|JAA66863.1	Putative lethal 2 37cc [Ixodes ricinus]	30013	0
ID14890	530	gi|215494047|gb|EEC03688.1	heat shock protein, putative [Ixodes scapularis]	71292	0
ID15131	523	gi|556082315|gb|JAB81588.1	putative z band alternatively spliced pdz-motif protein 66 [Ixodes ricinus]	44099	0
ID15412	522	gi|442749407|gb|JAA66863.1	Putative lethal 2 37cc [Ixodes ricinus]	30013	0
ID14822	516	gi|442756731|gb|JAA70524.1	Putative mitochondrial inner membrane protein mitofilin [Ixodes ricinus]	69087	0
ID14906	514	gi|215497489|gb|EEC06983.1	dihydroorotase, putative. partial [Ixodes scapularis]	60836	0
ID14351	513	gi|383853395|ref|XP_003702208.1	PREDICTED: actin-5C-like [Megachile rotundata]	42226	0
ID14300	512	gi|215507080|gb|EEC16574.1	F0F1-type ATP synthase, alpha subunit, putative [Ixodes scapularis]	60035	0
ID14232	508	gi|556055766|gb|JAB70928.1	putative cell-matrix adhesion [Ixodes ricinus]	132256	0
ID14256	503	gi|215494047|gb|EEC03688.1	heat shock protein, putative [Ixodes scapularis]	71292	0
ID15170	500	gi|164472819|dbj|BAF98180.1	actin [Ixodes persulcatus]	42139	0
ID15171	498	gi|164472819|dbj|BAF98180.1	actin [Ixodes persulcatus]	42139	0
ID14685	496	gi|215492169|gb|EEC01810.1	paramyosin, putative [Ixodes scapularis]	100602	0
ID14448	496	gi|442759055|gb|JAA71686.1	Putative glutathione s-transferase mu class rhipicephalus annulatus glutathione s-transferase [Ixodes ricinus]	25711	0
ID15463	494	gi|442755321|gb|JAA69820.1	Putative enoyl-coa hydratase [Ixodes ricinus]	28443	0
ID14830	492	gi|556067292|gb|JAB76672.1	putative vitellogenin-b, partial [Ixodes ricinus]	256839	0
ID15214	492	gi|442753793|gb|JAA69056.1	Putative enoyl-coa hydratase [Ixodes ricinus]	43821	0
ID15176	492	gi|157927725|gb|ABW03226.1	beta actin [Xestia cnigrum]	42114	0
ID15109	489	gi|604796924|gb|JAC20905.1	putative tpa exp: actin filament-coating protein tropomyosin, partial [Amblyomma cajennense]	26165	0
ID14616	489	gi|556056962|gb|JAB71526.1	putative nidogen [Ixodes ricinus]	140674	0
ID14270	488	gi|442757321|gb|JAA70819.1	Putative protein disulfide-isomerase [Ixodes ricinus]	57202	0
ID14446	487	gi|442759055|gb|JAA71686.1	Putative glutathione s-transferase mu class rhipicephalus annulatus glutathione s-transferase [Ixodes ricinus]	25711	0
ID14827	482	gi|556067292|gb|JAB76672.1	putative vitellogenin-b, partial [Ixodes ricinus]	256839	0
ID14294	482	gi|442752113|gb|JAA68216.1	Putative imp dehydrogenase/gmp reductase [Ixodes ricinus]	55776	0
ID14786	481	gi|442750725|gb|JAA67522.1	Putative heat shock protein hsp 90-alpha isoform 1 [Ixodes ricinus]	84697	0
ID14582	478	gi|556055878|gb|JAB70984.1	putative low-density lipoprotein receptor-related protein 1b [Ixodes ricinus]	142563	0
ID14230	474	gi|556055766|gb|JAB70928.1	putative cell-matrix adhesion [Ixodes ricinus]	132256	0
ID14451	474	gi|442759055|gb|JAA71686.1	Putative glutathione s-transferase mu class rhipicephalus annulatus glutathione s-transferase [Ixodes ricinus]	25711	0
ID15233	474	gi|556065025|gb|JAB75548.1	putative f-actin-capping protein subunit alpha-like isoform 2 apis mellifera [Ixodes ricinus]	27289	0
ID15246	473	gi|556079464|gb|JAB80172.1	putative galectin ornithodoros moubata galectin, partial [Ixodes ricinus]	35032	0
ID15573	468	gi|442746645|gb|JAA65482.1	Putative adenine phosphoribosyl transferase [Ixodes ricinus]	19551	0
ID14250	467	gi|215494047|gb|EEC03688.1	heat shock protein, putative [Ixodes scapularis]	71292	0
ID15098	466	gi|346471079|gb|AEO35384.1	hypothetical protein [Amblyomma maculatum]	48140	0
ID15219	465	gi|215500393|gb|EEC09887.1	conserved hypothetical protein [Ixodes scapularis]	33791	0
ID14413	462	gi|215492359|gb|EEC02000.1	voltage-dependent anion-selective channel, putative [Ixodes scapularis]	30539	0
ID14225	456	gi|556055766|gb|JAB70928.1	putative cell-matrix adhesion [Ixodes ricinus]	132256	0
ID14829	455	gi|556067292|gb|JAB76672.1	putative vitellogenin-b, partial [Ixodes ricinus]	256839	0
ID14913	455	gi|215497489|gb|EEC06983.1	dihydroorotase, putative. partial [Ixodes scapularis]	60836	0
ID14305	452	gi|556080463|gb|JAB80665.1	putative formyltetrahydrofolate dehydrogenase, partial [Ixodes ricinus]	55268	0
ID14348	450	gi|525328835|gb|AGR44881.1	actin-4 [Bombyx mori]	42168	0
ID14545	448	gi|215510729|gb|EEC20182.1	fatty acid-binding protein FABP, putative [Ixodes scapularis]	15021	0
ID14220	448	gi|556051254|gb|JAB68672.1	putative vitellogenin-1 [Ixodes ricinus]	201021	0
ID15398	439	gi|442749407|gb|JAA66863.1	Putative lethal 2 37cc [Ixodes ricinus]	30013	0
ID14337	438	gi|167683062|gb|ABZ91673.1	actin, partial [Dolomedes tenebrosus]	40272	0
ID15304	436	gi|556066070|gb|JAB76061.1	putative sulfotransferase [Ixodes ricinus]	36849	0
ID15418	435	gi|215492406|gb|EEC02047.1	prohibitin, putative [Ixodes scapularis]	29117	0
ID14197	432	gi|556051254|gb|JAB68672.1	putative vitellogenin-1 [Ixodes ricinus]	201021	0
ID14279	432	gi|442757299|gb|JAA70808.1	Putative catalase pediculus us corporis catalase [Ixodes ricinus]	57487	0
ID14439	432	gi|442759055|gb|JAA71686.1	Putative glutathione s-transferase mu class rhipicephalus annulatus glutathione s-transferase [Ixodes ricinus]	25711	0
ID14862	430	gi|556064691|gb|JAB75381.1	putative lamin [Ixodes ricinus]	69916	0
ID15574	430	gi|556072016|gb|JAB79015.1	putative muscle-specific protein [Ixodes ricinus]	20943	0
ID14861	428	gi|556064691|gb|JAB75381.1	putative lamin [Ixodes ricinus]	69916	0
ID14904	426	gi|215497489|gb|EEC06983.1	dihydroorotase, putative. partial [Ixodes scapularis]	60836	0
ID15810	426	gi|194172075|gb|EDW86976.1	GK12392 [Drosophila willistoni]	12538	0
ID14638	425	gi|556066800|gb|JAB76426.1	putative microtubule associated complex, partial [Ixodes ricinus]	127864	0
ID15221	424	gi|442758189|gb|JAA71253.1	Putative isocitrate dehydrogenase alpha subunit [Ixodes ricinus]	39969	0
ID14420	423	gi|215498545|gb|EEC08039.1	secreted protein, putative, partial [Ixodes scapularis]	22589	0
ID14269	420	gi|215506399|gb|EEC15893.1	chaperonin complex component, TCP-1 theta subunit, putative [Ixodes scapularis]	58445	0
ID14630	419	gi|556056962|gb|JAB71526.1	putative nidogen [Ixodes ricinus]	140674	0
ID14771	416	gi|556051254|gb|JAB68672.1	putative vitellogenin-1 [Ixodes ricinus]	201021	0
ID15697	414	gi|215497635|gb|EEC07129.1	ubiquitin protein ligase, putative [Ixodes scapularis]	17047	0
ID15479	411	gi|556062650|gb|JAB74370.1	putative mitochondrial/plastidial beta-ketoacyl-acp reductase, partial [Ixodes ricinus]	25858	0
ID14585	408	gi|556055878|gb|JAB70984.1	putative low-density lipoprotein receptor-related protein 1b [Ixodes ricinus]	142563	0
ID15003	408	gi|604799554|gb|JAC22218.1	putative glutamate/leucine/phenylalanine/valine dehydrogenase [Amblyomma cajennense]	62361	0
ID15262	407	gi|556080481|gb|JAB80673.1	putative sulfotransferase [Ixodes ricinus]	36755	0
ID14340	406	gi|525328835|gb|AGR44881.1	actin-4 [Bombyx mori]	42168	0
ID15179	406	gi|525328703|gb|AGR44815.1	actin-4 [Bombyx mori]	42122	0
ID14617	405	gi|556056962|gb|JAB71526.1	putative nidogen [Ixodes ricinus]	140674	0
ID14260	397	gi|215495481|gb|EEC05122.1	chaperonin subunit, putative [Ixodes scapularis]	60560	0
ID14335	397	gi|556063333|gb|JAB74702.1	putative 40s ribosomal protein sa [Ixodes ricinus]	34407	0
ID15097	395	gi|215492104|gb|EEC01745.1	processing peptidase beta subunit, putative [Ixodes scapularis]	54170	0
ID15230	395	gi|556065025|gb|JAB75548.1	putative f-actin-capping protein subunit alpha-like isoform 2 apis mellifera [Ixodes ricinus]	27289	0
ID14248	395	gi|556064691|gb|JAB75381.1	putative lamin [Ixodes ricinus]	69916	0
ID14818	393	gi|442756731|gb|JAA70524.1	Putative mitochondrial inner membrane protein mitofilin [Ixodes ricinus]	69087	0
ID14242	390	gi|215495415|gb|EEC05056.1	heat shock protein, putative [Ixodes scapularis]	72664	0
ID14285	387	gi|215511125|gb|EEC20578.1	alpha tubulin [Ixodes scapularis]	50656	0
ID15258	380	gi|442754633|gb|JAA69476.1	Putative eukaryotic translation initiation factor 3 subunit 2 beta protein [Ixodes ricinus]	36806	0
ID15594	376	gi|556070753|gb|JAB78393.1	putative small heat shock protein ii, partial [Ixodes ricinus]	19766	0
ID14915	375	gi|442762591|gb|JAA73454.1	Putative succinate dehydrogenase flavoprotein subunit, partial [Ixodes ricinus]	65827	0
ID14823	371	gi|556064207|gb|JAB75139.1	putative mitochondrial inner membrane protein mitofilin, partial [Ixodes ricinus]	44765	0
ID14492	368	gi|442750443|gb|JAA67381.1	Putative cyclophilin type peptidyl-prolyl cis-trans isomerase [Ixodes ricinus]	22140	0
ID14821	366	gi|556064207|gb|JAB75139.1	putative mitochondrial inner membrane protein mitofilin, partial [Ixodes ricinus]	44765	0
ID14908	365	gi|215497489|gb|EEC06983.1	dihydroorotase, putative. partial [Ixodes scapularis]	60836	0
ID15161	365	gi|164472819|dbj|BAF98180.1	actin [Ixodes persulcatus]	42139	0
ID15566	358	gi|442750117|gb|JAA67218.1	Putative mitochondrial f1f0-atp synthase subunit oscp/atp5 [Ixodes ricinus]	23066	0
ID14405	356	gi|442755155|gb|JAA69737.1	Putative 20-hydroxysteroid dehydrogenase [Ixodes ricinus]	31152	0
ID15455	356	gi|442760367|gb|JAA72342.1	Putative ubiquitin c-terminal hydrolase uchl1 [Ixodes ricinus]	26022	0
ID14238	355	gi|215496237|gb|EEC05877.1	apolipophorin, putative, partial [Ixodes scapularis]	65302	0
ID15602	355	gi|215492741|gb|EEC02382.1	sorting nexin, putative [Ixodes scapularis]	19467	0
ID14795	354	gi|442750725|gb|JAA67522.1	Putative heat shock protein hsp 90-alpha isoform 1 [Ixodes ricinus]	84697	0
ID15166	354	gi|383853395|ref|XP_003702208.1	PREDICTED: actin-5C-like [Megachile rotundata]	42226	0
ID14670	351	gi|442750625|gb|JAA67472.1	Putative low-density lipoprotein receptor domain class a [Ixodes ricinus]	76519	0
ID14803	349	gi|215496237|gb|EEC05877.1	apolipophorin, putative, partial [Ixodes scapularis]	65302	0
ID15820	347	gi|401772519|emb|CCH64476.1	h4, partial [Sternopriscus wehnckei]	8008	0
ID14204	345	gi|215492169|gb|EEC01810.1	paramyosin, putative [Ixodes scapularis]	100602	0
ID14453	342	gi|442755997|gb|JAA70158.1	Putative cuticle protein [Ixodes ricinus]	20546	0
ID14850	340	gi|215493336|gb|EEC02977.1	Hsp70, putative, partial [Ixodes scapularis]	72701	0
ID15758	337	gi|215492285|gb|EEC01926.1	cuticle protein, putative [Ixodes scapularis]	18252	0
ID14429	337	gi|629510345|gb|JAC59021.1	14-3-3 protein zeta 1 [Rhipicephalus microplus]	28172	0
ID14304	336	gi|556080463|gb|JAB80665.1	putative formyltetrahydrofolate dehydrogenase, partial [Ixodes ricinus]	55268	0
ID14864	336	gi|556064691|gb|JAB75381.1	putative lamin [Ixodes ricinus]	69916	0
ID14221	335	gi|556051254|gb|JAB68672.1	putative vitellogenin-1 [Ixodes ricinus]	201021	0
ID15257	334	gi|442749105|gb|JAA66712.1	Putative c1-tetrahydrofolate synthase [Ixodes ricinus]	33699	0
ID14217	333	gi|556051254|gb|JAB68672.1	putative vitellogenin-1 [Ixodes ricinus]	201021	0
ID14812	332	gi|215510212|gb|EEC19665.1	protein kinase C substrate, 80 KD protein, heavy chain, putative [Ixodes scapularis]	41533	0
ID15458	329	gi|556066976|gb|JAB76514.1	hypothetical protein [Ixodes ricinus]	26858	0
ID14831	328	gi|556067292|gb|JAB76672.1	putative vitellogenin-b, partial [Ixodes ricinus]	256839	0
ID14247	328	gi|556064691|gb|JAB75381.1	putative lamin [Ixodes ricinus]	69916	0
ID14680	325	gi|442750625|gb|JAA67472.1	Putative low-density lipoprotein receptor domain class a [Ixodes ricinus]	76519	0
ID14291	323	gi|442753563|gb|JAA68941.1	Putative beta tubulin [Ixodes ricinus]	45510	0
ID15832	323	gi|67083859|gb|AAY66864.1	cytoplasmic cystatin [Ixodes scapularis]	9043	0
ID15785	323	gi|556069407|gb|JAB77720.1	hypothetical protein [Ixodes ricinus]	13810	0
ID15279	322	gi|556060594|gb|JAB73342.1	putative methyltransferase [Ixodes ricinus]	35150	0
ID15264	322	gi|346472367|gb|AEO36028.1	hypothetical protein [Amblyomma maculatum]	36722	0
ID14357	319	gi|442758231|gb|JAA71274.1	Putative fructose-biphosphate aldolase [Ixodes ricinus]	39868	0
ID14819	319	gi|442756731|gb|JAA70524.1	Putative mitochondrial inner membrane protein mitofilin [Ixodes ricinus]	69087	0
ID15286	316	gi|556082555|gb|JAB81708.1	Putative sulfotransferase, partial [Ixodes ricinus]	36067	0
ID14330	316	gi|215494790|gb|EEC04431.1	lysosomal acid phosphatase, putative [Ixodes scapularis]	42649	0
ID15345	315	gi|556069019|gb|JAB77526.1	putative enoyl-coa hydratase, partial [Ixodes ricinus]	30742	0
ID15452	311	gi|556060236|gb|JAB73163.1	putative 15-hydroxyprostaglandin dehydrogenase,	27814	0
ID14229	310	gi|556055766|gb|JAB70928.1	putative cell-matrix adhesion [Ixodes ricinus]	132256	0
ID15355	309	gi|215507844|gb|EEC17298.1	NADH-ubiquinone oxidoreductase, NDUFS3/30 kDa subunit, putative [Ixodes scapularis]	30788	0
ID15147	309	gi|215510114|gb|EEC19567.1	La/SS-B, putative, partial [Ixodes scapularis]	24342	0
ID15773	306	gi|67083859|gb|AAY66864.1	cytoplasmic cystatin [Ixodes scapularis]	9043	0
ID15315	304	gi|442760853|gb|JAA72585.1	Putative sulfotransferase, partial [Ixodes ricinus]	42050	0
ID14366	302	gi|556063403|gb|JAB74737.1	putative glutamine synthetase [Ixodes ricinus]	45300	0
ID15540	301	gi|215510269|gb|EEC19722.1	RNA binding motif-containing protein, putative [Ixodes scapularis]	21670	0
ID15274	300	gi|442748495|gb|JAA66407.1	Putative inorganic pyrophosphatase/nucleosome remodeling factor subunit nurf38 [Ixodes ricinus]	38852	0
ID14447	299	gi|442759055|gb|JAA71686.1	Putative glutathione s-transferase mu class rhipicephalus annulatus glutathione s-transferase [Ixodes ricinus]	25711	0
ID14626	298	gi|556056962|gb|JAB71526.1	putative nidogen [Ixodes ricinus]	140674	0
ID14431	298	gi|215497194|gb|EEC06688.1	elongation factor 1-beta [Ixodes scapularis]	24571	0
ID14434	298	gi|629510345|gb|JAC59021.1	14-3-3 protein zeta 1 [Rhipicephalus microplus]	28172	0
ID15712	295	gi|215497635|gb|EEC07129.1	ubiquitin protein ligase, putative [Ixodes scapularis]	17047	0
ID14587	295	gi|556055878|gb|JAB70984.1	putative low-density lipoprotein receptor-related protein 1b [Ixodes ricinus]	142563	0
ID15533	292	gi|556070119|gb|JAB78076.1	putative hsp90 co-chaperone p23, partial [Ixodes ricinus]	16743	0
ID14302	291	gi|556080463|gb|JAB80665.1	putative formyltetrahydrofolate dehydrogenase, partial [Ixodes ricinus]	55268	0
ID14928	290	gi|442755997|gb|JAA70158.1	Putative cuticle protein [Ixodes ricinus]	20546	0
ID15527	288	gi|442755703|gb|JAA70011.1	Putative secreted protein [Ixodes ricinus]	24963	0
ID15671	288	gi|442750443|gb|JAA67381.1	Putative cyclophilin type peptidyl-prolyl cis-trans isomerase [Ixodes ricinus]	22140	0
ID14957	287	gi|442752051|gb|JAA68185.1	Putative t-complex protein 1 [Ixodes ricinus]	58138	0
ID14824	286	gi|215503188|gb|EEC12682.1	methylmalonyl coenzyme A mutase, putative [Ixodes scapularis]	82119	0
ID15110	284	gi|442762151|gb|JAA73234.1	Putative fumarase, partial [Ixodes ricinus]	61313	0
ID14888	284	gi|530723033|gb|AGT42325.1	skeletal muscle actin 2 [Portunus trituberculatus]	42133	0
ID15094	283	gi|215504433|gb|EEC13927.1	translation elongation factor, putative [Ixodes scapularis]	52773	0
ID14496	283	gi|442750443|gb|JAA67381.1	Putative cyclophilin type peptidyl-prolyl cis-trans isomerase [Ixodes ricinus]	22140	0
ID15677	282	gi|556079572|gb|JAB80226.1	actin depolymerizing factor, putative [Ixodes scapularis]	17331	0
ID14922	282	gi|556085590|gb|JAB83216.1	putative aicar transformylase/imp cyclohydrolase/methylglyoxal synthase [Ixodes ricinus]	64904	0
ID14969	282	gi|442747295|gb|JAA65807.1	Putative erp60 [Ixodes ricinus]	55240	0
ID15417	280	gi|556066366|gb|JAB76209.1	putative complement component 1 [Ixodes ricinus]	25414	0
ID14882	280	gi|442751959|gb|JAA68139.1	Putative heat shock cognate 70 protein [Ixodes ricinus]	59989	0
ID15408	279	gi|556064793|gb|JAB75432.1	putative sam-dependent methyltransferase, partial [Ixodes ricinus]	58519	0
ID14620	279	gi|556056962|gb|JAB71526.1	putative nidogen [Ixodes ricinus]	140674	0
ID15569	278	gi|556072016|gb|JAB79015.1	putative muscle-specific protein [Ixodes ricinus]	20943	0
ID15197	277	gi|556064171|gb|JAB75121.1	putative squid, partial [Ixodes ricinus]	30618	0
ID14909	277	gi|215500996|gb|EEC10490.1	aminoimidazole-4-carboxamide ribonucleotidetransformylase/IMP cyclohydrolase, putative, partial [Ixodes scapularis]	64366	0
ID15682	277	gi|215498464|gb|EEC07958.1	actin depolymerizing factor, putative [Ixodes scapularis]	17189	0
ID14799	276	gi|556086781|gb|JAB83802.1	putative microtubule associated complex, partial [Ixodes ricinus]	42213	0
ID15782	276	gi|556069407|gb|JAB77720.1	hypothetical protein [Ixodes ricinus]	13810	0
ID15370	274	gi|215498545|gb|EEC08039.1	secreted protein, putative, partial [Ixodes scapularis]	22589	0
ID15296	272	gi|556066070|gb|JAB76061.1	putative sulfotransferase [Ixodes ricinus]	36849	0
ID14394	270	gi|556060594|gb|JAB73342.1	putative methyltransferase [Ixodes ricinus]	35150	0
ID15056	269	gi|215507080|gb|EEC16574.1	F0F1-type ATP synthase, alpha subunit, putative [Ixodes scapularis]	60035	0
ID15369	267	gi|442760923|gb|JAA72620.1	Putative annexin, partial [Ixodes ricinus]	35462	0
ID14878	266	gi|442751959|gb|JAA68139.1	Putative heat shock cognate 70 protein [Ixodes ricinus]	59989	0
ID15778	266	gi|442752093|gb|JAA68206.1	Putative salivary cystatin [Ixodes ricinus]	14741	0
ID15686	264	gi|442750443|gb|JAA67381.1	Putative cyclophilin type peptidyl-prolyl cis-trans isomerase [Ixodes ricinus]	22140	0
ID15781	261	gi|442752093|gb|JAA68206.1	Putative salivary cystatin [Ixodes ricinus]	14741	0
ID15220	261	gi|442758189|gb|JAA71253.1	Putative isocitrate dehydrogenase alpha subunit [Ixodes ricinus]	39969	0
ID14519	260	gi|556059678|gb|JAB72884.1	putative adult-specific rigid cuticular protein, partial [Ixodes ricinus]	8663	0
ID14252	256	gi|215494047|gb|EEC03688.1	heat shock protein cognate 70 [Merizodus soledadinus]	71292	0
ID14920	255	gi|215500996|gb|EEC10490.1	aminoimidazole-4-carboxamide ribonucleotidetransformylase/IMP cyclohydrolase, putative, partial [Ixodes scapularis]	64366	0
ID15496	253	gi|209491077|gb|ACI49692.1	glutathione peroxidase [Ixodes ricinus]	24820	0
ID14368	252	gi|556063403|gb|JAB74737.1	putative glutamine synthetase [Ixodes ricinus]	45300	0
ID15284	248	gi|215492649|gb|EEC02290.1	secreted inorganic pyrophosphatase, putative, partial [Ixodes scapularis]	39183	0
ID15822	248	gi|190632558|gb|EDV44975.1	GF18983 [Drosophila ananassae]	12426	0
ID15760	248	gi|442751795|gb|JAA68057.1	Putative 16 kda thioredoxion [Ixodes ricinus]	16043	0
ID14716	247	gi|556056958|gb|JAB71524.1	putative secreted protein precursor [Ixodes ricinus]	90342	0
ID14986	247	gi|442747295|gb|JAA65807.1	Putative erp60 [Ixodes ricinus]	55240	0
ID14938	246	gi|442756993|gb|JAA70655.1	Putative chaperonin [Ixodes ricinus]	61705	0
ID14319	245	gi|215509276|gb|EEC18729.1	aldehyde dehydrogenase, putative [Ixodes scapularis]	56590	0
ID14334	245	gi|442753363|gb|JAA68841.1	Putative hydroxysteroid dehydrogenase-like protein 2 [Ixodes ricinus]	45348	0
ID15299	244	gi|442758409|gb|JAA71363.1	Hypothetical protein [Ixodes ricinus]	36895	0
ID15248	241	gi|556065025|gb|JAB75548.1	putative f-actin-capping protein subunit alpha-like isoform 2 apis mellifera [Ixodes ricinus]	27289	0
ID14983	239	gi|556069491|gb|JAB77762.1	putative endocytosis/signaling protein ehd1 [Ixodes ricinus]	61096	0
ID15232	238	gi|215501115|gb|EEC10609.1	RNA-binding protein musashi, putative [Ixodes scapularis]	37404	0
ID14410	237	gi|442760923|gb|JAA72620.1	Putative annexin, partial [Ixodes ricinus]	35462	0
ID15468	236	gi|556082407|gb|JAB81634.1	putative heat shock protein [Ixodes ricinus]	22043	0
ID15132	236	gi|442747523|gb|JAA65921.1	Putative ubiquinol cytochrome c reductase subunit qcr2 [Ixodes ricinus]	49170	0
ID15413	235	gi|442761851|gb|JAA73084.1	Putative complement component 1 q subcomponent binding protein/mrna splicing factor sf2 subunit p32, partial [Ixodes ricinus]	29501	0
ID15331	235	gi|442755713|gb|JAA70016.1	Hypothetical protein [Ixodes ricinus]	25527	0
ID14409	235	gi|556054506|gb|JAB70298.1	putative serine protease-like protein precursor [Ixodes ricinus]	32342	0
ID15706	235	gi|604805337|gb|JAC25010.1	putative histone 2b [Amblyomma parvum]	13739	0
ID15120	233	gi|556067746|gb|JAB76899.1	putative splicing factor hnrnp-f [Ixodes ricinus]	44475	0
ID14865	232	gi|556086793|gb|JAB83808.1	putative gmp synthase, partial [Ixodes ricinus]	77717	0
ID14656	230	gi|556051254|gb|JAB68672.1	putative vitellogenin-1 [Ixodes ricinus]	201021	0
ID14449	228	gi|442759055|gb|JAA71686.1	Putative glutathione s-transferase mu class rhipicephalus annulatus glutathione s-transferase [Ixodes ricinus]	25711	0
ID14629	227	gi|556056962|gb|JAB71526.1	putative nidogen [Ixodes ricinus]	140674	0
ID14295	226	gi|215507080|gb|EEC16574.1	F0F1-type ATP synthase, alpha subunit, putative [Ixodes scapularis]	60035	0
ID14325	225	gi|442759627|gb|JAA71972.1	Putative polypeptide release factor 3 [Ixodes ricinus]	51048	0
ID15562	225	gi|556067596|gb|JAB76824.1	putative alpha crystallins [Ixodes ricinus]	20977	0
ID14365	224	gi|215498773|gb|EEC08267.1	glutamine synthetase, putative [Ixodes scapularis]	45557	0
ID15441	224	gi|215509999|gb|EEC19452.1	troponin I protein, putative [Ixodes scapularis]	22288	0
ID15475	224	gi|215501433|gb|EEC10927.1	heat shock protein 20.5, putative [Ixodes scapularis]	23056	0
ID14954	221	gi|215504923|gb|EEC14417.1	formiminotransferase-cyclodeaminase, putative [Ixodes scapularis]	39697	0
ID15224	221	gi|556065025|gb|JAB75548.1	putative f-actin-capping protein subunit alpha-like isoform 2 apis mellifera [Ixodes ricinus]	27289	0
ID14199	219	gi|556051254|gb|JAB68672.1	putative vitellogenin-1 [Ixodes ricinus]	201021	0
ID14393	218	gi|442760853|gb|JAA72585.1	Putative sulfotransferase, partial [Ixodes ricinus]	42050	0
ID14554	218	gi|556072070|gb|JAB79042.1	putative ggy domain protein, partial [Ixodes ricinus]	13335	0
ID14424	218	gi|215498545|gb|EEC08039.1	secreted protein, putative, partial [Ixodes scapularis]	22589	0
ID15721	218	gi|215491262|gb|EEC00903.1	secreted salivary gland peptide, putative [Ixodes scapularis]	16145	0
ID14801	217	gi|215496237|gb|EEC05877.1	apolipophorin, putative, partial [Ixodes scapularis]	65302	0
ID14636	217	gi|215490929|gb|EEC00570.1	spectrin alpha chain, putative [Ixodes scapularis]	273044	0
ID14851	215	gi|604824454|gb|JAC34564.1	putative vacuolar h+-atpase v1 sector subunit a [Amblyomma triste]	58903	0
ID14271	214	gi|442756973|gb|JAA70645.1	Putative glutamate/leucine/phenylalanine/valine dehydrogenase [Ixodes ricinus]	61540	0
ID14517	213	gi|215504970|gb|EEC14464.1	glycine proline-rich secreted protein, putative [Ixodes scapularis]	12105	0
ID15508	213	gi|215500076|gb|EEC09570.1	glutathione S-transferase, putative [Ixodes scapularis]	26179	0
ID15858	213	gi|67083931|gb|AAY66900.1	ribosomal protein S21 [Ixodes scapularis]	9412	0
ID14208	213	gi|556068608|gb|JAB77330.1	putative myosin class ii heavy chain [Ixodes ricinus]	102240	0
ID15217	213	gi|288904119|gb|ADC68536.1	glycerol-3-phosphate dehydrogenase [Ixodes ricinus]	38065	0
ID15004	212	gi|556086695|gb|JAB83759.1	putative mrna splicing factor [Ixodes ricinus]	53520	0
ID14222	212	gi|556054820|gb|JAB70455.1	putative vitellogenin-2 [Ixodes ricinus]	176641	0
ID15749	211	gi|556083239|gb|JAB82050.1	putative ml domain protein, partial [Ixodes ricinus]	14016	0
ID15116	211	gi|215503732|gb|EEC13226.1	Misexpression suppressor of KSR, putative [Ixodes scapularis]	44881	0
ID14925	211	gi|442755997|gb|JAA70158.1	Putative cuticle protein [Ixodes ricinus]	20546	0
ID14849	210	gi|215493336|gb|EEC02977.1	Hsp70, putative, partial [Ixodes scapularis]	72701	0
ID14813	210	gi|215492126|gb|EEC01767.1	proline and glutamine-rich splicing factor (SFPQ), putative [Ixodes scapularis]	76171	0
ID15229	209	gi|556065025|gb|JAB75548.1	putative f-actin-capping protein subunit alpha-like isoform 2 apis mellifera [Ixodes ricinus]	27289	0
ID14362	206	gi|379697528|dbj|BAL70288.1	cytoplsmic actin A3 [Bombyx mori]	42233	0
ID15240	204	gi|215501115|gb|EEC10609.1	RNA-binding protein musashi, putative [Ixodes scapularis]	37404	0
ID14397	203	gi|556066796|gb|JAB76424.1	putative grp-3 321 glycine rich family [Ixodes ricinus]	33026	0
ID15829	202	gi|401772519|emb|CCH64476.1	h4, partial [Sternopriscus wehnckei]	8008	0
ID14788	202	gi|215500036|gb|EEC09530.1	hemocyte protein-glutamine gamma-glutamyltransferase, putative, partial [Ixodes scapularis]	73671	0
ID15371	201	gi|442760923|gb|JAA72620.1	Putative annexin, partial [Ixodes ricinus]	35462	0
ID14378	200	gi|556070157|gb|JAB78095.1	putative creatine kinase, partial [Ixodes ricinus]	40242	0
ID14504	200	gi|556072070|gb|JAB79042.1	putative ggy domain protein, partial [Ixodes ricinus]	13335	0
ID14937	200	gi|215506926|gb|EEC16420.1	medium-chain acyl-CoA dehydrogenase, putative, partial [Ixodes scapularis]	28382	0
ID14838	200	gi|442760387|gb|JAA72352.1	Putative hydroxyacyl-coa dehydrogenase/enoyl-coa hydratase [Ixodes ricinus]	83540	0
ID15160	199	gi|166012629|gb|ABY77910.1	beta-actin, partial [Lymantria dispar]	25905	0
ID14377	199	gi|215495010|gb|EEC04651.1	LIM domain-containing protein, putative [Ixodes scapularis]	40423	0
ID14435	199	gi|442749961|gb|JAA67140.1	Putative cytotoxin-like protein [Ixodes ricinus]	24930	0
ID15210	198	gi|556070157|gb|JAB78095.1	putative creatine kinase, partial [Ixodes ricinus]	40242	0
ID15317	198	gi|556087337|gb|JAB84080.1	putative chloride intracellular channel [Ixodes ricinus]	31421	0
ID14996	197	gi|556086479|gb|JAB83651.1	putative chaperonin complex component tcp-1 zeta subunit cct6, partial [Ixodes ricinus]	56975	0
ID15715	197	gi|442756807|gb|JAA70562.1	Putative superoxide dismutase cu-zn [Ixodes ricinus]	15819	0
ID14386	196	gi|442760853|gb|JAA72585.1	Putative sulfotransferase, partial [Ixodes ricinus]	42050	0
ID15235	196	gi|556063407|gb|JAB74739.1	putative adp-ribosylglycohydrolase posttranslational modification, partial [Ixodes ricinus]	40298	0
ID14272	196	gi|442757299|gb|JAA70808.1	Putative catalase pediculus us corporis catalase [Ixodes ricinus]	57487	0
ID15335	196	gi|442758313|gb|JAA71315.1	Putative tpa exp: chloride intracellular channel [Ixodes ricinus]	41203	0
ID15397	195	gi|215498545|gb|EEC08039.1	secreted protein, putative [Ixodes scapularis]	22589	0
ID14463	195	gi|442751019|gb|JAA67669.1	Putative atp synthase subunit d [Ixodes ricinus]	20204	0
ID14632	194	gi|215490929|gb|EEC00570.1	spectrin alpha chain, putative [Ixodes scapularis]	273044	0
ID15572	194	gi|442746645|gb|JAA65482.1	Putative adenine phosphoribosyl transferase [Ixodes ricinus]	19551	0
ID14407	193	gi|442760923|gb|JAA72620.1	Putative annexin, partial [Ixodes ricinus]	35462	0
ID15122	193	gi|215503732|gb|EEC13226.1	Misexpression suppressor of KSR, putative [Ixodes scapularis]	44881	0
ID14762	193	gi|556051254|gb|JAB68672.1	putative vitellogenin-1 [Ixodes ricinus]	201021	0
ID14869	193	gi|442751959|gb|JAA68139.1	Putative heat shock cognate 70 protein [Ixodes ricinus]	59989	0
ID14984	193	gi|442747295|gb|JAA65807.1	Putative erp60 [Ixodes ricinus]	55240	0
ID14284	192	gi|604824253|gb|JAC34464.1	putative alpha tubulin, partial [Amblyomma triste]	54449	0
ID14997	191	gi|556086479|gb|JAB83651.1	putative chaperonin complex component tcp-1 zeta subunit cct6, partial [Ixodes ricinus]	56975	0
ID15516	191	gi|556087587|gb|JAB84205.1	putative downstream of receptor kinase [Ixodes ricinus]	25947	0
ID15639	191	gi|442759407|gb|JAA71862.1	Putative actin-related protein arp2/3 complex subunit arpc5 [Ixodes ricinus]	16686	0
ID15348	189	gi|604822052|gb|JAC33364.1	putative f-actin capping protein beta subunit, partial [Amblyomma triste]	31358	0
ID14228	189	gi|556055766|gb|JAB70928.1	putative cell-matrix adhesion [Ixodes ricinus]	132256	0
ID14329	189	gi|556067746|gb|JAB76899.1	putative splicing factor hnrnp-f [Ixodes ricinus]	44475	0
ID15327	188	gi|442758735|gb|JAA71526.1	Putative spermidine synthase [Ixodes ricinus]	32831	0
ID15022	187	gi|556087107|gb|JAB83965.1	putative aldehyde dehydrogenase, partial [Ixodes ricinus]	59713	0
ID15382	186	gi|215498545|gb|EEC08039.1	secreted protein, putative [Ixodes scapularis]	22589	0
ID15424	186	gi|215498545|gb|EEC08039.1	secreted protein, putative [Ixodes scapularis]	22589	0
ID15521	186	gi|442759055|gb|JAA71686.1	Putative glutathione s-transferase mu class rhipicephalus annulatus glutathione s-transferase [Ixodes ricinus]	25711	0
ID15690	185	gi|556086931|gb|JAB83877.1	hypothetical protein [Ixodes ricinus]	20281	0
ID14326	185	gi|442759627|gb|JAA71972.1	Putative polypeptide release factor 3 [Ixodes ricinus]	51048	0
ID15835	185	gi|442748555|gb|JAA66437.1	Putative dna-bridging protein baf [Ixodes ricinus]	10333	0
ID15836	184	gi|215492285|gb|EEC01926.1	cuticle protein, putative [Ixodes scapularis]	18252	0
ID14671	183	gi|215494959|gb|EEC04600.1	integrin alpha-ps, putative, partial [Ixodes scapularis]	62484	0
ID14374	183	gi|215495010|gb|EEC04651.1	LIM domain-containing protein, putative [Ixodes scapularis]	40423	0
ID14461	183	gi|215510269|gb|EEC19722.1	RNA binding motif-containing protein, putative [Ixodes scapularis]	21670	0
ID15093	183	gi|215492104|gb|EEC01745.1	processing peptidase beta subunit, putative [Ixodes scapularis]	54170	0
ID14399	182	gi|556079540|gb|JAB80210.1	putative chloride intracellular channel exc-4-like protein, partial [Ixodes ricinus]	24093	0
ID14235	181	gi|556063819|gb|JAB74945.1	putative cell-matrix adhesion, partial [Ixodes ricinus]	128190	0
ID14689	181	gi|556080759|gb|JAB80810.1	putative protein lama2, partial [Ixodes ricinus]	86597	0
ID15260	181	gi|556080481|gb|JAB80673.1	putative sulfotransferase [Ixodes ricinus]	36755	0
ID15560	181	gi|442751019|gb|JAA67669.1	Putative atp synthase subunit d [Ixodes ricinus]	20204	0
ID14462	181	gi|556067596|gb|JAB76824.1	putative alpha crystallins [Ixodes ricinus]	20977	0
ID14287	180	gi|442753563|gb|JAA68941.1	Putative beta tubulin [Ixodes ricinus]	45510	0
ID14734	179	gi|152205934|dbj|BAF73714.1	valosin containing protein [Haemaphysalis longicornis]	90709	0
ID14236	178	gi|215496237|gb|EEC05877.1	apolipophorin, putative , partial [Ixodes scapularis]	65302	0
ID15672	178	gi|442750443|gb|JAA67381.1	Putative cyclophilin type peptidyl-prolyl cis-trans isomerase [Ixodes ricinus]	22140	0
ID15375	176	gi|556069597|gb|JAB77815.1	hypothetical protein, partial [Ixodes ricinus]	28271	0
ID15833	174	gi|401772519|emb|CCH64476.1	h4, partial [Sternopriscus wehnckei]	8008	0
ID15582	174	gi|556072016|gb|JAB79015.1	putative muscle-specific protein [Ixodes ricinus]	20943	0
ID15495	174	gi|209491077|gb|ACI49692.1	glutathione peroxidase [Ixodes ricinus]	24820	0
ID15372	171	gi|442760923|gb|JAA72620.1	Putative annexin, partial [Ixodes ricinus]	35462	0
ID14924	171	gi|215509999|gb|EEC19452.1	troponin I protein, putative [Ixodes scapularis]	22288	0
ID15857	171	gi|67083931|gb|AAY66900.1	ribosomal protein S21 [Ixodes scapularis]	9412	0
ID15312	170	gi|556079540|gb|JAB80210.1	putative chloride intracellular channel exc-4-like protein, partial [Ixodes ricinus]	24093	0
ID14389	170	gi|556060594|gb|JAB73342.1	putative methyltransferase [Ixodes ricinus]	35150	0
ID15325	169	gi|215498545|gb|EEC08039.1	secreted protein, putative [Ixodes scapularis]	22589	0
ID15114	169	gi|215494790|gb|EEC04431.1	lysosomal acid phosphatase, putative [Ixodes scapularis]	42649	0
ID14380	169	gi|22758957|gb|AAN05633.1	tropomyosin [Haemaphysalis longicornis]	32853	0
ID15048	169	gi|442747027|gb|JAA65673.1	Putative f0f1-type atp synthase alpha subunit [Ixodes ricinus]	60049	0
ID15321	168	gi|442758735|gb|JAA71526.1	Putative spermidine synthase [Ixodes ricinus]	32831	0
ID15788	168	gi|556079144|gb|JAB80012.1	putative fatty acid-binding protein fabp [Ixodes ricinus]	15554	0
ID15104	167	gi|215502343|gb|EEC11837.1	conserved hypothetical protein, partial [Ixodes scapularis]	28317	0
ID14318	167	gi|215509276|gb|EEC18729.1	aldehyde dehydrogenase, putative [Ixodes scapularis]	56590	0
ID15812	166	gi|401772519|emb|CCH64476.1	h4, partial [Sternopriscus wehnckei]	8008	0
ID14299	165	gi|215507080|gb|EEC16574.1	F0F1-type ATP synthase, alpha subunit, putative [Ixodes scapularis]	60035	0
ID14789	165	gi|556086781|gb|JAB83802.1	putative microtubule associated complex, partial [Ixodes ricinus]	42213	0
ID15609	165	gi|215500961|gb|EEC10455.1	hypothetical protein IscW_ISCW007364 [Ixodes scapularis]	12360	0
ID15058	164	gi|556053048|gb|JAB69569.1	putative formyltetrahydrofolate dehydrogenase [Ixodes ricinus]	40352	0
ID14712	164	gi|556054820|gb|JAB70455.1	putative vitellogenin-2 [Ixodes ricinus]	176641	0
ID14990	164	gi|442747295|gb|JAA65807.1	Putative erp60 [Ixodes ricinus]	55240	0
ID15551	163	gi|442746071|gb|JAA65195.1	Putative ubiquitin/40s ribosomal protein s27a, partial [Ixodes ricinus]	13657	0
ID15123	163	gi|215503732|gb|EEC13226.1	Misexpression suppressor of KSR, putative [Ixodes scapularis]	44881	0
ID14506	162	gi|556072070|gb|JAB79042.1	putative ggy domain protein, partial [Ixodes ricinus]	13335	0
ID14792	161	gi|556086781|gb|JAB83802.1	putative microtubule associated complex, partial [Ixodes ricinus]	42213	0
ID15228	161	gi|215501115|gb|EEC10609.1	RNA-binding protein musashi, putative [Ixodes scapularis]	37404	0
ID15719	161	gi|215491262|gb|EEC00903.1	secreted salivary gland peptide, putative [Ixodes scapularis]	16145	0
ID15392	161	gi|556072016|gb|JAB79015.1	putative muscle-specific protein [Ixodes ricinus]	20943	0
ID15336	160	gi|215492088|gb|EEC01729.1	Mapmodulin, putative [Ixodes scapularis]	28291	0
ID14324	160	gi|556080242|gb|JAB80561.1	putative spliceosome rna helicase ddx39b [Ixodes ricinus]	48707	0
ID14388	159	gi|442760853|gb|JAA72585.1	Putative sulfotransferase, partial [Ixodes ricinus]	42050	0
ID14309	159	gi|215498696|gb|EEC08190.1	cysteine proteinase, putative, partial [Ixodes scapularis]	27648	0
ID14418	159	gi|215496562|gb|EEC06202.1	succinate dehydrogenase, putative, partial [Ixodes scapularis]	33106	0
ID14422	159	gi|556057692|gb|JAB71891.1	putative conserved secreted protein precursor [Ixodes ricinus]	22611	0
ID14916	158	gi|442755997|gb|JAA70158.1	Putative cuticle protein [Ixodes ricinus]	20546	0
ID15157	157	gi|556065924|gb|JAB75988.1	putative citrate synthase, partial [Ixodes ricinus]	59781	0
ID15821	157	gi|401772519|emb|CCH64476.1	h4, partial [Sternopriscus wehnckei]	8008	0
ID14549	157	gi|215506991|gb|EEC16485.1	cytochrome B5, putative [Ixodes scapularis]	15193	0
ID15530	156	gi|442759221|gb|JAA71769.1	Putative cdna flj92997 chromobox log 1 hp1 beta log cbx1 mrna [Ixodes ricinus]	20995	0
ID15282	155	gi|442758409|gb|JAA71363.1	Hypothetical protein [Ixodes ricinus]	36895	0
ID14903	154	gi|556057778|gb|JAB71934.1	putative acetylcholinesterase/butyrylcholinesterase [Ixodes ricinus]	59663	0
ID15625	153	gi|442750993|gb|JAA67656.1	Putative mitochondrial ribosomal protein mrp-s35 [Ixodes ricinus]	19951	0
ID14737	152	gi|152205934|dbj|BAF73714.1	valosin containing protein [Haemaphysalis longicornis]	90709	0
ID15623	151	gi|442761265|gb|JAA72791.1	Putative cuticular protein, partial [Ixodes ricinus]	19360	0
ID15559	151	gi|442751135|gb|JAA67727.1	Putative heat shock-related protein [Ixodes ricinus]	19674	0
ID15713	149	gi|67084079|gb|AAY66974.1	signal sequence receptor delta [Ixodes scapularis]	19034	0
ID15744	149	gi|442752095|gb|JAA68207.1	Putative nadh:ubiquinone oxidoreductase ndufc2/b14.5b subunit [Ixodes ricinus]	15393	0
ID15892	148	gi|556065403|gb|JAB75737.1	hypothetical protein, partial [Ixodes ricinus]	10367	0
ID15570	147	gi|556067596|gb|JAB76824.1	putative alpha crystallins [Ixodes ricinus]	20977	0
ID14292	147	gi|442752279|gb|JAA68299.1	Putative vacuolar h+-atpase v1 sector subunit b [Ixodes ricinus]	55530	0
ID15648	145	gi|215493831|gb|EEC03472.1	cuticular protein, putative [Ixodes scapularis]	15439	0
ID15259	145	gi|442749105|gb|JAA66712.1	Putative c1-tetrahydrofolate synthase [Ixodes ricinus]	33699	0
ID15326	145	gi|442758735|gb|JAA71526.1	Putative spermidine synthase [Ixodes ricinus]	32831	0
ID14209	144	gi|556085296|gb|JAB83069.1	putative unknown product, partial [Ixodes ricinus]	35271	0
ID14828	144	gi|556067292|gb|JAB76672.1	putative vitellogenin-b, partial [Ixodes ricinus]	256839	0
ID15349	144	gi|442761905|gb|JAA73111.1	Putative glutathione s-transferase, partial [Ixodes ricinus]	27739	0
ID15693	143	gi|215493831|gb|EEC03472.1	cuticular protein, putative [Ixodes scapularis]	15439	0
ID14814	142	gi|215510212|gb|EEC19665.1	protein kinase C substrate, 80 KD protein, heavy chain, putative [Ixodes scapularis]	41533	0
ID14313	142	gi|215498696|gb|EEC08190.1	cysteine proteinase, putative, partial [Ixodes scapularis]	27648	0
ID15528	141	gi|556070119|gb|JAB78076.1	putative hsp90 co-chaperone p23, partial [Ixodes ricinus]	16743	0
ID15809	141	gi|401772491|emb|CCH64462.1	h4, partial [Sternopriscus multimaculatus]	7723	0
ID15575	141	gi|442746645|gb|JAA65482.1	Putative adenine phosphoribosyl transferase [Ixodes ricinus]	19551	0
ID15460	140	gi|556061542|gb|JAB73816.1	putative splicing factor 3b subunit 4 [Ixodes ricinus]	31692	0
ID15807	139	gi|401772519|emb|CCH64476.1	h4, partial [Sternopriscus wehnckei]	8008	0
ID15666	139	gi|215491262|gb|EEC00903.1	secreted salivary gland peptide, putative [Ixodes scapularis]	16145	0
ID15263	139	gi|556080481|gb|JAB80673.1	putative sulfotransferase [Ixodes ricinus]	36755	0
ID15216	138	gi|215500393|gb|EEC09887.1	conserved hypothetical protein [Ixodes scapularis]	33791	0
ID15363	137	gi|442749611|gb|JAA66965.1	Putative nadh-ubiquinone oxidoreductase ndufs3/30 kda subunit [Ixodes ricinus]	30776	0
ID14553	137	gi|556055038|gb|JAB70564.1	putative tick cistatins 1 [Ixodes ricinus]	14725	0
ID15641	137	gi|215500703|gb|EEC10197.1	translation initiation factor 1A [Ixodes scapularis]	16662	0
ID15673	136	gi|585098660|gb|AHJ26352.1	histone H3A, partial [Tylos sp. clade E MM-2013]	9882	0
ID14975	136	gi|442757321|gb|JAA70819.1	Putative protein disulfide-isomerase [Ixodes ricinus]	57202	0
ID15261	136	gi|346468847|gb|AEO34268.1	hypothetical protein [Amblyomma maculatum]	38064	0
ID14443	135	gi|215499626|gb|EEC09120.1	glutathione S-transferase, putative [Ixodes scapularis]	30863	0
ID15378	134	gi|556057692|gb|JAB71891.1	putative conserved secreted protein precursor [Ixodes ricinus]	22611	0
ID15054	133	gi|215507080|gb|EEC16574.1	F0F1-type ATP synthase, alpha subunit, putative [Ixodes scapularis]	60035	0
ID15244	133	gi|556079464|gb|JAB80172.1	putative galectin ornithodoros moubata galectin, partial [Ixodes ricinus]	35032	0
ID14772	133	gi|556051254|gb|JAB68672.1	putative vitellogenin-1 [Ixodes ricinus]	201021	0
ID14722	133	gi|556066776|gb|JAB76414.1	putative unknown product [Ixodes ricinus]	60031	0
ID14286	131	gi|442747401|gb|JAA65860.1	Putative metalloexopeptidase [Ixodes ricinus]	54399	0
ID14350	131	gi|157927725|gb|ABW03226.1	beta actin [Xestia cnigrum]	42114	0
ID15643	130	gi|215500703|gb|EEC10197.1	translation initiation factor 1A [Ixodes scapularis]	16662	0
ID15818	129	gi|633893965|emb|CDN68093.1	histone 4, partial [Trigonopterus sp. 427 MB-2014]	5608	0
ID15891	128	gi|556065403|gb|JAB75737.1	hypothetical protein, partial [Ixodes ricinus]	10367	0
ID14927	126	gi|556069753|gb|JAB77893.1	putative sorting nexin isoform 1 protein [Ixodes ricinus]	55867	0
ID15062	125	gi|215502343|gb|EEC11837.1	conserved hypothetical protein, partial [Ixodes scapularis]	28317	0
ID14267	125	gi|39726011|gb|AAR29957.1	calreticulin [Ixodes persulcatus]	47896	0
ID14196	125	gi|556051254|gb|JAB68672.1	putative vitellogenin-1 [Ixodes ricinus]	201021	0
ID15381	124	gi|442760923|gb|JAA72620.1	Putative annexin, partial [Ixodes ricinus]	35462	0
ID14406	124	gi|215490989|gb|EEC00630.1	secreted protein, putative, partial [Ixodes scapularis]	18404	0
ID15453	124	gi|442749961|gb|JAA67140.1	Putative cytotoxin-like protein [Ixodes ricinus]	24930	0
ID15319	123	gi|604822052|gb|JAC33364.1	putative f-actin capping protein beta subunit, partial [Amblyomma triste]	31358	0
ID15193	123	gi|442762253|gb|JAA73285.1	Putative nadh:ubiquinone oxidoreductase ndufa10/42kda subunit, partial [Ixodes ricinus]	49065	0
ID15568	123	gi|215504995|gb|EEC14489.1	peptidyl-prolyl cis-trans isomerase, putative, partial [Ixodes scapularis]	22823	0
ID15082	123	gi|556087155|gb|JAB83989.1	putative upheld [Ixodes ricinus]	53520	0
ID15487	122	gi|556062650|gb|JAB74370.1	putative mitochondrial/plastidial beta-ketoacyl-acp reductase, partial [Ixodes ricinus]	25858	0
ID15746	122	gi|162319741|gb|ABX84387.1	histone H2A, partial [Pararge aegeria]	13258	0
ID15796	122	gi|442757193|gb|JAA70755.1	Putative salivary cystatin [Ixodes ricinus]	14740	0
ID15691	122	gi|556086931|gb|JAB83877.1	hypothetical protein [Ixodes ricinus]	20281	0
ID15208	121	gi|556064171|gb|JAB75121.1	putative squid, partial [Ixodes ricinus]	30618	0
ID15590	121	gi|215492741|gb|EEC02382.1	sorting nexin, putative [Ixodes scapularis]	19467	0
ID15783	121	gi|67083859|gb|AAY66864.1	cytoplasmic cystatin [Ixodes scapularis]	9043	0
ID14470	121	gi|442746645|gb|JAA65482.1	putative muscle protein [Ixodes ricinus]	19551	0
ID14921	120	gi|556085590|gb|JAB83216.1	putative aicar transformylase/imp cyclohydrolase/methylglyoxal synthase [Ixodes ricinus]	64904	0
ID15358	119	gi|215498545|gb|EEC08039.1	secreted protein, putative [Ixodes scapularis]	22589	0
ID15797	118	gi|215493833|gb|EEC03474.1	cuticle protein, putative [Ixodes scapularis]	15399	0
ID14307	117	gi|442762597|gb|JAA73457.1	Putative f0f1-type atp synthase beta subunit, partial [Ixodes ricinus]	57211	0
ID15695	117	gi|215491262|gb|EEC00903.1	secreted salivary gland peptide, putative [Ixodes scapularis]	16145	0
ID15780	116	gi|215491262|gb|EEC00903.1	secreted salivary gland peptide, putative [Ixodes scapularis]	16145	0
ID15497	116	gi|215509999|gb|EEC19452.1	troponin I protein, putative [Ixodes scapularis]	22288	0
ID15826	115	gi|383101155|emb|CCE72428.1	histone H4, partial [Trigonopterus imitatus]	7836	0
ID15777	115	gi|215510729|gb|EEC20182.1	fatty acid-binding protein FABP, putative [Ixodes scapularis]	15021	0
ID14839	115	gi|604807867|gb|JAC26275.1	putative vacuolar h+-atpase v1 sector subunit a [Amblyomma parvum]	58877	0
ID14385	114	gi|442760853|gb|JAA72585.1	Putative sulfotransferase, partial [Ixodes ricinus]	42050	0
ID14952	114	gi|556082071|gb|JAB81466.1	putative nucleosome assembly protein nap-1,	42069	0
ID14964	114	gi|556069491|gb|JAB77762.1	putative endocytosis/signaling protein ehd1 [Ixodes ricinus]	61096	0
ID15242	112	gi|556054718|gb|JAB70404.1	putative translation initiation factor related to eif-2b alpha/beta/delta subunit cig2/idi2 [Ixodes ricinus]	33743	0
ID14246	111	gi|215493336|gb|EEC02977.1	Hsp70, putative, partial [Ixodes scapularis]	72701	0
ID15427	111	gi|215497194|gb|EEC06688.1	elongation factor 1-beta [Ixodes scapularis]	24571	0
ID15739	110	gi|162319741|gb|ABX84387.1	histone H2A, partial [Penaeus monodon]	13258	0
ID14311	109	gi|215498696|gb|EEC08190.1	cysteine proteinase, putative, partial [Ixodes scapularis]	27648	0
ID14218	109	gi|556055766|gb|JAB70928.1	putative cell-matrix adhesion [Ixodes ricinus]	132256	0
ID15373	108	gi|442760923|gb|JAA72620.1	Putative annexin, partial [Ixodes ricinus]	35462	0
ID14353	108	gi|525328661|gb|AGR44794.1	actin-4 [Bombyx mori]	42178	0
ID14494	107	gi|556065768|gb|JAB75917.1	putative cyclophilin 1, partial [Ixodes ricinus]	20448	0
ID14774	107	gi|556051254|gb|JAB68672.1	putative vitellogenin-1 [Ixodes ricinus]	201021	0
ID15425	106	gi|215498545|gb|EEC08039.1	secreted protein, putative [Ixodes scapularis]	22589	0
ID15580	106	gi|442749741|gb|JAA67030.1	Putative calponin [Ixodes ricinus]	28535	0
ID14929	105	gi|215505720|gb|EEC15214.1	sorting nexin, putative, partial [Ixodes scapularis]	45202	0
ID15664	105	gi|215504416|gb|EEC13910.1	conserved hypothetical protein [Ixodes scapularis]	9748	0
ID14210	104	gi|215504084|gb|EEC13578.1	hemelipoglycoprotein precursor, putative [Ixodes scapularis]	178798	0
ID15386	103	gi|442760923|gb|JAA72620.1	Putative annexin, partial [Ixodes ricinus]	35462	0
ID15593	103	gi|442761213|gb|JAA72765.1	Putative prostamide/prostaglandin f synthase, partial [Ixodes ricinus]	20267	0
ID14497	103	gi|215498464|gb|EEC07958.1	actin depolymerizing factor, putative [Ixodes scapularis]	17189	0
ID15704	103	gi|604805337|gb|JAC25010.1	putative histone 2b [Amblyomma parvum]	13739	0
ID14946	102	gi|442747467|gb|JAA65893.1	Putative erp60 [Ixodes ricinus]	52424	0
ID15804	102	gi|572266020|ref|XP_006611134.1	PREDICTED: RNA-binding protein 14-like isoform X1 [Apis dorsata]	66404	0
ID14833	101	gi|556085754|gb|JAB83298.1	putative dead-box protein abstrakt, partial [Ixodes ricinus]	64611	0
ID15285	101	gi|442760847|gb|JAA72582.1	Putative vesicle coat complex copii subunit sec13, partial [Ixodes ricinus]	40902	0
ID15747	101	gi|568252671|gb|ETN61963.1	histone H2A [Anopheles darlingi]	15444	0
ID15102	101	gi|372121952|gb|AEX86939.1	type-a prepro-allatostatin [Macrobrachium nipponense]	78723	0
ID15611	100	gi|604820208|gb|JAC32443.1	putative rna polymer, partial [Amblyomma triste]	15761	0
ID15813	100	gi|401772519|emb|CCH64476.1	h4, partial [Sternopriscus wehnckei]	8008	0
ID14564	100	gi|215495565|gb|EEC05206.1	ATP synthase E chain [Ixodes scapularis]	10021	0
ID15376	99	gi|442760923|gb|JAA72620.1	Putative annexin, partial [Ixodes ricinus]	35462	0
ID14401	98	gi|556079914|gb|JAB80397.1	putative rna-binding protein elav/hu rrm superfamily, partial [Ixodes ricinus]	33088	0
ID14782	98	gi|442763073|gb|JAA73695.1	Putative 26s proteasome regulatory complex subunit rpn1/psmd2, partial [Ixodes ricinus]	89624	0
ID14227	98	gi|556054820|gb|JAB70455.1	putative vitellogenin-2 [Ixodes ricinus]	176641	0
ID15333	98	gi|442758313|gb|JAA71315.1	Putative tpa exp: chloride intracellular channel [Ixodes ricinus]	41203	0
ID15563	98	gi|442751135|gb|JAA67727.1	Putative heat shock-related protein [Ixodes ricinus]	19674	0
ID15661	97	gi|556065768|gb|JAB75917.1	putative cyclophilin 1, partial [Ixodes ricinus]	20448	0
ID14298	96	gi|383860333|ref|XP_003705645.1	PREDICTED: ATP synthase subunit alpha, mitochondrial-like isoform 1 [Megachile rotundata]	59778	0
ID14995	96	gi|604807941|gb|JAC26312.1	putative glutamate/leucine/phenylalanine/valine dehydrogenase [Amblyomma parvum]	62380	0
ID15007	96	gi|442747295|gb|JAA65807.1	Putative erp60 [Ixodes ricinus]	55240	0
ID14866	95	gi|556064691|gb|JAB75381.1	putative lamin [Ixodes ricinus]	69916	0
ID14403	94	gi|215490989|gb|EEC00630.1	secreted protein, putative, partial [Ixodes scapularis]	18404	0
ID15652	93	gi|442751141|gb|JAA67730.1	Putative outer mitochondrial membrane complex subunit tom22 translocase [Ixodes ricinus]	18368	0
ID15037	93	gi|604818653|gb|JAC31666.1	putative rna-binding protein hnrnp-m [Amblyomma triste]	50904	0
ID14534	93	gi|194131600|gb|EDW53643.1	GM11165 [Drosophila sechellia]	13355	0
ID15711	92	gi|662217524|ref|XP_008482745.1	PREDICTED: histone H2B, partial [Diaphorina citri]	10962	0
ID15169	92	gi|8925729|gb|AAF81599.1	actin A1, partial [Papilio canadensis]	14363	0
ID14664	92	gi|442755997|gb|JAA70158.1	Putative cuticle protein [Ixodes ricinus]	20546	0
ID14508	91	gi|556072070|gb|JAB79042.1	putative ggy domain protein, partial [Ixodes ricinus]	13335	0
ID14205	91	gi|215492169|gb|EEC01810.1	paramyosin, putative [Ixodes scapularis]	100602	0
ID15524	90	gi|442759211|gb|JAA71764.1	Putative heterochromatin protein 1 gamma [Ixodes ricinus]	21762	0
ID14723	90	gi|556066776|gb|JAB76414.1	putative unknown product [Ixodes ricinus]	60031	0
ID15450	90	gi|442755337|gb|JAA69828.1	Putative mitochondrial f1f0-atp synthase subunit b/atp4 [Ixodes ricinus]	30745	0
ID15615	89	gi|556083756|gb|JAB82299.1	putative arginine/serine-rich splicing factor, partial [Ixodes ricinus]	23405	0
ID15720	89	gi|604820200|gb|JAC32439.1	putative effete [Amblyomma triste]	16826	0
ID14708	89	gi|572266020|ref|XP_006611134.1	PREDICTED: RNA-binding protein 14-like isoform X1 [Apis dorsata]	66404	0
ID14720	88	gi|215505453|gb|EEC14947.1	laminin alpha-4 chain, putative [Ixodes scapularis]	88182	0
ID15402	88	gi|572266020|ref|XP_006611134.1	PREDICTED: RNA-binding protein 14-like isoform X1 [Apis dorsata]	66404	0
ID15434	88	gi|572266020|ref|XP_006611134.1	PREDICTED: RNA-binding protein 14-like isoform X1 [Apis dorsata]	66404	0
ID14619	88	gi|556065287|gb|JAB75679.1	putative phosphoribosylformylglycinamidine synthase [Ixodes ricinus]	144763	0
ID15377	88	gi|194148386|gb|EDW64084.1	GJ24422 [Drosophila virilis]	204045	0
ID15509	88	gi|556062546|gb|JAB74318.1	putative o-methyltransferase [Ixodes ricinus]	19804	0
ID15701	87	gi|512939204|ref|XP_004934183.1	PREDICTED: histone H2B-like, partial [Bombyx mori]	8450	0
ID14847	87	gi|604807867|gb|JAC26275.1	putative vacuolar h+-atpase v1 sector subunit a [Amblyomma parvum]	58877	0
ID15819	86	gi|383101155|emb|CCE72428.1	histone H4, partial [Trigonopterus imitatus]	7836	0
ID15787	86	gi|215510729|gb|EEC20182.1	fatty acid-binding protein FABP, putative [Ixodes scapularis]	15021	0
ID15026	86	gi|442747401|gb|JAA65860.1	Putative metalloexopeptidase [Ixodes ricinus]	54399	0
ID15616	86	gi|572266020|ref|XP_006611134.1	PREDICTED: RNA-binding protein 14-like isoform X1 [Apis dorsata]	66404	0
ID15905	86	gi|572266020|ref|XP_006611134.1	PREDICTED: RNA-binding protein 14-like isoform X1 [Apis dorsata]	66404	0
ID15067	86	gi|556053048|gb|JAB69569.1	putative formyltetrahydrofolate dehydrogenase [Ixodes ricinus]	40352	0
ID15724	86	gi|572266020|ref|XP_006611134.1	PREDICTED: RNA-binding protein 14-like isoform X1 [Apis dorsata]	66404	0
ID15310	85	gi|159152268|gb|ABW92642.1	CG12239-PA, partial [Drosophila melanogaster]	30787	0
ID15470	85	gi|442761035|gb|JAA72676.1	Putative rho gdp dissociation inhibitor gdi alpha, partial [Ixodes ricinus]	28760	0
ID15811	85	gi|281323632|gb|ADA60384.1	histone H4, partial [Stylocellus sp. Java 3]	4548	0
ID14719	85	gi|556066776|gb|JAB76414.1	putative unknown product [Ixodes ricinus]	60031	0
ID14243	84	gi|215495415|gb|EEC05056.1	heat shock protein, putative [Ixodes scapularis]	72664	0
ID14955	84	gi|215504923|gb|EEC14417.1	formiminotransferase-cyclodeaminase, putative [Ixodes scapularis]	39697	0
ID15226	84	gi|288904119|gb|ADC68536.1	glycerol-3-phosphate dehydrogenase [Ixodes ricinus]	38065	0
ID15121	83	gi|442746139|gb|JAA65229.1	Putative splicing factor hnrnp-f, partial [Ixodes ricinus]	22569	0
ID15047	83	gi|215507080|gb|EEC16574.1	putative aldehyde dehydrogenase family 1, partial [Ixodes ricinus]	60035	0
ID15152	83	gi|215503910|gb|EEC13404.1	citrate synthase, putative, partial [Ixodes scapularis]	51979	0
ID15322	83	gi|215498545|gb|EEC08039.1	secreted protein, putative [Ixodes scapularis]	22589	0
ID15118	83	gi|572266020|ref|XP_006611134.1	PREDICTED: RNA-binding protein 14-like isoform X1 [Apis dorsata]	66404	0
ID15329	82	gi|556069019|gb|JAB77526.1	putative enoyl-coa hydratase, partial [Ixodes ricinus]	30742	0
ID15890	82	gi|442762197|gb|JAA73257.1	Putative ubiquitin/40s ribosomal protein s27a fusion, partial [Ixodes ricinus]	14515	0
ID15318	82	gi|572266020|ref|XP_006611134.1	PREDICTED: RNA-binding protein 14-like isoform X1 [Apis dorsata]	66404	0
ID14297	81	gi|158285826|ref|XP_001238803.2	AGAP007348-PA [Anopheles gambiae str. PEST]	85114	0
ID14423	81	gi|629510345|gb|JAC59021.1	14-3-3 protein zeta 1 [Rhipicephalus microplus]	28172	0
ID14440	81	gi|209491077|gb|ACI49692.1	glutathione peroxidase [Ixodes ricinus]	24820	0
ID15365	80	gi|215501014|gb|EEC10508.1	vesicle coat protein clathrin, light chain, putative [Ixodes scapularis]	24399	0
ID14979	80	gi|572266020|ref|XP_006611134.1	PREDICTED: RNA-binding protein 14-like isoform X1 [Apis dorsata]	66404	0
ID14455	79	gi|442761887|gb|JAA73102.1	putative ggy domain protein, partial [Ixodes ricinus]	23453	0
ID15301	78	gi|307182155|gb|EFN69498.1	hypothetical protein EAG_11555, partial [Camponotus floridanus]	57869	0
ID15644	78	gi|442761405|gb|JAA72861.1	Putative peptidyl-prolyl cis-trans isomerase, partial [Ixodes ricinus]	16300	0
ID15515	78	gi|215501433|gb|EEC10927.1	heat shock protein 20.5, putative [Ixodes scapularis]	23056	0
ID15685	78	gi|67084095|gb|AAY66982.1	cyclophilin A [Ixodes scapularis]	18243	0
ID15033	78	gi|442747401|gb|JAA65860.1	Putative metalloexopeptidase [Ixodes ricinus]	54399	0
ID15564	78	gi|572266020|ref|XP_006611134.1	PREDICTED: RNA-binding protein 14-like isoform X1 [Apis dorsata]	66404	0
ID14989	78	gi|442747295|gb|JAA65807.1	Putative erp60 [Ixodes ricinus]	55240	0
ID15753	78	gi|572266020|ref|XP_006611134.1	PREDICTED: RNA-binding protein 14-like isoform X1 [Apis dorsata]	66404	0
ID15803	77	gi|295867894|gb|ADG51622.1	CG12239, partial [Drosophila melanogaster]	30800	0
ID14456	76	gi|442761887|gb|JAA73102.1	putative ggy domain protein, partial [Ixodes ricinus]	23453	0
ID15215	76	gi|556070157|gb|JAB78095.1	putative creatine kinase, partial [Ixodes ricinus]	40242	0
ID15137	76	gi|572266020|ref|XP_006611134.1	PREDICTED: RNA-binding protein 14-like isoform X1 [Apis dorsata]	66404	0
ID15676	76	gi|645016477|ref|XP_008211499.1	PREDICTED: dihydrofolate reductase [Nasonia vitripennis]	21517	0
ID14811	76	RND_gi|374347052|dbj|BAL48887.1	PREDICTED: deoxyuridine 5'-triphosphate nucleotidohydrolase isoform X3 [Diaphorina citri]	29830	0.00168919
ID15767	76	gi|193905076|gb|EDW03943.1	GH11520 [Drosophila grimshawi]	190264	0.00168634
ID15294	76	gi|442758409|gb|JAA71363.1	Hypothetical protein [Ixodes ricinus]	36895	0.0016835
ID14791	75	gi|572266020|ref|XP_006611134.1	putative microtubule associated complex, partial [Ixodes ricinus]	66404	0.00168067
ID14213	75	gi|215492169|gb|EEC01810.1	paramyosin, putative [Ixodes scapularis]	100602	0.00167785
ID15542	75	gi|572266020|ref|XP_006611134.1	PREDICTED: RNA-binding protein 14-like isoform X1 [Apis dorsata]	66404	0.00167504
ID15571	74	gi|307182155|gb|EFN69498.1	hypothetical protein EAG_11555, partial [Camponotus floridanus]	57869	0.00167224
ID15532	74	gi|442755985|gb|JAA70152.1	Putative nadh:ubiquinone oxidoreductase ndufs8/23 kda subunit [Ixodes ricinus]	24026	0.00166945
ID15934	74	gi|572266020|ref|XP_006611134.1	PREDICTED: RNA-binding protein 14-like isoform X1 [Apis dorsata]	66404	0.00166667
ID15383	74	gi|572266020|ref|XP_006611134.1	PREDICTED: RNA-binding protein 14-like isoform X1 [Apis dorsata]	66404	0.00166389
ID14648	74	gi|198142785|gb|EDY71500.1	GA22407 [Drosophila pseudoobscura pseudoobscura]	674525	0.00166113
ID15316	73	gi|442758735|gb|JAA71526.1	Putative spermidine synthase [Ixodes ricinus]	32831	0.00165837
ID14200	73	gi|556051254|gb|JAB68672.1	putative vitellogenin-1 [Ixodes ricinus]	201021	0.00165563
ID14732	73	gi|572266020|ref|XP_006611134.1	PREDICTED: RNA-binding protein 14-like isoform X1 [Apis dorsata]	66404	0.00165289
ID14694	73	gi|372121952|gb|AEX86939.1	type-a prepro-allatostatin [Macrobrachium nipponense]	78723	0.00165017
ID14804	73	gi|572266020|ref|XP_006611134.1	PREDICTED: RNA-binding protein 14-like isoform X1 [Apis dorsata]	66404	0.00164745
ID15288	73	gi|442758409|gb|JAA71363.1	Hypothetical protein [Ixodes ricinus]	36895	0.00164474
ID14947	72	gi|662217196|ref|XP_008482569.1	PREDICTED: tRNA modification GTPase GTPBP3, mitochondrial-like [Diaphorina citri]	47408	0.00164204
ID15008	72	gi|604818233|gb|JAC31456.1	putative tar dna-binding protein 43, partial [Amblyomma triste]	32103	0.00163934
ID15015	72	gi|418207376|gb|AFX62785.1	alpha tubulin 84B, partial [Drosophila simulans]	46724	0.00163666
ID15846	72	gi|572266020|ref|XP_006611134.1	PREDICTED: RNA-binding protein 14-like isoform X1 [Apis dorsata]	66404	0.00163399
ID15513	72	gi|572266020|ref|XP_006611134.1	PREDICTED: RNA-binding protein 14-like isoform X1 [Apis dorsata]	66404	0.00163132
ID15907	72	gi|383862967|ref|XP_003706954.1	PREDICTED: uncharacterized protein LOC100880656 [Megachile rotundata]	429591	0.00162866
ID15841	71	gi|556065517|gb|JAB75794.1	putative unknown product, partial [Ixodes ricinus]	17027	0.00162602
ID14660	71	gi|572266020|ref|XP_006611134.1	PREDICTED: RNA-binding protein 14-like isoform X1 [Apis dorsata]	66404	0.00162338
ID14933	71	gi|572266020|ref|XP_006611134.1	PREDICTED: RNA-binding protein 14-like isoform X1 [Apis dorsata]	66404	0.00162075
ID15771	71	gi|572266020|ref|XP_006611134.1	PREDICTED: RNA-binding protein 14-like isoform X1 [Apis dorsata]	66404	0.00161812
ID15428	71	gi|194168935|gb|EDW83836.1	GK13825 [Drosophila willistoni]	163107	0.00161551
ID15400	71	gi|499014379|ref|XP_004537769.1	PREDICTED: zinc finger CCCH domain-containing protein 13-like [Ceratitis capitata]	42398	0.0016129
ID15548	71	RND_gi|350415865|ref|XP_003490772.1	putative dynamin [Cupiennius salei]	197551	0.00322061
ID15209	70	gi|556064171|gb|JAB75121.1	putative squid, partial [Ixodes ricinus]	30618	0.00321543
ID14918	70	gi|556069523|gb|JAB77778.1	putative carnitine o-palmitoyltransferase 2, partial [Ixodes ricinus]	70361	0.00321027
ID15881	70	gi|194168935|gb|EDW83836.1	GK13825 [Drosophila willistoni]	163107	0.00320513
ID15882	70	gi|158294383|ref|XP_315568.3	AGAP005563-PA [Anopheles gambiae str. PEST]	88569	0.0032
ID15756	70	gi|350396864|ref|XP_003484692.1	PREDICTED: hypothetical protein LOC100746878 [Bombus impatiens]	67238	0.00319489
ID15087	70	gi|572266020|ref|XP_006611134.1	PREDICTED: RNA-binding protein 14-like isoform X1 [Apis dorsata]	66404	0.00318979
ID14963	69	RND_gi|374347052|dbj|BAL48887.1	PREDICTED: dynein heavy chain 10, axonemal-like [Megachile rotundata]	29830	0.00477707
ID15680	69	gi|289536516|gb|ADD09436.1	histone 3, partial [Mysmeninae sp. MYSM-020-MAD]	10852	0.00476948
ID15344	69	gi|215498545|gb|EEC08039.1	secreted protein, putative [Ixodes scapularis]	22589	0.0047619
ID15921	69	gi|215502288|gb|EEC11782.1	conserved hypothetical protein [Ixodes scapularis]	6607	0.00475436
ID14815	69	RND_gi|296820272|gb|ADH54430.1	PREDICTED: deoxyuridine 5'-triphosphate nucleotidohydrolase isoform X3 [Diaphorina citri]	22490	0.00632911
ID14843	69	RND_gi|433353573|gb|AGB34990.1	PREDICTED: RNA-binding protein 14-like isoform X1 [Apis dorsata]	21214	0.00789889
ID15119	68	gi|307182155|gb|EFN69498.1	hypothetical protein EAG_11555, partial [Camponotus floridanus]	57869	0.00788644
ID15085	68	gi|215498696|gb|EEC08190.1	cysteine proteinase, putative, partial [Ixodes scapularis]	27648	0.00787402
ID15914	68	gi|568249111|gb|ETN58928.1	hypothetical protein AND_009492 [Anopheles darlingi]	48675	0.00786164
ID15696	68	gi|350396864|ref|XP_003484692.1	PREDICTED: hypothetical protein LOC100746878 [Bombus impatiens]	67238	0.00784929
ID14516	68	gi|604805337|gb|JAC25010.1	putative histone 2b [Amblyomma parvum]	13739	0.00783699
ID15205	68	gi|572266020|ref|XP_006611134.1	PREDICTED: RNA-binding protein 14-like isoform X1 [Apis dorsata]	66404	0.00782473
ID14934	68	gi|193905076|gb|EDW03943.1	GH11520 [Drosophila grimshawi]	190264	0.0078125
ID15632	68	gi|572266020|ref|XP_006611134.1	PREDICTED: RNA-binding protein 14-like isoform X1 [Apis dorsata]	66404	0.00780031
ID15354	68	gi|572266020|ref|XP_006611134.1	PREDICTED: RNA-binding protein 14-like isoform X1 [Apis dorsata]	66404	0.00778816
ID15320	67	gi|346466755|gb|AEO33222.1	hypothetical protein, partial [Amblyomma maculatum]	37403	0.00777605
ID15920	67	gi|401772515|emb|CCH64474.1	h4, partial [Sternopriscus weckwerthi]	6276	0.00776398
ID15823	67	gi|633894057|emb|CDN68139.1	histone 4, partial [Trigonopterus sp. 290 MB-2014]	7405	0.00775194
ID15275	67	gi|556060594|gb|JAB73342.1	putative methyltransferase [Ixodes ricinus]	35150	0.00773994
ID14346	67	gi|427789667|gb|JAA60285.1	Putative microtubule associated complex [Rhipicephalus pulchellus]	46885	0.00772798
ID15011	67	gi|572266020|ref|XP_006611134.1	PREDICTED: RNA-binding protein 14-like isoform X1 [Apis dorsata]	66404	0.00771605
ID14953	67	gi|572266020|ref|XP_006611134.1	PREDICTED: RNA-binding protein 14-like isoform X1 [Apis dorsata]	66404	0.00770416
ID15923	66	gi|270017073|gb|EFA13519.1	hypothetical protein TcasGA2_TC001492 [Tribolium castaneum]	40360	0.00769231
ID14907	66	gi|383862967|ref|XP_003706954.1	PREDICTED: uncharacterized protein LOC100880656 [Megachile rotundata]	429591	0.00768049
ID15393	66	gi|572266020|ref|XP_006611134.1	PREDICTED: RNA-binding protein 14-like isoform X1 [Apis dorsata]	66404	0.00766871
ID14805	66	gi|572266020|ref|XP_006611134.1	PREDICTED: RNA-binding protein 14-like isoform X1 [Apis dorsata]	66404	0.00765697
ID15036	66	gi|572266020|ref|XP_006611134.1	PREDICTED: RNA-binding protein 14-like isoform X1 [Apis dorsata]	66404	0.00764526
ID15330	66	gi|350396864|ref|XP_003484692.1	PREDICTED: hypothetical protein LOC100746878 [Bombus impatiens]	67238	0.00763359
ID15579	66	RND_gi|374955056|gb|AFA16589.1	PREDICTED: DNA-directed RNA polymerase I subunit RPA1-like [Apis dorsata]	25034	0.00914634
ID14733	66	gi|572266020|ref|XP_006611134.1	PREDICTED: RNA-binding protein 14-like isoform X1 [Apis dorsata]	66404	0.00913242
ID14901	65	gi|158297209|ref|XP_001689038.1	AGAP007988-PA, partial [Anopheles gambiae str. PEST]	20139	0.00911854
ID15379	65	gi|442760923|gb|JAA72620.1	hypothetical protein EAG_11555, partial [Camponotus floridanus]	35462	0.0091047
ID15853	65	gi|442754965|gb|JAA69642.1	Putative mitochondrial f1f0-atp synthase subunit e [Ixodes ricinus]	9033	0.00909091
ID15017	65	RND_gi|295116600|gb|ADF66771.1	hypothetical protein D910_09614 [Dendroctonus ponderosae]	26604	0.01059
ID15716	65	gi|190631520|gb|EDV44937.1	GF20391 [Drosophila ananassae]	21231	0.010574
ID15184	65	gi|572266020|ref|XP_006611134.1	PREDICTED: RNA-binding protein 14-like isoform X1 [Apis dorsata]	66404	0.0105581
ID15491	65	gi|572266020|ref|XP_006611134.1	PREDICTED: RNA-binding protein 14-like isoform X1 [Apis dorsata]	66404	0.0105422
ID15626	65	gi|572266020|ref|XP_006611134.1	PREDICTED: RNA-binding protein 14-like isoform X1 [Apis dorsata]	66404	0.0105263
ID14948	64	RND_gi|572298620|ref|XP_006615453.1	PREDICTED: tRNA modification GTPase GTPBP3, mitochondrial-like [Diaphorina citri]	466342	0.012012
ID14809	64	gi|215492126|gb|EEC01767.1	proline and glutamine-rich splicing factor (SFPQ), putative [Ixodes scapularis]	76171	0.011994
ID15605	64	gi|67083917|gb|AAY66893.1	SCF ubiquitin ligase complex [Ixodes scapularis]	18599	0.011976
ID15449	64	gi|572266020|ref|XP_006611134.1	PREDICTED: RNA-binding protein 14-like isoform X1 [Apis dorsata]	66404	0.0119581
ID14715	64	gi|478254428|gb|ENN74680.1	putative vitellogenin-2 [Ixodes ricinus]	793178	0.0119403
ID15159	64	gi|307173241|gb|EFN64294.1	Iporin [Camponotus floridanus]	181587	0.0119225
ID15708	64	gi|572266020|ref|XP_006611134.1	PREDICTED: RNA-binding protein 14-like isoform X1 [Apis dorsata]	66404	0.0119048
ID15194	64	gi|572266020|ref|XP_006611134.1	PREDICTED: RNA-binding protein 14-like isoform X1 [Apis dorsata]	66404	0.0118871
ID15429	63	gi|498973371|ref|XP_004527545.1	PREDICTED: microtubule-actin cross-linking factor 1-like isoform X25 [Ceratitis capitata]	582708	0.0118694
ID15484	63	gi|321474647|gb|EFX85612.1	hypothetical protein DAPPUDRAFT_300239 [Daphnia pulex]	12338	0.0118519
ID14962	63	gi|662212067|ref|XP_008479745.1	PREDICTED: deoxyuridine 5'-triphosphate nucleotidohydrolase isoform X3 [Diaphorina citri]	16277	0.0118343
ID15898	63	gi|572266020|ref|XP_006611134.1	PREDICTED: RNA-binding protein 14-like isoform X1 [Apis dorsata]	66404	0.0118168
ID15638	63	gi|215504416|gb|EEC13910.1	conserved hypothetical protein [Ixodes scapularis]	9748	0.0117994
ID15387	63	gi|572266020|ref|XP_006611134.1	PREDICTED: RNA-binding protein 14-like isoform X1 [Apis dorsata]	66404	0.011782
ID15600	62	gi|295867864|gb|ADG51607.1	CG12239, partial [Drosophila simulans]	29353	0.0117647
ID15367	62	gi|442760923|gb|JAA72620.1	Putative annexin, partial [Ixodes ricinus]	35462	0.0117474
ID14415	62	gi|215498545|gb|EEC08039.1	secreted protein, putative, partial [Ixodes scapularis]	22589	0.0117302
ID15755	62	gi|645016477|ref|XP_008211499.1	PREDICTED: dihydrofolate reductase [Nasonia vitripennis]	21517	0.011713
ID15298	62	gi|442750011|gb|JAA67165.1	Hypothetical protein [Ixodes ricinus]	24957	0.0116959
ID14589	62	gi|270015272|gb|EFA11720.1	hypothetical protein TcasGA2_TC001807 [Tribolium castaneum]	118343	0.0116788
ID14912	62	gi|572266020|ref|XP_006611134.1	PREDICTED: RNA-binding protein 14-like isoform X1 [Apis dorsata]	66404	0.0116618
ID15018	62	gi|572266020|ref|XP_006611134.1	PREDICTED: RNA-binding protein 14-like isoform X1 [Apis dorsata]	66404	0.0116448
ID15633	61	gi|556067620|gb|JAB76836.1	putative farnesoic acid o-methyltransferase, partial [Ixodes ricinus]	17487	0.0116279
ID15839	61	gi|212511795|gb|EEB14677.1	Neuromodulin, putative [Pediculus humanus corporis]	15205	0.011611
ID15745	61	gi|190657612|gb|EDV54825.1	GG21730 [Drosophila erecta]	16983	0.0115942
ID15346	61	gi|572266020|ref|XP_006611134.1	PREDICTED: RNA-binding protein 14-like isoform X1 [Apis dorsata]	66404	0.0115774
ID14283	60	gi|346465649|gb|AEO32669.1	hypothetical protein, partial [Amblyomma maculatum]	53635	0.0115607
ID15675	60	gi|556065768|gb|JAB75917.1	putative cyclophilin 1, partial [Ixodes ricinus]	20448	0.011544
ID15748	60	gi|157130022|ref|XP_001655521.1	Histone H2A, putative, partial [Aedes aegypti]	10732	0.0115274
ID15702	60	gi|391344312|ref|XP_003746445.1	PREDICTED: uncharacterized protein LOC100902368 [Metaseiulus occidentalis]	31029	0.0115108
ID15792	60	gi|212510448|gb|EEB13633.1	conserved hypothetical protein [Pediculus humanus corporis]	95450	0.0114943
ID14216	60	gi|556051254|gb|JAB68672.1	putative vitellogenin-1 [Ixodes ricinus]	201021	0.0114778
ID15737	60	gi|645016477|ref|XP_008211499.1	PREDICTED: dihydrofolate reductase [Nasonia vitripennis]	21517	0.0114613
ID14951	60	RND_gi|668458266|gb|KFB46193.1	conserved hypothetical protein [Ixodes scapularis]	11973	0.0128755
ID14713	60	gi|350417057|ref|XP_003491235.1	PREDICTED: hypothetical protein LOC100741706 isoform 2 [Bombus impatiens]	168017	0.0128571
ID14647	60	gi|307183129|gb|EFN70046.1	hypothetical protein EAG_14727 [Camponotus floridanus]	59389	0.0128388
ID15291	60	gi|571541175|ref|XP_006569520.1	PREDICTED: uncharacterized protein LOC551089 [Apis mellifera]	60772	0.0128205
ID14402	60	gi|556057692|gb|JAB71891.1	putative conserved secreted protein precursor [Ixodes ricinus]	22611	0.0128023
ID15555	59	gi|478251036|gb|ENN71517.1	hypothetical protein YQE_11810, partial [Dendroctonus ponderosae]	75799	0.0127841
ID15895	59	RND_gi|403182743|gb|EJY57604.1	hypothetical protein SINV_05197, partial [Solenopsis invicta]	14013	0.0141844
ID15268	59	gi|572266020|ref|XP_006611134.1	PREDICTED: RNA-binding protein 14-like isoform X1 [Apis dorsata]	66404	0.0141643
ID15660	59	RND_gi|642911145|ref|XP_008200600.1	PREDICTED: dihydrofolate reductase [Nasonia vitripennis]	26462	0.0155587
ID14707	59	gi|307173241|gb|EFN64294.1	Iporin [Camponotus floridanus]	181587	0.0155367
ID15361	59	gi|572266020|ref|XP_006611134.1	PREDICTED: RNA-binding protein 14-like isoform X1 [Apis dorsata]	66404	0.0155148
ID14586	59	gi|572266020|ref|XP_006611134.1	PREDICTED: RNA-binding protein 14-like isoform X1 [Apis dorsata]	66404	0.015493
ID15243	58	gi|556064171|gb|JAB75121.1	putative squid, partial [Ixodes ricinus]	30618	0.0154712
ID14533	58	gi|215505660|gb|EEC15154.1	ribosomal protein S20, putative [Ixodes scapularis]	13770	0.0154494
ID15518	58	RND_gi|195330861|ref|XP_002032121.1	GE21877 [Drosophila yakuba]	43871	0.0154278
ID15604	58	gi|572266020|ref|XP_006611134.1	PREDICTED: RNA-binding protein 14-like isoform X1 [Apis dorsata]	66404	0.0168303
ID14369	58	gi|558673|emb|CAA86289.1	actin [Limulus polyphemus]	42218	0.0168067
ID15174	58	gi|383853325|ref|XP_003702173.1	PREDICTED: uncharacterized protein LOC100877803 [Megachile rotundata]	61475	0.0167832
ID15032	58	gi|572266020|ref|XP_006611134.1	PREDICTED: RNA-binding protein 14-like isoform X1 [Apis dorsata]	66404	0.0167598
ID14945	57	gi|307182155|gb|EFN69498.1	hypothetical protein EAG_11555, partial [Camponotus floridanus]	57869	0.0167364
ID14486	57	gi|442761405|gb|JAA72861.1	Putative peptidyl-prolyl cis-trans isomerase, partial [Ixodes ricinus]	16300	0.0167131
ID14649	57	gi|307203830|gb|EFN82766.1	Phosphatidylinositol 4-kinase type 2-beta [Harpegnathos saltator]	102839	0.0166898
ID14323	57	RND_gi|296820272|gb|ADH54430.1	hypothetical protein X777_08249 [Cerapachys biroi]	22490	0.0180556
ID14219	57	gi|556051254|gb|JAB68672.1	putative vitellogenin-1 [Ixodes ricinus]	201021	0.0180305
ID14978	57	gi|350396864|ref|XP_003484692.1	PREDICTED: hypothetical protein LOC100746878 [Bombus impatiens]	67238	0.0180055
ID15293	57	RND_gi|195584453|ref|XP_002082021.1	PREDICTED: restin homolog isoform X2 [Apis mellifera]	25813	0.0193638
ID14333	57	gi|215491169|gb|EEC00810.1	hypothetical protein IscW_ISCW000848 [Ixodes scapularis]	8379	0.019337
ID14968	57	RND_gi|296820272|gb|ADH54430.1	conserved hypothetical protein [Pediculus humanus corporis]	22490	0.0206897
ID15834	57	gi|442748555|gb|JAA66437.1	Putative dna-bridging protein baf [Ixodes ricinus]	10333	0.0206612
ID14592	57	gi|193920143|gb|EDW19010.1	GI11767 [Drosophila mojavensis]	184686	0.0206327
ID14853	57	gi|427789251|gb|JAA60077.1	Putative phenylalanyl-trna synthetase beta subunit [Rhipicephalus pulchellus]	60403	0.0206044
ID14602	57	gi|119114758|ref|XP_319478.3	AGAP010284-PA [Anopheles gambiae str. PEST]	26740	0.0205761
ID14646	56	RND_gi|38490835|gb|AAR21747.1	Uncharacterized protein KIAA1622 [Harpegnathos saltator]	33658	0.0219178
ID14735	56	gi|427789251|gb|JAA60077.1	Putative phenylalanyl-trna synthetase beta subunit [Rhipicephalus pulchellus]	60403	0.0218878
ID14898	56	RND_gi|374890506|gb|AEZ89579.1	PREDICTED: RNA-binding protein 14-like isoform X1 [Apis dorsata]	24567	0.023224
ID14806	56	gi|556082315|gb|JAB81588.1	putative z band alternatively spliced pdz-motif protein 66 [Ixodes ricinus]	44099	0.0231924
ID15416	56	gi|572266020|ref|XP_006611134.1	PREDICTED: RNA-binding protein 14-like isoform X1 [Apis dorsata]	66404	0.0231608
ID14681	56	gi|372121952|gb|AEX86939.1	type-a prepro-allatostatin [Macrobrachium nipponense]	78723	0.0231293
ID15607	56	gi|572266020|ref|XP_006611134.1	PREDICTED: RNA-binding protein 14-like isoform X1 [Apis dorsata]	66404	0.0230978
ID15561	56	gi|572266020|ref|XP_006611134.1	PREDICTED: RNA-binding protein 14-like isoform X1 [Apis dorsata]	66404	0.0230665
ID15938	56	RND_gi|556071518|gb|JAB78766.1	PREDICTED: DNA-directed RNA polymerase I subunit RPA1-like [Apis dorsata]	61871	0.0243902
ID14807	56	gi|572266020|ref|XP_006611134.1	PREDICTED: RNA-binding protein 14-like isoform X1 [Apis dorsata]	66404	0.0243572
ID14940	55	RND_gi|498967541|ref|XP_004526090.1	hypothetical protein, partial [Rhipicephalus pulchellus]	89999	0.0256757
ID14372	55	RND_gi|296820272|gb|ADH54430.1	PREDICTED: deoxyuridine 5'-triphosphate nucleotidohydrolase isoform X3 [Diaphorina citri]	22490	0.0269906
ID14668	55	gi|345481761|ref|XP_003424446.1	PREDICTED: uncharacterized protein LOC100113858 isoform X2 [Nasonia vitripennis]	21449	0.0269542
ID15741	55	gi|158286575|ref|XP_308817.4	AGAP006939-PA [Anopheles gambiae str. PEST]	138056	0.0269179
ID15108	54	gi|307182155|gb|EFN69498.1	hypothetical protein EAG_11555, partial [Camponotus floridanus]	57869	0.0268817
ID15517	54	RND_gi|190625100|gb|EDV40624.1	conserved ATPase domain protein, partial [Corynura patagonica]	37090	0.0281879
ID14654	54	RND_gi|333467991|gb|EAA07771.5	PREDICTED: proteasome activator complex subunit 4-like [Metaseiulus occidentalis]	750164	0.0294906
ID14731	54	gi|193894252|gb|EDV93118.1	GH18447 [Drosophila grimshawi]	234952	0.0294511
ID15203	54	gi|646718098|gb|KDR20700.1	Acetylcholine receptor subunit beta-like 2 [Zootermopsis nevadensis]	37778	0.0294118
ID14776	54	gi|383853325|ref|XP_003702173.1	PREDICTED: uncharacterized protein LOC100877803 [Megachile rotundata]	61475	0.0293725
ID15646	54	gi|557753296|ref|XP_005176393.1	PREDICTED: 40S ribosomal protein S15-like [Musca domestica]	16943	0.0293333
ID14614	53	RND_gi|427795197|gb|JAA63050.1	cytochrome P450, partial [Anopheles gambiae str. PEST]	47588	0.0306258
ID15761	53	gi|228014698|gb|ACP50203.1	arginine kinase, partial [Basiliobelus flavovittatus]	18793	0.0305851
ID15873	53	gi|307182155|gb|EFN69498.1	hypothetical protein EAG_11555, partial [Camponotus floridanus]	57869	0.0305445
ID14709	52	gi|307182155|gb|EFN69498.1	hypothetical protein EAG_11555, partial [Camponotus floridanus]	57869	0.030504
ID14618	52	gi|171464712|gb|ACB45869.1	matrix metalloproteinase, partial [Ectropis obliqua]	27860	0.0304636
ID14541	52	gi|215491716|gb|EEC01357.1	hypothetical protein IscW_ISCW016348, partial [Ixodes scapularis]	11853	0.0304233
ID15862	52	RND_gi|338845770|gb|AEJ22586.1	membrane-associated protein, putative, partial [Ixodes scapularis]	38156	0.0317041
ID15750	52	gi|190648030|gb|EDV45326.1	GG10999 [Drosophila erecta]	6296	0.0316623
ID15929	52	gi|215502288|gb|EEC11782.1	conserved hypothetical protein [Ixodes scapularis]	6607	0.0316206
ID15635	52	gi|604803760|gb|JAC24278.1	putative secreted protein precursor [Amblyomma cajennense]	24906	0.0315789
ID15899	52	RND_gi|194184597|gb|EDW98208.1	hypothetical protein Phum_PHUM592880 [Pediculus humanus corporis]	19124	0.0328515
ID15860	51	gi|307182155|gb|EFN69498.1	hypothetical protein EAG_11555, partial [Camponotus floridanus]	57869	0.0328084
ID14588	51	RND_gi|294466180|gb|ADE78583.1	histone H1-II-1, partial [Chironomus thummi]	24903	0.034076
ID15738	51	RND_gi|635544040|gb|AHZ89749.1	CG15599-PA, partial [Drosophila melanogaster]	24962	0.0353403
ID14767	51	RND_gi|45553763|ref|NP_996312.1	conserved ATPase domain protein, partial [Patellapis andreniformis]	21716	0.0366013
ID15339	51	RND_gi|353177796|gb|AEQ72502.1	GH17154 [Drosophila grimshawi]	26017	0.037859
ID14623	51	gi|239789774|dbj|BAH71489.1	ACYPI001539 [Acyrthosiphon pisum]	21192	0.0378096
ID14696	51	RND_gi|389612638|dbj|BAM19744.1	conserved hypothetical protein [Pediculus humanus corporis]	23196	0.0390625
ID15430	51	gi|607366231|gb|EZA60402.1	Protein claret segregational [Cerapachys biroi]	74658	0.0390117
ID15729	51	RND_gi|300516989|gb|ADK25149.1	putative lipocalin-3 1 [Amblyomma parvum]	25670	0.0402597
ID15864	51	RND_gi|302632671|ref|YP_003848764.1	PREDICTED: dihydrofolate reductase [Nasonia vitripennis]	25147	0.0415045
ID15942	50	gi|604777279|gb|JAC11089.1	putative vigilin, partial [Aedes albopictus]	37572	0.0414508
ID14566	50	gi|556085776|gb|JAB83309.1	putative secreted protein precursor, partial [Ixodes ricinus]	9056	0.0413972
ID15368	50	gi|556084954|gb|JAB82898.1	putative negative regulation of nuclear mrna splicing, partial [Ixodes ricinus]	30588	0.0413437
ID15667	50	RND_gi|215504294|gb|EEC13788.1	miniature spindles-like protein, partial [Pararge aegeria]	13200	0.0425806
ID15334	50	gi|194128256|gb|EDW50299.1	GM14071 [Drosophila sechellia]	26604	0.0425258
ID15265	50	RND_gi|45553763|ref|NP_996312.1	glycerol-3-phosphate dehydrogenase [Ctenolepisma longicaudata]	21716	0.043758
ID15868	50	gi|307177335|gb|EFN66508.1	Protein claret segregational [Camponotus floridanus]	75321	0.0437018
ID15628	49	RND_gi|7406812|gb|AAF61794.1	arginine kinase, partial [Bembidion ephippium]	10888	0.0449294
ID15698	49	gi|512939204|ref|XP_004934183.1	PREDICTED: histone H2B-like, partial [Bombyx mori]	8450	0.0448718
ID14718	49	gi|307182155|gb|EFN69498.1	hypothetical protein EAG_11555, partial [Camponotus floridanus]	57869	0.0448143
ID15599	49	gi|556085200|gb|JAB83021.1	putative centrosomal protein nuf, partial [Ixodes ricinus]	30570	0.044757
ID15662	49	gi|215498464|gb|EEC07958.1	actin depolymerizing factor, putative [Ixodes scapularis]	17189	0.0446999
ID14625	49	RND_gi|668458266|gb|KFB46193.1	GJ20839 [Drosophila virilis]	11973	0.0459184
ID15601	49	RND_gi|333950963|gb|AEG23413.1	PREDICTED: RNA-binding protein 14-like isoform X1 [Apis dorsata]	25447	0.0471338
ID14249	49	gi|215493684|gb|EEC03325.1	hypothetical protein IscW_ISCW002925 [Ixodes scapularis]	5947	0.0470738
ID15849	49	RND_gi|215504294|gb|EEC13788.1	GL10940 [Drosophila persimilis]	13200	0.0482846
ID15034	49	gi|194119327|gb|EDW41370.1	GM25412 [Drosophila sechellia]	184940	0.0482234
ID14942	48	RND_gi|523579109|gb|AGQ49215.1	Cyclin-H [Harpegnathos saltator]	22265	0.0494297
ID15912	48	RND_gi|377824326|gb|AFB77738.1	predicted protein [Culex quinquefasciatus]	9737	0.0506329
ID15385	48	RND_gi|157019111|gb|EAA05964.4	lectin-24A [Drosophila melanogaster]	24729	0.0518331
ID15328	48	gi|572266026|ref|XP_006611137.1	PREDICTED: RNA-binding protein 14-like isoform X4 [Apis dorsata]	65281	0.0517677
ID15872	48	gi|572266020|ref|XP_006611134.1	PREDICTED: RNA-binding protein 14-like isoform X1 [Apis dorsata]	66404	0.0517024
ID15303	47	RND_gi|284520485|gb|ADB92859.1	PREDICTED: endonuclease G, mitochondrial-like [Bombus impatiens]	19574	0.0528967
ID15776	47	RND_gi|198457367|ref|XP_002136259.1	hypothetical protein YQE_03661, partial [Dendroctonus ponderosae]	8878	0.0540881
ID15422	47	gi|556069947|gb|JAB77990.1	putative myosin regulatory light chain ef-hand protein superfamily, partial [Ixodes ricinus]	22495	0.0540201
ID15932	47	RND_gi|58294812|gb|AAW70308.1	white protein, partial [Teleopsis quadriguttata]	19379	0.055207
ID15486	47	RND_gi|193903572|gb|EDW02439.1	transformer [Daphnia pulex]	82882	0.056391
ID15647	47	RND_gi|84642408|gb|ABC59937.1	GJ20839 [Drosophila virilis]	17546	0.057572
ID15514	47	RND_gi|607359056|gb|EZA53442.1	putative cytochrome oxidase c subunit vib [Rhodnius prolixus]	9352	0.05875
ID14988	47	gi|328716897|ref|XP_003246068.1	PREDICTED: uncharacterized protein LOC100569586 [Acyrthosiphon pisum]	29350	0.0586767
ID14224	47	gi|556054634|gb|JAB70362.1	putative vitellogenin-2 [Ixodes ricinus]	162408	0.0586035
ID14991	47	gi|556085240|gb|JAB83041.1	putative chaperonin complex component tcp-1 theta subunit cct8 [Ixodes ricinus]	52600	0.0585305
ID14961	47	gi|307203830|gb|EFN82766.1	Phosphatidylinositol 4-kinase type 2-beta [Harpegnathos saltator]	102839	0.0584577
ID15831	47	RND_gi|350528663|gb|AEQ28773.1	PREDICTED: uncharacterized protein LOC101899132 [Musca domestica]	24841	0.0596273
ID15840	47	gi|190653267|gb|EDV50510.1	GG14411 [Drosophila erecta]	52469	0.0595533
ID15631	47	gi|556056958|gb|JAB71524.1	putative secreted protein precursor [Ixodes ricinus]	90342	0.0594796
ID15842	46	gi|478260054|gb|ENN79839.1	hypothetical protein YQE_03661, partial [Dendroctonus ponderosae]	10207	0.0594059
ID15606	46	RND_gi|546675652|gb|ERL86802.1	Hypothetical protein, partial [Pararge aegeria]	33733	0.0605686
ID15669	46	gi|572266020|ref|XP_006611134.1	PREDICTED: RNA-binding protein 14-like isoform X1 [Apis dorsata]	66404	0.0604938
ID15877	46	gi|498958394|ref|XP_004524308.1	PREDICTED: protein anoxia up-regulated-like isoform X3 [Ceratitis capitata]	38243	0.0604192
ID14639	46	gi|212518030|gb|EEB19832.1	hypothetical protein Phum_PHUM592880 [Pediculus humanus corporis]	21752	0.0603448
ID14725	46	gi|556056742|gb|JAB71416.1	putative elongation factor 2 [Ixodes ricinus]	51496	0.0602706
ID15384	46	gi|572266020|ref|XP_006611134.1	PREDICTED: RNA-binding protein 14-like isoform X1 [Apis dorsata]	66404	0.0601966
ID14896	46	gi|321461594|gb|EFX72624.1	hypothetical protein DAPPUDRAFT_308130 [Daphnia pulex]	19242	0.0601227
ID14613	46	gi|357601518|gb|EHJ63047.1	hypothetical protein KGM_14206 [Danaus plexippus]	7549	0.060049
ID15865	46	RND_gi|338845770|gb|AEJ22586.1	PREDICTED: magnesium-dependent phosphatase 1-like [Diaphorina citri]	38156	0.0611995
ID15389	46	RND_gi|212507905|gb|EEB11749.1	hypothetical protein DAPPUDRAFT_308130 [Daphnia pulex]	21283	0.0623472
ID15622	45	gi|307178644|gb|EFN67291.1	hypothetical protein EAG_00382, partial [Camponotus floridanus]	18563	0.0622711
ID14525	45	gi|556063771|gb|JAB74921.1	putative unknown product, partial [Ixodes ricinus]	20039	0.0621951
ID14917	45	RND_gi|577732291|gb|JAB97783.1	hypothetical protein IscW_ISCW018387, partial [Ixodes scapularis]	23302	0.0633374
ID15886	45	gi|157106210|ref|XP_001649219.1	zinc finger protein [Aedes aegypti]	57965	0.0632603
ID15689	45	RND_gi|300516989|gb|ADK25149.1	PREDICTED: adenylate kinase isoenzyme 6-like [Apis dorsata]	25670	0.0643985
ID14970	45	RND_gi|567441395|gb|AHC91539.1	putative secreted protein precursor [Amblyomma cajennense]	45015	0.065534
ID14367	45	gi|442760257|gb|JAA72287.1	Putative glutamine synthetase [Ixodes ricinus]	45396	0.0654545
ID15567	45	gi|321472693|gb|EFX83662.1	hypothetical protein DAPPUDRAFT_301646 [Daphnia pulex]	8156	0.0653753
ID15870	45	gi|668446846|gb|KFB36801.1	hypothetical protein ZHAS_00003963 [Anopheles sinensis]	15277	0.0652963
ID15944	45	RND_gi|380257011|gb|AFD35403.1	PREDICTED: histone H1-like [Microplitis demolitor]	24097	0.0664251
ID15825	45	gi|212518030|gb|EEB19832.1	hypothetical protein Phum_PHUM592880 [Pediculus humanus corporis]	21752	0.066345
ID15946	45	gi|572266020|ref|XP_006611134.1	PREDICTED: RNA-binding protein 14-like isoform X1 [Apis dorsata]	66404	0.0662651
ID15423	44	RND_gi|302962156|gb|ADL74716.1	putative tpa exp: actin filament-coating protein tropomyosin, partial [Amblyomma cajennense]	25251	0.0673887
ID14622	44	gi|425870617|gb|AFY05286.1	putative CAD trifunctional protein, partial [Cryptochetum sp. BMW-2012]	57878	0.0673077
ID15522	44	RND_gi|307172745|gb|EFN64034.1	mediator complex subunit 31 [Papilio xuthus]	11922	0.0684274
ID14373	44	RND_gi|296820272|gb|ADH54430.1	PREDICTED: deoxyuridine 5'-triphosphate nucleotidohydrolase isoform X3 [Diaphorina citri]	22490	0.0695444
ID15765	44	gi|193906118|gb|EDW04985.1	GH12983 [Drosophila grimshawi]	20780	0.0694611
ID14700	44	RND_gi|298401825|gb|ADI82232.1	PREDICTED: transmembrane protein 177-like isoform X1 [Bombyx mori]	12690	0.0705742
ID15498	44	gi|347971526|ref|XP_562761.4	AGAP004243-PA [Anopheles gambiae str. PEST]	58672	0.0704898
ID14665	44	RND_gi|45553763|ref|NP_996312.1	PREDICTED: lachesin-like [Microplitis demolitor]	21716	0.071599
ID15798	44	RND_gi|646702705|gb|KDR11777.1	Hrp65 protein [Camponotus floridanus]	7147	0.0727056
ID14411	44	gi|556057692|gb|JAB71891.1	putative conserved secreted protein precursor [Ixodes ricinus]	22611	0.072619
ID15619	44	gi|665788929|ref|XP_008560079.1	PREDICTED: histone H1-like [Microplitis demolitor]	22379	0.0725327
ID15613	44	RND_gi|307166529|gb|EFN60596.1	Putative hmg-box transcription factor [Ixodes ricinus]	50968	0.0736342
ID15732	44	gi|645016477|ref|XP_008211499.1	PREDICTED: dihydrofolate reductase [Nasonia vitripennis]	21517	0.0735469
ID14673	44	gi|572266020|ref|XP_006611134.1	PREDICTED: RNA-binding protein 14-like isoform X1 [Apis dorsata]	66404	0.0734597
ID15909	44	gi|357601518|gb|EHJ63047.1	hypothetical protein KGM_14206 [Danaus plexippus]	7549	0.0733728
ID15851	44	RND_gi|665798616|ref|XP_008547190.1	PREDICTED: transient receptor potential cation channel protein painless [Diaphorina citri]	36676	0.0744681
ID14902	44	gi|215503277|gb|EEC12771.1	conserved hypothetical protein [Ixodes scapularis]	21561	0.0743802
ID15149	43	RND_gi|374933267|gb|AFA10702.1	paramyosin, partial [Haemaphysalis longicornis]	25128	0.0754717
ID15869	43	gi|512916909|ref|XP_004928756.1	PREDICTED: anoctamin-5-like [Bombyx mori]	40601	0.0753828
ID15657	43	gi|194196258|gb|EDX09834.1	GD12932 [Drosophila simulans]	41050	0.0752941
ID15850	43	RND_gi|290249968|gb|ADD23757.1	hypothetical protein L798_06944 [Zootermopsis nevadensis]	21319	0.0763807
ID15917	43	RND_gi|300516989|gb|ADK25149.1	lectin-24A [Drosophila melanogaster]	25670	0.0774648
ID15211	43	RND_gi|157888934|dbj|BAF80934.1	LD45843p [Drosophila melanogaster]	22399	0.0785463
ID15908	43	RND_gi|300226400|gb|ADJ84804.1	hypothetical protein KGM_07414 [Danaus plexippus]	25706	0.0796253
ID15490	43	RND_gi|190628410|gb|EDV43934.1	gag protein [Drosophila melanogaster]	36754	0.0807018
ID14542	42	gi|442746229|gb|JAA65274.1	Putative glycine rich protein, partial [Ixodes ricinus]	11106	0.0806075
ID15586	42	RND_gi|550232079|gb|JAB60421.1	PREDICTED: thrombospondin-3b-like, partial [Megachile rotundata]	13182	0.0816803
ID15844	42	gi|509184863|gb|JAA90552.1	Hypothetical protein, partial [Pararge aegeria]	8436	0.0815851
ID14941	42	RND_gi|618002119|gb|JAC37166.1	Mitochondrial import inner membrane translocase subunit Tim9 B, partial [Zootermopsis nevadensis]	15300	0.0826542
ID14258	42	gi|215504923|gb|EEC14417.1	formiminotransferase-cyclodeaminase, putative [Ixodes scapularis]	39697	0.0825581
ID14322	42	gi|215492104|gb|EEC01745.1	processing peptidase beta subunit, putative [Ixodes scapularis]	54170	0.0824623
ID15126	42	gi|556064717|gb|JAB75394.1	hypothetical protein [Ixodes ricinus]	25447	0.0823666
ID15887	42	gi|307180841|gb|EFN68680.1	Tryptophan 5-hydroxylase 1 [Camponotus floridanus]	63148	0.0822711
ID15273	42	gi|571539890|ref|XP_006565548.1	PREDICTED: aminopeptidase N-like isoform X2 [Apis mellifera]	86665	0.0821759
ID15158	42	gi|357611974|gb|EHJ67744.1	hypothetical protein KGM_18293 [Danaus plexippus]	15321	0.0820809
ID15876	42	RND_gi|194184597|gb|EDW98208.1	hypothetical protein ZHAS_00003963 [Anopheles sinensis]	19124	0.0831409
ID14615	42	RND_gi|307213318|gb|EFN88770.1	lectin-24A [Drosophila melanogaster]	34804	0.0841984
ID15845	42	gi|194191230|gb|EDX04806.1	GD23837 [Drosophila simulans]	65829	0.0841014
ID14998	42	gi|345452427|gb|AEN94451.1	lectin-24A [Drosophila melanogaster]	25076	0.0840046
ID15894	42	gi|190619010|gb|EDV34534.1	GF21367 [Drosophila ananassae]	52208	0.083908
ID15128	41	RND_gi|208659073|gb|ACI31022.1	PREDICTED: mannose-6-phosphate isomerase-like, partial [Apis dorsata]	23914	0.0849598
ID14512	41	gi|194123561|gb|EDW45604.1	GM18809, partial [Drosophila melanogaster]	11108	0.0848624
ID15576	41	RND_gi|310802749|gb|ADP25182.1	sans fille, partial [Nannochorista sp. BMW-2009]	24382	0.0859107
ID15253	41	gi|326578892|gb|ADZ95980.1	reverse transcriptase, partial [Shijimiaeoides divina]	20016	0.0858124
ID15918	41	RND_gi|333950963|gb|AEG23413.1	GJ20839 [Drosophila virilis]	25447	0.0868571
ID14381	41	gi|239788674|dbj|BAH71006.1	ACYPI001714 [Acyrthosiphon pisum]	13631	0.086758
ID14900	41	gi|194144084|gb|EDW60480.1	GJ20839 [Drosophila virilis]	36229	0.0866591
ID14345	41	gi|572266020|ref|XP_006611134.1	PREDICTED: RNA-binding protein 14-like isoform X1 [Apis dorsata]	66404	0.0865604
ID14859	41	gi|307197286|gb|EFN78578.1	Trafficking protein particle complex subunit 6B [Harpegnathos saltator]	20246	0.0864619
ID15757	41	gi|340715236|ref|XP_003396123.1	PREDICTED: hypothetical protein LOC100649880 [Bombus terrestris]	24526	0.0863636
ID15086	41	gi|332019156|gb|EGI59668.1	Activating signal cointegrator 1 complex subunit 2 [Acromyrmex echinatior]	80172	0.0862656
ID15919	41	gi|193919915|gb|EDW18782.1	GI13415 [Drosophila mojavensis]	34308	0.0861678
ID15922	41	RND_gi|427792485|gb|JAA61694.1	hypothetical protein X777_10078 [Cerapachys biroi]	22338	0.0872027
ID15125	41	gi|557755643|ref|XP_005177560.1	PREDICTED: repetitive proline-rich cell wall protein 2-like [Musca domestica]	16406	0.0871041
ID14581	41	gi|190657612|gb|EDV54825.1	GG21730 [Drosophila erecta]	16983	0.0870056
ID15901	41	gi|194133185|gb|EDW54701.1	GH13897 [Drosophila grimshawi]	11897	0.0869074
ID14773	40	gi|171473159|gb|ACB46935.1	arginine kinase, partial [Hemigrapsus oregonensis]	23092	0.0868095
ID15906	40	RND_gi|498947373|ref|XP_004522522.1	putative thioredoxin-dependent peroxide reductase, partial [Ixodes ricinus]	4892	0.0878378
ID14544	40	gi|641673815|ref|XP_008186473.1	fatty acid-binding protein FABP, putative [Ixodes scapularis]	17997	0.087739
ID14339	40	gi|572266020|ref|XP_006611134.1	PREDICTED: RNA-binding protein 14-like isoform X1 [Apis dorsata]	66404	0.0876404
ID15059	40	gi|604794265|gb|JAC19577.1	putative secreted protein precursor [Amblyomma cajennense]	8422	0.0875421
ID15466	40	gi|357611974|gb|EHJ67744.1	hypothetical protein KGM_18293 [Danaus plexippus]	15321	0.0874439
ID15236	40	RND_gi|198139612|gb|EAL32903.2	PREDICTED: serine/arginine-rich splicing factor 1-like [Metaseiulus occidentalis]	20403	0.0884658
ID14274	40	RND_gi|545920867|gb|JAB59115.1	GJ16588 [Drosophila virilis]	17426	0.0894855
ID15931	40	RND_gi|195588975|ref|XP_002084232.1	hypothetical protein ZHAS_00003963 [Anopheles sinensis]	7114	0.0905028
ID15227	40	gi|212518030|gb|EEB19832.1	hypothetical protein Phum_PHUM592880 [Pediculus humanus corporis]	21752	0.0904018
ID15247	40	RND_gi|162414541|gb|ABX89033.1	PREDICTED: ribosome maturation protein SBDS-like [Apis dorsata]	31403	0.0914158
ID15577	39	gi|307174617|gb|EFN65031.1	hypothetical protein EAG_07925, partial [Camponotus floridanus]	15799	0.091314
ID14444	39	RND_gi|545920867|gb|JAB59115.1	kibra-like protein, partial [Pararge aegeria]	17426	0.0923248
ID15900	39	RND_gi|668458266|gb|KFB46193.1	reverse transcriptase, partial [Shijimiaeoides divina]	11973	0.0933333
ID14331	39	RND_gi|545920867|gb|JAB59115.1	PREDICTED: uncharacterized protein CG10915 isoform X1 [Microplitis demolitor]	17426	0.0943396
ID14775	39	gi|190623717|gb|EDV39241.1	GF25207 [Drosophila ananassae]	119096	0.094235
ID15608	39	gi|556069515|gb|JAB77774.1	GG14236 [Drosophila erecta]	19177	0.0941307
ID14967	39	gi|193906118|gb|EDW04985.1	GH12983 [Drosophila grimshawi]	20780	0.0940265
ID15089	39	RND_gi|618008637|gb|JAC39298.1	GL12038 [Drosophila persimilis]	140401	0.0950276
ID14894	39	RND_gi|195570919|ref|XP_002103451.1	lectin-24A [Drosophila melanogaster]	19084	0.0960265
ID14972	39	RND_gi|452078319|emb|CCJ27864.1	putative u3 small nucleolar rna-associated protein 11 [Ixodes ricinus]	16874	0.0970232
ID15332	39	RND_gi|498981105|ref|XP_004529524.1	hypothetical protein KGM_04277 [Danaus plexippus]	34314	0.0980176
ID14467	39	gi|442750627|gb|JAA67473.1	Putative mitochondrial f1f0-atp synthase subunit oscp/atp5 [Ixodes ricinus]	20575	0.0979098
ID14419	39	RND_gi|545920867|gb|JAB59115.1	GK22086 [Drosophila willistoni]	17426	0.0989011
ID14778	39	RND_gi|374933267|gb|AFA10702.1	hypothetical protein DAPPUDRAFT_308130 [Daphnia pulex]	25128	0.0998902
ID15768	39	RND_gi|374933267|gb|AFA10702.1	PREDICTED: uncharacterized protein LOC101742816 [Bombyx mori]	25128	0.100877
ID14510	39	RND_gi|668458266|gb|KFB46193.1	Ankyrin repeat and LEM domain-containing protein [Anoplophora glabripennis]	11973	0.101862
ID15786	39	RND_gi|499008234|ref|XP_004536268.1	lectin-24A [Drosophila melanogaster]	8444	0.102845
ID15884	39	RND_gi|668458266|gb|KFB46193.1	hypothetical protein ZHAS_00003963 [Anopheles sinensis]	11973	0.103825
ID15936	39	RND_gi|304571160|dbj|BAJ15698.1	lectin-24A [Drosophila melanogaster]	23116	0.104803
ID15874	39	RND_gi|313486579|gb|ADR55759.1	salivary serine protease [Simulium nigrimanum]	24721	0.10578
ID15627	39	RND_gi|668458266|gb|KFB46193.1	hypothetical protein Phum_PHUM592880 [Pediculus humanus corporis]	11973	0.106754
ID15904	39	gi|645007056|ref|XP_008205045.1	PREDICTED: uncharacterized protein LOC103315872 [Nasonia vitripennis]	24027	0.106638
ID15492	39	RND_gi|190625256|gb|EDV40780.1	GL11674 [Drosophila persimilis]	17504	0.107609
ID14977	38	gi|607359810|gb|EZA54163.1	GrpE protein-like protein 1, mitochondrial [Cerapachys biroi]	24723	0.107492
ID15038	38	RND_gi|386763867|ref|NP_001245539.1	Transcriptional adapter 1, partial [Anoplophora glabripennis]	8445	0.10846
ID15603	38	RND_gi|194187045|gb|EDX00629.1	hypothetical protein X777_02442, partial [Cerapachys biroi]	15124	0.109426
ID15481	38	gi|51996942|gb|AAU21316.1	hedgehog protein, partial [Copidosoma floridanum]	7400	0.109307
ID15896	38	RND_gi|194102259|gb|EDW24302.1	signal recognition particle protein 54k, partial [Diplaegidia sp. A PBK-2011]	14050	0.11027
ID14513	38	gi|194123561|gb|EDW45604.1	GM18809, partial [Drosophila melanogaster]	11108	0.110151
ID14690	38	gi|239939003|gb|ACS36144.1	hypothetical protein, partial [Tigriopus japonicus]	5765	0.110032
ID14499	38	gi|215498464|gb|EEC07958.1	actin depolymerizing factor, putative [Ixodes scapularis]	17189	0.109914
ID14919	38	RND_gi|269944491|emb|CBA65810.1	hypothetical protein DAPPUDRAFT_118372 [Daphnia pulex]	17337	0.110872
ID15323	38	gi|357613004|gb|EHJ68269.1	hypothetical protein KGM_08975 [Danaus plexippus]	14912	0.110753
ID15168	38	gi|646705314|gb|KDR13091.1	hypothetical protein L798_12867 [Zootermopsis nevadensis]	5551	0.110634
ID15256	38	RND_gi|295867826|gb|ADG51588.1	putative cytochrome [Anopheles sinensis]	23065	0.111588
ID14290	38	gi|577732779|gb|JAB98027.1	hypothetical protein [Ceratitis capitata]	14805	0.111468
ID14370	38	RND_gi|343129327|gb|AEL88513.1	prepro-A-type allatostatin [Calanus finmarchicus]	16206	0.11242
ID14515	38	RND_gi|343129327|gb|AEL88513.1	prepro-A-type allatostatin [Calanus finmarchicus]	16206	0.113369
ID14540	38	RND_gi|343129327|gb|AEL88513.1	putative secreted protein precursor [Ixodes ricinus]	16206	0.114316
ID14848	38	RND_gi|668458266|gb|KFB46193.1	PREDICTED: mitochondrial import inner membrane translocase subunit Tim21 [Nasonia vitripennis]	11973	0.115261
ID14495	38	RND_gi|343129327|gb|AEL88513.1	prepro-A-type allatostatin [Calanus finmarchicus]	16206	0.11194
ID14472	38	RND_gi|343129327|gb|AEL88513.1	hypothetical protein DAPPUDRAFT_107860 [Daphnia pulex]	16206	0.116081
ID14845	37	RND_gi|90295864|gb|ABD93154.1	arginine kinase, partial [Doydirhynchus austriacus]	9513	0.117021
ID15937	37	RND_gi|50236971|gb|AAT71560.1	arginine kinase, partial [Galapaganus conwayensis]	14263	0.11796
ID14764	37	gi|167882266|gb|EDS45649.1	cytochrome P450 4V3 [Culex quinquefasciatus]	58004	0.117834
ID15414	37	RND_gi|170041671|ref|XP_001848578.1	lipoate-protein ligase b [Aedes aegypti]	19697	0.11877
ID14280	37	RND_gi|343129327|gb|AEL88513.1	hypothetical protein DAPPUDRAFT_107860 [Daphnia pulex]	16206	0.119703
ID15889	37	RND_gi|321485868|gb|ADW92968.1	armadillo repeat-containing X-linked protein 2 [Anopheles sinensis]	24334	0.120635
ID14868	37	RND_gi|157019111|gb|EAA05964.4	lectin-24A [Drosophila melanogaster]	24729	0.121564
ID15374	37	gi|668458924|gb|KFB46774.1	AGAP011020-PA-like protein [Anopheles sinensis]	18222	0.121436
ID15297	37	RND_gi|606237551|gb|AHW40978.1	transformer [Daphnia pulex]	22058	0.122363
ID15153	37	RND_gi|300226400|gb|ADJ84804.1	GF18389 [Drosophila ananassae]	25706	0.123288
ID15403	37	gi|391348678|ref|XP_003748571.1	PREDICTED: uncharacterized protein LOC100902569 [Metaseiulus occidentalis]	20763	0.123158
ID15476	36	RND_gi|321445563|gb|EFX60729.1	CG32017, isoform D [Drosophila melanogaster]	27641	0.12408
ID15630	36	gi|116245619|ref|XP_001230577.1	AGAP010628-PB, partial [Anopheles gambiae str. PEST]	24190	0.12395
ID15543	36	gi|478256598|gb|ENN76780.1	hypothetical protein YQE_06621, partial [Dendroctonus ponderosae]	9154	0.12382
ID15878	36	gi|322791148|gb|EFZ15710.1	hypothetical protein SINV_13581, partial [Solenopsis invicta]	16360	0.12369
ID15665	36	gi|345479513|ref|XP_001607254.2	PREDICTED: calmodulin-like protein 4 [Nasonia vitripennis]	17369	0.12356
ID14790	36	RND_gi|198461091|ref|XP_002135897.1	40S ribosomal protein S4 [Anoplophora glabripennis]	13674	0.124477
ID15731	36	gi|215504318|gb|EEC13812.1	hypothetical protein IscW_ISCW011195 [Ixodes scapularis]	16101	0.124347
ID14860	36	RND_gi|194868168|ref|XP_001972235.1	glycerol-3-phosphate dehydrogenase [Ctenolepisma longicaudata]	22737	0.125261
ID14344	36	RND_gi|536462431|gb|AGU36992.1	hypothetical protein DAPPUDRAFT_107860 [Daphnia pulex]	24622	0.126173
ID14473	36	RND_gi|379768503|gb|AFD16816.1	prepro-A-type allatostatin [Calanus finmarchicus]	24530	0.127083
ID15621	36	gi|345452427|gb|AEN94451.1	lectin-24A [Drosophila melanogaster]	25076	0.126951
ID15305	35	RND_gi|321466424|gb|EFX77419.1	PREDICTED: mannose-6-phosphate isomerase-like, partial [Apis dorsata]	10773	0.127859
ID14714	35	RND_gi|157019111|gb|EAA05964.4	GM14071 [Drosophila sechellia]	24729	0.128631
ID14943	35	gi|642918419|ref|XP_008191465.1	PREDICTED: NTF2-related export protein [Tribolium castaneum]	16037	0.128497
ID14956	35	RND_gi|427798277|gb|JAA64590.1	SET domain protein [Musca domestica]	23693	0.1294
ID14567	35	gi|524937096|gb|JAA98874.1	putative mitochondrial cytochrome c oxid [Anopheles aquasalis]	8935	0.129266
ID14503	34	RND_gi|195121296|ref|XP_002005156.1	hypothetical protein X777_03230, partial [Cerapachys biroi]	8596	0.130165
ID14794	34	gi|556086781|gb|JAB83802.1	putative microtubule associated complex, partial [Ixodes ricinus]	42213	0.130031
ID15239	34	gi|556079464|gb|JAB80172.1	putative galectin ornithodoros moubata galectin, partial [Ixodes ricinus]	35032	0.129897
ID14768	34	gi|322779094|gb|EFZ09475.1	hypothetical protein SINV_07579, partial [Solenopsis invicta]	10888	0.129763
ID14939	34	gi|194144084|gb|EDW60480.1	GJ20839 [Drosophila virilis]	36229	0.12963
ID14736	34	gi|194157134|gb|EDW72035.1	GK10653 [Drosophila willistoni]	8440	0.129496
ID14430	34	gi|321464378|gb|EFX75386.1	hypothetical protein DAPPUDRAFT_107860 [Daphnia pulex]	25740	0.129363
ID14464	34	gi|321464378|gb|EFX75386.1	hypothetical protein DAPPUDRAFT_107860 [Daphnia pulex]	25740	0.129231
ID14522	34	RND_gi|607368643|gb|EZA62755.1	putative secreted protein precursor [Ixodes ricinus]	12355	0.130123
ID15380	34	gi|340715236|ref|XP_003396123.1	PREDICTED: hypothetical protein LOC100649880 [Bombus terrestris]	24526	0.12999
ID14211	33	gi|152125945|gb|ABS29318.1	prepro-A-type allatostatin [Calanus finmarchicus]	15477	0.129857
ID14842	33	gi|646720183|gb|KDR22011.1	DNA repair protein RAD52-like protein [Zootermopsis nevadensis]	35966	0.129724
ID15083	33	RND_gi|289742387|gb|ADD19941.1	hypothetical protein L798_12867 [Zootermopsis nevadensis]	16645	0.130612
ID15511	33	RND_gi|662204092|ref|XP_008475410.1	putative secreted protein precursor [Amblyomma cajennense]	21938	0.131498
ID14310	33	gi|572266020|ref|XP_006611134.1	PREDICTED: RNA-binding protein 14-like isoform X1 [Apis dorsata]	66404	0.131365
ID15395	33	gi|442749407|gb|JAA66863.1	Putative lethal 2 37cc [Ixodes ricinus]	30013	0.131231
ID15553	33	RND_gi|121647608|gb|ABM64490.1	PREDICTED: uncharacterized protein LOC101746481 isoform X2 [Bombyx mori]	9661	0.132114
ID14558	33	gi|556057024|gb|JAB71557.1	putative secreted protein precursor [Ixodes ricinus]	14677	0.13198
ID14408	33	gi|152125945|gb|ABS29318.1	prepro-A-type allatostatin [Calanus finmarchicus]	15477	0.131846
ID14569	33	RND_gi|194150305|gb|EDW65992.1	putative secreted protein precursor [Ixodes ricinus]	8171	0.132725
ID14531	32	gi|442746229|gb|JAA65274.1	Putative glycine rich protein, partial [Ixodes ricinus]	11106	0.132591
ID15099	32	gi|556055934|gb|JAB71012.1	putative vitellogenin-b, partial [Ixodes ricinus]	8165	0.132457
ID14371	32	RND_gi|296820272|gb|ADH54430.1	PREDICTED: intraflagellar transport protein 140 homolog [Apis dorsata]	22490	0.133333
ID15565	32	RND_gi|290462365|gb|ADD24230.1	PREDICTED: mitochondrial import inner membrane translocase subunit Tim13-like [Apis florea]	29857	0.134208
ID15444	32	gi|307193102|gb|EFN76019.1	Ubiquitin carboxyl-terminal hydrolase 8 [Harpegnathos saltator]	114923	0.134073
ID15859	32	RND_gi|541879302|gb|AGV27055.1	hypothetical protein TcasGA2_TC012266 [Tribolium castaneum]	15933	0.134945
ID14568	32	RND_gi|194150305|gb|EDW65992.1	GF20887 [Drosophila ananassae]	8171	0.135815
ID14416	32	RND_gi|307098529|gb|ADN31963.1	Putative 20-hydroxysteroid dehydrogenase [Ixodes ricinus]	9476	0.136683
ID14417	32	RND_gi|194150305|gb|EDW65992.1	putative secreted protein precursor [Ixodes ricinus]	8171	0.13755
ID14570	32	RND_gi|270001640|gb|EEZ98087.1	tropomyosin I [Plutella xylostella]	9853	0.138415
ID14574	31	gi|215502148|gb|EEC11642.1	alternative splicing factor SRp55/B52/SRp75, putative [Ixodes scapularis]	42625	0.138277
ID14490	31	gi|215508381|gb|EEC17835.1	phospholipid-hydroperoxide glutathione peroxidase, putative [Ixodes scapularis]	14265	0.138138
ID14459	30	gi|442761887|gb|JAA73102.1	Putative glycine rich protein, partial [Ixodes ricinus]	23453	0.138
ID14263	30	gi|215505110|gb|EEC14604.1	chaperonin subunit, putative [Ixodes scapularis]	59382	0.137862
ID14364	30	RND_gi|194150305|gb|EDW65992.1	CG31126 [Drosophila melanogaster]	8171	0.138723
ID15584	30	RND_gi|604812824|gb|JAC28752.1	GL15457 [Drosophila persimilis]	12160	0.139581
ID14321	30	gi|546675473|gb|ERL86661.1	hypothetical protein D910_04067 [Dendroctonus ponderosae]	22258	0.139442
ID14655	30	gi|556051254|gb|JAB68672.1	GF14700 [Drosophila ananassae]	201021	0.139303
ID14751	30	gi|646721190|gb|KDR22660.1	hypothetical protein L798_12794 [Zootermopsis nevadensis]	11439	0.139165
ID14529	30	gi|642935449|ref|XP_008198015.1	PREDICTED: uncharacterized protein LOC103314263 [Tribolium castaneum]	12105	0.139027
ID14509	29	gi|262303205|gb|ACY44195.1	alpha-spectrin, partial [Ctenolepisma lineata]	22455	0.138889
ID14527	29	RND_gi|126951949|gb|ABO28110.1	unnamed protein product, partial [Dermatophagoides pteronyssinus]	27218	0.139742
ID15078	29	RND_gi|509179999|gb|JAA88120.1	putative unknown product, partial [Ixodes ricinus]	12810	0.140594
ID14282	29	gi|556054992|gb|JAB70541.1	putative secreted protein precursor [Ixodes ricinus]	13961	0.140455
ID14404	29	RND_gi|524851968|gb|AGR39008.1	PREDICTED: 40S ribosomal protein S18-like [Metaseiulus occidentalis]	2093	0.141304
ID14438	29	gi|357613726|gb|EHJ68685.1	hypothetical protein KGM_13297 [Danaus plexippus]	8936	0.141165
ID14520	29	gi|157361609|gb|ABV44762.1	11.9 kDa midgut protein [Phlebotomus papatasi]	11940	0.141026
ID14726	29	RND_gi|294467024|gb|ADE79849.1	ATP synthase F0 subunit 8 (mitochondrion) [Curetis bulis]	24699	0.141872
ID15678	28	gi|118781105|ref|XP_311279.2	AGAP000743-PC, partial [Anopheles gambiae str. PEST]	10890	0.141732
ID14561	28	gi|71841240|gb|AAZ42934.1	Tes109, partial [Drosophila arizonae]	9131	0.141593
ID14518	28	gi|668447060|gb|KFB36964.1	tyrosine-protein kinase SRK2 [Anopheles sinensis]	8923	0.141454
ID14576	28	RND_gi|194203469|gb|EDX17045.1	GE14403 [Drosophila yakuba]	6921	0.142296
ID14425	26	gi|577748167|gb|JAC05722.1	hypothetical protein, partial [Ceratitis capitata]	23748	0.142157
ID15617	26	RND_gi|357625501|gb|EHJ75926.1	GJ11579 [Drosophila virilis]	9920	0.142997
ID14215	26	gi|668451052|gb|KFB40249.1	cell envelope-related transcriptional attenuator [Anopheles sinensis]	7000	0.142857
ID14436	26	gi|442755515|gb|JAA69917.1	Putative triosephosphate isomerase [Ixodes ricinus]	27479	0.142717
ID14550	26	gi|646707350|gb|KDR14156.1	Coiled-coil domain-containing protein 58 [Zootermopsis nevadensis]	18746	0.142578
ID14454	26	RND_gi|374926511|gb|AFA22321.1	hypothetical protein KGM_13297 [Danaus plexippus]	23781	0.143415
ID14560	26	gi|442760001|gb|JAA72159.1	Putative tpa exp: ubiquinol cytochrome c reductase subunit qcr7 [Ixodes ricinus]	8221	0.143275
ID14578	26	RND_gi|312616325|gb|ADQ99316.1	hypothetical protein DAPPUDRAFT_250129 [Daphnia pulex]	24661	0.144109
ID14226	25	gi|3044204|gb|AAC13311.1	cytochrome P450 monooxygenase, partial [Ceratitis capitata]	7185	0.143969
ID14485	25	RND_gi|374926511|gb|AFA22321.1	sans fille, partial [Nannochorista sp. BMW-2009]	23781	0.144801
ID14198	25	gi|556051254|gb|JAB68672.1	putative vitellogenin-1 [Ixodes ricinus]	201021	0.14466
ID14281	25	RND_gi|322789801|gb|EFZ14962.1	PREDICTED: complexin [Acyrthosiphon pisum]	11687	0.14549
ID14538	25	gi|550245181|gb|JAB63308.1	Tropomyosin-2 [Anoplophora glabripennis]	17299	0.145349
ID14524	24	RND_gi|668458266|gb|KFB46193.1	putative unknown product, partial [Ixodes ricinus]	11973	0.146176
ID14488	24	RND_gi|668458266|gb|KFB46193.1	sans fille, partial [Nannochorista sp. BMW-2009]	11973	0.147002
ID15071	24	gi|215499531|gb|EEC09025.1	secreted protein, putative, partial [Ixodes scapularis]	8033	0.14686
ID14460	24	gi|215510269|gb|EEC19722.1	RNA binding motif-containing protein, putative [Ixodes scapularis]	21670	0.146718
ID14477	24	RND_gi|635544040|gb|AHZ89749.1	hypothetical protein X777_09726 [Cerapachys biroi]	24962	0.147541
ID14557	23	RND_gi|668458266|gb|KFB46193.1	hypothetical protein EAG_05551, partial [Camponotus floridanus]	11973	0.148362
ID14501	23	RND_gi|668458266|gb|KFB46193.1	triosephosphate isomerase, partial [Heliconius heurippa]	11973	0.149182
ID14469	23	gi|259016059|gb|ACV89311.1	sans fille, partial [Nannochorista sp. BMW-2009]	7129	0.149038
ID14474	23	RND_gi|668458266|gb|KFB46193.1	pangolin isoform B, partial [Onthophagus sagittarius]	11973	0.149856
ID14427	23	gi|215496559|gb|EEC06199.1	adenylate kinase, putative [Ixodes scapularis]	28199	0.149712
ID14303	23	gi|332374010|gb|AEE62146.1	unknown [Dendroctonus ponderosae]	22319	0.149569
ID14201	23	RND_gi|668458266|gb|KFB46193.1	RecName: Full=Putative beta-neurotoxin	11973	0.150383
ID14573	23	RND_gi|157813866|gb|ABV81678.1	RecName: Full=Putative beta-neurotoxin	11562	0.151196
ID14552	23	RND_gi|325698314|gb|ADZ45030.1	cytochrome c [Ixodes scapularis]	13158	0.152008
ID14505	23	RND_gi|668458266|gb|KFB46193.1	PREDICTED: salivary glue protein Sgs-3-like [Nasonia vitripennis]	11973	0.152818
ID14546	23	RND_gi|668458266|gb|KFB46193.1	hypothetical protein ZHAS_00001715 [Anopheles sinensis]	11973	0.153626
ID14766	22	RND_gi|668449063|gb|KFB38533.1	eyegone isoform II, partial [Drosophila melanogaster]	16272	0.154433
ID14511	22	gi|307206582|gb|EFN84580.1	hypothetical protein EAI_09935, partial [Harpegnathos saltator]	15788	0.154286
ID14293	22	gi|259016059|gb|ACV89311.1	sans fille, partial [Nannochorista sp. BMW-2009]	7129	0.154139
ID14437	22	gi|259016059|gb|ACV89311.1	sans fille, partial [Nannochorista sp. BMW-2009]	7129	0.153992
ID14421	22	RND_gi|668458266|gb|KFB46193.1	pangolin isoform B, partial [Onthophagus sagittarius]	11973	0.154796
ID14479	22	RND_gi|668458266|gb|KFB46193.1	pangolin isoform B, partial [Onthophagus sagittarius]	11973	0.155598
ID14223	22	gi|662185653|ref|XP_008478191.1	PREDICTED: sodium/potassium-transporting ATPase subunit beta-2-like [Diaphorina citri]	8412	0.15545
ID14328	22	RND_gi|668458266|gb|KFB46193.1	hypothetical protein KGM_13297 [Danaus plexippus]	11973	0.15625
ID14493	22	RND_gi|668458266|gb|KFB46193.1	RecName: Full=Putative beta-neurotoxin	11973	0.157048
ID14445	22	RND_gi|668458266|gb|KFB46193.1	hypothetical protein KGM_13297 [Danaus plexippus]	11973	0.157845
ID14575	22	RND_gi|668458266|gb|KFB46193.1	PREDICTED: uncharacterized protein LOC102679242 [Apis dorsata]	11973	0.15864
ID15774	22	gi|644991491|ref|XP_008202562.1	PREDICTED: kelch-like protein 20 [Nasonia vitripennis]	13101	0.158491
ID14482	22	RND_gi|668458266|gb|KFB46193.1	RecName: Full=Putative beta-neurotoxin	11973	0.159284
ID14458	22	RND_gi|668458266|gb|KFB46193.1	RecName: Full=Leucokinin-like peptide	11973	0.160075
ID14897	21	RND_gi|1388112|gb|AAC47149.1	holotricin-like peptide, partial [Harmonia axyridis]	12504	0.160865
ID14289	21	gi|357613726|gb|EHJ68685.1	hypothetical protein KGM_13297 [Danaus plexippus]	8936	0.160714
ID15480	21	gi|215493684|gb|EEC03325.1	hypothetical protein IscW_ISCW002925 [Ixodes scapularis]	5947	0.160563
ID14338	21	RND_gi|553835624|gb|AGY62438.1	RecName: Full=Leucokinin-like peptide	10482	0.161351
ID14532	21	RND_gi|668458266|gb|KFB46193.1	Hypothetical protein [Pararge aegeria]	11973	0.162137
ID14521	21	gi|157141606|ref|XP_001647729.1	hypothetical protein AaeL_AAEL015446 [Aedes aegypti]	12714	0.161985
ID14572	20	gi|307194750|gb|EFN76984.1	hypothetical protein EAI_02446, partial [Harpegnathos saltator]	5969	0.161833
ID15503	20	RND_gi|241638526|ref|XP_002410765.1	ABC transporter family C protein ABCC1, partial [Heliothis subflexa]	7798	0.162617
ID14536	20	RND_gi|194781498|ref|XP_001967909.1	hypothetical protein SINV_06010, partial [Solenopsis invicta]	5798	0.163399
ID15462	20	gi|322785325|gb|EFZ12003.1	hypothetical protein SINV_04470, partial [Solenopsis invicta]	9749	0.163246
ID14530	20	gi|239939003|gb|ACS36144.1	hypothetical protein, partial [Tigriopus japonicus]	5765	0.163094
ID14387	20	RND_gi|118789245|ref|XP_001237907.1	sulfotransferase, putative, partial [Ixodes scapularis]	6181	0.163873
ID14275	20	RND_gi|161703422|gb|ABX76530.1	hypothetical protein ZHAS_00006241 [Anopheles sinensis]	20144	0.164651
ID14931	20	gi|607358771|gb|EZA53157.1	hypothetical protein X777_06236 [Cerapachys biroi]	8091	0.164498
ID14320	20	RND_gi|33323892|gb|AAQ07733.1	RE40136p [Drosophila melanogaster]	1756	0.165274
ID14376	20	RND_gi|195174913|ref|XP_002028210.1	hypothetical protein DAPPUDRAFT_129893 [Daphnia pulex]	6077	0.166048
ID15915	20	RND_gi|194770923|ref|XP_001967531.1	hypothetical protein X777_02843 [Cerapachys biroi]	5583	0.166821
ID14798	20	RND_gi|148832974|gb|ABR14384.1	hypothetical protein EAI_01473 [Harpegnathos saltator]	7086	0.167593
ID14428	20	gi|668455541|gb|KFB43812.1	putative ATP-dependent RNA helicase YTHDC2 [Anopheles sinensis]	10801	0.167438
ID14502	20	gi|321470645|gb|EFX81620.1	hypothetical protein DAPPUDRAFT_241916 [Daphnia pulex]	5911	0.167283
ID15640	20	gi|571539325|ref|XP_006564354.1	PREDICTED: uncharacterized protein LOC102655406 isoform X1 [Apis mellifera]	14081	0.167128
ID14535	20	gi|357613726|gb|EHJ68685.1	hypothetical protein KGM_13297 [Danaus plexippus]	8936	0.166974
ID14551	20	RND_gi|322800719|gb|EFZ21623.1	putative tick cistatins 1 [Ixodes ricinus]	31482	0.167742
ID14528	20	gi|212506164|gb|EEB10461.1	conserved hypothetical protein [Pediculus humanus corporis]	12461	0.167587
ID14426	20	gi|193919644|gb|EDW18511.1	GI13283 [Drosophila mojavensis]	6437	0.167433
ID14268	19	gi|307211848|gb|EFN87795.1	39S ribosomal protein L34, mitochondrial, partial [Harpegnathos saltator]	6624	0.167279
ID14257	19	gi|290562489|gb|ADD38640.1	ATP synthase subunit epsilon, mitochondrial [Lepeophtheirus salmonis]	6633	0.167126
ID14412	19	RND_gi|356473491|gb|AET10664.1	hypothetical protein EAG_16373, partial [Camponotus floridanus]	6384	0.16789
ID14441	19	RND_gi|356473491|gb|AET10664.1	hypothetical protein EAG_16373, partial [Camponotus floridanus]	6384	0.168653
ID14571	19	RND_gi|356473491|gb|AET10664.1	GM18472, partial [Drosophila melanogaster]	6384	0.169414
ID14347	19	RND_gi|356473491|gb|AET10664.1	ribosome biogenesis regulatory protein, partial [Pararge aegeria]	6384	0.170174
ID14432	19	RND_gi|254033068|gb|ACT55064.1	hypothetical protein SINV_05791, partial [Solenopsis invicta]	11130	0.170932
ID14730	19	gi|322785325|gb|EFZ12003.1	hypothetical protein SINV_04470, partial [Solenopsis invicta]	9749	0.170776
ID14332	19	gi|668461722|gb|KFB49260.1	AGAP010158-PA-like protein [Anopheles sinensis]	11579	0.17062
ID14375	19	gi|347950217|gb|AEP27628.1	ATP synthase F0 subunit 8 (mitochondrion) [Brachytemnus porcatus]	6296	0.170465
ID14392	18	RND_gi|356473491|gb|AET10664.1	hypothetical protein EAG_16373, partial [Camponotus floridanus]	6384	0.17122
ID14537	18	RND_gi|356473491|gb|AET10664.1	hypothetical protein EAG_16373, partial [Camponotus floridanus]	6384	0.171975
ID14384	18	RND_gi|59805360|gb|AAX08186.1	apterous, partial [Dione moneta]	1916	0.172727
ID14523	18	RND_gi|356473491|gb|AET10664.1	GM18472, partial [Drosophila melanogaster]	6384	0.173479
ID14245	18	RND_gi|57336720|emb|CAH60965.1	Extended synaptotagmin 2, partial [Pararge aegeria]	2229	0.174229
ID14316	18	gi|215498292|gb|EEC07786.1	homeobox protein Lim-1, putative [Ixodes scapularis]	7490	0.174071
ID14548	18	RND_gi|356473491|gb|AET10664.1	PREDICTED: uncharacterized protein LOC102678837 [Apis dorsata]	6384	0.174819
ID15924	17	RND_gi|27527529|emb|CAD43061.1	drosomycin-like C, partial [Drosophila melanogaster]	2628	0.175566
ID14398	17	gi|194185310|gb|EDW98921.1	GE23500 [Drosophila yakuba]	3391	0.175407
ID14487	17	RND_gi|299149770|gb|ADJ17376.1	conserved hypothetical protein [Pediculus humanus corporis]	3450	0.176152
ID14481	16	gi|665804730|ref|XP_008550524.1	PREDICTED: uncharacterized protein LOC103573281 [Microplitis demolitor]	10211	0.175993
ID14450	16	gi|16768300|gb|AAL28369.1	GM01069p [Drosophila melanogaster]	9937	0.175834
ID14358	15	RND_gi|339900696|gb|AEK24578.1	RecName: Full=Beta/omega-theraphotoxin-Tp2a; Short=Beta/omega-TRTX-Tp2a; AltName: Full=ProTx-II; Short=PT-II; AltName: Full=Protoxin-2; Short=ProTx-2; Short=ProTx2	3045	0.176577
ID14559	15	gi|212511110|gb|EEB14143.1	conserved hypothetical protein [Pediculus humanus corporis]	9979	0.176418
ID14354	14	gi|193891635|gb|EDV90501.1	GH14169, partial [Drosophila grimshawi]	4682	0.176259
ID14391	14	gi|193891635|gb|EDV90501.1	GH14169, partial [Drosophila grimshawi]	4682	0.176101
ID14212	14	gi|194168292|gb|EDW83193.1	GK22728 [Drosophila willistoni]	5088	0.175943
ID14563	14	gi|194168292|gb|EDW83193.1	GK22728 [Drosophila willistoni]	5088	0.175785
ID14390	14	gi|557775284|ref|XP_005187288.1	PREDICTED: uncharacterized protein LOC101889651 [Musca domestica]	14836	0.175627
ID14414	14	gi|41058445|gb|AAR99183.1	ATP synthase F0 subunit 8 (mitochondrion) [Camponotus laevigatus]	6476	0.17547
ID14471	14	gi|557775284|ref|XP_005187288.1	PREDICTED: uncharacterized protein LOC101889651 [Musca domestica]	14836	0.175313
ID14457	14	gi|41058466|gb|AAR99199.1	ATP synthase F0 subunit 8 (mitochondrion) [Camponotus vicinus]	6571	0.175156
ID14379	13	gi|41017287|sp|P60273.1	RecName: Full=Kappa-theraphotoxin-Gr2a; Short=Kappa-TRTX-Gr2a; AltName: Full=Toxin GsMTx-2; Short=MTx2	4268	0.175
ID14565	13	gi|41058496|gb|AAR99224.1	ATP synthase F0 subunit 8 (mitochondrion) [Camponotus noveboracensis]	6471	0.174844
ID14442	13	gi|194104729|gb|EDW26772.1	GL14710 [Drosophila persimilis]	5801	0.174688
ID14452	12	gi|157995|gb|AAA28726.1	notch protein, partial [Drosophila melanogaster]	1048	0.174533
ID14514	12	gi|157995|gb|AAA28726.1	notch protein, partial [Drosophila melanogaster]	1048	0.174377
ID14507	12	gi|307199546|gb|EFN80147.1	hypothetical protein EAI_05954, partial [Harpegnathos saltator]	7632	0.174222
ID14484	12	gi|322788341|gb|EFZ14043.1	hypothetical protein SINV_15501, partial [Solenopsis invicta]	16141	0.174067
ID14203	12	gi|190627830|gb|EDV43354.1	GF16565 [Drosophila ananassae]	5917	0.173913
ID14207	12	gi|190653519|gb|EDV50762.1	GG15126 [Drosophila erecta]	8365	0.173759
ID14539	12	gi|321474017|gb|EFX84983.1	hypothetical protein DAPPUDRAFT_314551 [Daphnia pulex]	6156	0.173605
ID14547	12	gi|460425319|sp|B3A0I0.1	RecName: Full=Extended FMRFamide-5; Short=FMRFa-5	1034	0.173451
ID15457	12	gi|157113098|ref|XP_001651892.1	hypothetical protein AaeL_AAEL006325 [Aedes aegypti]	6633	0.173298
ID14526	12	gi|668452289|gb|KFB41242.1	mRNA-capping enzyme (mRNA guanylyltransferase) [Anopheles sinensis]	6632	0.173145
ID14949	11	gi|321459146|gb|EFX70203.1	hypothetical protein DAPPUDRAFT_257413 [Daphnia pulex]	9160	0.172992
ID14466	11	RND_gi|41618014|tpg|DAA02946.1	mille-pattes peptide 1 [Tribolium castaneum]	8806	0.173721
ID14314	9	RND_gi|509170383|gb|JAA83312.1	RecName: Full=U11-ctenitoxin-Co1a; Short=U11-CNTX-Co1a; AltName: Full=Neurotoxin Oc M10-6	8431	0.174449
ID14562	9	gi|499009976|ref|XP_004536688.1	PREDICTED: uncharacterized protein LOC101452450 [Ceratitis capitata]	13486	0.174296
ID14262	8	RND_gi|37683333|gb|AAQ98740.1	hypothetical protein EAI_07075, partial [Harpegnathos saltator]	2488	0.175022
ID14556	8	RND_gi|13752333|gb|AAK38624.1	cubitus interruptus, partial [Papilio dardanus]	2344	0.175747
ID14498	8	RND_gi|13752333|gb|AAK38624.1	Chain A, Solution Structure Of Vm24 Synthetic Scorpion Toxin	2344	0.176471
ID14315	8	RND_gi|13752333|gb|AAK38624.1	RecName: Full=U14-ctenitoxin-Pn1a; Short=U14-CNTX-Pn1a; AltName: Full=Neurotoxin PNTx22A0C1	2344	0.177193
ID14277	8	RND_gi|13752333|gb|AAK38624.1	RecName: Full=U1-ctenitoxin-Asp1a; Short=U1-CNTX-Asp1a; AltName: Full=Neurotoxin ANC32C7	2344	0.177914
ID14237	8	gi|158562881|sp|P85235.1	RecName: Full=U11-ctenitoxin-Co1a; Short=U11-CNTX-Co1a; AltName: Full=Neurotoxin Oc M10-6	2292	0.177758
ID14288	8	gi|158562881|sp|P85235.1	RecName: Full=U11-ctenitoxin-Co1a; Short=U11-CNTX-Co1a; AltName: Full=Neurotoxin Oc M10-6	2292	0.177603
ID14336	8	gi|158562881|sp|P85235.1	RecName: Full=U11-ctenitoxin-Co1a; Short=U11-CNTX-Co1a; AltName: Full=Neurotoxin Oc M10-6	2292	0.177448
ID14264	8	gi|158562881|sp|P85235.1	RecName: Full=U11-ctenitoxin-Co1a; Short=U11-CNTX-Co1a; AltName: Full=Neurotoxin Oc M10-6	2292	0.177293
ID14491	8	gi|158562881|sp|P85235.1	RecName: Full=U11-ctenitoxin-Co1a; Short=U11-CNTX-Co1a; AltName: Full=Neurotoxin Oc M10-6	2292	0.177138
ID14555	8	RND_gi|37683333|gb|AAQ98740.1	ATP synthase F0 subunit 8 (mitochondrion) [Camponotus laevigatus]	2488	0.177855
ID14500	8	RND_gi|13752333|gb|AAK38624.1	ATP synthase F0 subunit 8 (mitochondrion) [Camponotus laevigatus]	2344	0.178571
ID14396	8	gi|158562881|sp|P85235.1	RecName: Full=U11-ctenitoxin-Co1a; Short=U11-CNTX-Co1a; AltName: Full=Neurotoxin Oc M10-6	2292	0.178416
ID14214	7	RND_gi|215424010|dbj|BAG86220.1	RecName: Full=U14-ctenitoxin-Pn1a; Short=U14-CNTX-Pn1a; AltName: Full=Neurotoxin PNTx22A0C1	2970	0.17913
ID14266	7	gi|41058445|gb|AAR99183.1	ATP synthase F0 subunit 8 (mitochondrion) [Camponotus laevigatus]	6476	0.178975
ID14433			CG1143, isoform A [Drosophila melanogaster]
ID14688			putative protein lama2, partial [Ixodes ricinus]
ID14276			catalase, putative [Ixodes scapularis]
ID14327			lysosomal acid phosphatase, putative [Ixodes scapularis]
ID14835			heat shock protein, putative [Ixodes scapularis]
ID15196			serine protease inhibitor, putative [Ixodes scapularis]
ID14808			PREDICTED: putative nuclease HARBI1 isoform X2 [Nasonia vitripennis]
ID14706			putative vitellogenin-2 [Ixodes ricinus]
ID14359			Putative fructose-biphosphate aldolase [Ixodes ricinus]
ID15241			PREDICTED: RNA-binding protein 14-like isoform X1 [Apis dorsata]
